# Supplementary material for: CXCL10-based gene cluster model serves as a potential diagnostic biomarker for premature ovarian failure
Source: PeerJ. 2023 Dec 13;11:e16659. doi: 10.7717/peerj.16659 (PMC10725173; doi:10.7717/peerj.16659)
Supplement: Supplemental Information 1 [file peerj-11-16659-s001.zip]

Archive with 61 entries (39 files):
- Raw data/
- Raw data/Figure 5/
- Raw data/Figure 5/5E.xls
- Raw data/Figure 5/5F.xls
- Raw data/Figure 5/5A-CCK8.xls
- Raw data/Figure 5/5B-RT-PCR.xls
- Raw data/Figure 5/5C-RT-PCR.xls
- Raw data/Figure 5/5D.xls
- Raw data/Figure 6/
- Raw data/Figure 6/6B.xls
- Raw data/Figure 6/6C.xls
- Raw data/Figure 6/6A.xlsx
- Raw data/uncropped wb blots/
- Raw data/uncropped wb blots/6C.tif
- Raw data/uncropped wb blots/6B.tif
- Raw data/uncropped wb blots/5D.tif
- Raw data/Figure 2/
- Raw data/Figure 2/F2C/
- Raw data/Figure 2/F2C/pData/
- Raw data/Figure 2/F2C/pData/DEG_Case_Control_Up.txt
- Raw data/Figure 2/F2C/pData/DEG_Case_Control_Down.txt
- Raw data/Figure 2/F2C/pData/DEG_High_Low_Up.txt
- Raw data/Figure 2/F2C/pData/DEG_High_Low_Down.txt
- Raw data/Figure 2/F2D/
- Raw data/Figure 2/F2D/pData_2.txt
- Raw data/Figure 2/F2D/pData_1.txt
- Raw data/Figure 2/F2A/
- Raw data/Figure 2/F2A/Group.txt
- Raw data/Figure 2/F2A/Exp_Norm.txt
- Raw data/Figure 2/F2B/
- Raw data/Figure 2/F2B/Group.txt
- Raw data/Figure 2/F2B/Exp_Norm.txt
- Raw data/Figure 3/
- Raw data/Figure 3/F3B/
- Raw data/Figure 3/F3B/Enrich_Result.txt
- Raw data/Figure 3/F3A/
- Raw data/Figure 3/F3A/Enrich_Result.txt
- Raw data/Figure 3/F3C/
- Raw data/Figure 3/F3C/pData.txt
- Raw data/Figure 3/F3D/
- Raw data/Figure 3/F3D/PathwayID.txt
- Raw data/Figure 3/F3D/Data.txt
- Raw data/Figure 4/
- Raw data/Figure 4/F4A-C/
- Raw data/Figure 4/F4A-C/Features.txt
- Raw data/Figure 4/F4A-C/SampleInfo.txt
- Raw data/Figure 4/F4A-C/Exp.txt
- Raw data/Figure 4/F4D/
- Raw data/Figure 4/F4D/Exp.txt
- Raw data/Figure 4/F4D/SampleInfo.txt
- Raw data/Figure 4/F4D/Features.txt
- Raw data/Figure 1/
- Raw data/Figure 1/F1A/
- Raw data/Figure 1/F1A/Group.txt
- Raw data/Figure 1/F1A/Exp_Norm.txt
- Raw data/Figure 1/F1B/
- Raw data/Figure 1/F1B/Group.txt
- Raw data/Figure 1/F1B/Exp_Norm.txt
- Raw data/Figure 1/F1C/
- Raw data/Figure 1/F1C/Group.txt
- Raw data/Figure 1/F1C/Exp.txt
