# Supplementary material for: CXCL10-based gene cluster model serves as a potential diagnostic biomarker for premature ovarian failure
Source: PeerJ. 2023 Dec 13;11:e16659. doi: 10.7717/peerj.16659 (PMC10725173; doi:10.7717/peerj.16659)
Supplement: Supplemental Information 1 [file peerj-11-16659-s001.zip › Raw data/Figure 5/5E.xls]

## Sheet: Sheet1
	standard curve								Test value			Calculation of concentration（pmol/L）
E2					Concentration（pmol/L）			Group	OD1	OD2	OD3	OD1	OD2	OD3	Average
	0.05	0.056	0.057	0.0543333	0	0		Control	0.846	0.752	0.797	132.291	113.505	122.353	122.716
	0.123	0.137	0.142	0.134	15	0.0796667		POF	0.393	0.435	0.408	52.4873	58.7479	54.6965	55.3106
	0.261	0.275	0.274	0.27	30	0.215667		POF+si-NC	0.407	0.371	0.434	54.5483	49.3009	58.5961	54.1484
	0.465	0.441	0.436	0.447333	60	0.393		POF+si-CXCL10	0.701	0.656	0.619	103.801	95.5235	88.9175	96.0807
	0.867	0.839	0.935	0.880333	120	0.826
	1.382	1.338	1.32	1.34667	240	1.29233
