# Supplementary material for: CXCL10-based gene cluster model serves as a potential diagnostic biomarker for premature ovarian failure
Source: PeerJ. 2023 Dec 13;11:e16659. doi: 10.7717/peerj.16659 (PMC10725173; doi:10.7717/peerj.16659)
Supplement: Supplemental Information 1 [file peerj-11-16659-s001.zip › Raw data/Figure 5/5F.xls]

## Sheet: Sheet1
	standard curve											Calculation of concentration （ng/ml）
	OD1	OD2	OD3	AV	Concentration（mIU/mL）				OD1	OD2	OD3	OD1	OD2	OD3	Average value
	0.096	0.084	0.093	0.091	0	0		Control	0.115	0.124	0.126	206.525	213.673	215.272	211.823
	0.258	0.247	0.249	0.251333	6.25	0.160333		POF	0.216	0.188	0.173	291.167	266.73	253.945	270.614
	0.496	0.521	0.509	0.508667	12.5	0.417667		POF+si-NC	0.201	0.187	0.192	277.983	265.871	270.175	271.343
	0.996	0.997	0.982	0.991667	25	0.900667		POF+si-CXCL10	0.136	0.148	0.139	223.324	233.113	225.759	227.399
	1.725	1.713	1.727	1.72167	50	1.63067
	2.468	2.645	2.532	2.54833	100	2.45733
												1mIU/mL=47.17ng/ml
