# Supplementary material for: CXCL10-based gene cluster model serves as a potential diagnostic biomarker for premature ovarian failure
Source: PeerJ. 2023 Dec 13;11:e16659. doi: 10.7717/peerj.16659 (PMC10725173; doi:10.7717/peerj.16659)
Supplement: Supplemental Information 1 [file peerj-11-16659-s001.zip › Raw data/Figure 5/5A-CCK8.xls]

## Sheet: Sheet1
24h								48h
Concertration（ug/ml）	0	10	20	40	80	blank		Concertration（ug/ml）	0	10	20	40	80	blank
	0.5094	0.4578	0.3656	0.2848	0.1999	0.1064			0.5272	0.395	0.2873	0.1508	0.1536	0.1026
	0.5576	0.5143	0.3433	0.3246	0.1849	0.1094			0.5809	0.3588	0.28	0.1753	0.1418	0.1043
	0.5491	0.4625	0.3942	0.2785	0.1781	0.1046			0.6166	0.3901	0.2062	0.151	0.1533	0.1079
	0.5843	0.4806	0.3671	0.2543	0.1593				0.6894	0.3872	0.2857	0.1979	0.1235
	0.5147	0.4672	0.365	0.2438	0.1967				0.6923	0.3402	0.2794	0.1927	0.1589
	0.5783	0.4849	0.3542	0.2641	0.1918				0.6954	0.3555	0.1885	0.1964	0.1852
average value						0.1068								0.104933
minus blank
	0.4026	0.351	0.2588	0.178	0.0931				0.422267	0.290067	0.182367	0.0458667	0.0486667
	0.4508	0.4075	0.2365	0.2178	0.0781				0.475967	0.253867	0.175067	0.0703667	0.0368667
	0.4423	0.3557	0.2874	0.1717	0.0713				0.511667	0.285167	0.101267	0.0460667	0.0483667
	0.4775	0.3738	0.2603	0.1475	0.0525				0.584467	0.282267	0.180767	0.0929667	0.0185667
	0.4079	0.3604	0.2582	0.137	0.0899				0.587367	0.235267	0.174467	0.0877667	0.0539667
	0.4715	0.3781	0.2474	0.1573	0.085				0.590467	0.250567	0.0835667	0.0914667	0.0802667
average value	0.4421
normalization
	0.910654	0.793938	0.585388	0.402624	0.210586				0.955138	0.656111	0.412501	0.103747	0.110081
	1.01968	0.921737	0.534947	0.492649	0.176657				1.0766	0.574229	0.395989	0.159165	0.0833899
	1.00045	0.804569	0.650079	0.388374	0.161276				1.15736	0.645028	0.229058	0.1042	0.109402
	1.08007	0.84551	0.588781	0.333635	0.118751				1.32202	0.638468	0.408882	0.210284	0.0419965
	0.922642	0.8152	0.584031	0.309885	0.203348				1.32858	0.532157	0.394632	0.198522	0.122069
	1.0665	0.855236	0.559602	0.355802	0.192264				1.3356	0.566765	0.189022	0.206891	0.181558
平均值	1	0.839365	0.583805	0.380495	0.177147				1.19588	0.602126	0.338347	0.163802	0.108083
		0.000937149	1.80406e-07	2.1176e-08	1.86588e-10				0.0203787	5.60268e-06	0.000242804	6.88137e-05	0.0141559
										0.498254
