# Supplementary material for: CXCL10-based gene cluster model serves as a potential diagnostic biomarker for premature ovarian failure
Source: PeerJ. 2023 Dec 13;11:e16659. doi: 10.7717/peerj.16659 (PMC10725173; doi:10.7717/peerj.16659)
Supplement: Supplemental Information 1 [file peerj-11-16659-s001.zip › Raw data/Figure 5/5B-RT-PCR.xls]

## Sheet: Sheet1
Sample ID	Gene	Cт	Ct Mean	Ct SD	Gene	Ct	Ct Mean	Ct SD	△Ct	△Ct Mean	△△Ct	RQ（2-△△Ct）	RQ Mean	RQ SD
control	CXCL10	28.14	28.4933	0.306159	ACTIN	15.06	14.6367	0.37072	13.5033	13.8567	-0.353333	1.27751	1.01568	0.226833
		28.68				14.37			14.0433		0.186667	0.878633
		28.66				14.48			14.0233		0.166667	0.890899
si-CXCL10#1	CXCL10	29.69	29.7367	0.155349	ACTIN	15.39	15.5333	0.222785	14.1567	14.2033	0.3	0.812252	0.789397	0.0829918
		29.61				15.79			14.0767		0.22	0.858565
		29.91				15.42			14.3767		0.52	0.697372
si-CXCL10#2	CXCL10	30.57	30.8467	0.242143	ACTIN	15.52	15.6567	0.130512	14.9133	15.19	1.05667	0.480742	0.400695	0.0698722
		31.02				15.78			15.3633		1.50667	0.351923
		30.95				15.67			15.2933		1.43667	0.36942
si-CXCL10#3	CXCL10	29.67	29.7833	0.115036	ACTIN	15.43	15.38	0.0458258	14.29	14.4033	0.433333	0.740549	0.68605	0.0545656
		29.78				15.37			14.4		0.543333	0.686184
		29.9				15.34			14.52		0.663333	0.631418
