# Supplementary material for: CXCL10-based gene cluster model serves as a potential diagnostic biomarker for premature ovarian failure
Source: PeerJ. 2023 Dec 13;11:e16659. doi: 10.7717/peerj.16659 (PMC10725173; doi:10.7717/peerj.16659)
Supplement: Supplemental Information 1 [file peerj-11-16659-s001.zip › Raw data/Figure 5/5C-RT-PCR.xls]

## Sheet: Sheet1
Sample ID	Gene	Cт	Ct Mean	Ct SD	Gene	Ct	Ct Mean	Ct SD	△Ct	△Ct Mean	△△Ct	RQ（2-△△Ct）	RQ Mean	RQ SD
control	CXCL10	30.67	30.6133	0.368284	ACTIN	15.21	15.1033	0.115902	15.5667	15.51	0.0566667	0.961483	1.02226	0.266036
		30.22				15.12			15.1167		-0.393333	1.31342
		30.95				14.98			15.8467		0.336667	0.791869
Model	CXCL10	28.32	28.51	0.19	ACTIN	15.21	15.0667	0.125033	13.2533	13.4433	-2.25667	4.77886	4.21343	0.553701
		28.51				14.98			13.4433		-2.06667	4.18918
		28.7				15.01			13.6333		-1.87667	3.67226
Model+si-NC	CXCL10	28.57	28.54	0.03	ACTIN	15.26	15.1	0.144222	13.47	13.44	-2.04	4.11246	4.19947	0.0873208
		28.54				14.98			13.44		-2.07	4.19887
		28.51				15.06			13.41		-2.1	4.28709
Model+si-CXCL10	CXCL10	29.82	29.77	0.219317	ACTIN	15.21	15.0667	0.124231	14.7533	14.7033	-0.756667	1.68958	1.76289	0.273676
		29.53				15			14.4633		-1.04667	2.06575
		29.96				14.99			14.8933		-0.616667	1.53333
