# Supplementary material for: CXCL10-based gene cluster model serves as a potential diagnostic biomarker for premature ovarian failure
Source: PeerJ. 2023 Dec 13;11:e16659. doi: 10.7717/peerj.16659 (PMC10725173; doi:10.7717/peerj.16659)
Supplement: Supplemental Information 1 [file peerj-11-16659-s001.zip › Raw data/Figure 5/5D.xls]

## Sheet: Sheet1
CXCL10	1	2	3		/GAPDH				average value		/Control				average value
Control	12648.7	12229.2	11612			0.341927	0.351271	0.298729	0.330642			1.03413	1.06239	0.903482	1
POF	34504.3	33511	35236.5			0.956478	0.942342	0.953943				2.89279	2.85003	2.88512	2.87598
POF+si-NC	32086.8	34342.4	32031.8			0.875557	0.947184	0.869709				2.64805	2.86468	2.63036	2.71436
POF+si-CXCL10	16699.9	16171.2	18791.6			0.497941	0.410769	0.473605				1.50598	1.24234	1.43238	1.39356
GAPDH
Control	36992.4	34814.2	38871.2
POF	36074.3	35561.5	36937.8
POF+si-NC	36647.4	36257.3	36830.5
POF+si-CXCL10	33537.8	39368	39677.8
