# Supplementary material for: CXCL10-based gene cluster model serves as a potential diagnostic biomarker for premature ovarian failure
Source: PeerJ. 2023 Dec 13;11:e16659. doi: 10.7717/peerj.16659 (PMC10725173; doi:10.7717/peerj.16659)
Supplement: Supplemental Information 1 [file peerj-11-16659-s001.zip › Raw data/Figure 6/6B.xls]

## Sheet: Sheet1
Bax					/GAPDH				Average value		/Control				Average value
1	14169.6	10943.6	13538.5			0.342994	0.272271	0.331988	0.315751			1.08628	0.862295	1.05142	1
2	30028.7	34481.4	36566.3			0.721682	0.882107	0.891153				2.28561	2.79368	2.82233	2.63387
3	30889.4	35139.7	38755.4			0.714785	0.88233	0.937821				2.26376	2.79438	2.97013	2.67609
4	18594.5	17031.6	28650			0.446627	0.424904	0.7173				1.41449	1.34569	2.27173	1.6773
Caspase 3
1	20348.7	14876.1	15033.1			0.492566	0.370111	0.368638	0.410438			1.2001	0.901746	0.898156	1
2	38090	36120.4	37799.4			0.915422	0.924038	0.921205				2.23035	2.25134	2.24444	2.24205
3	40713.5	34969.1	33157.1			0.942117	0.878045	0.802349				2.29539	2.13929	1.95486	2.12985
4	22137.1	18936.3	19658.5			0.531718	0.472423	0.492184				1.29549	1.15102	1.19917	1.21523
Bcl-2
1	36326.2	38769.2	38319.9			0.879322	0.964558	0.939671	0.92785			0.947698	1.03956	1.01274	1
2	12081.3	14777.9	13378.1			0.290352	0.378051	0.326036				0.31293	0.407449	0.351389	0.357256
3	12846.8	13179.7	13863.8			0.297276	0.330932	0.335481				0.320392	0.356665	0.361568	0.346208
4	21679.1	21934.1	25290.7			0.520717	0.547213	0.633194				0.561208	0.589764	0.682431	0.611134
GAPDH
1	41311.6	40193.8	40780.1
2	41609.2	39089.8	41032.6
3	43214.9	39826	41325
4	41633.1	40083.4	39941.4
