# Supplementary material for: CXCL10-based gene cluster model serves as a potential diagnostic biomarker for premature ovarian failure
Source: PeerJ. 2023 Dec 13;11:e16659. doi: 10.7717/peerj.16659 (PMC10725173; doi:10.7717/peerj.16659)
Supplement: Supplemental Information 1 [file peerj-11-16659-s001.zip › Raw data/Figure 6/6C.xls]

## Sheet: Sheet1
PPARβ	1	2	3		/GAPDH				Average value		/Control				Average value
Control	10022.8	9875.22	11488.6			0.269204	0.24546	0.300615	0.27176			0.990596	0.903225	1.10618	1
POF	33917.2	36896.6	37555.2			0.917555	0.881339	0.968681				3.37634	3.24308	3.56447	3.39463
POF+si-NC	37101.6	35187.6	38241.3			1.02514	0.887223	1.16636				3.77223	3.26473	4.29188	3.77628
POF+si-CXCL10	19176	22097.3	28567			0.50581	0.58149	0.790775				1.86124	2.13972	2.90983	2.3036
ACSL
Control	9978.24	12307.9	8397.14			0.268009	0.305929	0.219723	0.264554			1.01306	1.1564	0.830544	1
POF	33347	32766.3	30695.1			0.90213	0.782679	0.791733				3.41001	2.95849	2.99271	3.1204
POF+si-NC	31072.7	32920.6	34531.5			0.858558	0.830063	1.05321				3.24531	3.1376	3.98109	3.45467
POF+si-CXCL10	21394.3	17635.7	19595.6			0.564323	0.464082	0.542433				2.13312	1.75421	2.05037	1.97923
GAPDH
Control	37231	40231.4	38216.8
POF	36964.8	41864.2	38769.5
POF+si-NC	36191.7	39660.3	32786.9
POF+si-CXCL10	37911.4	38001.1	36125.4
