# Supplementary material for: CXCL10-based gene cluster model serves as a potential diagnostic biomarker for premature ovarian failure
Source: PeerJ. 2023 Dec 13;11:e16659. doi: 10.7717/peerj.16659 (PMC10725173; doi:10.7717/peerj.16659)
Supplement: Supplemental Information 1 [file peerj-11-16659-s001.zip › Raw data/Figure 6/6A.xlsx]

## Sheet: Sheet1
		Group	Apoptosis rate (%)			AV	SD
		Control	14.84	16.18	13.15	14.7233	1.51837
		POF	35.7	35.6	35.1	35.4667	0.321455
		POF+si-NC	34.3	34.9	34.8	34.6667	0.321455
		POF+si-CXCL10	22.6	23	23	22.8667	0.23094
