# Supplementary material for: CXCL10-based gene cluster model serves as a potential diagnostic biomarker for premature ovarian failure
Source: PeerJ. 2023 Dec 13;11:e16659. doi: 10.7717/peerj.16659 (PMC10725173; doi:10.7717/peerj.16659)
Supplement: Supplemental Information 1 [file peerj-11-16659-s001.zip › Raw data/Figure 2/F2C/pData/DEG_Case_Control_Up.txt]

VennData
Ovgp1
BC048546
2810025M15Rik
Ltf
LOC100047788
Mia1
Gng13
Lcn2
Ctsc
Padi1
Gpnmb
Myl1
4930511J11Rik
H2-Eb1
Igk-V5
AI324046
Ighg
Klk1b27
Wfdc2
LOC677643
Epb4.1l3
Serpina3c
LOC100044934
Upk1b
Epb4.1l4b
Rtn1
Wfdc15b
Ces3
Serpina5
Enpp5
Klk1b4
Dynlrb2
H2-Ab1
Sftpd
Slc1a3
Spint1
Gstm6
Inmt
Arhgef4
Tmem100
Serpina1e
2610035D17Rik
LOC640340
LOC666238
Cfd
Lgals3
BC018465
Ky
Fcgr4
H2-M2
Sectm1b
Espn
Gsta3
Atad4
LOC637785
Nrcam
LOC636944
LOC666185
Zbtb8b
LOC676136
Lgals7
Anpep
Vps35
Hp
Krt7
Olfml2b
Cyp2f2
Ctsh
LOC236604
Ddr1
Lsr
1500015O10Rik
Tuft1
Cldn15
Klk1b21
Lyz2
Chrnb1
Vcam1
Supt16h
Krt19
Fxyd4
Eltd1
Tulp2
Ltbp4
Rpusd4
Igh-VJ558
Abp1
5730410E15Rik
Ephx1
Slpi
AU021092
Rbbp7
Slc9a3r1
Pcnxl2
Hgd
Zcchc18
Rab25
Aldh1a2
Ppp1r9a
H2-Aa
Scarf2
Fndc7
Pop4
Cox7a2l
Olfml3
Dnahc2
LOC669053
Upk3b
Fer1l3
Kcnf1
Kctd14
Klk1b5
Axud1
Hoxb7
Aqp1
Col6a2
Fcgr2b
Ehd4
LOC383196
Atp1b1
LOC630305
S100a8
LOC100046793
LOC638301
Slc14a1
Frag1
H2-K1
LOC100041516
LOC100047162
Mrpl48
Slc2a3
Klk1
Atp6v1d
Dbndd2
Fbxo34
Plvap
Nupr1
Wdr92
BC021891
Rpe
Pld3
Defb19
Dpp4
Rnps1
Ms4a7
Ampd3
Cdca8
Hsd11b2
Cldn3
Heph
Pdcd4
Car12
LOC233529
Slc4a4
1110017D15Rik
Naip5
Cbs
Slc39a4
Krt18
LOC100047628
Stard5
Ms4a6d
Ngfr
Ppfibp2
1810010M01Rik
Dhcr24
Ccdc92
LOC622994
Laptm5
Per2
C1qb
Ly6e
Plau
Cxcl16
Cd68
LOC100044172
Snhg11
Hdc
Akr1c12
Gpha2
2210023G05Rik
Grip1
Plekhf1
Rnf213
Ppp1r3b
LOC100047619
Ctnnal1
Mmp11
Slc23a3
Cbr2
Rpl29
Aldoc
Dnajc6
5730593F17Rik
Upk1a
Eml1
Fabp3
Cd84
Fkbp6
Ass1
Cops8
Elovl6
LOC331139
Ctnnb1
Cyp27a1
Cdkn2b
Gcnt2
Tgm2
Nhlrc2
Mcc
Col6a1
Ccl21a
Entpd2
Unc45b
1110012J17Rik
Glt25d2
Kcnh1
S100a1
LOC637227
Acsbg1
Sox7
5033414K04Rik
Ptp4a1
Fgf1
Capg
Nod1
Tnfaip2
LOC381283
Thap4
Cldn10
Msrb2
Tmprss2
Efna5
Syne2
Plekhb2
LOC676222
Irf6
Trem2
Rsad2
Serping1
Ociad1
Syngr1
Ppl
Krtcap3
Prcp
H6pd
Fam129b
Klf6
Aox3
Ly9
Far1
Dnali1
Tm4sf5
Pkhd1l1
Tnfsf12-tnfsf13
Rpp25
Cadps2
C1qc
Acpl2
Col6a3
Slc13a4
Prei4
A730017C20Rik
Gas6
Ggnbp1
a2ld1
C920006O11Rik
Msn
Apoe
LOC631037
Gcnt3
Il15
Irf5
2310007L24Rik
Aoc3
Rhox8
Galt
Snapc3
4933439C20Rik
D330027H18Rik
Hoxc6
Fam171b
Muc16
4930502E18Rik
Apobec1
Zc3h13
Ugt1a10
Cryl1
C4b
Thumpd1
Manba
Trrap
Atp4b
Grb7
Tcfcp2l1
P2ry14
A230050P20Rik
Chaf1a
Kcnab1
Mif4gd
Reep1
Wnt10b
Ripk4
Arl11
Nme5
Pcsk6
1190003J15Rik
Ccrl2
LOC100041504
Nme7
Kcnk1
Cd74
Cyth4
Meis1
C4a
Akr1c19
C2
Slc41a2
Acsl6
Lrrc41
Trf
Nuak1
9030205A07Rik
Slc6a4
Atp1b2
Mbp
Mrps23
Gucy1a3
Gbas
Shroom2
Hadhb
Stbd1
Klk1b26
Cyp2e1
Creg1
Adrbk2
Tbc1d20
Spnb1
LOC100046120
Iap
Mdh1b
Rgs7bp
Lyz
Ctsb
Il17re
Mmd
Meis2
Cyp2d22
Ramp1
Tmem176a
Megf10
Bcam
Ugt1a6b
Cdkn1c
Sfrs5
Hspb1
Zfp330
Darc
Pvalb
Fam110c
Errfi1
6430550H21Rik
Ddx6
LOC100041569
Reln
Kalrn
Slc7a11
Dusp7
Palmd
Serpina3g
Crip2
Svs5
Gpc3
1110049B09Rik
Sepp1
Ankrd47
Deadc1
Cyp4f13
Stx7
Cfp
Bicc1
Glipr2
Tmem55b
Lrrc57
Tgif1
D6Wsu176e
C1qa
Hist1h1c
AI607873
Cmtm8
H2-DMa
AU021034
Rae1
Cugbp2
Scamp2
Akap8l
Ptprk
Atp8b1
6720456H20Rik
Hps3
E130102H24Rik
EG637748
Tek
Ccndbp1
Tardbp
LOC100041388
Il18
Pdlim1
Spic
Txnip
Cst9
Tnc
Cdsn
Foxq1
LOC100047427
Morf4l1
Coq10b
Ang
LOC100045567
Slco2b1
Mfge8
Ptprv
Card10
Ccdc32
H2-DMb2
H2-Q7
Cd44
Mertk
Sult1a1
Nr1h3
LOC675572
Gadd45a
Mapre2
LOC100047316
LOC636752
Il20rb
Vpreb3
Hsd17b2
Kif5c
Plekhb1
Ctgf
Slc25a36
4933417E01Rik
B3gnt8
Pscd3
Hsd11b1
1700029G01Rik
Acsm3
Arhgef3
LOC100048461
Ear2
Smpdl3a
Alox5ap
Krt23
BC023744
9930023K05Rik
Klf5
Dpep1
Nipsnap1
AI316807
5730406M06Rik
Lyzs
H2-DMb1
Prr15
Zbtb7c
Neu1
Gnaq
Tmem45b
Spnb2
Dnahc9
Rusc2
Rnf208
Mapk13
Gab1
Cyp4b1
Fmo1
Xlr4a
Pkp2
Tspan8
LOC245069
Mmp15
Kndc1
Sh3tc2
Leo1
Hist1h2bf
Sirpa
Timp3
Slc24a3
Amotl2
Tmbim6
LOC665506
Rnf130
Cd200
Map4k3
Speer4a
Jmjd1a
4930538K18Rik
Ugt1a7c
Scoc
AW549877
Thada
2010001J22Rik
LOC100044298
Lmo7
Cldn23
Akap9
Tbcel
Lcp1
Qpct
Abhd14b
Kcng4
Itpripl2
Vps13b
Rarres2
Gimap8
Bnc2
Tekt1
2410025L10Rik
Lgals3bp
Herc2
LOC383308
Plscr1
Myo5b
Syn2
Aldh3b1
Napepld
Cep63
Lrba
Xdh
Lrp2
Eef2
Srd5a3
Serpina3f
Pcdh17
Astn1
Il11ra1
Tecta
Rpl21
Nhsl1
C130060K24Rik
Wwc1
Ppp1r1b
LOC626152
Mtap9
LOC100044430
Cfi
Mgl2
D10Jhu81e
Igsf9
Moxd1
6720458F09Rik
Kifc2
Arl4c
LOC243431
Rhoj
Tmod1
Ankmy2
Stard13
Fermt1
Esam
Asah1
Clk1
Mrvi1
Alas1
Prap1
D4Wsu132e
Klhl6
Ddit4l
Pitpna
Lgr5
Vnn3
Expi
Tsen54
Garnl4
Sdc4
Mt3
D930048N14Rik
Prnp
Zfp551
Lrrk1
Casp9
Tnfrsf1a
Hmgn3
Cacna1d
Prelp
Znf512b
Spon2
Itgb4
Hist2h2be
Sntg2
Nup160
Zc3h6
Thg1l
Tax1bp3
Bbs4
Ring1
Ahsg
Cox18
Stx3
Wnt6
Zyx
Seh1l
LOC633016
Nsun4
4732429D16Rik
Ifngr1
LOC100046496
Slco2a1
Igsf11
Usp2
Baiap2l1
Rhox5
Csrp1
Arl5a
1700123A16Rik
Gdf3
D330017J20Rik
Socs3
4631426J05Rik
BC038167
Prrg2
Nek8
Spinlw1
Asb13
Fam129a
Sema3f
Gpt2
Reck
Robo4
Man2b1
Tbc1d2
Sfrs11
Nrp1
Zfc3h1
Ptpn6
Mapkbp1
1190002N15Rik
LOC100047173
Shroom3
Fbxw17
Pnpla1
L3mbtl3
Prkaca
Trim25
Ttc29
Rnf135
Ugt1a6a
Map3k3
Slc40a1
1200002N14Rik
Mtap7
1700009P17Rik
LOC674427
Alox12e
4933421E11Rik
Rasgrp1
LOC100046552
Ssr3
Gstm2
Hspa2
OTTMUSG00000000971
E330036I19Rik
Ggcx
Arhgap1
Tspan17
Dnajc3
Mll1
Rad51
Mpdz
Gna14
Bdh2
Rbm28
Ube1l
LOC381150
Tcea2
Cgn
Slc25a18
Pftk1
LOC675899
Ptpn22
LOC243439
BC032203
LOC386330
Herc1
LOC676420
Pias1
Clpx
Rbck1
Jak2
Ttc5
2310046K01Rik
Sdpr
Kif1b
Vezf1
2610039C10Rik
Bbox1
LOC100044204
4930455F23Rik
LOC100045502
Stap2
2410129H14Rik
Sspn
Slc35b3
Msx1
Ctf1
9030625A04Rik
Nrgn
Plekhg3
Aim1l
Hoxd8
Cfl1
LOC100044411
Gm2a
Abca8a
LOC100041932
Casp4
Rapgef4
LOC624662
Fam164a
Rin2
Herpud1
Epdr1
Grin2b
H2afj
Zfp579
Ugp2
Dctn6
Cd274
LOC432554
3110007F17Rik
Rbm5
Cox6a2
H2-M3
Ccl4
Gca
Bzrap1
Slc25a12
Fnip1
Tomm34
Hbp1
Tmco6
Scg5
Cyb561
Cd3g
Emb
Tlr2
AI451617
Plekha5
Add3
Cd52
Nckap1l
Adam33
Ncald
Pmepa1
H47
Slc25a20
Gdpd2
Mll3
3100002J23Rik
Fcho1
Pecam1
Fam134b
Nfyb
Fcgr3
Prr18
Rps15a
BC031353
Cdk5
Degs1
Cetn3
N6amt1
BC054059
Irf1
Col18a1
4930519N16Rik
1600012H06Rik
B3gnt9
Me2
Wnt5a
Gnal1
Cyp7b1
Exoc2
LOC100039590
Nxn
Actb
Bmpr1a
Fam20a
Defb20
Rgl1
Trpc4ap
Wwc2
Dcxr
Gmppa
Tmem204
Gpsn2
Tctn3
Nrbp2
Ppp1r3c
Nr1h4
Zfp398
Tgfbr3
Kcnk3
Nuak2
Zfp639
Gpx3
Krt14
Ets1
Cbwd1
Ppargc1b
Samd4
Sema4b
Tspan33
Vezt
LOC270152
Ahnak
Fahd2a
Ttc27
Tshz3
Faah
Nudt6
Ypel3
Zbtb38
Slc46a3
1300013J15Rik
Iscu
Tnik
Dgka
Lrrc1
Vamp8
Pdha1
Lrp11
Ctps2
Ptpdc1
Nucks1
Tob2
Lin28
Lgmn
Neu2
Exoc3l
Nedd4l
Isy1
Cd55
Trio
Lgals4
Fut10
Isoc2a
Mmrn2
Igfbp5
Wnt7b
Casp1
Nid1
LOC381739
4930570C03Rik
Lpxn
Hyal1
Tmem41a
Aqp8
5430435G22Rik
Ifitm1
Itih5
Rnf6
Arsj
Slamf9
Bach2
Fbln2
Galnt1
Senp7
Rsf1
Lima1
Pole3
LOC100040243
Lbh
Copb2
Lrpap1
Pmp22
Lrrc48
Gm106
Rab28
Atp6ap2
Pank3
Ramp3
Cd93
Ahnak2
Ccnc
Bcas1
Litaf
LOC547343
Tex2
Stard3nl
Ugcg
Nfib
EG629383
Adipoq
9630025I21Rik
2610207I05Rik
Pik3c3
Slc38a2
1700019L03Rik
LOC676389
Cnrip1
F11r
Unc13b
Fam135a
Rab33b
Pfkfb2
Copg
Sptlc1
EG245190
Mupcdh
Acaa2
Lbp
B2m
Rpl22
Dctn1
Nrd1
Mkln1
Prkaa2
Srgap3
LOC100048331
Trim21
Plekha4
EG232599
Plekhm2
Gpr128
Atp8a1
Rassf3
BC025546
Ccdc114
Ly6a
Itm2b
Agxt2l2
2610020O08Rik
Rassf1
Ngef
Shprh
Ctsa
Emcn
9030025P20Rik
Fmnl2
Aldh1a7
Mettl3
Rnf11
Abcd3
Nab1
Cyba
Peg3
Dhrsx
LOC100044776
Mtrf1
1700019G17Rik
Impact
Znrf2
Rab8b
Rcsd1
5730469M10Rik
LOC100044177
Acot11
LOC433943
Pde1b
Lat2
Ssbp3
Socs5
Gata2
Traf6
Slc12a6
Mbnl1
Tes
Actn1
P2ry1
Ppm1l
Tia1
Clcn7
St14
Rab1b
Fos
Lgals2
Neurog3
AU018778
1700021K14Rik
H3f3b
Lama5
Ndfip1
1700123O20Rik
Napg
Rabl2a
1700021K02Rik
Mbnl2
Bbs7
St6galnac2
Vav3
Anxa8
Acadm
Cldn1
Gstm1
Nfe2l2
Oit3
Gpr116
LOC100045005
Gak
6430706D22Rik
Samd9l
Rhbdf1
5830411G16Rik
Bik
Bcl2l1
LOC632230
Sytl2
Garnl3
Lrg1
Gpc1
LOC100044683
Unc93b1
Wfdc12
Emp2
Fcna
Fbxo21
Rdh5
Sfrp1
Snora65
Atp5s
Appl1
Rai14
Hibadh
LOC623006
Atf2
Sall2
Lpcat2
Reep3
LOC381302
9130011J15Rik
Cxcl10
Epm2aip1
Evi2a
Rpain
LOC100047226
Parp4
Gngt2
Mknk1
Slc22a5
Gtpbp2
Myo1f
Lhx9
LOC626583
Prdm4
B3galnt2
Nt5c3
Krt8
Atp6v1b2
EG667977
1810030N24Rik
Crygb
Myd116
Alkbh4
D16Bwg1494e
Lamp2
BC017612
Plcg2
Il7r
Kbtbd2
Snx2
Aqp5
Tagln2
Tspan7
LOC224532
Mier3
Acrbp
Bnc1
1190007F08Rik
Gm1077
Sqstm1
Il28ra
Tmie
Ints4
Nipbl
Pnrc2
Agt
Tmem55a
Gm1006
Prickle1
Phactr1
Myocd
1700001C02Rik
Npr2
LOC385256
D0H4S114
1110018G07Rik
Tmbim4
Cetn4
Clasp1
Dazap2
4921505C17Rik
AI848100
Ep300
Pira11
Hexim1
BC059842
Gnao1
Ehd3
Rshl3
Smc1a
Cd81
Npal1
Tmtc4
Fbxo10
Mycbp2
Il17rb
Cyp4f15
Syf2
LOC329506
Tmem188
B3gnt7
Klhl26
Cldn2
Asah3l
C430004E15Rik
9430008C03Rik
Fmn2
Tmem9b
Sesn1
Rasl11b
S100a11
Tera-pending
Lrrc34
Ocln
Bcl2l11
Zfp36l1
Gpam
Stk4
Clic6
Fbxl12
4922501L14Rik
Arhgap24
Ihh
Cldn4
Foxred1
E030049G20Rik
Slc15a3
Ube2e2
Acot1
LOC100041103
Lpin1
Pacsin1
Zeb2
Zubr1
Yipf2
Snapc4
Nudt11
Spop
Dact2
Twistnb
Lgals8
LOC226017
Mrpl35
Sulf1
Acaa1a
Sypl
Zfp91
Atp5g2
1700016K19Rik
Wrn
Plcl2
D330001F17Rik
Stim1
Cxx1c
Cirbp
Cacna2d3
Arih2
Galntl2
Itgb1
LOC100048770
Znfx1
Fhl1
Zfp715
Rsrc1
Appl2
Nckipsd
Mgst1
Rab2a
Armc10
Cln3
Elac1
Svep1
Sla
Rnf44
Trafd1
Egln3
Slc35a5
Atp6v1c2
Rho
Stc2
Spag6
Exoc6b
Srpr
Ccr5
Zfp295
Mfap1b
Insig2
Ostm1
Rab32
Ogt
Ear3
Rab15
Nradd
LOC544904
4930546H06Rik
Dnase1
Rbbp9
Stxbp1
Fundc1
St5
Tmem2
Rnd3
Usp54
Bgn
Arhgap9
Fcho2
Rabac1
Slc22a18
Hmgcs2
Fez1
ENSMUSG00000074075
Efr3a
Plekhf2
Cd72
Dusp16
Pja2
LOC641240
4921518A06Rik
Luc7l2
5430433G21Rik
Fchsd1
Wnt16
Phka2
Clec4d
D12Ertd553e
Fam115c
Cdca7
2700007P21Rik
B930041F14Rik
Ifi35
Sox12
Plekha6
Fgb
9130415E20Rik
Lzts2
Rpgrip1l
Gpbp1l1
Lass4
Paip2b
Atp5g3
Angpt2
Ly96
Mfap3
Cxcl9
Ly6c1
Dusp1
AI662250
Mpeg1
Clcn3
LOC100044756
Ppox
Plekhg4
4930432O21Rik
Tsen15
Ttc39b
Efcab4a
Fxyd5
Kank1
Prdm2
Hoxb5
D930028F11Rik
LOC100043821
LOC641366
Tdrd7
Trmt2b
Tuba1a
Arhgap17
Ltbp3
Ormdl3
Prr13
Tmsb4x
Timp2
1700027N10Rik
Tax1bp1
Anxa9
Ccdc111
Btc
Ddx26b
Edn2
Utx
Map3k7ip2
LOC331595
Mfn2
Ddx5
2610528J11Rik
Vgll4
Sema4a
Rarres1
Mt1
Atp6v1g2
Gtf3c2
Gpr88
Zfp704
Ctns
4930486L24Rik
Pdlim3
Arid1b
Pi4kb
2810474O19Rik
Star
Dync2h1
Muc1
Rab3gap1
Rasgrf1
Htra3
EG632802
Arhgdig
Xbp1
Dcn
5830409B07Rik
Uap1
Tbc1d10c
Slc22a17
Ctsk
Ddx17
Skiv2l2
Ccdc113
Bcl2l2
Zfp187
Wbscr27
Fbxo32
Xist
LOC230896
Rbms2
Zfp518b
Tcf4
Prpf40b
Dars
Ing4
Gmds
Prok2
Hist1h2bh
Anks3
Itpr1
Cryz
Mal
Nfkbiz
Clec4a3
Cdc42ep2
LOC100046568
Agfg2
Ntan1
6330503K22Rik
Ttc8
Wwtr1
Esd
Ski
P140
Ccdc127
Gstt3
LOC382163
Lama1
Klhdc10
4931407G18Rik
Zcchc14
2810485I05Rik
Usp22
5830417I10Rik
Mmp12
Acta2
Dpp3
Mcf2l
Ankle2
Sdcbp
Serinc1
Man2c1
Cyb5r3
Cxadr
Gadd45g
Rasl11a
Pip5k1b
LOC100048295
Gnptg
Gnb5
Cnksr1
Fn3k
Tbk1
St3gal6
Fyco1
Klk11
LOC100047273
Hgsnat
1700113O17Rik
Tmem50a
Smarca2
Eln
Tmem50b
Slc37a1
Slc25a17
Metapl1
Klhl23
LOC669658
Zfp746
1300018J18Rik
Ugt1a1
Tmem119
Fam102a
Wdr46
Atg4d
Hoxd10
Clec4n
Iars2
Eif3a
Hist1h2bc
Srxn1
Prkacb
Gnpda2
LOC100047285
LOC100047260
C330001K17Rik
Anxa2
A4galt
Agrn
LOC628101
Kcnrg
Mns1
Rps14
Sin3a
Rev3l
Ccdc108
Yipf6
Msln
Lrrc36
4930481A15Rik
Lrrc33
Tmem209
Pdzrn3
Ccdc62
LOC100046616
Wdr78
D11Wsu99e
Il13ra1
EG633692
Tada1l
Tacc1
Tbxas1
Prkar1a
Cdc14b
Arl6ip1
BC005764
Cpxm1
Mbd1
Aifm1
Pak2
1700027A23Rik
Tmem162
Ccdc65
Rassf7
Ddo
Dync1i2
Arl4a
B230380D07Rik
Sh3bgrl3
Tsc22d3
Dusp8
Cep120
EG433144
Aplnr
Cd14
Pigz
Tspan1
Fancc
Zfand6
Tkt
Nkd2
Tmem131
Papd4
Ifitm2
1110007C09Rik
Rab7
4931406P16Rik
LOC245000
Trit1
Sft2d2
BC016423
BC056474
Utf1
Maob
Plp2
EG545056
Dctn5
9130206N08Rik
Aurka
Rhoc
Jam4
LOC547380
Dstn
Ptgfr
Cyp51
Atl3
Acsl3
Dock6
Mfsd1
Urm1
Rapgef5
Cask
Ttc18
Pttg1ip
Rngtt
Ddhd2
Cd300lg
Mrc1
Npepl1
Pde4dip
Flot1
Mfsd7b
Dcpp3
Klf7
Tcf21
Lgr6
Itprip
Skil
Mcpt8
Efcab3
Aldh3a2
4732496O08Rik
Fermt2
Ldb1
Tbl1x
Pcmt1
E030019B06Rik
4921531P07Rik
Cds1
Wfdc6b
Hes6
P2rx2
Slc29a3
Pgam5
Nol12
Vamp4
Abcc9
Stard10
Tlr13
Ms4a10
Dock11
Limk2
Cox6b2
Mapk14
Tpd52
Zdhhc21
2410016F19Rik
Rabl4
Zdhhc4
Narf
ENSMUSG00000043661
1110017I16Rik
BC031748
Hexb
Tmem51
Dmrtc1a
Hprt1
EG667736
Arl6ip5
EG627299
Gbp3
Gpihbp1
Plekhg6
Orai1
Ecd
Car5b
Sirt3
BC014805
Ccng2
E330018D03Rik
Galc
Gvin1
Ivns1abp
Trim39
2310001H12Rik
Rsbn1
2300002M23Rik
Mysm1
Thsd4
Ahcy
LOC100047606
Ttc3
Zfp185
Aldh6a1
Tcf25
Mtmr3
Sema6d
Art3
1110008P14Rik
1700011H14Rik
Lrig3
Sectm1a
Mpi
Pitpnm2
D14Ertd449e
Vdac3
Scgb1c1
Kif3a
Ugcgl2
Serinc3
Fam84a
3110009E22Rik
S100a9
Ctdsp1
Ttc39a
Tmc6
Smu1
1600016N20Rik
Camk2b
Pabpn1
ENSMUSG00000053178
Klhdc9
Pacrg
Inpp5a
Tmem178
Fga
Reep5
Tspan14
LOC383412
Med23
U46068
Slc16a9
Olfr722
Defb15
Slc1a1
Tank
2310007A19Rik
Cml4
Sc4mol
Car13
Adap2
4-Mar
Snhg10
Xpc
LOC676974
Tle1
Gpd2
Cyp2c68
Acad8
Mcee
Mcfd2
Eral1
Zfp35
Uimc1
Hmox1
Arpc2
Hey1
Notch1
Serpinb12
Eps15l1
Gdf15
Pak1
Pemt
LOC333744
Slc15a2
Olfr393
9030612M13Rik
Slc25a5
Chd3
Lrp12
Ror2
Tmem218
Scamp1
LOC381189
Ppap2a
Phf3
Ranbp3
6430517E21Rik
Tmem108
Sorbs2
Pde5a
Htatsf1
Numa1
LOC383561
Hoxd4
Lrrc29
LOC636875
Cd3e
Cd47
Fam107a
Klhl9
Lamc2
Atp6v0b
Pdk1
Pkp4
Pcdhga4
EG433229
Samsn1
Jmjd5
Renbp
Kctd11
Klhl29
OTTMUSG00000000997
Enpp6
Decr1
Pkn2
Gab3
Cxcl17
Ap3m2
Man2a2
Ppm1a
Arfrp1
Pdcd11
Hist1h2bj
Llgl2
D8Ertd82e
Kctd15
Fzd7
Aasdh
Diras2
Pdzk1ip1
Phlpp
Chad
1300010F03Rik
Ankrd58
Tapt1
Specc1l
Aif1
Dusp6
Fbxl13
Gpr137b
Mgat3
1700007G11Rik
LOC100046855
Slc9a3r2
Ggtla1
Loh12cr1
Zzz3
Ccdc64
Bmi1
Osbpl9
ENSMUSG00000068790
Olfr157
Pgcp
Nr0b1
1810020D17Rik
Tnfrsf21
Gstm7
Stx1a
Sgsm1
Defb36
Ears2
LOC100046259
Lonrf3
Fbxo39
Syngr2
LOC434031
Snap23
Arfgap1
Lsm10
2610204K14Rik
Dmtf1
LOC381140
Zfp52
LOC100046518
Nt5e
Lphn3
D3Ertd254e
Bmp3
4930572D21Rik
D230007K08Rik
Commd8
Was
Gas7
LOC100047353
Pkia
LOC381707
Cttnbp2nl
Pskh1
Camk1
Limch1
Lrrc2
Zeb1
Smcr7l
Sar1a
Lama2
BC024997
Rock1
Mga
Ppt1
Zmynd11
Mtap
Garnl1
Usp3
Glipr1
Ugt1a9
Olfr723
Pfkl
Inadl
Pcdhb22
Ssh3
Stard3
LOC381629
Fndc3b
Sorbs1
Tmem125
Frmd5
Slc25a23
Klhl30
Wfdc6a
LOC100047339
Cbfb
M6pr
D330038O06Rik
Scd1
D12Ertd647e
Cdc37l1
Lsamp
Chkb
LOC383088
Mgrn1
Elf3
LOC100044218
Daam1
Rab11fip2
Cpne4
Tbc1d9b
Edg7
Vav2
Dbt
Crem
4632411B12Rik
Mmp10
Hk3
A530058N18Rik
Mapksp1
AI847670
Jakmip1
Med21
Aplp2
Il16
LOC381219
Mcat
Vangl2
Sod3
Clec1a
Sv2a
Atp6v0d1
Gzmg
Rbms3
Slc25a16
Jrk
Cd6
Serpinb5
Dmrta1
Axl
Abhd12
AI428936
Agrp
LOC100048554
Fam175a
Lca5
Galm
Adam8
Satb1
LOC381852
Rab3d
Mmrn1
Dido1
Commd2
Arl8b
Mapk3
Plekha2
Parp6
Olah
Kcnk6
Cd28
LOC100046959
Fgf7
Mipep
Hoxb6
Gpr182
Hmgb1
Anxa7
Wwp2
Rnf170
Acox2
LOC100046905
Tmc4
Map2k4
Hdac7
Mtcp1
Ptpn21
1700016J18Rik
Ccl19
Kank3
Cd86
Ccl21c
Ahcyl1
OTTMUSG00000000421
Abcg5
2310044H10Rik
Smr1
Ccdc46
Serpinf1
Hcst
Irak2
1300014I06Rik
B230312I18Rik
Rps7
Fbxl22
Slc6a9
2310079G19Rik
Magi1
Zfp692
D6Wsu116e
Akr1e1
Pter
Rnf216
Aadacl1
Leng9
Mybpc2
Stk19
Clk4
Cd33
Mllt11
Hes1
LOC100047834
Dctn4
Pigu
Fars2
Ccbl2
Il6ra
2310007F21Rik
LOC381539
Txndc13
EG381936
BC023814
Iqcb1
Sdf4
Pde1a
Gpx2
Ralgds
Snf1lk2
Smyd3
Ccl9
Frrs1
LOC100039660
Pmm2
Parva
4632417N05Rik
Creb3
C7
Tceal1
Evi5l
LOC380844
LOC380908
F2rl1
Il18r1
Fasn
Kng1
LOC674089
Mapk12
Epb4.1l4a
4930451C15Rik
LOC100046081
A230046K03Rik
Mett11d1
9830001H06Rik
Zkscan16
LOC244115
B230339M05Rik
Mtif2
Akr1b8
Zfp213
Rbl1
Akna
Zmym5
1700065O13Rik
Hist1h2be
Cxx1b
Nsmaf
Ndel1
Zfp292
LOC100046817
AI451557
Gprc5a
Slc25a35
Pctp
Rasgrp4
Hist1h2bm
Npal2
Mylc2b
Cdc42ep3
Bcan
LOC100039011
Dbi
Mstn
Susd2
Bin3
4921511H13Rik
Metap1
Mtif3
Oxr1
Mug4
LOC383800
EG628040
LOC384491
Ang3
Fras1
E130203B14Rik
Fam122b
0610010F05Rik
Sp5
Tusc2
Dusp23
Ikbke
Cyp4v3
Plscr3
1110031B06Rik
Foxo6
Anxa5
AB112350
Jarid1a
1700081H05Rik
Rprd2
Jdp2
Olfr57
Lpl
2610307O08Rik
Anxa3
Zkscan5
Msr2
LOC385834
2810022L02Rik
Ccdc87
Tmem109
Nxt2
Suv420h1
Cul4a
Arhgap30
Stambp
Ctsj
Ccbl1
Cga
Lrrn4cl
Ndufv1
Ap1m2
Fabp6
Gns
Spata5l1
Oxnad1
Mak16
Sh3pxd2b
LOC100047738
EG624138
H2-Q5
Plekhg5
Surf1
Ly86
Ccdc38
Cd160
LOC666403
2310043N10Rik
Adamts14
Cxcl1
Ric3
LOC386144
Ptplad2
Zic5
BC035522
Slc7a12
Fgfbp3
4930526H21Rik
Tnfsf13b
Hectd1
Dyrk4
Arfgef1
Pdia4
Lrrc16b
Reps1
LOC100047402
Magea6
2410081M15Rik
8430410K20Rik
Cpa2
Pdxdc1
Gse1
Olfr1395
Fbxo16
Gosr2
Olfr242
AU019823
Cab39l
Crim2
Abcc5
Igfbp6
Tsc22d1
1810019J16Rik
Mtrr
Rps2
Tpm1
Hspa8
Vps4a
Sh2d1b1
4930544G21Rik
LOC269134
Tmem8
Stap1
Dna2
Hba-a1
Hsd3b7
Fgf18
Tef
Snx9
OTTMUSG00000004461
LOC239341
Crebl2
Ppm1k
1700029I01Rik
S100a3
LOC433416
Gm1040
LOC100046372
Stk36
Ccdc53
Zfp180
Fbxo3
Loxl1
Ccdc28b
Pnpla6
Luzp1
Coro1a
Zfp383
Ly6f
Csad
Helz
2310051M13Rik
3830406C13Rik
Hspa9
Mmp13
Syce1
Clec11a
Sh3yl1
Tmem59l
2900062L11Rik
Krtap2-4
Zfp474
Stk17b
Acadl
Olfr1215
Traf1
Daglb
Btbd11
Cyp4f14
Adora1
Rsad1
Serf1
Cr2
Prss8
Idi2
Slc47a1
Ddb2
Arid2
Gpr114
Pacsin3
D16H22S680E
Utp6
Prg2
2010309E21Rik
Eef1e1
Dsc3
Hmcn1
Cwf19l2
Arhgap27
V1re5
Tmc7
Matr3
Zbtb24
Slc35f3
Adam23
Ctnna1
LOC100048649
Stk25
Pop1
2810021B07Rik
Psg28
Pdia2
LOC100048726
LOC434083
9230105E10Rik
Vsig2
Sbds
Cdc27
Olfr426
2810002N01Rik
9130404D08Rik
Lefty2
Ywhaz
Ube2n
BC055111
Wdr77
EG241041
Mme
Palld
Ing3
6330500D04Rik
Vasn
Etnk2
Gfra4
EG434077
Snrk
Morn5
Egr1
Skap2
LOC385843
Olfr1410
Hebp2
7-Mar
Aldh18a1
Rcan2
Btbd3
Arhgef2
Cdc42
Prpf19
Vcl
Btbd2
Ate1
9030624J02Rik
Tlr4
B230219D22Rik
Rlf
Gatm
Mcf2
Sbf2
Rad52
Tmem102
Ctdspl
AI987692
B230209E15Rik
Nfkbid
Exdl2
Chd1
Emd
LOC100045551
8030411F24Rik
Col23a1
LOC666145
1700086L19Rik
Cnga1
Stard7
Cd180
Olfr1251
Serpina1d
Bnip3l
Abcc8
Ryk
Fert2
D9Ertd402e
Ccdc40
Mef2c
Acox3
Tnnc1
Parn
Cmklr1
LOC270366
AI504432
Rogdi
Eif4g2
Tmem25
Olfr1036
Vps11
Ncor1
Gabrr2
Slit2
Spna2
Zfp94
A830007P12Rik
Tmed10
1200003I07Rik
LOC100046044
LOC100048814
AI450540
5830434P21Rik
Mcart6
Abcb10
1700003M02Rik
Flrt2
Krt20
Mid2
Adam15
Mfsd7a
Mapk6
4933427E11Rik
Sfrs1
Tgoln1
Npr3
Tpm3
1190003M12Rik
Samd7
Adam25
Arhgef5
LOC383590
Ltv1
Shisa4
Il17ra
Itih5l
Gcc2
Slc35a3
Eps8l2
Apoc1
Agtr2
Acin1
Larp6
Gpm6a
Mrgprd
Olfr1110
Inpp5k
Pibf1
Taz
LOC635963
Cyp2d34
1810026J23Rik
Nfatc1
Mycl1
LOC100045300
Use1
EG622976
Baz2a
LOC381891
BC031781
Actn4
Pik3r1
Ankrd12
9130024F11Rik
LOC233711
Lpar3
LOC384818
Ccdc85a
LOC627828
Marveld3
Olfr171
Pcp4
Yipf7
Slc2a10
Stab2
Ube2t
9430038I01Rik
P2ry5
4933429E10Rik
Col13a1
4833417A11Rik
Rbm22
Tmem79
A030007L17Rik
4921517D21Rik
AW146242
Krt4
Pak3
Mapk11
Rbp2
Kcne3
2810408M09Rik
Zc3h12b
Wee2
Alg8
Psmb10
Rfc4
Sdk1
Hopx
D12Ertd551e
B230317F23Rik
Ophn1
Marcks
Clec4g
Mapk1ip1
Pcsk1
1200015F23Rik
Zcchc6
Pcp4l1
Brd9
LOC545732
1500003O22Rik
Dusp11
A230058J24Rik
Snf1lk
Mro
LOC677008
Spon1
Chst14
Olfr1047
Rfx3
LOC233710
Tmem146
0910001A06Rik
Slc5a11
LOC100047645
LOC207685
Lingo4
Mgat2
Zfp385c
LOC382436
Plagl2
LOC383364
LOC385974
2310009E04Rik
Olfr131
LOC664894
Tmem59
Abcb11
Pde10a
Jun
LOC216177
Dpep2
Lonp2
Chchd4
Cpt1c
Tmem166
Pkd2l1
Selenbp2
Tmem185b
Blnk
Dnajc13
E030018B13Rik
F2
1810007P19Rik
Tnfaip8l2
Flywch2
LOC100046275
LOC668183
Zfp12
LOC384918
Tex14
BC002199
Parvg
Ptplb
Dusp22
Cep68
Setbp1
Rab8a
Coq3
Timm17b
LOC384338
Olfr944
Cp
Pde4c
Olfr313
Rassf10
2310047M10Rik
Zfp707
Coro7
1700066J24Rik
AW551984
Slco4a1
Zfp87
EG667410
Col24a1
B930037P14Rik
Vbp1
Abcg8
AI115600
Gpbp1
Rprm
Dusp14
EG236893
Csf1r
Afmid
BC066028
Gtpbp1
9130213B05Rik
Ncoa4
Nudt10
Mylk
LOC100046796
Ndst2
LOC384578
Chit1
Zmynd15
Vamp2
Lrrn4
1810009J06Rik
Wdr13
Phka1
Pib5pa
Tcfe3
LOC381160
1810074P20Rik
Asb9
Tnfaip8l1
Zc4h2
Ftmt
LOC382102
Prkg1
Zfp422-rs1
Chst4
Manbal
4930430A15Rik
Rxfp3
Asb3
Slc17a5
Ppic
Axin1
Trim36
LOC240498
D330028D13Rik
Agap1
LOC100046025
V1rc24
LOC672342
Capsl
Rilpl1
AI854703
Setd7
Rab3gap2
Itgb6
Nr4a1
Ckb
Usp52
Tmprss6
Usp46
Theg
Barx2
LOC100047018
Itgb8
9330129D05Rik
Commd10
Car9
Pnpla2
Dkk3
Timm17a
Pof1b
Micall2
Phf20l1
Trim30
Slc30a10
Cryge
Ticam2
Slc43a1
D730039F16Rik
Cluap1
Slc7a2
Angpt4
Olfr26
1700129I15Rik
Pum1
Dhdh
Syt5
LOC213480
Ankrd11
Cdc2l5
Olfr58
Ankrd34c
LOC209033
Dok6
Plxna4
Tagap
Adam30
Tbp
Wfdc8
Hmha1
LOC100044873
LOC632805
LOC100045542
Spink8
LOC100047053
A330017A19Rik
Olfr1123
Rab31
Olfr1101
Nkx2-5
2210417D09Rik
Atp12a
4933428M09Rik
Dclk1
Nrap
Enpp4
1700109H08Rik
B230206H07Rik
LOC329257
LOC385957
1700088E04Rik
A130023I24Rik
Nbl1
Kl
2210010C04Rik
Qdpr
1810032O08Rik
Barhl1
D830007F02Rik
Cngb3
Syt9
Rara
Gpr103
Scrn2
Slc2a6
Tbx20
Art4
Agbl1
Fgfr3
Cbll1
Ankrd34a
Hhex
Olfr1355
LOC386253
Olfr633
LOC383533
Cd8b1
Olfr1371
C87436
Csf2rb2
Hsf5
Tyrobp
Giyd2
LOC384342
ENSMUSG00000033219
LOC383942
Ldoc1l
Gnai1
LOC382425
Dnajb6
Olfr1469
Atp5c1
Tcf12
LOC277046
C330021F23Rik
P2rx7
Rab2b
Hoxa6
F8
Supt6h
Slc26a8
Ovol2
Crlf1
4930458L03Rik
LOC623121
1600014C10Rik
Zscan12
Papolg
Hic1
Gem
Per1
LOC637365
Cryba1
EG632832
Dchs1
D730048I06Rik
EG384179
2810416G20Rik
LOC386396
Ap4s1
A230069A22Rik
LOC381888
LOC383206
Pou6f1
F2rl3
Gpr33
LOC674107
Tmem16b
Nnmt
Prl8a6
Nfkbia
Gtdc1
Nagk
LOC637127
Mpp1
Frs2
Gtf2e2
LOC100044257
A530023O14Rik
Msra
Cwf19l1
LOC385649
Grin2d
Crybb1
Vdr
Celsr1
Magea3
Ndp52
Ezh1
Des
Asb18
Spcs2
LOC268288
Phf11
Maea
Sort1
E230016M11Rik
Pcdhb21
Dennd5b
Pnkp
Dnajc28
Gusb
LOC544988
C030037D09Rik
Dcp2
Gm12
4930573I19Rik
Pnpo
Lnx1
Foxd4
Copa
Vps33b
Wdr38
Cml3
Ckap4
LOC384278
2610528E23Rik
Olfr33
D430028G21Rik
Atrnl1
Cc2d1b
LOC383675
Lmbr1l
LOC385511
Ccl7
LOC100048105
LOC383100
Nbea
4930474N05Rik
Zfp809
1700065J11Rik
Ctnnbip1
LOC224097
Aktip
Gpr180
Olfr250
Zfp108
Met
Gab2
Zfp105
Prr3
Olfr415
Rpl39l
0610037D15Rik
Slc10a6
1700080E11Rik
B130024G19Rik
2310007B03Rik
Armc3
Spock3
Dlgap5
4921506M07Rik
Pcdhb11
Vmn2r-ps14
3300002I08Rik
Ssbp2
F430201B04Rik
Nr6a1
Lcmt2
Med27
Teddm1
Car4
1700058C13Rik
Gm566
Taar7b
2700008B19Rik
Olfr357
Tceal6
Degs2
Anxa13
H2-T24
620807
Arsi
Zdhhc17
Dmpk
Echdc1
Olfr659
Zdhhc13
Alpk1
Gm1574
Map3k12
Gsta1
Nphp3
Gm50
Pgc
Col7a1
Tex101
V1rc11
Pdk2
3830403N18Rik
Spaca3
Slc5a1
H13
Xcl1
4933404M02Rik
LOC210156
Appbp1
Pdrg1
Tmigd1
Mon1b
Tgm1
LOC268853
BC020002
Clec4b1
LOC383125
4930404A10Rik
Ddx58
Mdm2
Nfyc
4921528O07Rik
Psmb9
Dusp27
Vrk1
Nfic
Rragc
Rhbdl1
Rnf25
Arhgef6
Hoxc5
Cdkl2
D930001I22Rik
4931406H21Rik
Rbms1
Kctd8
Enpp2
Rock2
rp9
Rere
Tmem65
Fkbp9
Pcdhb12
Olfr1502
Sh3tc1
2310044G17Rik
Cnpy2
E330009J07Rik
Gfi1b
D630005B22Rik
Ctdspl2
Abhd10
4933430H15Rik
Mnd1
Ankfy1
Rilp
9230110C19Rik
EG546347
LOC100045522
Sla2
Wdr68
Arap1
Banf2
LOC100045802
Ifrg15
LOC433464
AI836003
Epha10
LOC382547
Pnlip
5330401P04Rik
1700022P22Rik
2210418O10Rik
Ift52
Npl
Med18
Camta2
LOC100038984
Hira
Phkg1
Prkd2
Lmo2
Muc6
Olfr792
LOC227995
Ehbp1
Letm2
Aip
H2-T3
Crk
Dock8
LOC380899
Olfml2a
Kcnb1
Edem3
Dusp26
Kcnh2
4931406C07Rik
Slc16a4
C230071H18Rik
E230019M04Rik
Serpinb8
Bxdc5
Uqcc
5830483C08Rik
Mag
Rbpjl
Rps13
Actr3b
Ttc9b
Tfb1m
V1rg9
Ccdc125
Eps8l1
5031408O05Rik
Aars
EG330602
LOC385977
LOC238726
Zmynd12
Olfr382
Sh3bp5
Calr4
LOC100040363
Nt5c1b
Tpk1
B230399E16Rik
Pax4
Hmgcll1
Casz1
LOC383406
LOC100043836
Rasgef1c
Ilkap
Mtnr1b
OTTMUSG00000015859
Olfr141
Galnt13
Oog3
Ehhadh
1190005F20Rik
Sv2b
D630013G24Rik
Lix1
Ube2z
LOC100047043
Prss7
LOC383577
Olfr1018
LOC383215
LOC100048076
4930451G09Rik
Trub2
Gsdma2
Klra15
Setd6
Klhl31
LOC634749
Tmem140
Ptplad1
LOC672498
Fzd4
EG226604
Wdr69
Krt5
Kcnk9
LOC277234
LOC384890
Zfp664
Svs4
Jph3
Clk3
Tlr7
Syt15
Tmem74
LOC381284
Tmem106a
Nkx2-6
Gfpt2
Mast4
Fzd6
LOC382054
B3gntl1
Vwa3a
LOC100039623
Hs1bp3
Cbln3
Mkrn3
Btla
Tmed8
Rxfp1
2410187C16Rik
LOC637809
Usp15
Il17d
LOC381182
V1rf1
Olfr884
LOC329190
Rhox1
Ube2e3
LOC386257
Egf
Zfp819
Anp32a
Ctsr
Olfr275
LOC381492
LOC100048845
Clic4
Cxxc1
Syp
6030446N20Rik
Rrm2b
Cotl1
Olfr1093
LOC381458
Cdkn2a
Cacna1h
Slc26a6
Gjb5
Cyp2b10
OTTMUSG00000000712
Efna2
Atg10
Smap2
Erbb4
LOC245892
Ascc3
Dtx1
A130082M07Rik
Fgf2
Layn
EG328479
LOC386268
Lyrm4
Hgfac
Myo3a
Fbxo18
Ift20
Ehd2
Tchhl1
LOC100040016
Atp9b
LOC382279
4930470H14Rik
Cyp2a4
EG384244
Srpx2
Kcnq4
2810408P10Rik
Ugt2b1
Sh2d2a
Pafah1b2
LOC245580
Apcs
Eif2b2
Fam116b
Il31ra
Insrr
6330419J24Rik
Ppp2r1a
Olfr578
BC051019
LOC277422
Ankib1
Fcrl5
Casp3
AL022832
Copz2
Trfp
2810410L24Rik
BC003331
D930015E06Rik
4933434I20Rik
Cplx3
Cacna1i
Cpn2
Olfr399
Klhl14
Usp16
Olfr154
9030425E11Rik
Atp2c1
2010107G23Rik
Nrtn
Tnfaip8l3
D3Bwg0562e
Grhl2
LOC669365
A430107D22Rik
Skint10
Rab30
Slc2a4
Defb18
Nfia
Dnm3os
Olfr561
4833427G06Rik
Rbm18
Tmed7
Fbxo25
LOC100040229
Socs4
Pla2g12b
Krt35
Olfr1111
EG629678
Dyrk3
Bnipl
Olfr782
EG244911
Klra13
Plxna3
BC023105
Rab19
Ppif
Hhatl
Stk38l
LOC432730
EG546166
Plcd3
Chpt1
Sptlc2
Trim33
Helb
LOC383710
1700113H08Rik
Psmd10
Pla2g12a
Myo1g
Isg20
Olfr608
4930553J12Rik
Maf
Klra4
4930562F07Rik
Fam18b
LOC668160
Sgcg
Slc22a4
8430431K14Rik
8030451F13Rik
Try10
Rlbp1
1200009I06Rik
Smug1
Ntsr2
LOC333782
Ankrd54
Mycbpap
Chga
Lrfn4
Rhox4d
Cks1b
Mgea6
LOC100040938
LOC236220
LOC381936
Trim3
Mat2b
LOC436177
Olfr701
Nkg7
Ttll10
Sirt5
Dcp1a
Fuz
Smarcc2
Prpmp5
Cdh6
LOC383785
Slc38a4
Accs
BC067068
BC026439
Ythdc2
2310039E09Rik
Pla2g2f
Zfp414
Cdo1
Dgcr14
Sprr2k
LOC668631
1190005I06Rik
AB041803
Olfr76
Cbx4
LOC100047579
LOC236311
Bdkrb1
Wdr73
Isl1
Kcng2
Mks1
Kncn
A4gnt
9130221H12Rik
Olfr71
Zfp101
Slfnl1
Tec
Elfn2
Klk1b8
4933439F18Rik
9330134C04Rik
Rpsa
LOC384454
Slc33a1
LOC632022
Olfr474
Smc2
LOC383428
Dhrs3
Ss18
Ppp2r2b
Gimap6
2410018E23Rik
Ighmbp2
Sim2
4930433I11Rik
Rnf151
AK220484
Acsm4
Slc47a2
Gm826
Hist1h2ab
LOC381738
Dnajc5
Pdcd6ip
LOC100041864
Olfr553
Olfr872
Ankfn1
Ear5
Zfp607
V1rd2
Aqp11
Slc24a5
Adam22
Cct4
Krtap6-1
BC023179
Rnaset2b
D430041B17Rik
Pex5l
LOC100046211
Zfp386
OTTMUSG00000008594
1700013D24Rik
LOC100046643
Npw
LOC268701
Wnt5b
Olfr342
Cdkl1
Pcdhb7
Prss29
MGC107702
Extl2
Sec14l3
LOC384731
EG328314
LOC382003
LOC241215
Slc18a1
Tesp2
Clca6
Tmem215
LOC269676
Cybb
Ercc6
LOC432945
1700010C24Rik
Krt15
LOC383025
LOC268876
Ddx52
Dnalc4
Sec22c
Pdhx
Cnbp
Pvrl2
LOC677473
Olfr330
Lad1
LOC100043822
Lrriq3
LOC237188
Ctrc
LOC386381
Fcrl1
Nln
EG436563
Tbx21
LOC383208
Olfr802
Sf3b2
1700027J07Rik
Olfr1170
Cyp46a1
Hck
Olfr967
EG546524
Dvl2
LOC100042500
Olfr867
1700073E17Rik
Morc2b
Etl4
Lcn13
Olfr97
Notch4
Smpd3
Ffar1
Sfrs17b
Pnpt1
Ermn
Dnajc9
Mug2
Lce1a2
Plcd4
En2
Tmprss11b
Rgs1
Irak1bp1
Hbb-b1
Zbp1
2410089E03Rik
LOC215891
D230039L06Rik
Map3k8
4933434I06Rik
EG545242
Sema3a
Map3k7
Tmem206
OTTMUSG00000005737
Epha1
Slc6a2
Fstl4
Cacna2d4
Rgn
Khk
Cd151
Olfr832
Tmem71
Eif2c4
Mbd3l2
Hpse
Ascl3
9530077C05Rik
Olfr1049
Chrnb3
LOC100041290
LOC383491
Pspn
Myom2
Fam13b
Htatip2
Rasl12
EG666941
Smc6
Olfr881
1700012P22Rik
4930515G01Rik
LOC381751
LOC241293
Olfr549
LOC380838
Mlph
Olfr1242
Slc43a2
Defb6
9130416J18Rik
Cyhr1
3110004L20Rik
Plec1
Glt6d1
9430007A20Rik
Ppfibp1
Olfr948
Wif1
Zkscan1
BC117090
LOC380940
Casc3
LOC245147
9130017N09Rik
Wbp2nl
