# Supplementary material for: CXCL10-based gene cluster model serves as a potential diagnostic biomarker for premature ovarian failure
Source: PeerJ. 2023 Dec 13;11:e16659. doi: 10.7717/peerj.16659 (PMC10725173; doi:10.7717/peerj.16659)
Supplement: Supplemental Information 1 [file peerj-11-16659-s001.zip › Raw data/Figure 2/F2C/pData/DEG_Case_Control_Down.txt]

VennData
Sox3
Gdf9
LOC665032
Mapk1
Nobox
Porcn
Nicn1
Rps6
LOC433955
Foxo3
Apoa1
Oas1d
Raf1
Kitl
Hist1h2ak
Ins2
Slc12a8
Spp1
Zp1
LOC672474
9530058B02Rik
Hist1h2ag
Zp3
Ddx4
2310007D09Rik
Chst1
Stab1
Zp2
Retsat
Eno1
Bmpr2
Bmp15
Sohlh2
Hist1h2ah
Sycp3
Mcm5
Acvr2a
Cdkn1b
Map3k7ip1
Dlk1
H2-Ea
Plac8
Xpnpep2
Hist1h2an
Cdc2a
LOC666904
Plk1
Vars2
Serpina3h
Lhx8
Mcm2
Gfer
Mfap4
Cpeb1
Ifitm3
Nphs2
Sdf2l1
Serpina1b
Map2k2
Gpx7
Mcm10
Ctsl
Itga2
Fbxw15
Zfyve16
Rasl10a
6030408B16Rik
Tgfbr2
Sycp1
1110036O03Rik
OTTMUSG00000010673
Sycp2
Figla
Pou5f1
Cyp19a1
Mos
2610036L11Rik
Cenpm
Gja4
LOC380927
Rbm45
Pbk
Capn5
LOC631105
Sohlh1
Rbm38
Tinagl1
Ldha
Stra8
Nt5dc2
Hist1h2af
Igf1r
Mrpl12
Saa3
Mlh3
Hs6st1
Mrap
Nlrp4b
Htra1
Map2k1
Raet1b
Tmem97
Bpil3
Bmp4
Dppa3
Ppa1
Prc1
A130092J06Rik
EG667728
Ung
Pabpc4
Mki67
Birc5
Fgf8
Nlrp14
Smad1
Cdkn1a
Tgfbr1
Akt3
Uck2
Cdk2
E2f1
Hist1h2ad
Fen1
Wisp2
Fdxr
Crabp2
Anln
Prmt5
Cap1
Bmpr1b
Fbln1
Bmp7
Wnt4
Pkd2
2900010M23Rik
Dnd1
Cma2
Tyms-ps
Vps33a
Esr1
Tyms
F13a1
Rec8
Apoa4
Fshb
Mmel1
Dppa5
Cyp17a1
Cyp11a1
BC099439
LOC383897
Scx
Cdca2
Tead2
Aurkb
Top2a
E130016E03Rik
Tubb2c
Lbx2
Col4a2
Hist1h2ai
Lhcgr
Hist1h2ao
Pik3c2g
Tshz1
Rbm35a
Sgol1
Uhrf1
Cd34
Cma1
3000004C01Rik
Cdca3
Bmper
Kif22
Gins1
Mcm4
Mcpt4
Gsk3b
Hist2h2ab
Spin2
Smarca1
2810032E02Rik
LOC381398
Galk1
Fkbp5
Cklf
Cat
Ncapd2
Ncaph
LOC100042970
Hdhd3
Prkcz
Cript
Mfap5
Akp2
Taf4b
Creld2
Rnaseh2c
Mmd2
Actg2
OTTMUSG00000010009
Gpsm1
Psmb6
Ela1
Spsb4
Fh1
Cachd1
Srm
Serpina3n
Nudt8
Fbxo2
C1qbp
Cenpa
Cks2
Sphk1
1810035L17Rik
2410012H22Rik
Tmem141
Ldhd
Mgat4b
Oosp1
Gramd1b
Prss35
Hsp90b1
Kntc1
Plac1l
Sfrs2
Lsm2
Mod1
LOC545056
LOC381907
Psmc3ip
Ubap2
S3-12
Erdr1
Kif15
Lrrn1
2810405K02Rik
Epha3
Mrpl3
B3galnt1
Gsto1
Tlcd2
Rpl13a
Tpi1
Gsk3a
LOC381571
Cpa3
LOC386078
Adamts1
Ak2
Sdc1
OTTMUSG00000025408
Zfp775
AU022252
LOC100044948
EG237361
Fam125a
Gamt
EG667190
2310003L22Rik
LOC100045312
LOC100048508
Smarcb1
Kars
Gtpbp3
Trap1
Abcb1b
Gja1
Bud13
St3gal4
Tpm2
LOC635470
Rangap1
Igfbp4
Itpk1
Tubb6
Cited4
Vps37b
Ermp1
Kif23
Prep
Lrrc59
Mrps21
Sema7a
C85627
Prim2
Ttyh3
Tle6
Rps15
Nenf
Kif11
Stra6
Dci
Atp5o
Eif4a3
Pofut2
Nr5a2
Akt1s1
LOC383330
Deb1
LOC100045359
Cd79b
Shbg
H2afz
Smarcd2
Gsg1l
1500011H22Rik
Pgk1
Mrpl14
Mcm6
Bcl2l10
Hist2h2ac
Scara5
Large
Pdlim2
LOC100045999
2610305D13Rik
Cdc45l
Hey2
Ero1lb
LOC100043313
E2f2
Ptpla
Nusap1
Nmral1
Alad
Ddx49
LOC241621
H2-Bl
Cd276
Cox7a1
Dhx9
Nola1
Hspd1
Obox5
LOC225897
Nacc1
Padi6
Lpcat3
2410015N17Rik
LOC100043671
Susd3
Stk35
Noc2l
Nudc
Fkbp10
Cdkn3
Idh1
Faim3
LOC227393
2310076L09Rik
Ptges
Dynll2
Casp6
Rap2a
9430023L20Rik
AU022751
Pgbd5
Rdbp
Cecr5
Rhobtb3
Rhog
LOC381330
Nkiras2
Phca
3300001G02Rik
Mfsd2
Phb2
EG627022
Agpat2
Dtymk
Elmo1
Smad3
Clspn
Fam108a
Rfc5
Prkcd
Chtf18
Dos
Thap11
Bcas2
Tbrg4
Cct3
LOC381561
Akap1
Chst11
Taf10
Fxr2
Tbxa2r
St3gal3
Scap
Cct8
Itga9
Rab33a
Fscn1
LOC329076
Sf3b5
Urod
Sdhc
Col20a1
Myo5c
Mad2l1
2310016C16Rik
5330431N19Rik
Atp5d
Vdac2
Nrm
Csnk2a2
Unc119
Glrx5
Cenpl
Bex2
Incenp
2810453I06Rik
Hspe1
AW061290
Rai12
Mrps18c
Unc45a
LOC100038882
Sfrs2ip
Esr2
Sstr1
Tpbg
Nxt1
Lsm4
LOC640972
Exosc5
Ndufa12
Dtx2
Pa2g4
Cdc2l1
Calu
Nubp2
Cd3eap
Dmc1
BC051227
Supt3h
LOC100045890
Dag1
D8Ertd738e
Ext1
Abhd8
Slc4a8
Soat1
LOC268569
Adra2a
Atp6v0e2
Smarcc1
Mmp2
Ublcp1
Stk11
Tmem179b
Gyltl1b
Vegfb
Dhps
Mta3
Mcpt6
Dnaja3
Ccdc43
Impdh1
Dscr2
LOC219049
Podxl2
Trp53inp2
Fkbp1a
Thoc4
Oprs1
LOC100045430
Skp2
Chchd10
Chmp7
Setd5
BC046404
Prdx4
Snrpf
Fzd1
Cad
Apitd1
Galnt10
Lsm3
Lig1
LOC677317
D11Wsu47e
Nubp1
LOC100045782
Icam4
Nap1l5
LOC384727
Pcbp1
H19
LOC668706
Creb3l2
Galnt2
LOC331507
Mrps26
Rpl18a
Csrp2
Lrp8
Cmas
Wdr59
Psmd8
Omt2a
Cd24a
Cstf2
Rfpl4
Mrpl22
Hirip3
Fgf13
Pold1
Zfp42
Gm1673
Atm
Akr1b7
Sfi1
Cd1d1
Aldh5a1
Fxn
Ptprs
Rora
LOC383010
Rgs12
Esco2
Dbf4
Cxcl12
E330034G19Rik
Dab2
Erh
Snrpb
Lepre1
Foxl2
Ndufv2
Igfbp2
LOC100045864
Rrp1b
Pygb
Tagln
Med6
Mospd3
Uqcr
Bcl7a
LOC654467
Med4
Ddx51
Myo10
Sf3a1
Dcakd
Tnnt1
Ccno
Nup133
Tgfb1i1
Tmod4
Ece2
Odc1
LOC382106
LOC100042405
Mfap2
Vac14
Gbx2
Rrm1
Akt1
Derl3
Homer1
Tmem199
Cenpn
3110009E18Rik
C79267
Mrpl34
Pfkp
Rapgef1
Josd1
Gm962
Slc24a6
Apba3
Pick1
Pramel4
Med10
Ppib
Tmem106c
4933407C03Rik
Tdg
Smad2
Crat
Calm2
1500011K16Rik
Poldip3
Nlrp5
EG277333
Ccdc59
Zfp703
Crls1
5031439G07Rik
D2Bwg1335e
AI467606
Lsm1
2310045A20Rik
Abhd14a
Nus1
Dcp1b
Zbtb8os
Ibrdc3
Chaf1b
Prune
Shmt2
Thbs2
Acbd6
Mrpl24
Hras1
Cdk4
Pabpc1
Tmem88
Pdap1
Chst2
AA792892
Sgol2
3930401K13Rik
St3gal5
2410015M20Rik
Ttc19
2810452K22Rik
Chmp6
Foxm1
LOC100040353
EG626175
Syvn1
Pawr
Hsd17b1
LOC100046746
X99384
Mlh1
Ctse
Dnajc2
Cbfa2t3h
Dhrs7b
LOC381524
Dnajb13
LOC666559
Golim4
Gapdh
Igf1
LOC382157
AA960436
Cldn5
LOC100046650
Pigo
LOC386473
1810006K21Rik
Stat5a
Arf5
Rps6kb1
Rac1
Rps3a
Mustn1
Dym
Anapc4
Fbxo33
LOC100040573
Pdzk1
Rheb
Pigx
Sdhb
BC024537
Mcm3
Metrnl
Edf1
Rb1
Tubb5
Nat11
EG194588
Med26
Sae1
D16Ertd472e
Vegfa
LOC634015
Inhba
LOC632667
Tpsab1
Nans
Atf5
Eng
Osr2
Mrgprb2
Tnfaip1
Sfrp4
Rab13
Nup210
Hmgb2
Mrpl28
Cdv3
Fam168b
Alkbh7
Slc25a10
6720463M24Rik
Grhpr
Aes
Avpi1
Ebna1bp2
N6amt2
Tro
Nup214
Depdc1b
LOC677180
Ins1
Lonp1
Senp2
Pik3r3
Klhdc4
2410018M08Rik
Mrto4
Lgi3
LOC665181
LOC381649
Elavl2
Trim62
LOC100046343
Gtf3a
Adrm1
Enpp1
Smek1
Smcr7
Nos1
Ppp1r13b
Tgfb1
Ssrp1
LOC329750
Hyal2
Kdelc1
Spen
Gm71
Ndufs4
2410018G20Rik
LOC671878
Pola2
3830431G21Rik
1810015A11Rik
Tmtc2
4930583H14Rik
Atp10a
Actr1b
LOC634731
Tdrd3
Tspan18
Gins2
Ppil1
Bcl7c
Rexo1
Sparc
Cramp1l
Gtse1
2410146L05Rik
Phf17
Bcap31
Apcdd1
EG434402
Ubfd1
Ebpl
Recql4
Epb4.1l1
Ranbp1
LOC230253
Piga
Osgep
Rrp9
EG216185
LOC100045697
Mapkap1
Mrpl43
Obox1
Rab1
Creld1
LOC219145
Gata6
LOC100048346
Plxnd1
Prpf8
Rpl7l1
Nfe2l1
Sbsn
Hist1h4a
Enc1
LOC235857
Fbxo31
LOC627985
Dhcr7
Klc2
Atp5f1
Ccrn4l
Pdia6
Lox
LOC639715
LOC100042777
Eif2s2
Mrpl20
Ube1c
Nanos1
Pprc1
Pak4
H2afy
2310047D13Rik
Ugt2b5
Dnmt1
Dhh
Ncdn
Tsen34
Mrps7
Caskin2
Slc39a7
Plac1
Sbf1
Sfrs4
Lmnb2
Plod3
Itgbl1
Snrpd2
Ostf1
Pank1
1110007L15Rik
Angptl1
C1qtnf2
Drg2
Med7
Arhgap29
Dpysl5
LOC100044862
Phf2
Cdc7
Ube2m
1300001I01Rik
Rabggtb
Hspg2
Exoc8
1700021F05Rik
H1foo
Gas2l3
Prkcb
LOC383576
Polr2l
2010107E04Rik
Mdh2
Ganab
Fmnl3
Nlrp9a
Rhoq
Fbxo45
Bat1a
Slc2a1
Sec61g
Ccne2
Dscr1l2
Prpf3
Ampd2
Gna11
Masp2
Ifi27
Psmd13
Usp18
Ppp2r2d
2700029M09Rik
H1fx
Slc11a1
Fntb
Cd248
Ptrf
Mrps12
Fndc5
Ddx28
Cdr2l
Yeats4
Sdc3
Gulo
LOC668038
LOC100041835
Hemk1
Ogfod2
Rnf41
Odz4
Ccnb1
Sulf2
Cops6
Ik
D1Bwg0212e
Robo1
Anxa11
LOC381114
Zfhx2
LOC383712
Ubiad1
Elof1
Mrps11
Tcl1b3
Usp5
LOC233637
Pgs1
H2-D1
Med25
Spcs3
Pcolce
Srp14
Tmem86a
Ccdc12
2810410M20Rik
Ccdc126
S100a10
Adap1
Cnot3
Lsm5
Sac3d1
Zfp296
R3hcc1
Spc25
Erp29
Slc35a4
Pi4ka
Bad
Dph2
Zmym3
Cox4nb
Wnk1
Ndufaf1
LOC268700
Pdxp
Sall4
Rad51c
LOC384206
Zfp41
Arl3
Ift122
Chac1
Cdk2ap2
H2afv
Cyp4f18
A430005L14Rik
Perld1
Gemin7
Sh2b1
Zfp282
2410003K15Rik
Cdc20
Grcc10
1200014J11Rik
3110056O03Rik
Slmo2
Gfod2
Ppard
D030018L15Rik
Scarb1
Mrps10
1810009A15Rik
Dexi
B3gnt1
Tha1
Bace1
Cnot6
Rpia
Snx12
Dnmt3b
2810405J04Rik
Pex14
Zfp524
Vps45
Cox5a
Lamc3
Tbc1d10a
LOC245350
LOC640739
Grb14
Ptgis
LOC676724
Zfand3
Wdr76
Rbm8a
Ywhag
Tmem107
Mbd3
Ece1
Ubl7
Npc2
Plxdc1
Plekhj1
LOC637353
1810027O10Rik
Rap1gap
Atp1b3
Hao3
Lmna
EG666756
Timm8a1
Smad5
Tubgcp2
AI597468
Bcl11a
Dpy30
Rgs9
Rfwd3
EG666609
Agps
Spdef
Cox10
5830457O10Rik
Ttyh2
Ndufa12l
LOC675933
Hsd17b7
2310040C09Rik
Senp8
Tyk2
Cphx
Ube2i
LOC100047856
Ipo4
Mark1
0610011F06Rik
Dbr1
LOC215098
Bax
Sema3g
Pgpep1
Mex3a
Lsm14b
Cables2
Znhit2
Cdc25c
Pmf1
Saal1
Apoc3
Gadd45gip1
Txn2
Dapk2
Nup43
2610101N10Rik
Slc15a4
LOC100046744
Rab14
Ano10
EG382843
Syradb
Mthfd1
LOC671641
Cbx2
Prrx1
4932417H02Rik
Cpne8
Nsfl1c
Omt2b
Tmem167
Psmg3
Ech1
Pafah1b3
Ttll1
Trim28
Gdnf
Slc4a3
LOC100045019
Synj2bp
Fst
LOC667582
Cdca5
Tjap1
Pgp
Pbx2
Tshz2
Nfs1
Ttc35
Ccdc5
Ctnnbl1
Zfp777
Msh6
LOC381947
Pop7
Xrcc3
BC022224
Asb6
BC030863
1700124P09Rik
AI427809
Pusl1
Setd1b
Kctd9
Txndc12
1110019N10Rik
Hnrpa1
LOC277856
Fut8
Ear6
B3galt6
Atg12
Thtpa
Gpr125
5133400G04Rik
Noc4l
Pold2
Ssu72
Btbd12
Ubqln1
Hmg20b
Rps3
Tmem62
Sap30
Ext2
1500032D16Rik
Ubtf
Timp4
2410004L22Rik
Fiz1
Rpa3
Pdia5
Gpx8
Fam20b
Sec22b
2400006N03Rik
Uqcrc1
2410006H16Rik
Prkd3
LOC100048384
Thop1
Trim34
Aaas
Bub1b
Fastk
Nup62
Bola2
LOC382092
Gm1070
Acad10
Reep4
Fosl2
Fstl1
Slc6a15
EG622339
LOC381046
Fancd2
H2-Q6
Thoc6
Uchl3
Arf6
Trim32
Rtn2
Rnasek
Ndufa6
C87499
Tspan11
Rpl3l
Ncapg2
Tmem93
LOC230765
Vti1a
LOC675377
Ccdc56
Fgd1
Frat2
Pex10
Kifap3
Blm
Tmem87a
Nudt19
Pcbd2
Lpin3
Banf1
Nedd8
Slc26a7
Prkra
Cpsf3l
Gcs1
Rps6ka1
Tnpo3
Mphosph6
Ndufc2
Foxe3
Jmjd6
Mras
Hint1
LOC381860
Gm1967
Ndufb7
Pkm2
LOC235497
LOC100048803
Pfn1
Lemd2
Apex1
LOC386021
6330549D23Rik
LOC380706
Mobkl2a
Tada3l
Adora2b
Huwe1
Psmc4
Mtbp
Ppp1r9b
Wdr70
Fbxw13
Pcgf6
Ifi202b
Thy1
Bean
2310037I24Rik
LOC639931
Dnajc16
Fbxo9
Gsta4
E2f4
Kif4
Silg111
LOC231368
Eml4
Mpnd
Shf
Rpl18
Ergic1
Tmem160
Depdc6
Bnip1
Apaf1
Tiam1
BC046331
Tsc22d4
LOC381200
Top3b
Slc5a6
Cyc1
Zfp628
D14Ertd668e
Emp1
Gins3
Dph4
0910001L09Rik
Wisp1
Hdhd2
Scd2
Tacstd1
Cox5b
Eif4g1
1500001M20Rik
Txndc1
Zswim4
Mrps2
LOC216443
Nsun5
Adi1
Cfdp1
6330403K07Rik
Slco3a1
LOC100042179
Armc6
LOC237877
2410016O06Rik
Elfn1
Slc27a4
0610010E21Rik
Mrps28
Golgb1
Bat2
Habp4
Txnl4b
Car11
Exosc2
Rgs10
Troap
Tspo
Tmem48
Ppp1r11
Npm3-ps1
Calcoco1
Rnf219
Mrpl54
Bloc1s1
Fah
LOC381770
Rfc2
Nol5
Aff1
Pcbp4
Ren1
2810003C17Rik
Nudt5
Tmem35
Cited2
Snurf
B430305P08Rik
Aurkaip1
LOC268828
Nucb1
Vamp3
Ints1
Snd1
2510012J08Rik
Mgl1
Uhrf1bp1l
Xrcc1
Rnf126
Lyrm2
Nsun2
2610510J17Rik
EG545758
Rad54l
Spsb2
Mreg
1700024G10Rik
F630043A04Rik
Lias
9430015G10Rik
Col9a2
Tlcd1
Ruvbl1
Setd1a
Spag5
Fam162a
Peo1
Urb2
Septin 6
Lamc1
Pdcd2l
Gstp2
Ly6d
Nope
Krba1
EG622320
6-Mar
Ndufs2
LOC677528
Vapa
Vps39
Hsd3b1
Mrps30
Cdr2
Rusc1
LOC100047815
Rab11fip5
2610024G14Rik
Tcp1
Pigf
Rsc1a1
Lsm6
2010106G01Rik
Mrpl33
Klf13
Polr2f
Akt2
Ankrd25
Zfp281
Fzd5
Snrpd1
Idh2
Hnrnpab
Ankrd40
LOC638892
Zfp207
Dusp19
Zfp259
LOC385267
Mepce
Dnajc15
3110082I17Rik
Atxn1l
LOC100045677
Ndufa1
Cep164
Spag7
Pus1
Slc25a1
Bcat1
Eya3
8430427H17Rik
Khdc1c
Alg9
LOC380707
3110040N11Rik
Snrpg
EG384525
Pik3cg
Rnf26
Rxrb
1110002B05Rik
Wdr4
Dmap1
Ttc28
Mvd
Kif26a
Plod1
Irgq
Bcat2
Senp1
Rnmtl1
Tmem32
OTTMUSG00000010328
Txndc9
1110008F13Rik
Bin1
5730403B10Rik
Ccdc58
1110037F02Rik
Ddit3
1100001F19Rik
Ezh2
Ndufs7
LOC213440
Pcgf3
Aven
Ints3
Prkcsh
Spag4
Rnf40
Tmem82
Rab3a
2810432D09Rik
2510022D24Rik
Msh4
Psmd7
Uxt
Commd9
LOC212815
Pign
Npm3
Aof2
Map1lc3a
Fbxl15
Hist1h3d
Camkk2
Dusp18
Hyi
Espl1
9130011E15Rik
Cdc20b
Gpaa1
EG382109
Dis3l2
Surf4
Tmem11
Ssx2ip
Otud7b
Tmem101
Itfg3
E430002G05Rik
Pelo
LOC100048037
Ssna1
Iqce
LOC100047712
Rangrf
LOC630936
Hoxd9
EG333830
Srfbp1
Tbx3
Eif5a
Saps2
2310001A20Rik
Dhx15
Cstb
Mbd4
Zcrb1
Ahsa1
Fbxl14
Ralb
Ankrd23
Hsd17b12
Zfyve9
Ctps
Emg1
Wdr21
Tm2d2
Cs
1500010J02Rik
Rpa2
Tmsb10
Saps1
Rbm9
Rab24
LOC381215
Ddhd1
Sssca1
2310008H09Rik
Iqsec2
Ndn
2610029G23Rik
Cdh1
LOC381365
Cd59b
Ppp1r12a
Trim15
Dus1l
LOC623568
Mrpl45
Spag1
Paqr7
Gba
Zfp382
Lxn
Mre11a
Acd
EG626367
Aatk
BC004022
Mrps22
Adprh
Limk1
Prrc1
Nup107
LOC270037
Grpel1
Mpp5
Ubac1
Bola1
Eif4a1
Ing2
D6Wsu163e
Hnrpa0
Abca7
Myl6
Kctd3
Lgi2
1110058L19Rik
Dpf3
Lypd3
Mthfd2
Dolk
LOC667269
Taf1d
Zfp691
LOC232606
Mus81
Lin7b
Lyar
Klhl17
Amotl1
Ruvbl2
Ccdc99
Plxnb2
Commd1
Fgfrl1
Adamts15
Umps
Atp1a2
Pelp1
Clip2
Chrac1
Slc4a1ap
LOC384300
Mybl2
Prkrip1
Rpl4
Ak3l1
Kctd2
Pnldc1
Cul1
E4f1
C87414
2310061F22Rik
Impa2
Siva1
Atic
Omg
E030030I06Rik
Rps27a
Gtf2h3
Cx3cl1
Wdr5
Katnb1
Neurl2
Scara3
Gspt2
EG243642
AW146299
Tmem14c
Ythdf3
LOC100048101
Ilf3
Zmiz2
Pla2g1b
Shc1
Pex16
Pacs2
Id2
Nudc-ps1
Xpot
4121402D02Rik
Samd4b
Dot1l
Ptrh1
Cstf1
Rrp15
Kctd17
Setd8
Ola1
Col27a1
Sox11
Iqgap3
5730403M16Rik
Pdgfra
Slc35e1
Dlk2
EG632248
Zfyve26
Olfml1
S100a6
Rpl31
Rpl34
Stra13
Abca3
2310033P09Rik
Bud31
Nol1
LOC385699
Ick
9030224M15Rik
Tipin
Foxp3
Brd7
LOC100044294
Cnih
Man1b1
Zdhhc16
Csk
Clptm1
Acp6
Mta1
Yif1b
LOC668492
Pols
Supt4h1
Pomp
EG432721
LOC100048372
Mxd4
Mad2l2
Rrm2
Med22
Treh
Itm2a
Rchy1
Aarsd1
Trim8
1110065P20Rik
Klf9
Dgat2
Cuedc1
LOC233771
6620401K05Rik
Ppp2r5e
Nt5m
Angptl7
Sp8
Mrps33
Med19
Mrps34
Coq9
Srp9
Hist1h4i
Idh3a
C530044N13Rik
Abhd4
Cdh5
Tssc4
Pcnt
Atp7a
Ndufb3
Aph1a
Myg1
Pramef12
Ndp
6330505N24Rik
LOC100048613
Khdrbs3
4930427A07Rik
Mtvr2
Sec63
Cdc42ep5
Disp1
Smarce1
Mark2
LOC673245
Akirin1
Oaz2
Twsg1
Ybx1
Snai1
Tnip1
Hist1h3e
Dgcr6
LOC385494
Akr7a5
Zc3h15
Zfp592
Ints7
LOC100047827
Ier5l
Slc29a4
Diablo
Mcrs1
Kiss1
Tgfb3
Uevld
4930578C19Rik
Brf1
C530028I08Rik
Exosc4
Ipo9
Ard1a
1500032L24Rik
Cherp
LOC100047794
Rrp12
LOC380771
BC002163
Tceb3
U2af1l4
LOC100048046
Zfp319
2410091C18Rik
LOC382883
Rps10
1700001J11Rik
Adrb2
Ndufc1
Mtmr14
4930455C21Rik
Nme4
Slc39a11
Nhlrc1
Pomgnt1
H2-Ke6
Dtnb
Defcr-rs7
C130032J12Rik
2700094K13Rik
Samd8
Lage3
LOC380929
Wiz
EG665369
Susd4
Rps6ka3
Prickle3
0610038D11Rik
Utrn
LOC240672
EG383891
Cenpk
AI413782
2310005N01Rik
Rars
Slc38a8
Th1l
Cd40lg
Slc22a12
Dolpp1
Strn4
Ptgr2
Egfr
Tsen2
Lrrc20
Ndufa11
LOC385844
Anks1
Pccb
Tulp4
Nudt4
BC003885
Tmem53
Ube2k
Trspap1
LOC382376
Pten
Kbtbd10
Krt79
Car14
Zfp472
Pus7l
Ndufa3
Traf4
Toe1
Ap3s2
Mrgpre
Zdhhc9
Got2
Tsga10
Ubac2
Cst3
Itpr2
Pla2g4c
Osgin1
U2af2
Lig3
Pank2
BC021381
Ogfod1
AU040320
Mrpl53
Fam132b
Gga1
Kbtbd8
Sumo2
Dgcr2
Cisd1
Atg3
Srpx
Mybpc3
Insr
Inpp5e
Scfd1
Scand1
Lman2
2310040A07Rik
Gsg2
Pbrm1
LOC239770
Slc35b2
Ssr2
Ptpre
LOC269251
Sfrs10
Map3k7ip3
Ybx2
LOC622404
Apeh
Jtv1
2510006D16Rik
Zmat5
LOC383706
Hist2h2aa1
2310016E02Rik
2010100O12Rik
Rnasen
Nhp2l1
LOC268934
Cd164
Usp39
Src
Rpl12
Psmb8
2310014H01Rik
Trappc1
Cbx7
Gtf2f1
Fam178a
Apobec3
LOC385822
Mgst2
Ccdc80
Mrpl40
Ttll4
1810013D10Rik
Unk
Pip4k2b
Clta
LOC237403
Dlst
Commd3
Pcdh1
Gnb2
Cebpb
Phtf1
Smo
Sytl4
Hspa5
Acy1
Grwd1
Mrpl9
Fam152a
Eif2ak2
Adar
5730494M16Rik
Mad2l1bp
Cdh15
Aacs
Pgam1
Cops7a
Bex4
Scotin
Erbb2
Prmt7
LOC213544
1110018J18Rik
Adamts2
Afg3l1
Rpp21
LOC638034
Dcun1d5
Myeov2
D3Ertd300e
Hist1h2bk
Ppapdc2
EG434907
Ercc3
LOC380661
Psme1
Chordc1
Soat2
Pdgfrl
Foxo1
Fam152b
Dus3l
2700060E02Rik
Zbtb11
Vti1b
Gtf3c5
Fbxl8
LOC546015
Hist1h4j
Plaa
LOC100048221
Aspscr1
Tmem29
Tbc1d8
LOC269515
ORF61
Zfp82
2610019P18Rik
LOC100045967
Msto1
Uspl1
Cd320
LOC382264
LOC384104
D19Wsu162e
LOC382064
Ssbp4
0610010K14Rik
Itgb3bp
Prdx5
Stk32a
Prpsap1
Ecel1
Tmem134
LOC668030
A330042I05Rik
Guk1
1810009O10Rik
LOC382229
Wars
Olfr1029
Olfr663
Defcr-rs2
Csnk1e
Ogfr
LOC100045887
Psmc3
Hist2h2aa2
Ccdc109a
Gpc4
Nle1
Zfp191
Cand1
Abcb8
Cln6
Leprel2
Nfkbil2
Fkrp
Cnksr3
2310008M10Rik
LOC628050
Rtel1
Coil
P4ha2
Ehmt2
EG668850
Adamtsl4
Ahi1
5430437P03Rik
Polr2h
Fblim1
Gorasp2
Btn1a1
Mtus1
Hint3
7420416P09Rik
AW548124
Trpm4
Cdt1
LOC381999
Mrgprf
Snx21
Rela
Sart3
Eif6
Timm44
Tollip
C1galt1
Rpp30
EG433865
Ift88
Hax1
LOC677375
LOC234374
5730419I09Rik
Bzw2
Nr1d1
2310022B05Rik
EG625054
Zic2
B020018G12Rik
Zswim3
LOC386067
LOC381855
LOC385673
Clec16a
Elmod3
D2Ertd750e
Mgp
Atp13a3
Caskin1
Pias4
Fip1l1
Gcdh
Csprs
5630401D24Rik
LOC211095
Ccl17
LOC384867
LOC665281
Clstn3
Dlgap4
Ttc9c
LOC272681
2310014G06Rik
Med30
Tmem180
Alkbh2
1700007E06Rik
Nol5a
Tcf19
Pmm1
LOC381212
Btbd1
LOC100046641
LOC100040885
E430018J23Rik
Srp68
LOC238836
LOC385236
Pomt2
LOC100046963
Gfm1
Paf1
Ints10
Gpr1
LOC100036521
Abhd11
Cables1
LOC381460
Prr8
Kpnb1
Grik5
Pigt
Map3k1
Ctcf
Wdr33
Ubxd8
Txndc5
Chek1
2010311D03Rik
Eif1b
Man1c1
A930008G19Rik
LOC382138
5730410I19Rik
Tspan4
Thsd7a
Acvr1
LOC677094
Pfdn2
Amigo2
Mov10
Ramp2
Stx4a
Cpne9
Tuba3b
LOC386336
Zdhhc8
Slc30a5
Ahsa2
Olfr127
LOC668387
Tmem120a
LOC667251
LOC333771
LOC100047674
Rbm47
Acsf3
4930563P21Rik
LOC237512
C030048B08Rik
Slc25a42
LOC672604
Tmem39a
Lman1
Aldoa
Heyl
Comt
Ubxn10
LOC100040233
Map4k1
Gale
Taf12
Pde6h
Fancg
Naca
Akr1b3
Uchl5
Mif
Hes2
Tor1a
Sertad3
Ptn
LOC225922
Tomm7
Cyb5r4
Trpm7
F2r
Olfr1472
Rnf168
Rnf5
Mospd1
LOC100044101
Pcyox1l
Cops3
H2-Q8
Obfc2b
4930550C14Rik
Slc7a8
Erlin1
BC004004
Slc45a4
Pcdh7
Gga3
1700018F24Rik
Gmpr2
Mrpl18
LOC381981
Dcbld1
2410017P07Rik
C030003D03Rik
Gpr61
Lmtk2
Acy3
Def6
Arl2bp
Triobp
2700062C07Rik
Calm3
Zfp629
Klhl22
Ttc7b
2310065K24Rik
Acat2
Gzmk
E2f5
Slc38a10
Akp5
Csnk1g2
Gtrgeo22
Polr3h
Ndufb10
LOC632684
Adcy9
Tspan6
Zfp354b
Eif4e1b
Tmed3
Hcfc1
AI837181
Dhfr
Sorl1
Ssbp1
Fignl1
Jmjd2a
Arpc5l
Slc25a11
Avil
Camta1
Mrps24
4933407I18Rik
Armcx6
Zrsr2
LOC382010
Npb
Ppp1cb
Bcor
LOC333154
Polr2j
Tceb2
Camsap1
Olfr16
Wipf3
Daxx
LOC240120
Mad1l1
EG625917
Eed
Rcc1
Nup50
Bre
Nit2
2310003F16Rik
Tmem126a
Zfp294
Taf3
Phrf1
Fbxl6
Nt5c
Sgk3
LOC546629
LOC100047911
Prkcdbp
LOC381700
Dpysl4
Map4k4
Dis3l
Mfn1
Tmprss11e
LOC100044059
Bat4
Smchd1
LOC100039751
1110008J03Rik
Dph1
Polr2e
Hsp90ab1
Nap1l1
Gldn
Psmc5
Ranbp3l
Ube3c
Cdk5rap1
Tmem85
Immt
4930430D24Rik
Zfp467
LOC545472
Zbtb5
LOC100047675
Rnase4
AA407659
Cul7
Phldb1
Brms1
EG667378
LOC331511
Xkr5
Ccdc130
Elp2
EG622222
Trp53bp1
LOC100044103
Ppil2
Parp1
Chd4
Nid2
Zfp533
Tbc1d19
Csrnp2
Ndrg3
Tsc2
Fmo4
Zfp395
Ugt2b34
LOC239516
Lsm8
LOC380923
Dazap1
Ccdc23
Olfr1076
Fbxo27
Azi1
Ubxn1
Mrps9
LOC209112
Senp5
Fcrls
LOC100039346
Cdkn2c
LOC674115
LOC383029
Irf2bp2
Gls2
Eif3f
Mettl7a2
Armcx5
Mrpl30
Rpa1
Cdan1
Ctdp1
Bdh1
Brip1
Mrpl50
Coq7
Vps18
Hn1l
Anp32e
EG545963
Cyfip1
Pus10
5830415L20Rik
D630014A15Rik
Ccbp2
BC048943
Snapin
Rps19bp1
BC057552
Oplah
Spdyb
Aloxe3
LOC100047155
Gpr107
Vdac1
Ascc2
Fem1b
1810058I24Rik
Epb4.1l5
Bcdin3d
Wdr43
Cox6b1
LOC271490
LOC100048439
LOC100046483
Six6
Dph3
Olfr2
Smg6
Phpt1
Olfr507
Ccdc124
Commd7
LOC546551
Atp13a2
Eif1ad
Sel1l
Tas2r114
LOC227058
Ppp4c
Wbp7
Tnpo2
Npal3
Wdr26
Cog4
Pdlim4
Dapp1
Zfp148
Stat2
Olfr325
Ceacam15
Oip5
Nr2f6
4933409G03Rik
0610007P22Rik
Cldn7
AI132487
Kcnt1
Wdr72
Mrpl4
Ubqln4
LOC385058
LOC380959
LOC270552
Fam148c
E130309D02Rik
Zw10
LOC382608
Ppp2r5d
OTTMUSG00000010750
Timeless
Slc45a1
Fkbp14
Nedd9
Wars2
Ephb1
Zmat3
Pkmyt1
5830443L24Rik
Acadsb
Hs3st3a1
V1rc8
Foxa3
Mcm7
Ddb1
Lmod1
Hnrnpa2b1
Nol14
Gtpbp6
Cchcr1
Myst1
Tex9
Obsl1
Efha1
Sharpin
Mtap1b
Rhod
Unc84a
LOC668047
Vps36
Ndc80
Irgm1
Eif4ebp2
Map2k6
LOC100045708
Icam2
Foxk2
Atp6v1h
Cnnm4
Tmem19
5033414D02Rik
Repin1
EG432448
LOC100042952
Ecsit
Atxn7l3
LOC433801
Olfr1031
Flad1
LOC215879
Rbx1
Tle4
BC024868
Hexim2
Usp30
LOC671434
Sgpp1
2700046A07Rik
LOC100047194
Vil1
LOC208151
1200011O22Rik
1810049H13Rik
Nedd1
AV273951
Zfp748
Lck
Twf2
LOC383082
Exosc8
Sfmbt1
B430105G09Rik
Tm7sf2
LOC100047863
Nrbp1
Cdc14a
Usp43
Upf1
Psmd5
Jak3
B9d1
Zbtb32
Chchd7
1700025O08Rik
Igsf3
LOC383981
3010026O09Rik
Galnt11
LOC381880
Fkbp4
Polr1d
Gm813
Rwdd1
Socs2
Olfr145
V1rc6
1100001J08Rik
Brca2
Men1
Ddi2
Sh3kbp1
Ufc1
Kcne2
Diap3
Rhbdf2
Hp1bp3
Lats1
Cenpi
Wdhd1
LOC100044089
Olfr740
LOC386115
Inpp1
R74862
Rprd1a
Rdh14
Ttc23
LOC674071
Rgl2
Zfp459
Luzp2
Lonrf1
Slc30a6
LOC381937
LOC545208
Trim26
Necap2
B230205M18
LOC238678
LOC382645
Tnfsf11
Ahdc1
Olfr1024
Grk5
EG238829
Amigo1
Pitx1
Ethe1
Tns4
Mfsd3
0610038F07Rik
Ndufa2
3200001K10Rik
Serpinb2
Kctd10
Gstm5
EG627624
Zmiz1
Nanos2
Serpina10
Gars
5930416I19Rik
Hnrpll
Ap1g2
5330426L24Rik
Samd14
Lyplal1
Leprel1
LOC386486
Pgls
Whsc2
Hr
Gk2
Bhlhb2
Olfr351
Map3k6
EG622236
Dnajc18
LOC383608
LOC631071
Relb
Xrn2
Braf
LOC277385
Mars2
Krt84
1110007A13Rik
Kpna1
Rbpms
EG630499
Fpgs
Zfp523
1700016L21Rik
Rasa3
LOC382243
Pmpca
D430042O09Rik
Hspa12b
Brdt
Scin
Tspan5
LOC100048376
Tbc1d22a
Olfr1140
Glrx3
LOC100046056
Pygl
LOC100047998
4632417K18Rik
Sel1l2
Car6
Pif1
Angptl4
Cib1
A630052C17Rik
Xrcc5
Olfr42
AI481877
B3galt5
LOC100047486
Xpo7
Nudt2
Smarcd3
Bloc1s3
Apoc2
L3mbtl2
Vkorc1l1
Parp12
Zfand2a
Lin54
4930403C10Rik
Phospho2
LOC380692
Ran
Xpo4
Wipi2
LOC208414
LOC278181
LOC381354
Crkrs
Kdr
EG384639
Slc25a44
LOC100045413
Wbp11
Rassf2
Map3k9
Zc3h14
Ube2q1
Ahctf1
Pwwp2b
Sobp
Lime1
Pabpnl1
Thoc1
Rnuxa
Slc35d2
Olfr552
Purg
Vit
Dom3z
LOC383162
Olfr873
Wdr89
Nfatc4
Als2
Irf2bp1
Sh3gl1
Setdb1
LOC100048301
Lzts1
Olfr412
LOC100044289
Smoc1
Mitd1
Pcyt2
LOC100046775
Pitpnb
Rbp7
LOC236831
Dem1
D2Wsu81e
LOC675440
Stambpl1
Pgam2
Herc4
Melk
Stau2
Denr
LOC384389
Atn1
Pde6g
Gatad1
Hcfc2
Ctag2
Tulp3
Ralgps2
LOC100047200
Nol10
Sema4c
LOC383118
LOC670044
Bcl10
Pigp
Hsd3b2
Zfp287
Ythdf2
Tatdn2
Egln2
Pla2g5
LOC667370
Dhx37
2900016B01Rik
2010007H12Rik
Optn
Med11
BC043301
5430405C01Rik
Scg2
Gm128
LOC382669
Mterfd2
Abhd3
Arf3
Phf20
LOC383159
Tube1
Ccdc134
Olfr291
BC087945
Midn
0610009B22Rik
Slc35c1
Entpd6
Olfr983
Dync1li1
Flot2
Nudt1
Slc25a22
Psmd1
Fbxo42
Casr
Efhc1
Pdcd2
Pcna
Ptprb
Taf5
P4hb
Hmg20a
EG245651
A430093F15Rik
Cldn9
Igh-V
Klf16
Timm22
LOC382441
LOC383857
Zfp316
LOC100041003
Nol6
Pik3r6
Chchd1
Taf2
Ndfip2
Luc7l
Rbm19
Oas1e
Vmn2r26
Gbf1
Fem1c
Pdss2
4933415F23Rik
Efemp1
Narg1
Cbr1
Gins4
Gtf2h4
Psmb7
Zadh2
AI314180
Gm687
1700040I03Rik
Hist1h3f
Wipi1
E130012A19Rik
6430526N21Rik
Zwilch
LOC232619
Marcksl1
Tars2
B230217C12Rik
Zhx3
Otud6b
Hus1
Trak2
Ubxn6
Sprr2d
Llph
Psma7
She
Sat2
Katnal1
Tmem70
V1rc32
Stau1
Dnajc27
Ndufb9
Scye1
Acot4
Gpi1
Mrps6
Ms4a12
Slc2a13
EG666009
Myct1
Ralbp1
Magi3
1600023N17Rik
Lss
Sdc2
Txlna
Ankrd39
Taf15
Mettl11a
Pltp
Zfp410
Hnrpm
Pycr2
Rnf13
LOC234582
LOC100048616
Pole4
Wfdc10
2200001I15Rik
Pcf11
2310003H01Rik
Taf6l
1700019H03Rik
Jak1
5830404H04Rik
Naglu
Naaa
Crcp
Ube2j1
Atp5b
Ranbp10
1700029P11Rik
Tbc1d10b
Ddost
LOC380858
LOC224582
LOC433546
Tanc1
Steap2
Wdr24
Ube4b
Fcf1
Dut
Mettl1
LOC100042199
LOC381431
4933402P03Rik
OTTMUSG00000015743
Gpatch4
LOC631302
LOC100039128
Nrip2
Scgb1a1
Adamts13
LOC100039062
LOC380665
C78339
Ap1g1
Klrd1
Neurog2
Cd177
Trpc3
Eif2b5
Xpo6
2510009E07Rik
Rrbp1
Pigyl
Sec62
AK162044
Polr1c
Ddef2
Extl1
Rps25
Etv6
Med16
St7l
Znrd1
Usp40
1700052N19Rik
Camk2g
0610011B16Rik
LOC677448
LOC381973
Pramel7
LOC100041230
Tradd
St3gal2
Slc35e3
LOC100046898
Mrps16
2310002L13Rik
Pik3cd
Arhgef19
Lrtm1
Csnk1g3
LOC381117
LOC383363
D14Abb1e
Snx13
Agpat4
LOC384312
Cpsf2
Ttpal
Dhx29
Bxdc2
4930412F15Rik
Pepd
Magel2
Mapk8ip1
LOC327891
Ubap2l
1110020P15Rik
Plaur
Pcdha1
Wdr20a
Art1
Vmn2r42
Med28
EG330070
Slc3a2
LOC384283
Rya3
Tcl1b2
Them4
Pla2g4b
LOC216081
EG329763
Atp13a1
LOC385905
Mrpl37
5730590G19Rik
Tmem63a
Mrps35
Snf8
Ccdc45
BC085271
Ints6
LOC381034
Tob1
Npm2
Hist1h1b
Islr
LOC242502
Scmh1
Cntf
F730047E07Rik
Gng10
2900024O10Rik
Clca4
BC037034
Ppp1r8
LOC386419
Uts2r
LOC333858
Atg16l2
V1re13
Magoh
Arl1
Atp5e
Tmem184a
2310079N02Rik
Pik3r2
Isyna1
EG433224
Rnf181
Sltm
Psmc2
1500004F05Rik
Kcnd2
LOC234081
Ypel1
Oog4
Phf10
Trappc6b
Fastkd5
Mcoln1
Zfyve1
Tnk2
Zfp560
Ldlr
1190002H23Rik
Prkag2
Gpr21
LOC637448
Psmb1
LOC100043322
Mtmr2
Hdgfrp2
Sp1
Klra17
V1rc33
LOC380691
LOC207999
Cenpt
Endod1
1700028M03Rik
Nup205
Zfp771
Rhbdd3
Pknox1
LOC386423
AI846148
LOC245094
Gm1322
Krtap9-3
2410008K03Rik
Prodh
2610510H03Rik
Nasp
Uba5
Pcdhgb4
LOC236170
Pfas
Gmcl1
2810409K11Rik
Olfr105
Igsf5
Rtp4
Bet1
LOC382888
Gnpat
Olfr309
AU022870
Prpf38a
Ap1s1
Lrfn3
LOC384907
Sart1
LOC383668
Pde7b
LOC332300
Znhit3
C330023M02Rik
Arrdc4
Zcchc17
Yif1a
LOC627317
Npy6r
Gan
1700037H04Rik
LOC381808
Rhot2
Atxn2
LOC100047268
Zfml
LOC245015
Trpm8
Gpr92
Capza2
Ccdc27
Hist1h2ae
OTTMUSG00000000514
Vars
Cd209b
LOC674707
B4galnt3
Nup98
EG668356
Eno3
Jam2
Bhmt
Tbc1d23
9830163H01Rik
Jund1
Fahd1
Top1mt
4933425M15Rik
Hspb7
LOC100041613
Ttc14
Cep170
Fsd1
Spn
Zfp62
LOC383792
Hoxd1
Plekha8
Mageh1
Slc5a3
Klra5
LOC381471
Mup2
AI507611
4930432K21Rik
Wbp1
LOC381856
Dlx4
EG664876
Kcna6
Prkca
Ssr4
Tubg1
Cldn12
Hsf1
LOC384329
Septin 11
4932430I15Rik
Vgll3
Heatr3
Csde1
LOC100048589
Ergic2
Ghrh
Nedd4
Meox1
LOC381025
LOC383371
LOC383563
Csnk1d
LOC676640
LOC381776
LOC637711
1810043H04Rik
Amfr
Crispld2
LOC100039786
Gm1330
Gm1446
Crebl1
Nmt1
EG625480
Parl
LOC383532
Olfr976
Dnajb9
Sgk1
Dctn2
LOC100047073
Olfr1233
LOC381896
Ddx1
Mrgprb3
Gdpd5
Lmx1b
Sars
LOC100048446
LOC213332
Clca5
Dner
BC053749
Sumo3
Kazald1
Atpbd3
Suv39h1
Il1f10
Tspan12
Nxf1
LOC100044170
Gabpb1
Orc3l
Gtf2h2
Gphn
Fam134a
2410022L05Rik
Bat3
C80913
LOC382776
Olfr50
Grin3b
Zdhhc5
LOC380992
Siah1b
Rtn4rl1
Trip13
Cse1l
Coq5
1700016A15Rik
Lrrc8a
Sod1
Xlr3b
Crnkl1
Traf2
6430510M02Rik
LOC100044812
Hmgcl
Msi2
Fam109a
BC064033
Bphl
Gnaz
Ddx42
Lrrc40
Rplp0
Chchd3
LOC674094
Plekho2
Unc119b
LOC380642
Serbp1
Blk
ORF63
LOC383607
G6pdx
Cirh1a
Mmp23
Smyd1
Gnb4
V1rb4
Chrm4
Gpr171
LOC637155
LOC382128
Rpap1
Tprgl
LOC381041
Btbd9
Rad23a
D5Wsu178e
Cnot7
4930505D03Rik
LOC381901
Krt9
1200016B10Rik
6330442E10Rik
Ube3b
LOC385323
LOC217738
AY358078
LOC381230
LOC384159
LOC209590
Klhl8
Taar2
Agtrap
Gucy1a2
LOC673607
LOC384710
Elp3
D030022P06Rik
LOC100046129
Sf1
Armcx1
Sys1
Gabpb2
Arsb
LOC382673
Ehbp1l1
LOC672866
Plxnb1
LOC381134
LOC629763
Tmem159
Chd7
Olfr742
Exosc6
A530099J19Rik
LOC384836
Col4a1
Olfr509
Serpinb6a
A230106D06Rik
LOC100040766
Tulp1
Tm4sf20
Myst4
4631427C17Rik
H1f0
Rpl24
LOC100046503
Por
Mal2
Mrs2
LOC218206
LOC100045668
LOC636952
Tcfec
LOC100047984
LOC244406
Pdk3
Eif3b
C230052I12Rik
Ptbp1
Bola3
Bche
Ubtd1
Wdr51b
LOC385468
Zfp97
Ercc8
LOC386134
Zfp451
B3galtl
2310034G01Rik
Tinag
Ush1c
LOC212963
Gnl2
Sox18
Fzr1
Ercc4
Vmo1
Gdpd1
1190017O12Rik
LOC210143
Cog6
LOC380833
Zfp422
Eif4ebp1
Tanc2
Igsf21
Rfng
Dcun1d3
Gm561
LOC384887
Mrgpra7
Rpl10a
Brd4
Rhob
Abi2
Psma8
C130010K08Rik
2310067B10Rik
Etf1
Tas2r137
LOC243025
Oxt
LOC218997
1700065A05Rik
Dpp9
Olr1
LOC674666
5830433I10Rik
LOC193403
Rbks
LOC381552
LOC100047759
Ppm2c
Itgb3
EG245174
Plcz1
Dhodh
Etnk1
Dap
Stoml1
LOC383873
Trhr
Tcof1
Speer5-ps1
Coasy
Nags
EG435366
LOC277203
LOC384471
LOC383251
Pcsk5
Nme3
Ttc15
Polr3f
Hdac8
2900097C17Rik
Zfp78
Phc1
LOC668536
Rhpn2
Fxc1
Myo5a
Znrf1
Ube2j2
Nf2
LOC632847
Crygf
Rprd1b
Olfr1336
LOC268816
Wdr35
Htt
Camk2n2
Spc24
Snrpa
Ppp1r14a
Hspa1b
Gtpbp8
OTTMUSG00000004966
Mid1
Alpk3
LOC100047615
Cdk5rap3
Lzic
BC003940
Rab35
LOC100045963
Ppp4r4
Angptl2
Wdr8
LOC384291
Cd22
Golt1b
Usf2
l7Rn6
LOC216763
LOC235852
Dnahc8
Hs6st2
Hace1
Spag9
LOC383279
1700011I03Rik
2310022K01Rik
Slc5a5
Nagpa
Olfr836
Cox17
Cdgap
Neu4
Rcan1
Greb1
LOC244595
4930447A16Rik
Pou4f1
Abcd4
EG214403
Ywhah
Suv420h2
Rbm12b
Cerkl
LOC384190
Olfr1402
LOC209100
Alg14
Olfr917
LOC237195
Ubox5
Cfl2
LOC242459
Mllt4
Zfp574
Erg
Kcnh6
LOC381482
1110004E09Rik
Pqbp1
Xlr5a
Med8
Ubr7
Zrsr1
Chic1
3110006E14Rik
Cd164l2
Hdac6
Crb1
Cep97
LOC381733
Npdc1
Golga3
2810442I21Rik
Taf11
Svs1
LOC215538
Ddx3x
Olfr504
Aff2
LOC383850
4930519B02Rik
Basp1
Mov10l1
Abcd1
Pfn2
LOC382677
Ptk2b
Ube2o
Mlkl
Park7
Figf
Gprasp2
LOC100044180
EG668831
Vprbp
LOC385206
Rod1
Nudt16l1
LOC210497
BC030336
Sf3b4
4921525L17Rik
C130092O11Rik
1110034A24Rik
LOC382722
Ankrd53
Atl2
Nosip
5930434B04Rik
Adamts20
LOC100041128
LOC665155
Gpr152
Cyp4f39
LOC100043126
BC025446
Wnt9a
Kti12
Oprm1
D830046C22Rik
Cnih4
LOC385679
LOC631980
Mtap1s
LOC195701
LOC382461
V1re12
LOC213411
M6prbp1
Tbcb
Nr1i3
Gpr89
Olfr631
Twist1
Mettl4
Brp44
LOC100041466
Boll
Zc3h7a
Egfl7
Gm1815
LOC100048187
LOC331336
Pank
Olfr815
Abcb7
Kif24
LOC386446
Olfr524
Uqcrfs1
LOC383388
LOC100040505
Prss3
Gng7
Dedd2
Tubb3
Bmp6
LOC100045272
Pla2g2c
Plekhk1
Casp7
Ppat
4930407I10Rik
Frk
5730405N03Rik
Tlx3
Pdcd5
AI597479
Tect1
Tdrd9
Sepw1
Ubqln3
Scube3
Fam163b
Eif4e2
LOC237008
LOC381448
Pdzd11
Armc8
LOC383368
D930020E02Rik
LOC100047391
Mobkl1a
Tmem208
Med14
Wdsof1
4930519G04Rik
Polr2d
Ankar
Rcn3
Krtap17-1
Ier3ip1
Nptx2
A930025D01Rik
Hint2
Upp2
Sec61b
Ppm1g
Sephs1
Abtb2
Nog
5730472N09Rik
Trim17
Farsb
Atrn
Sgta
Ms4a8a
Lhb
Hist1h4f
Prkar2b
3110057O12Rik
Tnr
Cldn11
Cdkn2aipnl
Vkorc1
Gltscr2
LOC385532
LOC242997
LOC637896
Gprk6
Mxd3
Rftn1
LOC235033
LOC240312
Gm885
Rbmx2
Ccdc86
Morc3
Dgcr8
Phip
Ica1l
LOC270186
4933407H18Rik
Ttk
V1rh6
9430077A04Rik
Btd
Sec16a
Uxs1
Edn1
2310035K24Rik
Tnpo1
Olfr1160
BC057371
LOC327956
LOC381269
Usp11
C920016K16Rik
Pdpk1
Gm24
Ftsj2
Gpr146
Ppa2
Rai16
Abcg4
LOC634649
Mfhas1
Cdc2l6
Imp4
Cox7b
2010109K11Rik
Asgr1
Fam123a
Tpp2
LOC328482
LOC330927
1700123O12Rik
Tspan13
Atp11b
Crtap
Plg
Gm776
Azi2
6430598A04Rik
Adam11
Tfip11
Olfr318
Bdnf
Obfc1
LOC327992
Limd2
1700085B13Rik
Pramel1
LOC547150
Arl10
Col3a1
Olfr635
EG432987
Gtf3c1
LOC100040799
Sgms2
Raver2
LOC328884
Col14a1
LOC384469
Sh3bgrl
4930553M18Rik
Nfx1
LOC386325
Txnl2
LOC242703
Zfp40
Tex15
Aasdhppt
Tbl1xr1
Rcan3
Eftud2
Slc20a1
CN716893
Katna1
Apip
Ino80b
Pck1
Dlgap3
Ltbr
Mrpl52
Chrdl2
Upk2
Gm1965
Tbx1
Suclg1
Ctsz
Csn2
Psmb3
EG384596
Syt8
4930453N24Rik
Tiparp
Foxk1
Exoc7
AU023871
Prl3a1
Alkbh6
D630045J12Rik
LOC384017
Gm317
Xpa
LOC383630
LOC384730
Olfr1506
LOC234281
Gstp1
Serpina6
B3gnt5
Krtap5-4
2700045P11Rik
Bop1
LOC383303
Nola2
Zfp39
LOC381450
Rasgrp3
Parp16
Dnmt3l
Rtn4ip1
Il17b
Gm672
Rhobtb2
LOC384082
LOC100039792
1700019M22Rik
Zc3h18
EG667063
Atp6v1g1
Mll2
Fam118a
Dctn3
Wdr31
Nacc2
Uqcrh
Epha8
Mta2
LOC100048132
LOC384069
Npff
LOC214111
LOC100048445
1810055G02Rik
LOC383544
LOC329706
LOC384859
Agtr1a
LOC329950
Tbca
Sbno1
LOC214575
LOC240094
Acads
Olfr1222
LOC276878
4930588N13Rik
1700042B14Rik
LOC382679
LOC100045869
Olfr877
LOC210540
LOC385469
Morc4
LOC100047187
Jag2
LOC384118
2410004B18Rik
Rfxank
Ltc4s
1700006H02Rik
Tpst1
Narg2
Orc1l
Smarca4
LOC630421
Hn1
Slc12a3
Trp63
LOC384054
V1rd4
2610027C15Rik
LOC382114
LOC386420
Sprn
LOC624071
Dnajc4
LOC380616
Cbfa2t2
Cyp2r1
B230307C21
2410002I01Rik
LOC384164
Olfr1512
Ythdf1
LOC668540
Nefm
Rad9
Art5
LOC100048594
LOC238199
9630041N07Rik
Hrasls
Slc9a7
LOC278668
Prr14
C230096C10Rik
Ddx54
Spata2L
Macrod2
Slc22a16
Sephs2
Pla2g4d
Ifna12
Lrrc28
Hacl1
Xlr3c
LOC384311
LOC665047
Capza1
2310014L17Rik
Fance
LOC384577
Sptlc3
V1ri3
Ndst1
Tmlhe
Dusp15
Tmem175
6230416J20Rik
AI194318
Msi1
LOC382885
Defb50
EG382156
7530428D23Rik
Kif1c
Raly
Apoc4
Gfap
EG329521
LOC100047374
LOC625445
D030016E14Rik
Ptprt
Lpar2
LOC382687
Tg
LOC381459
Zfp280c
Pik3c2a
BC004044
LOC386005
Mrps31
Mapk1ip1l
2610014I16Rik
C130026I21Rik
Zfp128
LOC100047041
2310005G13Rik
BC023892
A930006D20Rik
4930432M17Rik
LOC100047659
LOC100043684
Setd4
Efhb
2610034M16Rik
LOC236466
LOC100044622
Chodl
LOC381992
Pipox
Tbc1d1
Ak7
Smpd1
Dpy19l3
Aebp1
Zbtb45
Polr3k
Snapc1
Srebf2
LOC666244
Gimap9
Gm382
Pdcd1
LOC384442
Olfr53
C330021H03Rik
LOC272730
Zfp418
LOC100048079
1110003E08Rik
Ucp1
Ttc1
Slc6a12
1810009N02Rik
Tmem201
1700120B22Rik
LOC268800
Rpl36a
Gm1538
V1rc3
Nhej1
LOC386531
LOC333917
Olfr1129
BC106179
D130059P03Rik
Grem2
Anxa6
Wdr47
Klraq1
Tuba3a
Olfr1504
Mlf2
Cep55
Hps6
Enox1
Fgfr1op
EG627607
Olfr786
LOC100046800
LOC672274
LOC386474
Olfr1133
LOC386182
Elovl1
LOC674008
1700023C21Rik
LOC212386
4930503E24Rik
S100a5
Zfp60
Ctso
LOC625175
LOC236598
Rnf32
LOC385172
Defb43
Hagh
Tbc1d7
LOC382308
1810043G02Rik
Adcy7
Zfp768
LOC385689
LOC386427
Pde2a
Rdh12
LOC382683
Hormad1
Ndufb2
Slc26a3
BC026590
Kdelr3
6720418B01Rik
LOC433261
LOC100046777
2300006N05Rik
Olfr153
LOC384834
Mrpl16
LOC245475
Dedd
Adssl1
Bak1
Vwa2
LOC333621
8430426H19Rik
Zmat2
Olfr933
Antxr1
LOC670341
Nrg1
Efemp2
Gm944
LOC432471
Asb7
LOC554292
Tas2r134
Slc18a2
D630042P16Rik
Fam13a
LOC231069
9130019O22Rik
Zbtb2
Hel308
Pak7
EG624866
LOC386179
Rccd1
Btnl2
1810065E05Rik
6330405D24Rik
