# Supplementary material for: CXCL10-based gene cluster model serves as a potential diagnostic biomarker for premature ovarian failure
Source: PeerJ. 2023 Dec 13;11:e16659. doi: 10.7717/peerj.16659 (PMC10725173; doi:10.7717/peerj.16659)
Supplement: Supplemental Information 1 [file peerj-11-16659-s001.zip › Raw data/Figure 2/F2C/pData/DEG_High_Low_Up.txt]

VennData
H2afy
Skp1a
Tmem176a
Prpf40a
Cept1
1110039B18Rik
Acsl3
Slc22a5
LOC100048413
Scaf1
Rev3l
Olfm1
Clk2
Ndufa1
Triap1
Ctsb
Lgals2
Arhgap29
Mylc2b
Hexb
Wdr6
Pafah1b1
Cxcl14
Ahctf1
Eml3
Dgkq
Col6a3
Klf6
Tbc1d13
Eif4ebp2
Agpat1
Gca
Cox6c
Anpep
Rasa1
Atp6v1d
Rnase4
EG194588
Pgcp
Cited2
1500009L16Rik
Gng13
Ripk1
Fbxo16
Gats
Klc2
Hoxd8
LOC100041103
Sgcb
Tnfrsf1a
Cdc2a
LOC675440
Lyz2
Myl1
Nudt9
Ubxd8
Copb2
Slc25a15
LOC100047184
Isca1
2310001A20Rik
Hgsnat
AI480653
EG627624
Nxt2
1110012J17Rik
Slc23a3
Luzp1
Arpc2
Stard3
Mrgprh
Tgfbrap1
Gga2
Mid1ip1
LOC100044934
Olfml3
Ube2q2
Cfi
Pi4kb
H6pd
Sumo3
Ihpk1
Nek9
AK122525
LOC100048295
Rab18
Fam135a
Ccdc43
Tuft1
Mt3
Fgf1
Top1
Igh-VJ558
Ccdc47
LOC100046746
Pja2
Ints7
Dync1h1
Gns
Slc39a7
Ik
Tbx2
Espn
LOC100045983
Krt8
Slc10a3
Eif2s3x
1200002N14Rik
Smek2
Pacsin3
Ppp1r10
2210023G05Rik
Taf4b
Mettl9
Ptpn12
Mrps7
Hspa12b
Sc4mol
Cggbp1
Osbpl3
Tada1l
Ppp2r5b
Rpl18
Stx5a
Hlcs
Thyn1
Rheb
Slc45a3
Lck
Dgka
Gmpr
Exosc10
H2-D1
Scoc
LOC433943
Prlr
Acadm
Serhl
E430018J23Rik
Ppfibp2
Eif3eip
Mrps18c
Xpnpep3
Mterfd1
C80913
Mrps10
Ccnc
Pfkm
1110008J03Rik
Gpsn2
Gas2l1
Tax1bp1
9430015G10Rik
Ncdn
Afmid
Setx
Syradb
Prkd3
Tank
Eif2b5
Optn
LOC381853
LOC381891
Prpf8
St3gal5
Lace1
Smg7
LOC100045864
Akr1e1
Tk2
LOC100046395
Zfp513
Tcf7
732482
Alg9
Itga3
Nme7
H1fx
Safb
Akap12
4930502E18Rik
Klk1b5
Rnf34
Tmem50b
Ppp1r3b
Bcap29
Lrrc41
Orc6l
Stim1
Gstt1
Uevld
1500011H22Rik
G430022H21Rik
LOC386144
Dlst
Ccrl2
Eif5a
Nr1h3
Nfix
Iqub
Rybp
Nob1
Sh3glb1
4930572J05Rik
BC085271
EG625917
Rhob
Gbp3
Strbp
Lgals9
9830123M21Rik
Amdhd2
Dynll1
4930511J11Rik
Hist1h2bh
Arf5
Adamtsl2
Rhbdd1
Itih5
Prickle1
Col6a1
Terf2
Zc3h13
Pcbp3
Mgat1
Eef1e1
D4Wsu132e
Fermt3
Enpp4
Hnrpl
Lmo4
Ahsg
Smtn
Nusap1
Rnasek
Kifc2
Serpinb12
C1qtnf1
Nrgn
Pmepa1
Pabpn1
Bcar1
Dsp
4921521F21Rik
1110007M04Rik
LOC671878
Cyp2e1
Phf12
Slc38a9
Acsl6
Acvr1
Kcnc3
Utp11l
Psme3
Zfp131
Pecam1
Bmyc
Zadh2
Th1l
Coro1a
Atxn2
Lipg
Ap3b1
Smarcb1
Zcchc8
Olfr128
Zmynd11
Nudt21
Crtc3
C85627
6720458F09Rik
5730419I09Rik
H47
Atp5o
LOC100045668
5430437P03Rik
Olfr714
Lgr5
Plscr1
Ldoc1l
Col4a2
Il15
Fbxl11
Tsen54
Tpm1
Slc35c2
Frag1
Krt18
Mrpl10
Mtdh
Morf4l1
Olfr129
Ppp1r16a
LOC100046918
3300001P08Rik
Prr8
Tmem16b
Mbtps1
Herc2
Lss
Mbnl1
Il3ra
Kat2a
Prelp
Abcc4
Pgp
Btaf1
Rpa1
Dnahc2
Rab3a
Frap1
Rpl37
Plekha2
Ambra1
Sh3bgrl3
Ube2f
Zdhhc14
Snx33
Cltb
2310014G06Rik
Rnf12
Dusp1
Padi6
Olfr1282
Med21
Ipo4
Fbxo3
Nudt11
LOC383010
Ndufb3
Mpnd
Zscan10
Stard7
Ctsa
Itpripl2
Bcl2l13
Phf17
Hsp90b1
A830007P12Rik
Stk4
Prdx6
Fyn
Smek1
Wdr74
Syt9
Msl2l1
Stx4a
Abca4
1110019N10Rik
Sin3b
Elk3
Reg3b
Ero1lb
Pou2f1
0910001A06Rik
Atp6v1b2
Cldn15
Clcn7
Lsm3
Ldb1
Ubl3
Tspan1
Gpr160
Impact
Tia1
Zbtb24
Zfp108
Trp53i11
Aldh1a1
BC038167
Ccl4
Hexa
Cct5
Sema6b
Cux1
Six5
Smyd2
Prl8a6
Megf8
Ccnd2
Sorl1
Samd4b
Tcf4
Degs1
Pfas
Gnpda1
4930547N16Rik
Mageb1
Ywhab
Was
Acot12
Pwp2
P2ry5
Rtn3
Snrpb
Itga5
Smchd1
Bcl2l1
EG432681
Ptpn11
LOC384293
4930432O21Rik
Ccbp2
LOC100045280
Ezh2
Dmd
Hist1h1a
EG620835
Arid1b
Cd82
Manba
LOC100046996
Mgat4b
Foxred1
Exoc8
Os9
Igfbp5
Rbm7
Tbcb
Phf2
Gstm6
Nedd9
Tjap1
Srd5a3
Atad4
Mark3
Aldh1a2
Ide
LOC100047393
C920006O11Rik
Zfp707
Tmem184b
Srpx2
Hoxd9
BC017612
Nudcd1
Sfrs9
Olfr1490
Rps3a
Fam120a
Nsf
Olfr998
Man2b2
Zfp692
Olfr141
1110067D22Rik
Ehf
Rdh14
Ap2a1
Prb1
Oas1d
Smu1
Slc13a4
Epb4.1l4b
Robo1
Hspe1
1200016B10Rik
Krt7
Darc
Dcn
Hnrnpab
LOC640340
Exosc1
Olfr1371
Mapre2
Elavl3
Stk3
Pld3
LOC100046044
Ddx58
Apon
2810408M09Rik
Yipf1
Tmem55b
LOC100045359
Punc
Tspan8
Frmd6
Phka2
LOC100039087
Parp4
LOC100046518
Phlppl
Ccdc49
Acadsb
2010003O18Rik
Hspb1
Ppp1r9a
Arhgdib
Fhl2
Lsr
BC064033
Nt5c3l
Cxadr
LOC100041516
Gcc2
Leprel2
Trpc4ap
2610204M08Rik
Tubb2c
2310067B10Rik
Cbr3
Nap1l5
Ubxn8
Xrcc1
Lpin3
Pfn1
Zfp612
Osgepl1
Olfr835
LOC380665
LOC233710
Myh6
Tpt1
Dnajc2
Olfr622
Dusp6
Dtx4
Ulk2
Cdv3
Klk1b27
Heph
4933411K20Rik
LOC277343
Dnm1l
Ppt2
A030007L17Rik
Map3k12
Hoxc12
Aldh4a1
Camp
Trim2
Bicc1
Adar
Ppp2r1a
Glyat
Anxa2
Rev1
Cog2
Sap30bp
Mkx
Map4k4
Adipoq
LOC100047323
Kcnf1
Zzz3
LOC100045040
Scye1
Ppargc1b
Ccl9
Prim2
Med6
Bet1l
Mrps28
Acss2
Zfp771
Rbm42
Sec23ip
Dusp22
Pcdhgb2
Uspl1
Ccdc53
Alas1
Lefty2
Sox12
Speer6-ps1
C230095G01Rik
Gm1673
Serpina5
Tie1
2410081M15Rik
Ube2t
Ppt1
Fabp6
Olfr382
Dhx9
Rgs12
Rad21
V1rh5
Sh3bgrl
Gtf2f2
Fam178a
Unc93b1
Usp33
LOC380876
Nox4
Rbbp7
Ap2s1
Fyco1
Phc1
Gak
Zxda
Ttc36
Serbp1
Vcam1
Ttc35
Mrpl22
Olfr23
Slc4a2
Pcsk6
Pram1
Capzb
Col6a2
Pkn3
Angptl4
Ces3
Tpp1
Mbd2
Gsta3
Rab43
Rtn1
Ndrg3
BC061039
Micalcl
Islr
Snx16
BC087945
Styx
LOC667769
Phf20
B3gnt8
Mrpl23
Fez1
Pcbp2
Lrrc66
Cd63
Hectd3
Ap3s2
Trafd1
LOC100046953
LOC676389
Itfg2
Dek
Nod1
Ccdc57
Narg2
LOC668492
Rassf2
5430405C01Rik
Mmp7
D5Ertd577e
Nrbp2
Fcf1
Ncoa5
Pthlh
Rnaseh2b
Lrrk1
Mettl7b
Efcab4a
Zrsr2
Rock1
Sdccag3
Myo18a
Mod1
Strn4
LOC100048346
Rnd2
Olfr285
Tef
Gulp1
Septin 9
LOC100038984
C85492
Setdb1
Nkrf
4933403G14Rik
LOC100045887
Dhrs1
Galnt1
Ppme1
LOC674089
Zfp595
Klf2
Fut8
9130230L23Rik
Epas1
Tsen15
Dll1
Aif1
Ppcs
Coq7
Mier1
Drd4
Unc45b
E2f6
LOC100039751
Casp2
Olfr1323
LOC671641
Znrf2
Ltbp1
Rab5c
2310005N03Rik
Plcd3
LOC675933
Gmeb1
LOC278105
Prune
Ssna1
Arl1
Ccdc150
0610009B22Rik
LOC100047162
Cspg4
Zfp623
LOC100044180
Klhdc4
Fstl1
Tm9sf4
Asb3
LOC100046081
Cyp7b1
Atp2a2
Bok
Hgs
Tmcc1
Acsm2
Fignl1
Gpnmb
Cpsf4
Rbbp4
Icmt
LOC433476
Krtcap2
Ptprv
Mrpl20
Atg2b
4930455B06Rik
Reep5
Rcn3
4632415K11Rik
Sirt2
Eps8
Uchl5
Doxl2
Evi5
Ino80c
Magi1
LOC100044411
5730453I16Rik
Sh3kbp1
Irf1
Tgfbr1
Tmem55a
Abca12
Ccdc21
Mxd4
Olfr60
Sumf2
Krt5
Inpp5a
Stc1
Zc3h15
Cd2bp2
Pelp1
Cttn
Pias4
Bzw2
BC005764
Armcx3
Usp12
Cpt1c
Bnc2
Gpr20
Fgf4
Tspan7
Myd116
Itpk1
Lrig1
Gnb2
Zfp318
Ypel3
Serpina4-ps1
Ndufa9
Ormdl3
Atp1b1
LOC100047619
Hps4
Ccm2
Calm2
Tmem19
Olfr1008
Plat
Ints5
EG210853
Spats2
2310016C08Rik
Alad
Cdx2
BC049702
C1qbp
0610030E20Rik
Pigq
Ssbp2
Cpsf1
4931400O07Rik
Gpx8
Gpr108
Anks1
5330439J01Rik
Wdr32
Ar
Kcng4
Pde7a
Irak3
Cnih3
Morn4
Pias1
Slc25a39
Kifc3
Srprb
Hoxb8
Smarcc1
Cs
LOC384726
G6pdx
Rnaset2
Camk2g
LOC245069
Bpil2
Tmco6
Top2a
Cad
Slc35b1
LOC100041567
Cyp2f2
Olfr824
Camk2d
AI447904
Myst2
Usp18
Tmem128
LOC381629
Tfpi2
Rbm26
Dyrk3
Prdx2
LOC631751
Syt17
Fuk
Tpcn2
Scrib
Dhx57
D14Ertd668e
Cenpj
Gpi1
Sephs1
Hist2h3b
Traf3
Pgs1
Selplg
Ppp1ca
Ror1
Prdx5
Phlpp
Agxt2l2
Sidt2
LOC381610
Btc
Ltbp4
V1ri4
Arih2
Map2k7
Edn1
Ssbp3
Glipr2
Cep164
1110018J18Rik
Serpina3m
LOC209033
Ccl20
6330505N24Rik
Polrmt
LOC677528
4930433N12Rik
Nub1
4930461P20Rik
Tex2
LOC381888
Pcdhb22
6030452D12Rik
Ssx9
Mbnl2
Mmp16
Tcrg-C
Smpd2
Obsl1
Col15a1
Dgcr6
Nol5
Tcfap2e
Parvg
Dazap2
Bcs1l
Papd4
Ube2g1
Wdr53
Pgbd5
Palm
Pcmt1
Chtf18
Trip6
OTTMUSG00000005491
BC067047
2310007H09Rik
Mrps30
Hmha1
Igk-V5
Olfr1423
LOC100043919
Rsrc2
A230107C01Rik
Clptm1
Slitrk6
Esd
Ppa1
Spg21
Alk
Emilin2
Rbp7
Gstm7
Kif1b
LOC100046898
Prlpc3
1700019G17Rik
Prkcsh
LOC677259
Olfr59
Ggt7
Klf8
Fbf1
6330534C20Rik
Cd1d1
Zfp644
Olfr186
Efr3a
Dhx15
Lrp5
Rrn3
MGC60742
Gstm2
Slc12a6
Tktl2
4732429D16Rik
LOC232890
Ezh1
Trim26
LOC100044557
E030044B06Rik
LOC212446
Gnao1
Mapk1
Prdx6-rs2
Immt
Tceb3
EG638695
Adh5
Vpreb1
Lass1
Pcdhgc4
Lpo
Nol6
Wdr34
Wars2
Svep1
Zp2
Eno1
Fbxw16
4631427C17Rik
Mad2l1bp
Olfr788
Lrrc33
Bnip3l
1700020D05Rik
Mcph1
1700034O15Rik
Il23a
Serpina3g
Psmd10
Rai1
LOC384206
LOC100047421
Ttc28
Nans
Mpzl3
Mcc
Kcnd2
Cryga
Map3k2
Rad23b
Foxa2
Letm2
Rassf1
H60a
Fcrla
Nckap1
Plp1
Hsdl1
Oas1c
Syt10
Slc15a4
Cbln4
Clcn3
Zfp712
Cog4
4930431L04Rik
Gp1bb
Irak1
Ugt1a6a
Fam116b
LOC100047126
Slc26a8
Plac1l
LOC100042199
Glrx2
Mtap1b
Hras1
Klk1
Cda
LOC668047
Olfr519
Eef1d
Txn2
Bid
Gsg2
Limd1
Stk39
Kdelc2
B020006M18Rik
Myoz1
Serpinb1a
Rrp1
Nsbp1
Galntl2
Tek
Qars
Lce3c
Lime1
OTTMUSG00000010438
Hyal1
Nptn
Rere
Tcl1
4930518C23Rik
Ars2
Chchd5
Tmem180
Gng3
Itih2
Trmt2a
Dpep1
Tcerg1
Scgb3a2
Epha10
Nppc
Tomm40l
Pum2
Sec13
Rbm5
Mtap
4930452B06Rik
Bxdc5
Klk1b4
Abpb
Cep27
Tbxas1
Fgd2
Lmo7
Sftpd
Atf3
Snx10
Slc6a6
Col2a1
Ublcp1
Cryab
Top1mt
Spz1
Snrpb2
Rnase6
Sec24c
Arhgef19
LOC665250
Npr2
Rarg
Slc25a20
Gdf2
Car5b
Brd2
Acad8
Pcdhga9
Entpd2
Sat2
Six2
LOC100045840
Rab11b
LOC233227
Bysl
Foxl2
Ogt
Nxf2
Fbln7
Gypa
Rp23-357i14.1
Ggn
Dmrt1
Zc3h14
5730494N06Rik
Cbx7
Tpst2
Pacs2
Osmr
LOC100046567
V1re6
AI413582
Ift140
Pip4k2a
AU018829
Ankmy2
Ncrna00117
Olfr1276
Ubiad1
Septin 8
Ftsj2
EG330403
1300010M03Rik
Rbck1
Atpaf2
Mfap5
Cd33
Olfr1152
LOC100044190
Plch2
Apbb1ip
Olfr1299
LOC236831
Olfr358
Mettl8
Larp5
Chd2
Arhgef5
Nr2c1
LOC100044182
AA987161
LOC433745
Clca2
Slc9a3r2
Aard
LOC226486
Scml4
Mknk2
Zfand2b
Cox4i2
Tfrc
Ccnd1
Rnf43
Pdk2
Enpp6
Slc30a3
Kiss1
Osr1
Cyp1b1
Pgk1
Crygs
Zfp36l3
Taar7a
Sfrs4
Ncam1
Rho
Rtp2
Ecm1
Fads6
Zic5
Zfp628
Dguok
AI662250
LOC100045950
P140
2010002M12Rik
Snrp70
Igh-V15
Dnahc10
Ivd
Tnnt3
5830482F20Rik
Fam119a
Kng1
Siva1
5730470L24Rik
Cct6b
Zfp791
LOC384104
Slc46a3
EG212727
Pcdhb18
Tmem214
Zfp296
Ptpn6
Prnp
Setd1a
8030423J24Rik
Sco1
C630007B19Rik
Mobkl3
Lrrfip2
Tagap
3110001A13Rik
Gabrb3
BC013529
Sh3yl1
Mesdc2
Olfr1226
Rit2
Pdk4
Rnf141
Ptprf
Olfr164
Cul4a
LOC547380
Idi1
EG624138
Lifr
LOC386164
Slc25a26
Golt1a
Olfr1180
Nup88
Tubgcp3
Mia1
2210418O10Rik
LOC269624
Olfr1099
Sphk1
LOC380947
Uhmk1
Exoc2
5730507A09Rik
C230040G06
Vnn3
Pcgf2
Olfr957
Olfr1394
EG667977
Mrpl24
Lrp11
Zfp428
Cdc2l5
Pllp
Inpp5d
Pef1
Ubqlnl
Skint10
Cdkl1
Tmprss11f
LOC100047496
Parn
Ms4a6d
Gga3
LOC240669
Itfg3
Ehmt2
Casp4
Gemin7
Shpk
Defb1
Klk6
Mxi1
C130079G13Rik
Arhgef1
BC027231
EG545216
4933428G20Rik
Zfp187
Trf
Tchp
Reep3
Hap1
2610019A05Rik
Rcan2
Paqr7
LOC100045413
Olfr1347
Vsig1
Pnpla7
0610040B10Rik
C330046G03Rik
Plekha8
Fkrp
1110037F02Rik
Bnip1
Als2cr11
2610028H24Rik
Pik3r1
Fam134c
Atp5a1
2410146L05Rik
Tfg
LOC328083
Slc5a11
Gclc
Cyp2j5
Cant1
Fabp3
Eif4g1
Pcyox1l
