# Supplementary material for: CXCL10-based gene cluster model serves as a potential diagnostic biomarker for premature ovarian failure
Source: PeerJ. 2023 Dec 13;11:e16659. doi: 10.7717/peerj.16659 (PMC10725173; doi:10.7717/peerj.16659)
Supplement: Supplemental Information 1 [file peerj-11-16659-s001.zip › Raw data/Figure 2/F2C/pData/DEG_High_Low_Down.txt]

VennData
Ets2
LOC231368
Wisp2
Vdac2
Slc25a11
BC031181
LOC633016
1810008A18Rik
Sppl3
Lgals4
Lsm14b
1110032A13Rik
Abcb1b
Bst2
Tgfbi
Med26
Otub1
2310022B05Rik
Polr1e
Ppil3
Lrrn1
Ahsa2
Golim4
Med10
Nedd4l
LOC100047856
A730008H23Rik
Dtymk
Eml4
Wtip
Kcnk1
Tram1
Ccdc117
Pon2
Mt2
Rlf
Bmp1
Saps3
Mmp24
Cdan1
Fxyd3
EG277333
Efna5
Actn1
Actg2
Mrpl50
Hmg20a
Padi1
Map3k7ip1
Dpp8
LOC677317
D15Ertd682e
Prkrir
H3f3b
Dhx35
Cwf19l2
Bace2
B430201A12Rik
Tut1
9530058B02Rik
Polr2j
Srr
Vstm2b
Lgtn
Sharpin
Bean
Klf5
Mycl1
Fnbp1l
Lrrc49
LOC666559
2310061F22Rik
Mast2
Pvalb
Ep400
Sh3pxd2b
Cpne7
Tmem86a
Nsdhl
4930486L24Rik
0610007P08Rik
Mbp
2410015N17Rik
Reln
Plekha5
EG432721
Csnk2a2
LOC386553
Srp14
Poldip2
Gpaa1
Rps5
Lrrc30
LOC100038882
Vim
Trappc10
Ank3
Nudt19
Iap
Sybl1
Tbc1d15
Nck1
Surf4
Agpat4
Gba
Vrk3
Sdf2
Mpp5
Gamt
2310003F16Rik
BC046404
LOC100045890
Ywhag
2210015D19Rik
Mrpl2
Cycs
Psmc5
Tmbim1
1110049B09Rik
Ppp1cb
Rn18s
Plcb2
Cnih
Timm8a1
Pex14
Ltf
LOC385068
Myocd
1810032O08Rik
Zfp655
LOC100047261
Gng2
Osgep
LOC627317
Trit1
Acn9
Tmem17
2310043N10Rik
Prcp
LOC333331
D030074E01Rik
LOC381215
Ints1
Cstf2
Fkbp11
Rapgef3
Commd6
Wasl
Fosl2
Polh
Pkd2
5133400G04Rik
Vcp
Rxrb
Sfrs15
H2afz
Clta
Snx6
Hist1h4i
Thrsp
Slc6a15
Tspan17
Fdxr
Erp29
Slc35a2
Them4
Nola1
Dnajb6
Hsd17b7
Senp2
Zfp148
Maml2
EG625054
Sfrs1
LOC100047486
Smg6
H2-Aa
LOC329076
5930416I19Rik
Bcas2
Slc35a3
Chst3
Rsph1
Phb2
Tom1l1
Heca
Zfp383
BC099439
LOC225922
Nras
Nthl1
Prap1
Chaf1a
Rer1
Galt
Riok1
Anapc2
D6Wsu176e
Eif4a1
AU018778
Chd4
Nlgn2
Ccdc58
LOC280487
Tmprss13
Mdh2
Cldn5
Vamp3
Saal1
LOC673501
Sltm
Slc14a1
Lias
Wdr43
2310007A19Rik
Gtf2h2
Anapc5
Nfatc3
Ins1
Naprt1
Cldn10
Tpm2
Fxyd5
Dcun1d4
Rpl7a
LOC381947
Gcnt3
Ttll5
LOC100046770
AI848100
Whsc2
Rpl24
Commd1
Pigx
B3galt5
Matr3
Mdh1b
Rec8
Dnali1
Angpt4
Stab1
Tmem179b
Ubac2
Suz12
E030019B13Rik
Dhps
Ephx2
Fbxo45
Ift122
LOC381447
Dync1i1
Tspan14
Tcp1
Tmem147
Olfr653
Rpap1
Fam168a
LOC100048081
Ndufc2
Olfr538
Saa3
Mfap2
LOC215098
Bag5
3110021A11Rik
Hspg2
LOC100046825
Rapgef4
Parp14
Alkbh3
Ptpla
2010305A19Rik
Zfp263
Med4
Gna12
LOC277385
Slc36a2
Bmp3
1190003J15Rik
LOC234374
Nup210
Tnks2
St6gal2
Ddx10
Hnrnpf
4732418C07Rik
Anapc4
Chfr
Cd14
Mycbp
Srpk1
LOC100043192
Coq6
LOC383897
LOC381561
LOC100040402
Txndc2
Defb15
Mdn1
Akap2
Psen2
Psmb1
Rcc1
Bcl7a
Bat5
Kcnk13
Zfp710
Mrps9
LOC383775
Phtf2
5133401N09Rik
Slc25a37
2400001E08Rik
Capn5
Sh3gl2
Pi4ka
Sema5a
Itgb3bp
Stag1
1700102P08Rik
Dhrs7
Zfyve26
Tmem118
Zfhx2
4933427G23Rik
Ube2l6
LOC272681
Gars
Pou5f1
Nudt1
H2-DMb2
1700020I22Rik
Uap1l1
Camkk2
Serf1
Ptp4a1
Phtf1
Vps4a
Dus3l
LOC383576
Bnip2
1810055E12Rik
Gsto1
Tdpoz4
Fibp
Sema7a
Stim2
Spic
Ttc17
2310047M10Rik
Ptpro
Psmd7
Cep63
Zfp523
Slc25a38
LOC382010
1500034J01Rik
2310065K24Rik
Slc35f2
Nsmce1
Mrps16
Rps10
Tbrg4
Uhrf1bp1
Ei24
Apcdd1
Ubxn4
Rtn2
LOC100042405
S100a8
Cyb561d1
Rwdd1
Olfr1353
Whsc1l1
Atp6ap2
Galnt2
1500011B03Rik
Tmpo
Atp5f1
Pik3cb
Selenbp2
V1re11
Calu
Stxbp5
Myadm
Wnt4
Aplp2
Xpnpep1
Tmem132c
LOC639396
Znrd1
8430403M15Rik
Rnf145
Cyp17a1
Rgs16
Myeov2
S3-12
Fmnl3
Cxxc5
Dnajc3
LOC100043126
LOC100047752
Ctnna1
Cdkn2b
Nrcam
1300013J15Rik
LOC218945
LOC100039001
Slc8a1
Cpeb3
Speer5-ps1
Trhr2
Ift172
Cenpb
Ppp2r5c
Extl1
Fbxw15
Ascc2
Slc44a1
Ceacam16
2410012H22Rik
Rpl9
Polr2e
Pdap1
1700037H04Rik
Coq3
Large
Dlx2
Ddx4
Tnnt1
Unk
1700030K09Rik
Tgfbr3
Ankzf1
Syncrip
Dpysl5
LOC640739
Gpn2
2900010M23Rik
Msr2
Cbx6
Rabggta
Akr1c18
AI316807
Pias2
LOC381727
Supt16h
EG629595
Fbxl12
Mrgpra3
4833439L19Rik
Ppie
Ndufa12l
Zfp397
Cwf19l1
Mtus1
Ubap2
Zfp91
Pbk
Col20a1
Ubxn6
Dhodh
Agps
LOC381448
Clcn2
Dgat2
Mcm9
D830044I16Rik
Mtrf1
1200011O22Rik
LOC330134
Atad3a
Abhd11
6330403K07Rik
Pex11a
Cxcl12
6530404N21Rik
Fam134b
Mcam
Rps16
Dpys
2010005J08Rik
Hist1h2af
LOC385059
LOC381051
Med7
B430305P08Rik
LOC234187
Nr5a2
Gtpbp8
Cdc2l1
Slc36a1
2810406K13Rik
Gaa
Bcl6
Spna2
Nup62
Ube3c
LOC383779
Marcks
Sardh
BC057371
AI449175
Il20rb
Adat1
Uvrag
AI847670
Rpl29
Arpc4
Tnni2
Klhl29
Tmem205
Sbf1
Cd160
Fars2
Slc43a1
1110018G07Rik
Olfr94
Txndc12
Zfp275
Atp13a2
LOC381353
LOC632667
1190002H23Rik
Ttyh2
Duoxa2
Ica1
Polr3a
LOC100047093
Snca
Rrp15
Nudt4
Prkra
E130203B14Rik
4933426M11Rik
Col11a2
Klhl23
LOC381502
D330028D13Rik
Ndufaf1
EG668850
LOC385809
Taok1
Ube2k
Amica1
Zcchc6
Papd1
Rshl2a
BC022224
Trim14
M6prbp1
Trp53inp1
LOC100047498
Whsc1
Ets1
0610011F06Rik
Raf1
H2-Ke6
Aph1a
Gapvd1
Ikzf2
Sp1
BC016495
LOC383967
Gm969
Dad1
Cacng2
Scyl3
Zdhhc1
Rpl7l1
Tmem56
LOC667251
Gtf2e1
Zc3h6
Txnl4b
Gnaz
1700019E19Rik
Crebl1
Ppp4c
Clk1
Cdc42ep2
2310045N01Rik
Zp3
LOC100039773
Endogl1
LOC242459
1810074P20Rik
LOC218499
Rusc1
Rab33a
Cep78
1810020D17Rik
LOC268569
LOC100039703
Tmem18
Aldoa
6030408B16Rik
BC030476
LOC219049
Fshb
Kcnj12
Ptpre
2010003J03Rik
Mtap7d1
Igtp
Znhit2
Olfr335
Insc
Gm885
Olah
Tbc1d10b
Angel2
Zfp35
LOC385699
LOC100048042
5830415L20Rik
Repin1
Mib2
Ntan1
LOC100045188
Crabp2
Rdbp
Rspo3
Slc20a1
Nudt12
Exosc8
Hist2h2ac
Ttc9c
Pik3ip1
9530008L14Rik
Cd274
Olfr1381
LOC545056
Pfn2
LOC380916
Xrcc3
Atad1
Bag1
Relt
Angptl2
Ucp3
Wdr51b
Fate1
S100a1
Trim69
Glt25d1
LOC637155
Prr11
Zfp560
Phospho2
Ankrd12
Rab32
LOC381776
Prep
V1rb7
LOC232974
3110001D03Rik
Rragb
Sod3
LOC384061
Chd6
Catsper2
Antxr2
Pcdhgc3
2610003J06Rik
Taf12
Elmod2
Mcart6
2700062C07Rik
Atp5g2
Spag4
Tspan11
LOC383306
Ndufa6
Zfp398
Usp40
Tmem166
4930432E11Rik
Gstp2
Hhat
LOC210540
Ap1m1
EG216185
Mknk1
Arl8b
LOC381996
Tnpo2
Gng8
LOC269527
LOC626583
Tnpo3
Pcolce
Mfsd2
Tinagl
Tns4
Pign
5033414K04Rik
1810035L17Rik
Klf11
Dmwd
Rtn4ip1
Ptcra
LOC100046003
Fn1
Tshz2
Agpat2
Rab15
Wfdc2
Serpina1e
Trim40
Pcdh7
4930599N23Rik
B3gnt1
V1rc17
EG625480
Edem2
Mettl3
Wdr5
Ubac1
Gprasp2
Ehd1
Anapc13
Mtap9
Tmem68
Eif1b
LOC383908
LOC384985
1700058C13Rik
LOC669001
Inhba
Mlh1
Suv420h1
Rpl13a
OTTMUSG00000000231
Cno
Npc1
Yod1
LOC100041835
2610024G14Rik
Tiam1
Qpct
Prrt1
Dcun1d5
Cox5b
Hmgn3
Crebbp
Rangap1
Enpp2
Tubb5
4632417N05Rik
Rbm3
LOC380707
Ptdss1
Ccdc127
LOC672342
Zfp82
Rnf25
Fbxw8
Rnf130
EG245190
Olfr1355
Pkd1
Trim16
Rreb1
Gm581
Nek1
Sfrs14
LOC277856
LOC241621
Tbc1d2b
Arl6ip5
1700088E04Rik
EG432448
Zfp212
LOC382230
Snx21
Taf9b
1700001G17Rik
Hspbap1
Itgb1bp1
LOC624198
Dnm3os
Slc22a15
Nxn
EG629383
Zfx
Zfp629
Olfr218
Ccdc19
Cpne3
Ankrd35
Rbpms
Traf6
Pigr
EG245297
Snupn
Htr5b
Papola
Neil3
Lyzl6
Axud1
Tiam2
Trim33
Camk2b
Btbd3
Dagla
Pdzrn3
EG241041
Rasgrp4
LOC245187
Rnf135
Snora70
Vamp8
Rnf214
Ikbkap
LOC669053
D19Bwg1357e
Plagl2
Wdr20b
Emb
Mak10
Lamc3
D4Ertd22e
Rwdd3
Zfp213
Mfn1
Oas1a
9530059O14Rik
Ring1
Rrbp1
Cd83
LOC100043609
Slpi
Lyrm2
Derl2
LOC100041934
BC003266
Pfdn2
N4bp2
Atf4
Scg2
Lmna
Usp35
Fusip1
Wdr68
H19
Arhgap17
Folr1
Olfr412
Nudt6
2610524H06Rik
Trim32
Coq2
Ccr7
A430076E10Rik
Olfr453
LOC625123
Septin 2
Rundc1
Btbd12
LOC637896
Ate1
Atrnl1
Nudt18
LOC100045697
Lrrtm2
Gse1
Ifit2
Suv420h2
Zfp282
BC017647
2410018G20Rik
Ubtd1
Hmgb2l1
Ubr7
Sap30l
D230019K20Rik
Snai1
Olfr180
Ndufb5
Rnf133
LOC100047827
Phf8
1190017O12Rik
Pcdh8
4921525L17Rik
LOC639558
Snapc2
9130017C17Rik
Mcoln1
LOC545866
Lztr1
LOC100040899
Bat2d
Ech1
Stmn4
LOC670044
LOC383060
A130042E20Rik
Spink11
Pard3
LOC433749
Rhox12
Flywch2
Mrgpra5
1700012F10Rik
Lcp1
AU021092
2400003C14Rik
Nipsnap1
Rnf8
LOC270220
Olfr262
Zc3h8
Stmn3
Agrn
Gnrhr
Gtpbp4
Mme
Abca3
Myst4
Mgst1
Cacna1f
Olfml2b
8430410K20Rik
Stx1b1
LOC381095
Zfp566
Lox
Asb6
Tshr
Csnk1e
Wdr42a
2810021B07Rik
Cd86
Slc3a2
Rbm43
Inhbe
LOC277231
6330500D04Rik
Klhdc5
Krcc1
Olfr127
LOC545952
Alg8
Pnpla2
Midn
Giyd2
Iqwd1
Actr1a
Six4
Ercc5
Olfr137
Gm336
Ly96
Ear5
2310047A01Rik
Tubgcp4
Tnc
Slc25a45
Aatk
Zdhhc15
1700012B09Rik
Nudt16l1
Exosc3
Rnf103
LOC665682
Klhl8
LOC385260
2810407C02Rik
1810012P15Rik
Rusc2
Fiz1
LOC432709
Plekhb1
LOC100044124
Magee1
Vdac1
Abcc1
Sfrs10
Gm1467
Kif22
Rnmtl1
Clpp
2210018M11Rik
LOC100043671
Setd6
Ubxd7
Edg3
Cryba4
Pknox1
LOC244406
Lysmd3
2010107G12Rik
Cyp4v3
10-Mar
2610301F02Rik
Cdk2ap2
LOC664837
Plekhm2
LOC100040505
Cd55
AA407270
Clock
LOC100048480
Dhrs7b
Mtss1
Tmem33
LOC234882
Luzp2
LOC328091
Olfr225
Kars
LOC100045967
Kcnab1
2410016F19Rik
Sdc1
Nucks1
LOC228065
LOC382243
Mrpl40
2310003H01Rik
LOC546006
Sdpr
Rab3b
Poli
Gm1337
Id3
2610528E23Rik
Wdr60
LOC674071
Crnkl1
Nomo1
Bace1
Tff2
Ift81
Tarbp2
Ttc8
Arfgap1
Pop4
Fbxo4
Rsu1
LOC383778
LOC668387
Myl6
Ttrap
A630042L21Rik
Golga1
LOC100046032
Diap2
Cct8
Alox5ap
Zik1
Aspa
Hs3st1
Uros
Nap1l1
Wfikkn2
Gpbp1
Zdhhc13
Ly6c1
Slc29a3
Bbs12
Nelf
Epn2
4933434E20Rik
Gm962
Rab35
Agpat6
Usp37
Rdh16
Fadd
EG667378
Mtnr1a
LOC383530
Specc1
Emp1
9130211I03Rik
2610014I16Rik
LOC665235
4933402J07Rik
Dmkn
1600021P15Rik
Olfr1425
Tuba4a
Olfr533
Ilf3
Tmc3
Txndc17
Calm3
Mipep
Scyl1
LOC330731
Tfb2m
Cope
Trmu
Sfrp4
Trex2
BC002230
Mtr
BC003940
Ttc9
Rasl11a
LOC270552
Tmem57
LOC245573
Gdi1
LOC623466
Gpx2
LOC242235
Mrpl19
Tspyl4
Nrip3
4932422M17Rik
S100a13
Itga2
Stx19
Pex6
Ddit3
Fgf13
Arhgap12
LOC636944
Uap1
BC004004
Msh6
Tlcd1
Sdccag1
Abhd2
Clic4
C87436
LOC100045240
BC030499
1110029I05Rik
Klra12
Tph1
LOC192940
Fmo5
1110012L19Rik
Frmpd4
Rnpepl1
Zfp41
Zap70
Trim47
Retsat
9330155M09Rik
Pfkfb2
C4b
Ap1g1
LOC626152
Eaf1
Dis3l
Psmd5
Isy1
Oog4
LOC100048554
Sdhc
Slc16a9
Rps19
Fam160a2
Fhod1
Itga2b
LOC380979
Fah
Mrpl39
Olfr732
Olfr690
EG640530
Ccl27
LOC235316
Fancg
6820408C15Rik
Nosip
Sdhb
Pick1
Spn
Them2
Calm1
Ddx6
LOC382264
Eif3k
Cdipt
Hemk1
LOC385330
Alkbh7
Rpl26
Tbc1d5
Laptm4a
Lphn1
Ythdf3
Tnni3
Gtpbp6
Entpd4
C330011M18Rik
Adcy2
Anks3
Insl3
Zfp276
Pwp1
LOC240027
Prdx4
LOC384199
2610029G23Rik
EG665646
LOC637970
Cdh5
1810027O10Rik
Gpr23
Idh3a
Crbn
5033430I15Rik
Sdc2
Suox
LOC384636
LOC381375
Mrps35
LOC100048816
LOC386405
Elp2
Arl6
Fkbp10
Ap4b1
Trim25
Treml2
Xpnpep2
LOC670356
Flii
LOC100044699
Smn1
LOC241528
Mrps26
Olfr303
LOC665047
Dpysl2
Usp21
LOC666676
Farp2
Gprin2
LOC384583
Wdr67
Trp53bp1
Ahi1
Bnc1
Bat3
1810014F10Rik
Dgcr2
Slc44a4
Hmx1
Mrp63
Rarres2
2610002M06Rik
0610009D07Rik
Oca2
LOC216105
St3gal2
AW061290
Zcchc7
LOC277666
Wdr93
LOC383859
Olfr1131
Osbp
Manbal
Qtrt1
Zfp606
2810405J04Rik
Slc30a7
Acox1
Usf1
Elof1
LOC381376
2310076L09Rik
Itm2a
Insig1
Anxa4
Epdr1
Sertad3
Dynlt3
Rpl14
EG620143
Fnbp1
Nrf1
St5
Mmp14
LOC100045896
Ndufb11
LOC673245
Ctf1
LOC100040353
LOC383388
LOC384278
LOC386534
Vwc2
Eef1b2
Noc4l
R74862
LOC240367
3110001I22Rik
4930570C03Rik
Zfp449
Sympk
1700052K11Rik
Hba-x
Syde1
Slc5a6
Adcy6
Tyms-ps
LOC385156
Unc84a
LOC100047369
Bbox1
V1rb2
Ecm2
LOC622404
Emd
C130002K18Rik
