# Supplementary material for: CXCL10-based gene cluster model serves as a potential diagnostic biomarker for premature ovarian failure
Source: PeerJ. 2023 Dec 13;11:e16659. doi: 10.7717/peerj.16659 (PMC10725173; doi:10.7717/peerj.16659)
Supplement: Supplemental Information 1 [file peerj-11-16659-s001.zip › Raw data/Figure 2/F2D/pData_2.txt]

Gene	logFC	AveExpr	t	P.Value	adj.P.Val	B
H2afy	0.954981685542228	5.4318485159184	9.77583237980341	1.57569939119023e-22	3.76907294372704e-18	39.1647746948952
Skp1a	0.834145741446284	4.38529568417411	8.53887469483322	1.43479753949577e-17	1.71601785723694e-13	28.4444386070607
Tmem176a	0.742663865975769	6.94384152235764	7.60240492381135	3.01348827769603e-14	2.4027546534163e-10	21.2914867040308
Prpf40a	0.635784909605719	4.25355242820912	6.50832031651474	7.75004154162002e-11	4.63452484188877e-07	13.9859214492203
Ets2	-0.62574416075193	6.00623771040388	-6.40553648385243	1.52627751086523e-10	7.30171161197927e-07	13.3578134057034
Cept1	0.601849320424459	5.58011415507126	6.16093288849563	7.34712529419986e-10	2.92905395062101e-06	11.9032599239056
1110039B18Rik	0.59252170126634	4.88620228704965	6.06544912920171	1.3355955156527e-09	3.9573240851104e-06	11.3508250948606
Acsl3	0.591808276823318	5.04540946339369	6.05814603860194	1.39755469826075e-09	3.9573240851104e-06	11.3089272489534
Slc22a5	0.590810188861528	5.83038013105886	6.04792894149686	1.4889597310198e-09	3.9573240851104e-06	11.2503964487939
LOC231368	-0.570090303304899	7.3799326297999	-5.83582631042357	5.42149007253651e-09	1.27957939070522e-05	10.0576357094305
Wisp2	-0.567695787026348	6.22564321347671	-5.81131443744818	6.27705195241749e-09	1.27957939070522e-05	9.92253755945209
Vdac2	-0.567328767732496	4.67105967887035	-5.80755738204998	6.41929460220008e-09	1.27957939070522e-05	9.90188065977902
LOC100048413	0.564317101963971	6.83060917040789	5.77672795339934	7.71112097057247e-09	1.3894370545208e-05	9.73288003769314
Scaf1	0.563441046822288	5.80573673003773	5.767760066004	8.13215667361675e-09	1.3894370545208e-05	9.68388880076362
Rev3l	0.553447725472879	4.15023361600012	5.66546173305339	1.48313270772385e-08	2.3651022912503e-05	9.13042303120004
Slc25a11	-0.552294953875766	6.69689527393124	-5.65366119061767	1.58855037473562e-08	2.37488281022975e-05	9.06721557270812
BC031181	-0.547794566709391	6.76195037868286	-5.60759221228149	2.0742452058031e-08	2.78124327095779e-05	8.82171704434904
Olfm1	0.547642852174154	5.43407159924466	5.60603916064865	2.09290881593814e-08	2.78124327095779e-05	8.81347593359474
Clk2	0.543753215890129	6.00109712738997	5.56622223755296	2.63111871648008e-08	3.31243998411597e-05	8.60297095797726
Ndufa1	0.539733593450338	7.21337162360426	5.52507468907491	3.32775405885477e-08	3.87359959877944e-05	8.38700769607513
LOC633016	-0.538985121016619	6.98348124734311	-5.51741282375989	3.47590140971065e-08	3.87359959877944e-05	8.34697129686028
Triap1	0.538560964964113	5.46554176538598	5.51307087821795	3.56267521626872e-08	3.87359959877944e-05	8.32430750827983
Ctsb	0.536378818660519	8.17927933316584	5.49073296659608	4.04337622681311e-08	4.20511127588563e-05	8.20799163404863
1810008A18Rik	-0.53292812529145	5.46535395061647	-5.45540935727371	4.93444537541897e-08	4.91799722416757e-05	8.02502169461902
Lgals2	0.525936881073548	4.9532827339817	5.38384229726074	7.35988903565167e-08	7.04194182931152e-05	7.65793718620011
Sppl3	-0.523915053381882	6.21476333538875	-5.36314551436553	8.25436560515202e-08	7.59401635673986e-05	7.5526820781983
Arhgap29	0.522099705683695	5.14736702963591	5.34456239902709	9.14651603337935e-08	7.98655268852826e-05	7.45852160786068
Mylc2b	0.521711998904594	7.19629135843527	5.34059357266906	9.34880749493274e-08	7.98655268852826e-05	7.43845395660302
Lgals4	-0.516854981113576	4.70589661908917	-5.2908738843132	1.22804407691392e-07	9.81920170463936e-05	7.18831853707354
Lsm14b	-0.516804641144421	5.28716499208844	-5.29035857066068	1.23150523051497e-07	9.81920170463936e-05	7.18573828886723
1110032A13Rik	-0.514265998158081	6.55853473617497	-5.26437132013815	1.41883713213698e-07	0.000109479303873279	7.05594236990658
Abcb1b	-0.511611568987738	7.1151958331386	-5.23719880465833	1.6441085655732e-07	0.000122897115276597	6.92091007072122
Hexb	0.506607093069034	4.33975758693069	5.18596963610916	2.16643213087069e-07	0.000157033504758869	6.66823020101183
Bst2	-0.503040593560021	5.01683991053965	-5.14946055754713	2.6330588075227e-07	0.000184005118692081	6.48967068051291
Wdr6	0.502491200635768	5.16294956249991	5.14383660347611	2.71306793217894e-07	0.000184005118692081	6.46227703339694
Tgfbi	-0.502114310485325	6.02180043953107	-5.13997850337629	2.76930780640256e-07	0.000184005118692081	6.44350197346166
Med26	-0.501135601686546	4.73017623458404	-5.129959784368	2.92066026667986e-07	0.000188816739402655	6.39481266446668
Pafah1b1	0.49946969398623	4.48031273899651	5.11290643697395	3.19683780357143e-07	0.000201232527003759	6.31215469725176
Cxcl14	0.497513902860328	5.28319146000968	5.09288564861101	3.55330629808871e-07	0.000217245497890074	6.21546471685454
Otub1	-0.497103324676691	4.19370979248611	-5.08868269523211	3.63286785769354e-07	0.000217245497890074	6.19521481912012
Ahctf1	0.494456070244294	4.59756791569504	5.06158362517705	4.18869173929674e-07	0.000244374405863361	6.06505246165287
Eml3	0.492292062198569	4.49115179299854	5.03943138891553	4.70318462038266e-07	0.000267288912258236	5.95916703956942
Dgkq	0.4918912588444	5.29840790091145	5.03532849724029	4.80494282069572e-07	0.000267288912258236	5.93960661234923
Col6a3	0.48991942249247	6.84010901125395	5.01514345919328	5.33728199825517e-07	0.000290154057723326	5.84360697127163
2310022B05Rik	-0.489153548362045	6.46829061020622	-5.00730345845148	5.5590154318884e-07	0.000295492553623934	5.80642405493972
Klf6	0.488050922694689	6.11416652814481	4.99601624335098	5.89390632659912e-07	0.000306483128983154	5.75299413404285
Tbc1d13	0.487430127465914	5.67495842639566	4.98966136745068	6.09092652853124e-07	0.000309989282047803	5.72296531896608
Eif4ebp2	0.484538392781827	5.61207151508207	4.96005963373529	7.09543522653693e-07	0.00035358918878909	5.58359136165615
Agpat1	0.483212943488979	4.222180042813	4.94649144671036	7.6075286758083e-07	0.000371371603929254	5.5199853908817
Gca	0.479487310575869	4.48672625276574	4.90835337200314	9.24485271915754e-07	0.000442273754084497	5.34213200562835
Cox6c	0.479068161617878	6.63883882454926	4.90406268243545	9.44900559043005e-07	0.000443176889653111	5.32220891871366
Anpep	0.476459251362455	6.17669470550521	4.87735612906685	1.08207508400714e-06	0.000493745695661006	5.19859331937423
Rasa1	0.476247702743424	7.80600254594216	4.87519057566292	1.09400175041945e-06	0.000493745695661006	5.18859929238732
Atp6v1d	0.475177271604494	7.04160056365484	4.86423292532603	1.15631611317802e-06	0.000512205211615151	5.13809779336081
Rnase4	0.473683337037169	7.40589075899146	4.84894001014486	1.249020872448e-06	0.000543210532162838	5.06780594204295
Polr1e	-0.469173346913411	4.87596059692882	-4.80277272950284	1.57430156078042e-06	0.000672451666676208	4.85694688360895
Ppil3	-0.468402140918205	6.37865135260178	-4.79487814822073	1.63752263143349e-06	0.000687184935857701	4.82109205676477
EG194588	0.467383555903739	3.85724325046897	4.78445122955124	1.72477218911855e-06	0.000711319840753718	4.77382651140169
Pgcp	0.465340670298693	5.39179256724602	4.76353888374568	1.91341957543077e-06	0.000775745699055998	4.67934033094996
Lrrn1	-0.464809283367826	5.28535472825272	-4.75809925108714	1.96564868865777e-06	0.000783638610544896	4.6548308098399
Cited2	0.463387811202753	6.6310422725793	4.74354810960591	2.11218226938963e-06	0.000828252457111474	4.58940493290151
1500009L16Rik	0.462407336916014	4.1235783194627	4.73351131787997	2.21930991934816e-06	0.00085622408501303	4.54439357686106
Ahsa2	-0.460130418395736	4.40569264391675	-4.71020325434987	2.48858882019963e-06	0.000944873723478971	4.4402331798752
Golim4	-0.458891113851837	4.59216273333582	-4.69751690269297	2.64806242667775e-06	0.00097266780339226	4.3837557770795
Gng13	0.4587933298827	8.20955059304166	4.69651592046872	2.66105441360388e-06	0.00097266780339226	4.3793060638866
Med10	-0.458623364829752	6.97188292161946	-4.69477604430859	2.68378240066426e-06	0.00097266780339226	4.37157396747241
Nedd4l	-0.455983659298687	5.03387240573329	-4.66775424986539	3.06160476826339e-06	0.00109303859786359	4.25185554025191
LOC100047856	-0.453367547874785	4.43071808484781	-4.64097398051139	3.48609416846235e-06	0.00122628488984734	4.13388899176375
Ripk1	0.452738148145349	5.15424562673542	4.63453102317723	3.59634306767463e-06	0.00124673226346054	4.10560918742858
A730008H23Rik	-0.45211686100856	3.86987110569725	-4.62817111177691	3.70844501747618e-06	0.00126722864025758	4.07773242429985
Fbxo16	0.44908150570533	4.4185131538866	4.59709918117682	4.30603816549743e-06	0.00145071032279857	3.94208832111392
Dtymk	-0.445661685240175	6.30471914428621	-4.56209160758404	5.08979624231368e-06	0.00167446414877105	3.7903578882155
Gats	0.445579587030684	3.78483578621399	4.56125119530513	5.11019577175112e-06	0.00167446414877105	3.786729615162
Eml4	-0.445100683613386	4.36591129865931	-4.55634881905593	5.23076175394881e-06	0.00169080839397913	3.76557813538746
Wtip	-0.444446738273555	6.88390525263076	-4.54965459640798	5.3998014676917e-06	0.00171791732099745	3.73673240483339
Kcnk1	-0.443963821869236	6.72294408529804	-4.54471114053489	5.52797578123752e-06	0.00171791732099745	3.71545803726982
Tram1	-0.443754979384855	6.70711134993277	-4.54257328893837	5.58430380395407e-06	0.00171791732099745	3.70626486799597
Ccdc117	-0.443455040935775	4.70419457979557	-4.53950291801203	5.66616394126281e-06	0.00171791732099745	3.69306925507255
Pon2	-0.443427551676717	7.09996888917542	-4.53922151953826	5.67372359359525e-06	0.00171791732099745	3.69186032786198
Mt2	-0.443010420988561	4.17836887219487	-4.53495149033287	5.7896277328608e-06	0.00173109869212538	3.67352488172565
Klc2	0.442432652727945	4.62292543677016	4.5290370673071	5.95391595874088e-06	0.00175824283621089	3.64815693520787
Hoxd8	0.438186150186345	5.34680538299061	4.48556702209516	7.30586092807674e-06	0.00213061135385079	3.46272252363143
LOC100041103	0.43793891635469	4.76379966873499	4.48303617094538	7.39300762414779e-06	0.00213061135385079	3.4519815167817
Rlf	-0.437603687962206	5.7302490791725	-4.47960454851378	7.51276026277851e-06	0.00213934792244836	3.4374272923938
Bmp1	-0.436217379162562	6.53427285899158	-4.46541336280086	8.02797436299929e-06	0.00225916643250521	3.37735786683201
Sgcb	0.434559903095879	5.32870900622892	4.44844632725795	8.68834544696783e-06	0.00240035950944481	3.30578880171914
Tnfrsf1a	0.43445845997749	5.09740022827517	4.44740788753029	8.73040457030511e-06	0.00240035950944481	3.30141738174307
Cdc2a	0.433323885350954	5.38854893726598	4.43579362147753	9.21426308802173e-06	0.00250460423938045	3.25259546057941
LOC675440	0.432624652895905	7.24309218294419	4.42863580957542	9.52511288641768e-06	0.00256000786790012	3.222570347663
Saps3	-0.431569393093548	5.21007546726134	-4.41783346320462	1.00132760339433e-05	0.00266130625257693	3.17734919242858
Lyz2	0.430986641788383	9.63410051139711	4.41186803039618	1.02930061463083e-05	0.00270559018702962	3.15242382547002
Myl1	0.425827971487434	6.45602001707827	4.35906042483867	1.31166734354131e-05	0.00339141911225402	2.93324649897909
Mmp24	-0.425715645400156	4.19392607684177	-4.35791057974978	1.31857013979776e-05	0.00339141911225402	2.92850344008944
Nudt9	0.423990350660589	4.95082692584083	4.34024930683209	1.42904899652174e-05	0.0036265010496171	2.85580870320376
Cdan1	-0.423676532592255	5.59745951754285	-4.3370368548236	1.4500708391024e-05	0.0036265010496171	2.84261781167192
Ubxd8	0.423596900250899	4.50491383302848	4.33622168482307	1.45545192626773e-05	0.0036265010496171	2.83927213427855
Copb2	0.423131528091352	7.32949571627198	4.33145782359428	1.48728188874216e-05	0.00364358126299143	2.8197325406394
Slc25a15	0.422898622162984	4.69882036354492	4.32907364246237	1.50346007859782e-05	0.00364358126299143	2.80996157757729
LOC100047184	0.422643057939965	8.26011651090252	4.32645751584514	1.52140521586498e-05	0.00364358126299143	2.79924623489903
Fxyd3	-0.422617142316541	3.73166705823341	-4.32619222616008	1.52323631395963e-05	0.00364358126299143	2.79816000170821
EG277333	-0.419913221199826	4.08049562852762	-4.29851307795713	1.7262747109413e-05	0.00408836545403127	2.68519326938113
Efna5	-0.419165969711066	4.89430017517658	-4.29086371105275	1.78678316748074e-05	0.00415148538801884	2.65410183720031
Actn1	-0.419155587379941	6.3944663177733	-4.2907574305551	1.78763793882082e-05	0.00415148538801884	2.65367024210799
Actg2	-0.417547458453612	6.19181221622289	-4.27429554540389	1.92484356905965e-05	0.0044271402088372	2.58694914148406
Isca1	0.415545608538704	6.50679037679711	4.25380326841686	2.10968286167893e-05	0.0048060584810819	2.50425094809862
2310001A20Rik	0.414481497348585	6.20098018930286	4.24291031331043	2.21469564781382e-05	0.00499769055619873	2.46045335208756
Hgsnat	0.413647526523407	7.53539411833707	4.23437322917572	2.30045533399308e-05	0.00514270014851537	2.42620656358302
AI480653	0.413182620601755	4.67571616377462	4.2296141406704	2.34962549739568e-05	0.00520398536089858	2.40714527006423
Mrpl50	-0.412438785794262	5.52092404043014	-4.22199974920468	2.43038214658074e-05	0.00533346247212949	2.37669238595749
EG627624	0.411979850430199	4.74421802877645	4.21730177932718	2.48151785633265e-05	0.00539617337486154	2.35793076693728
Nxt2	0.4104891589364	6.47433041486208	4.20204206241952	2.65476924360662e-05	0.00572090813577209	2.29713430531195
1110012J17Rik	0.409694332640884	6.15621709133304	4.19390568791761	2.75178737657966e-05	0.00587703161140942	2.26480813637821
Hmg20a	-0.407062588085351	4.30781082976295	-4.1669653873539	3.09765259530897e-05	0.00650686684913217	2.15822032512785
Slc23a3	0.40703779910532	5.73058376531821	4.16671163074546	3.10109874916834e-05	0.00650686684913217	2.15721961658606
Luzp1	0.405582647939124	6.10029719364155	4.15181572844348	3.30990107340296e-05	0.00686643774086422	2.09858327780354
Padi1	-0.405352590746397	6.06474264152745	-4.14946070887828	3.34411107801698e-05	0.00686643774086422	2.08933218629757
Arpc2	0.405255936957585	4.5092070528772	4.14847129593706	3.35858367759663e-05	0.00686643774086422	2.08544709669791
Stard3	0.403636804987559	5.87072887699126	4.13189677625843	3.61005375418637e-05	0.00731800727119813	2.02050232797139
Map3k7ip1	-0.403339441082886	4.48857976028245	-4.12885276009362	3.65813987848164e-05	0.00734233870030428	2.00860306698849
Mrgprh	0.403184426536119	3.48618349648521	4.12726592733173	3.68344750851385e-05	0.00734233870030428	2.00240350985312
Tgfbrap1	0.40249897950653	6.67161136936807	4.12024923228098	3.7973594955775e-05	0.00743140078293577	1.97501872674464
Gga2	0.40244904161383	6.47634918910349	4.11973803455246	3.80578789181009e-05	0.00743140078293577	1.97302544340505
Mid1ip1	0.402266387261884	6.33313827452605	4.11786826222582	3.836767369034e-05	0.00743140078293577	1.96573685643493
LOC100044934	0.402174757790733	6.36942657188975	4.11693028156653	3.85239839918075e-05	0.00743140078293577	1.96208174650306
Olfml3	0.401474524216782	7.1514425681707	4.10976222154058	3.97386278370443e-05	0.00760438382289679	1.93417684596424
Ube2q2	0.40081713258891	4.40812218001688	4.10303272037918	4.09119654698623e-05	0.00776677947650084	1.90802348952879
Cfi	0.40042231908607	4.22045315630505	4.0989911448354	4.16323665553421e-05	0.00784130872443924	1.89233701638302
Dpp8	-0.399517694290731	5.5441603622954	-4.0897307993233	4.33286517354744e-05	0.00801364944595689	1.85645334289989
LOC677317	-0.399429650766581	5.54460989890475	-4.08882952682012	4.34972008743756e-05	0.00801364944595689	1.85296526188242
Pi4kb	0.399400865023027	6.09810812852721	4.08853485666238	4.355244264107e-05	0.00801364944595689	1.85182500399045
H6pd	0.398917168932158	6.12577897118984	4.08358341939538	4.44907017754911e-05	0.00812379836999808	1.83267717652691
D15Ertd682e	-0.398183488893446	4.43624467455687	-4.07607297894669	4.59505489318941e-05	0.00823687987268249	1.80367765323563
Sumo3	0.398177767720129	5.98255170958536	4.07601441318338	4.59621092002318e-05	0.00823687987268249	1.80345172723439
Ihpk1	0.398088394539181	7.17192436276786	4.07509952942234	4.61430561429537e-05	0.00823687987268249	1.79992285069914
Nek9	0.397135772268723	6.19809801303624	4.06534784959617	4.8114202297278e-05	0.00852512384408066	1.76235803279467
Prkrir	-0.396803957022374	5.81408639619679	-4.06195116641524	4.88193417476711e-05	0.00858646069561981	1.74929467385528
AK122525	0.3964802173569	3.88363704356956	4.05863715029086	4.95167542694942e-05	0.00864555300822118	1.73655976937166
H3f3b	-0.395963624495628	7.90400513543616	-4.05334895964087	5.06492131847931e-05	0.00874062571519253	1.7162601505419
LOC100048295	0.395899224537819	6.27666286368689	4.05268971852417	5.07920975924649e-05	0.00874062571519253	1.71373139679738
Rab18	0.395426322512169	4.71760539132895	4.04784877654087	5.18530912718348e-05	0.00885947102301635	1.69517484198106
Dhx35	-0.39506142370213	4.13267075152655	-4.04411342783573	5.2686092171397e-05	0.00893795265772919	1.68087146526342
Fam135a	0.394887369367009	5.30189221262915	4.0423316910434	5.30878804629842e-05	0.008942690849821	1.67405350018564
Cwf19l2	-0.393973480813116	6.35595472255898	-4.03297651549195	5.52455947230161e-05	0.00908455798407654	1.63830443998609
Bace2	-0.393949353071536	5.38213476616573	-4.03272952776332	5.53036713848755e-05	0.00908455798407654	1.63736174467468
Ccdc43	0.393933688030949	5.15060698443674	4.03256916991215	5.53414088716056e-05	0.00908455798407654	1.63674972657665
Tuft1	0.393888988588265	7.26299072040557	4.03211159646779	5.54492251536444e-05	0.00908455798407654	1.6350034960598
Mt3	0.393379219792264	6.03920711741684	4.0268932615221	5.66929603068923e-05	0.00922514020776098	1.61510286034951
B430201A12Rik	-0.39293026018324	4.92503838357111	-4.02229741015703	5.78101757179515e-05	0.00934337434576622	1.59759747115797
Tut1	-0.392243243514312	4.91373709808091	-4.01526464722633	5.95602378850204e-05	0.00955347218255709	1.57084869614556
9530058B02Rik	-0.392008978609746	4.94033706763596	-4.01286655470354	6.01683748904742e-05	0.00955347218255709	1.56173836889961
Fgf1	0.391955398204724	4.71000614568344	4.01231806977836	6.03082901156405e-05	0.00955347218255709	1.5596554454516
Top1	0.391669550725274	4.58932977333309	4.00939194345825	6.10599485741196e-05	0.00960890769666409	1.54854801482408
Polr2j	-0.390660405136576	6.12507171318312	-3.99906165307543	6.37851304698699e-05	0.00997215895973391	1.50939954659702
Igh-VJ558	0.390419903712273	9.01758752072914	3.99659971935807	6.44513832602108e-05	0.0100108901791185	1.50008451505249
Ccdc47	0.39013710657899	6.71402341639341	3.99370481842509	6.52432332476464e-05	0.010068504124411	1.48913863665288
LOC100046746	0.389694032212785	4.8374315745014	3.98916921234867	6.65024109825481e-05	0.0101793378021867	1.47200505394005
Srr	-0.389586123129206	3.95963099212435	-3.98806458266907	6.6812543266861e-05	0.0101793378021867	1.46783518304222
Vstm2b	-0.388865782970626	3.93518899774714	-3.98069069817125	6.89181429590354e-05	0.0104139559860081	1.44002906248116
Pja2	0.388763151590346	8.32549579593354	3.97964009459873	6.9223202415355e-05	0.0104139559860081	1.43607153837075
Lgtn	-0.388479548211997	5.77829020119406	-3.97673694040105	7.00728364090873e-05	0.0104389492802416	1.42514106326367
Ints7	0.388416796872499	5.33146279864581	3.97609457564597	7.02621586170104e-05	0.0104389492802416	1.42272361567601
Sharpin	-0.388248621839641	3.93061924188797	-3.9743730233308	7.07719357656019e-05	0.0104497821204518	1.41624672632766
Dync1h1	0.388008604099663	6.82186158443056	3.97191604093027	7.15055483720815e-05	0.0104933295525165	1.4070078322949
Gns	0.387123555586873	6.51753339054458	3.96285609136264	7.42733424015243e-05	0.0108330387210028	1.37298943723254
Slc39a7	0.386553259557774	5.24955579600899	3.95701815910515	7.61101721902971e-05	0.0110336685987388	1.3511102634374
Bean	-0.386101290285525	4.32052352317783	-3.95239149881081	7.75963166828659e-05	0.0111813487653865	1.33379355822251
Klf5	-0.3850058845172	4.69266678849048	-3.9411781914342	8.13128268329377e-05	0.0116467234601429	1.29190834259756
Mycl1	-0.384684660636779	5.93014486303437	-3.93788992857122	8.24341923593231e-05	0.0117370588168751	1.27964821574428
Ik	0.384119795260919	5.91690440030726	3.93210758811888	8.44416232860417e-05	0.011902421489414	1.25811386241158
Tbx2	0.384078330285739	3.91624672963895	3.93168312485101	8.45907881772733e-05	0.011902421489414	1.25653434055143
Fnbp1l	-0.383514804633632	6.1231894443249	-3.92591449870863	8.6642847540773e-05	0.0121198649893292	1.23508491033495
Espn	0.382995005113147	7.5092105067263	3.92059348254645	8.85773055189396e-05	0.0122593017951732	1.21532774747719
LOC100045983	0.382971780370234	6.31744847125554	3.92035573851719	8.86646827159268e-05	0.0122593017951732	1.21444561900282
Krt8	0.382372478690099	4.74648868897735	3.91422088498164	9.09477677976301e-05	0.0125001998963329	1.19170128041153
Slc10a3	0.382019289872984	5.64882149860748	3.91060540760987	9.23191577170953e-05	0.0125001998963329	1.17831395149539
Lrrc49	-0.382002648777523	6.21084213232777	-3.91043505820704	9.23842524984211e-05	0.0125001998963329	1.17768348976561
Eif2s3x	0.381973775519745	5.98685209695247	3.91013949219507	9.24972985640022e-05	0.0125001998963329	1.17658966756698
LOC666559	-0.381317702092976	5.43213241522223	-3.90342348502338	9.51014790599481e-05	0.0127177692454186	1.15175754466858
1200002N14Rik	0.381213840457104	4.7949388232606	3.90236028773033	9.55200361542968e-05	0.0127177692454186	1.14783033616196
Smek2	0.381168753085785	4.52762888380234	3.90189874318855	9.57022769304074e-05	0.0127177692454186	1.1461258288216
Pacsin3	0.380959244030235	4.06670099531233	3.89975406812293	9.65534173820295e-05	0.0127599875346859	1.13820808031686
2310061F22Rik	-0.380600181102897	5.58042216719715	-3.8960784594232	9.80287726533734e-05	0.0128837815487291	1.12464852795474
Mast2	-0.380075736038036	4.71446055016007	-3.89070988835623	0.000100221962249338	0.0130738594414639	1.10486650699552
Pvalb	-0.379993945947266	4.16406196981748	-3.88987263018699	0.000100568149549722	0.0130738594414639	1.1017838508251
Ppp1r10	0.379514145589308	5.1005843435108	3.88496107225224	0.000102621810426021	0.0132687227318401	1.08371360916429
Ep400	-0.379214200083619	5.92466085644573	-3.88189062908973	0.000103925689403449	0.0133389773413705	1.07242865872145
Sh3pxd2b	-0.379038717104256	4.83782354654228	-3.88009426773774	0.000104695756738915	0.0133389773413705	1.06583054073868
Cpne7	-0.378847837465381	3.46304892788199	-3.87814029586309	0.000105539502140515	0.0133389773413705	1.05865697974877
2210023G05Rik	0.378643477304779	5.4427047479607	3.87604832833597	0.00010644994639156	0.0133389773413705	1.05098080450553
Tmem86a	-0.378615877991161	8.60374641324759	-3.87576580326997	0.000106573470555476	0.0133389773413705	1.04994443669163
Taf4b	0.37853095743741	5.57313880641915	3.87489649958422	0.000106954391996349	0.0133389773413705	1.04675610191032
Nsdhl	-0.378505526690431	5.02543139940652	-3.87463617341931	0.000107068714445783	0.0133389773413705	1.04580144589163
4930486L24Rik	-0.37786312524653	5.08697647743671	-3.86806012182461	0.00010999513016548	0.0135638822804438	1.02170732875808
0610007P08Rik	-0.377860319535091	4.00383643131543	-3.86803140068246	0.000110008075351425	0.0135638822804438	1.02160218660013
Mettl9	0.377725267402938	6.22584004282756	3.86664891657156	0.000110632890771636	0.013570967934654	1.01654212157342
Ptpn12	0.377465229455304	4.15904002437298	3.86398699391175	0.000111845391146176	0.0136485704369152	1.00680424571186
Mrps7	0.377345747141529	6.31185092475106	3.86276389289369	0.000112406704685296	0.0136485704369152	1.00233213219154
Hspa12b	0.375784180045475	3.93819392052062	3.84677864583403	0.000119991400728684	0.0144957035730485	0.944014277047811
Mbp	-0.375663835420107	5.73921632993419	-3.84554671761674	0.000120595527217252	0.0144957035730485	0.939529956708329
2410015N17Rik	-0.375439876903935	4.73847783599738	-3.84325412819093	0.000121727434726297	0.0145586011932651	0.931188565732514
Sc4mol	0.375034285786574	6.28010660703193	3.83910222576381	0.000123802870468297	0.0147331575204063	0.916094884699159
Reln	-0.374852098407892	6.04001095925497	-3.83723723368838	0.000124745952725879	0.0147718969762526	0.909320267766513
Cggbp1	0.374139378882008	7.19932396975571	3.82994135909273	0.000128500766798017	0.0151415681862491	0.882849501038145
Plekha5	-0.373941042429421	4.53850419142696	-3.82791105427679	0.000129564455665755	0.0151920675466905	0.875492144241865
Osbpl3	0.373363550194145	4.6618657596628	3.82199945683134	0.00013270902988045	0.0154848780231237	0.854092094223454
Tada1l	0.372837609065309	4.49049471853135	3.81661557105114	0.000135635343517918	0.0157495020240223	0.83463114401545
Ppp2r5b	0.371850916299794	3.88640386048097	3.80651512281002	0.000141289986506174	0.0163268428851579	0.798195404056453
Rpl18	0.371192496178917	8.88258504188468	3.79977509330513	0.000145186063913202	0.016646571933108	0.773935545171855
Stx5a	0.371148708267182	8.59551824702696	3.7993268509023	0.000145448726338611	0.016646571933108	0.772323679711703
EG432721	-0.370988414451232	7.13762806679813	-3.7976859760039	0.000146414073526861	0.0166772601845834	0.766424767786849
Hlcs	0.37040716562581	4.60540550274625	3.79173592358477	0.000149965406604755	0.0170008176587002	0.745055823400403
Csnk2a2	-0.36988725489803	5.06495115679255	-3.7864137690302	0.000153210541074551	0.0172806546732684	0.725970292604149
Thyn1	0.369689214948655	7.32747434388036	3.7843864994198	0.000154463946547379	0.0172806546732684	0.718707445863163
LOC386553	-0.369667624641511	3.37608444907823	-3.78416548657016	0.000154601174752485	0.0172806546732684	0.717915885747397
Rheb	0.36933433133851	6.60500347975825	3.78075367301103	0.000156734204039544	0.0174375914447715	0.705702300638437
Srp14	-0.36901714660235	5.5654171033781	-3.77750675753499	0.000158789838785608	0.017584504369221	0.694089247424306
Poldip2	-0.368810889196055	6.78321051448401	-3.77539536852977	0.000160140153303467	0.0176523155162163	0.686542919152133
Gpaa1	-0.368282239943436	4.26435834128385	-3.76998376058005	0.000163650594170457	0.0178886268606124	0.667220523377439
Slc45a3	0.368263008677723	6.00380859146832	3.7697868964591	0.000163779652277346	0.0178886268606124	0.666518133427972
Rps5	-0.367737933284001	6.05117353073327	-3.76441187292357	0.000167340578925522	0.0181944847631749	0.647354801381097
Lrrc30	-0.367191600739511	3.52635952914332	-3.75881924695029	0.000171122907202088	0.0184511152489553	0.627444686767856
Lck	0.367174351106104	3.70532800175732	3.75864266814532	0.000171243628146659	0.0184511152489553	0.626816536729347
Dgka	0.366751874890679	5.18252153005874	3.75431791854125	0.000174225440480375	0.0186882176515272	0.611441163779799
Gmpr	0.366321757480987	5.84276013857152	3.74991494855299	0.000177311302257	0.0188550655143839	0.595805885748232
LOC100038882	-0.366269717356281	4.57081907257472	-3.74938223096913	0.000177688128509684	0.0188550655143839	0.593915409710233
Vim	-0.366206667510396	6.11742959071527	-3.74873681050267	0.000178145685880049	0.0188550655143839	0.59162534030458
Trappc10	-0.366041952182375	5.52402706006588	-3.74705067404424	0.000179346270842422	0.0188804367604318	0.585644481288936
Ank3	-0.365868006018615	6.09488568044698	-3.74527004456645	0.000180622395310219	0.0188804367604318	0.579331369215485
Nudt19	-0.365757422914056	6.70490262130029	-3.74413804181648	0.000181438102138369	0.0188804367604318	0.575319483453847
Iap	-0.365743281952756	6.56079806212782	-3.74399328546204	0.000181542661157998	0.0188804367604318	0.574806545694241
Exosc10	0.365504617901879	5.78817846321102	3.74155016033014	0.000183315925375133	0.0189823243938233	0.566152431383986
H2-D1	0.365049548133924	8.17916484716202	3.73689176128438	0.000186742292434475	0.0192537742889338	0.549666959074719
Scoc	0.364903740852615	7.28802353846306	3.73539918026066	0.000187852796474826	0.0192851454578448	0.544389252148949
LOC433943	0.364310751653338	5.96226966110566	3.7293289455086	0.000192433424731244	0.0196049130530309	0.522946868489564
Sybl1	-0.364288569213007	4.84113895339291	-3.72910187118693	0.00019260679629859	0.0196049130530309	0.522145432073933
Prlr	0.363855140671564	9.14928623994094	3.72466500623558	0.000196023947729841	0.0198681899563466	0.506495747215062
Acadm	0.363098620645742	9.32980294425274	3.71692076037582	0.000202125229670119	0.0204001497624862	0.479224926728455
Tbc1d15	-0.362769194996631	4.78535109614565	-3.71354853871327	0.000204837399781603	0.0205870193393947	0.467367623156696
Nck1	-0.36254677597034	4.13748965682764	-3.71127170853735	0.000206687874850317	0.0206860835415046	0.459367988310476
Surf4	-0.362201582105246	5.3609116764672	-3.70773807285115	0.000209590933231817	0.0208406154907177	0.446962287680243
Serhl	0.362156318068754	4.60746230952568	3.7072747198463	0.000209974428648117	0.0208406154907177	0.445336448934018
Agpat4	-0.361861851827791	4.5516161101431	-3.70426036610868	0.000212485402088647	0.0210026893304151	0.434764477873913
Gba	-0.361218231363193	6.32626209043757	-3.69767183580137	0.000218072195708929	0.0214662013224592	0.411687059063605
E430018J23Rik	0.361115961985615	4.76168310085928	3.69662493793105	0.000218972519063828	0.0214664862951097	0.408023908458794
Vrk3	-0.360603505883176	4.88681144202924	-3.69137909391614	0.000223536699090481	0.0216846482106435	0.389684045873184
Ppfibp2	0.360588273523534	5.63268000463874	3.69122316527702	0.000223673722924919	0.0216846482106435	0.389139306281868
Eif3eip	0.36056111084276	8.87332908348664	3.69094510987737	0.000223918262549987	0.0216846482106435	0.388167971691651
Sdf2	-0.360460734043246	7.21192248171693	-3.68991758570416	0.000224824111882926	0.0216846482106435	0.384579142780178
Mrps18c	0.359403030584199	4.85490500718917	3.67909022442622	0.000234580755615033	0.0225348260012514	0.346823208119791
Xpnpep3	0.359049134055743	5.27281400689186	3.67546750244699	0.000237932979178992	0.0227214745891785	0.334215238665245
Mterfd1	0.358997742288254	4.80631878855919	3.67494142188201	0.000238423500078754	0.0227214745891785	0.332385380873791
Mpp5	-0.35849172858642	4.60143359394046	-3.66976152659616	0.000243304196575686	0.023094588817819	0.31438221856425
C80913	0.357836420507435	4.24958297946394	3.66305335403717	0.000249764256406734	0.0234661411298856	0.291105137031082
Mrps10	0.357827433257895	5.35914383873356	3.66296135452934	0.000249853961341895	0.0234661411298856	0.290786198587066
Ccnc	0.357796632739834	5.22951727476877	3.66264605978984	0.000250161621576958	0.0234661411298856	0.289693214229672
Gamt	-0.357654087359001	5.92387969917767	-3.6611868697649	0.000251590112270037	0.0235079511152316	0.284636087213187
2310003F16Rik	-0.357140113562371	6.70690358458128	-3.65592548961539	0.000256804577501992	0.0239018112601075	0.266418410674643
Pfkm	0.356913592273389	6.56385989364556	3.65360666593	0.000259134753114932	0.024025206567865	0.258397736217333
1110008J03Rik	0.35681533474762	4.14490404919111	3.65260083606277	0.000260151659642417	0.0240263617708363	0.25492021241974
BC046404	-0.356583115462341	5.47698135024091	-3.65022368386958	0.000262569881341503	0.0241564290834182	0.246705328452926
Gpsn2	0.356008772778374	9.4181800148946	3.64434432734156	0.000268641644462985	0.0246203376841173	0.226410613515282
LOC100045890	-0.355735360774855	4.802489087991	-3.64154549888497	0.000271578082501633	0.0247063882835319	0.216760943517308
Gas2l1	0.355729039621633	4.86379719994428	3.64148079132535	0.000271646326027128	0.0247063882835319	0.216537935498419
Ywhag	-0.355480335016091	4.91121592209409	-3.63893488434863	0.00027434414808715	0.0247767664932194	0.207766871333237
Tax1bp1	0.355466792478064	7.02429803403716	3.63879625385576	0.000274491769260165	0.0247767664932194	0.207289442816827
2210015D19Rik	-0.355152724109541	4.30988113589008	-3.63558123960683	0.000277936244369943	0.024951835734576	0.196222381470881
9430015G10Rik	0.355100079235914	4.66562985168084	3.63504233140784	0.000278517564428587	0.024951835734576	0.194368252106691
Ncdn	0.3547178316691	4.56167205672829	3.63112938920451	0.00028277275168785	0.0252385232103484	0.180913903653239
Mrpl2	-0.354561423896063	6.34876517183791	-3.62952829444504	0.000284531386664709	0.0253010809257243	0.175412841161312
Cycs	-0.35429820361678	6.60117553518585	-3.62683379530628	0.000287514167288277	0.0254716254871688	0.166160522634413
Psmc5	-0.354189394031475	6.03422411166638	-3.62571994748766	0.000288755722084573	0.0254872209308597	0.162337821061999
Afmid	0.353076833531876	4.10687179242811	3.6143310327879	0.00030174192364427	0.0265355397557755	0.12331869434175
Setx	0.3516292010997	3.83507300286619	3.59951209728498	0.000319458911335738	0.0279906855646551	0.0727318856184276
Syradb	0.350840781594825	4.5180408067592	3.5914413069847	0.000329513073885182	0.0287662508296845	0.0452683707500512
Prkd3	0.350634303205009	6.33373305781822	3.5893276558441	0.000332194661296806	0.0288948956298895	0.0380861649893074
Tank	0.35033472020699	5.5569599552663	3.58626092355299	0.000336121752232611	0.0291305518601596	0.0276728986383974
Eif2b5	0.34981597635545	7.59704756093455	3.58095071392543	0.000343024627721029	0.0296214768775705	0.0096628255463056
Optn	0.349547390516995	4.2287234374257	3.578201289328	0.000346650570177364	0.0298269123692178	0.000348380644903834
Tmbim1	-0.349332260011936	3.76704469942873	-3.57599906933878	0.000349580686582701	0.0299712187206387	-0.00710709541353438
1110049B09Rik	-0.349233458965276	4.13780643030219	-3.57498767562755	0.000350934123487892	0.0299798008351085	-0.0105295666176728
LOC381853	0.349101332410225	3.50632140172609	3.57363513968403	0.000352751734398447	0.0299825660228745	-0.0151049214337267
LOC381891	0.34898525708557	5.01323507431897	3.57244691488931	0.000354355797035849	0.0299825660228745	-0.0191230163365397
Prpf8	0.348958476656709	4.84394796837693	3.57217277247636	0.000354726847176985	0.0299825660228745	-0.0200498652130783
St3gal5	0.348731558415436	7.71391106625033	3.56984988532137	0.000357885477628227	0.0299978824647016	-0.0279004664236968
Ppp1cb	-0.348713674032905	4.21942941860244	-3.56966680879907	0.000358135537577189	0.0299978824647016	-0.0285189882766774
Rn18s	-0.34859059734676	8.99509515418976	-3.56840691337717	0.000359860835854883	0.0299978824647016	-0.0327746696817055
Lace1	0.34858607161003	4.4697809952804	3.56836058490372	0.000359924425893368	0.0299978824647016	-0.0329311296073866
Smg7	0.347458739749348	5.91070163560737	3.55682046065496	0.000376095765087379	0.0311987465792369	-0.0718410166041981
LOC100045864	0.347401045354606	7.52677235610525	3.55622986217461	0.000376941377984927	0.0311987465792369	-0.0738289498060549
Akr1e1	0.347243406299779	3.81051645441121	3.55461616318977	0.000379260926911808	0.0312824874887256	-0.0792589191961381
Tk2	0.347051364028079	4.90911057032226	3.55265028982654	0.000382104722562106	0.0314087455796756	-0.0858705975319829
LOC100046395	0.346828182992969	4.66727685996188	3.55036565921779	0.000385434663263849	0.0315739628262715	-0.0935497335772419
Plcb2	-0.346127342866386	3.79806686890583	-3.54319139011269	0.000396068602308848	0.032334337772108	-0.117631886487452
Cnih	-0.34603439108427	5.15919845178709	-3.5422398733924	0.000397499386052336	0.0323407663754146	-0.120822221531014
Timm8a1	-0.345793862334526	5.21009485451987	-3.53977765995353	0.000401224234422429	0.0325329957427865	-0.129073785595629
Zfp513	0.345706690213584	4.38419052052565	3.53888530771743	0.000402582221566255	0.0325329957427865	-0.132062890327799
Tcf7	0.34551886990137	3.60843419620113	3.53696265316026	0.000405522735398162	0.0326602822583301	-0.138500628878447
Pex14	-0.345259004739005	5.02248281291847	-3.53430249924622	0.000409624279104248	0.0328315653762181	-0.147402011480856
732482	0.345210472172179	5.1103030879855	3.53380568737492	0.000410394567202726	0.0328315653762181	-0.149063696612466
Ltf	-0.345011667461902	8.39702053287885	-3.53177058915952	0.000413564055392934	0.0329748406833299	-0.155868045027904
Alg9	0.344612377358839	4.85227542934282	3.52768318813649	0.000419999019294378	0.0333193223972929	-0.169522423268982
Itga3	0.344559290213179	4.8573132073365	3.52713975254464	0.000420861580818723	0.0333193223972929	-0.171336634194725
LOC385068	-0.344485497029332	6.07973242577693	-3.52638435607266	0.000422063323009187	0.0333193223972929	-0.173857993204111
Myocd	-0.344300361311996	4.71846852627392	-3.52448918282736	0.000425092428674073	0.0334480621509336	-0.180181317027165
Nme7	0.343365673637249	7.34635175583286	3.51492109353923	0.000440697763532427	0.0345622639465431	-0.212053739845248
1810032O08Rik	-0.343060823922992	5.27742124369205	-3.51180044761196	0.000445902036917646	0.0348419189368718	-0.22243023816476
Zfp655	-0.342986658738051	6.30099418199492	-3.51104124308754	0.000447176802408848	0.0348419189368718	-0.224953284620408
H1fx	0.342488160256054	4.3066595921487	3.50593827862721	0.000455833757377715	0.0354011151833602	-0.241897690024716
LOC100047261	-0.342342981280286	7.2893840943126	-3.50445212935999	0.000458384199202606	0.0354839807279169	-0.246827818275077
Gng2	-0.342208217042051	3.91431664629803	-3.50307259232413	0.000460763591308248	0.0355531132390106	-0.251402402033337
Safb	0.341664380657649	4.0268432567934	3.49750551871796	0.000470483129536696	0.0361863551720829	-0.269844675180422
Osgep	-0.341533723432621	5.19596279469116	-3.49616802382103	0.000472846587164645	0.0362515716826228	-0.274271079393441
Akap12	0.341286192190095	5.02166729421584	3.4936341281743	0.000477354575840962	0.0364709759145885	-0.282652298402948
LOC627317	-0.341045169193196	3.98116082637958	-3.49116685529039	0.000481782533918802	0.0364709759145885	-0.29080731413038
Trit1	-0.341037736950125	5.29415722440621	-3.49109077387065	0.000481919682471871	0.0364709759145885	-0.291058692588682
4930502E18Rik	0.340975901526718	4.65924674226479	3.49045778504635	0.000483062155626228	0.0364709759145885	-0.293149920594119
Klk1b5	0.340934496750633	4.64090544693223	3.49003393801676	0.000483828563080117	0.0364709759145885	-0.29454998734241
Acn9	-0.3407979227878	4.45425902667511	-3.48863587542737	0.000486364611519713	0.0364709759145885	-0.299166912624463
Tmem17	-0.340797024869751	4.15285900126814	-3.48862668373661	0.000486381325951243	0.0364709759145885	-0.299197260902341
Rnf34	0.340675694836085	7.1515987401961	3.48738466821975	0.0004886447757105	0.0365261969843599	-0.303297297951275
Tmem50b	0.340327366761781	6.3926426565228	3.48381894866814	0.000495197648692948	0.0367745448773465	-0.315060038859006
Ppp1r3b	0.340311170279844	4.67083099603857	3.48365315062724	0.000495504327438428	0.0367745448773465	-0.315606687425632
2310043N10Rik	-0.340254469457351	4.09794015034424	-3.48307272301812	0.000496579347633065	0.0367745448773465	-0.317520195791924
Bcap29	0.339791693661359	6.25194141493529	3.47833543990627	0.000505435014460094	0.0373148319317452	-0.333125779552573
Prcp	-0.339365390381481	6.29776507754245	-3.47397151390628	0.000513722825709857	0.0378099999722454	-0.347482653818589
LOC333331	-0.33903518458082	4.45429130577349	-3.47059130608976	0.00052022927344268	0.0381714239900273	-0.358590807853216
D030074E01Rik	-0.338928268511826	4.06572520234351	-3.46949684157279	0.00052235237821853	0.0382099965962913	-0.362185156936556
Lrrc41	0.338694696191643	6.74365830910098	3.46710583880777	0.000527018705400519	0.0384338031499403	-0.370033545180464
Orc6l	0.338269273097513	6.70346608416953	3.46275092297883	0.000535617810689933	0.0388844687425145	-0.38431451180741
LOC381215	-0.338228459742774	4.23431790731439	-3.4623331301344	0.000536449610578168	0.0388844687425145	-0.385683625857752
Ints1	-0.338087724016277	5.74964548816178	-3.46089246494373	0.000539327127006267	0.0388903675966397	-0.390403442498776
Stim1	0.338065506980261	5.01987061529241	3.46066503647745	0.000539782694067073	0.0388903675966397	-0.391148349806154
Gstt1	0.337431612574955	5.19369552292434	3.4541760686296	0.00055293294516279	0.039718186331213	-0.412381352170296
Uevld	0.337225240898588	4.46427906676297	3.45206350987937	0.000557278153031073	0.0399104593428242	-0.419285403576208
Cstf2	-0.336991890952791	4.67100895340044	-3.44967478348756	0.000562229701079393	0.0401448789546838	-0.427086910100043
1500011H22Rik	0.336693639803664	5.66696460076054	3.44662168489406	0.000568618077212617	0.0404801916872791	-0.437050373581222
Fkbp11	-0.336576114888926	4.93411716498921	-3.44541862112402	0.000571153913086888	0.0405400640980367	-0.44097402157171
G430022H21Rik	0.336152703868144	4.47047324902306	3.44108430222598	0.000580377435367025	0.0410728646567433	-0.455098524677301
Rapgef3	-0.335845771145186	3.68832606178051	-3.43794233322601	0.000587150114183479	0.0414270996601617	-0.465326330344848
LOC386144	0.335769397994834	4.4373572290666	3.43716052648828	0.000588846734299957	0.0414270996601617	-0.467869832968118
Dlst	0.33549557446321	6.16908990594489	3.43435748535428	0.000594967279509555	0.0417349481697025	-0.476984393657681
Commd6	-0.335260377430784	6.80651763187823	-3.43194985094617	0.000600271664713787	0.0419720783505036	-0.484807286128626
Wasl	-0.335138667512938	7.13549385051647	-3.43070394668032	0.000603033832904965	0.0419720783505036	-0.488853327732254
Ccrl2	0.335070415168529	5.22020305701412	3.43000526995325	0.000604587970881318	0.0419720783505036	-0.491121619259819
Fosl2	-0.335036285596423	7.56885064229993	-3.42965589678604	0.000605366514670726	0.0419720783505036	-0.492255704744908
Polh	-0.334881316926001	4.20707496852349	-3.42806953364516	0.000608913320524551	0.0420959729102522	-0.497403678026096
Eif5a	0.334502182137648	7.48019235223637	3.42418845592774	0.000617672370660079	0.0425784527555882	-0.509988284114162
Pkd2	-0.334157009943755	4.66144551998044	-3.42065504208249	0.000625748614262606	0.0430044923889285	-0.521433173775612
5133400G04Rik	-0.334084887025785	6.25950875862831	-3.41991674357112	0.000627448488450504	0.0430044923889285	-0.523823064140704
Vcp	-0.333921966808957	9.45480785107827	-3.4182489830736	0.000631304202186186	0.0430387941252216	-0.529219746858489
Rxrb	-0.33379791093702	6.93454299829966	-3.41697906404987	0.000634254912156834	0.0430387941252216	-0.533327294588426
Sfrs15	-0.33375314265363	4.94156959451559	-3.41652078590593	0.00063532288737339	0.0430387941252216	-0.534809218533844
Nr1h3	0.333700250305859	5.07965320968182	3.41597934439578	0.00063658682294974	0.0430387941252216	-0.536559809882267
H2afz	-0.33368526407835	7.43616685300132	-3.41582593533009	0.000636945364562225	0.0430387941252216	-0.537055762384075
Nfix	0.333388822215213	6.86113971945729	3.41279135780022	0.000644076384424812	0.0433980482125113	-0.546861597629181
Iqub	0.333303175584889	3.44877318310615	3.41191462150818	0.000646150431090587	0.0434155008755248	-0.549693032074456
Clta	-0.332828036153543	8.52135432131091	-3.4070507759411	0.000657769831245632	0.0440222780457818	-0.565387689644625
Rybp	0.332783783396059	5.76469014067818	3.40659777506574	0.000658861853695229	0.0440222780457818	-0.566848293191433
Snx6	-0.332659700715717	6.84180260389922	-3.40532758161321	0.000661932831856453	0.0440524254937242	-0.570942722063678
Nob1	0.332616853283789	5.5519157988616	3.40488896659182	0.000662996370306887	0.0440524254937242	-0.572356229193678
Sh3glb1	0.332089877619469	4.21450241892208	3.39949449061325	0.000676207312019704	0.0448057587354884	-0.589725901469735
Hist1h4i	-0.331826625961866	3.87065928565085	-3.39679967026497	0.000682898144340306	0.0451240983774036	-0.598392637454205
Thrsp	-0.331590238576375	3.76373352909584	-3.39437985060535	0.000688958583020202	0.045399144093232	-0.606169094770653
4930572J05Rik	0.331314664101338	4.82600176504956	3.39155888564141	0.000696086788608201	0.0456752225402719	-0.61522769737108
Slc6a15	-0.33128080851876	4.74856856552694	-3.39121231721458	0.000696967233578563	0.0456752225402719	-0.61634006858971
Tspan17	-0.331109723464389	6.68320547690497	-3.38946097596947	0.000701432306992494	0.0458422425772144	-0.621959562128469
BC085271	0.330426099148569	4.77766148902245	3.3824629394381	0.000719540580877473	0.0466750222833037	-0.644385047736025
EG625917	0.330421031441418	8.50106247428829	3.38241106299229	0.000719676424827482	0.0466750222833037	-0.644551114799739
Fdxr	-0.33040789894461	6.46664009247968	-3.38227662995606	0.000720028562815178	0.0466750222833037	-0.644981450463594
Erp29	-0.330060109899817	8.21729122448577	-3.37871642827168	0.000729412725333534	0.0470817760165931	-0.656371842506329
Slc35a2	-0.329972070114391	5.12166550635851	-3.37781519404059	0.000731806200034196	0.0470817760165931	-0.659253318949726
Them4	-0.3299261502515	3.39210380427228	-3.37734512755729	0.000733057483649661	0.0470817760165931	-0.660755936744682
Rhob	0.329848061860845	4.09844052373496	3.3765457624706	0.000735189901336258	0.0470817760165931	-0.663310712564727
Gbp3	0.329767576699429	5.47850037498425	3.37572186243255	0.000737393798374334	0.0470817760165931	-0.665943269368442
Strbp	0.329717035018434	5.44582684529955	3.37520448392249	0.000738780898712674	0.0470817760165931	-0.667596088519939
Nola1	-0.329669727683565	6.94521994614329	-3.37472021434641	0.000740081429023369	0.0470817760165931	-0.669142908219369
Lgals9	0.329527726500334	4.12034177842285	3.37326659509275	0.000743997979251199	0.0472053890283519	-0.673784623231747
Dnajb6	-0.329346990335895	6.66233051869599	-3.37141645861865	0.000749010727683898	0.0473977158894149	-0.679689609499544
9830123M21Rik	0.329115381236925	3.39251570831256	3.36904555270134	0.000755480300679839	0.0474880756926967	-0.687251973313897
Amdhd2	0.329091242604279	4.592821256069	3.36879845348447	0.000756157546564843	0.0474880756926967	-0.68803982759972
Hsd17b7	-0.329082801174627	8.2641685215995	-3.36871204135471	0.00075639451667715	0.0474880756926967	-0.688315331495645
Senp2	-0.328988319905126	5.93434689527283	-3.36774486777678	0.000759051530315805	0.0475301377098274	-0.691398445191801
Dynll1	0.328766647791012	8.39619745361016	3.36547568349433	0.000765319478534717	0.047635565885139	-0.698628576553538
4930511J11Rik	0.328750740632552	7.41835903444973	3.36531284716239	0.000765771108581365	0.047635565885139	-0.699147222320583
Zfp148	-0.328650266955655	4.64849452570347	-3.36428433128738	0.000768629441951	0.047635565885139	-0.70242254165681
Maml2	-0.328647755312004	5.19886789010653	-3.36425862042014	0.00076870102139062	0.047635565885139	-0.702504405350431
Hist1h2bh	0.328544328941534	5.78936371201888	3.36319987879539	0.000771653954423298	0.0476949937721067	-0.705874907403533
EG625054	-0.328440023365138	8.37822370904036	-3.36213213702969	0.000774642653335637	0.0477563202778052	-0.709272986949991
Arf5	0.328333849083339	4.4174946590779	3.36104526594344	0.000777695931226552	0.0478213025062702	-0.712730837248698
Adamtsl2	0.328264122320845	4.1282079282532	3.36033149608497	0.000779707153317025	0.0478220387367776	-0.715001068121512
Rhbdd1	0.328051695525958	5.60666701854834	3.35815695308459	0.00078586426511044	0.048076402100874	-0.721914491528324
Sfrs1	-0.327981715199469	8.57259919705174	-3.35744058757517	0.000787902481730499	0.0480781310280447	-0.72419101907671
LOC100047486	-0.327859925573146	4.37122002605471	-3.35619386735996	0.000791461378573943	0.0481724075712181	-0.728151795000096
Itih5	0.327544977054679	4.55354675609936	3.35296984330649	0.000800734002777978	0.0486130897118001	-0.738387558512638
Smg6	-0.327388006256566	4.6535398062938	-3.35136298504512	0.000805393045933348	0.0487342707918221	-0.743485404573483
Prickle1	0.327340607709024	4.60369193516223	3.35087778175501	0.000806804817456587	0.0487342707918221	-0.74502425830872
H2-Aa	-0.326721843928085	4.5887522881591	-3.34454370111584	0.000825446679438779	0.049734721844271	-0.765092766513849
Col6a1	0.326317383236018	9.4571996991665	3.34040337047943	0.000837847248352412	0.050355040654748	-0.778190211353524
Terf2	0.326035386930283	3.97432477250376	3.33751666735379	0.000846595122441844	0.0507532715007742	-0.787312355230261
LOC329076	-0.325950011478723	7.25609381835831	-3.33664270702927	0.000849260234412479	0.0507857620178663	-0.790072563617545
Zc3h13	0.325833081441248	5.68016798625684	3.33544573282146	0.000852922994444524	0.0508776010651198	-0.793851766155372
Pcbp3	0.32556903018687	4.13929209430354	3.33274272726486	0.000861248198008668	0.0511459320826088	-0.802380967857932
5930416I19Rik	-0.325554838567199	7.00852794053796	-3.33259745233739	0.000861697768783083	0.0511459320826088	-0.802839179972853
Bcas2	-0.32546362566394	3.708878705726	-3.33166373594614	0.000864592465000593	0.0511907221851836	-0.805783741093505
Mgat1	0.325340698835369	3.99409842164648	3.33040537456677	0.000868507888089975	0.0512955769953388	-0.809750794939064
Slc35a3	-0.325250911159269	3.87917541129204	-3.32948624775564	0.000871378157923559	0.0513383387623929	-0.812647445969968
Eef1e1	0.325043790690948	4.49530631033157	3.32736602386927	0.000878032819469246	0.0516033047707724	-0.819326334927892
Chst3	-0.324169592271145	3.87197339806383	-3.31841714312311	0.000906642760922358	0.0531541540227029	-0.84746921039239
Rsph1	-0.324071370393417	5.48504228311174	-3.31741167817312	0.00090991070838945	0.0532153157571532	-0.850626509240322
D4Wsu132e	0.32386139169741	6.83585238098827	3.31526219555311	0.000916933572974709	0.0534952465013538	-0.857372972544596
Fermt3	0.323773676747514	3.75453526062911	3.31436428655614	0.000919882099901798	0.0535366905830925	-0.860189895472262
Phb2	-0.323569619013627	5.70702373834605	-3.3122754148715	0.000926775503255007	0.0538069661113101	-0.866740157931558
Tom1l1	-0.323442150866235	5.25356233800839	-3.31097056550995	0.000931105842203512	0.0539274860666053	-0.870829795698986
Heca	-0.323182221426445	4.01374166866552	-3.30830975360912	0.000939994298902727	0.0543107817143798	-0.879164276078243
Zfp383	-0.323048253639377	3.83337627802534	-3.30693836958103	0.000944606052618501	0.0544457271774326	-0.883457255495056
BC099439	-0.322860005867271	5.11146077513362	-3.30501133925801	0.000951121787132439	0.0546895027601152	-0.889486621820891
Enpp4	0.322657782310519	5.49533815816202	3.30294124343943	0.000958167627428398	0.0549005736458272	-0.895959701410071
LOC225922	-0.322623040993165	3.91057508605126	-3.302585608038	0.000959382934111863	0.0549005736458272	-0.897071346180091
Nras	-0.322293237428358	7.73850838682458	-3.29920951777718	0.000970991309518798	0.0554322485052259	-0.907618363826733
Nthl1	-0.321763213721891	4.34407591095577	-3.29378383999698	0.000989919832885315	0.0563782914348017	-0.92454576228875
Hnrpl	0.321633520306669	8.64524402622531	3.29245621130298	0.000994603264142535	0.0564055670348797	-0.928683545819016
Prap1	-0.321619385365115	4.09076357098958	-3.29231151657069	0.000995114936819366	0.0564055670348797	-0.929134411066808
Chaf1a	-0.321129735713138	7.24772115624831	-3.28729913466323	0.00101299100982754	0.0572830850001767	-0.944740638421644
Rer1	-0.320943338215716	4.41565657314928	-3.28539104499157	0.00101987376142565	0.057536274465334	-0.95067529404543
Lmo4	0.320767688432769	7.96557863679214	3.28359297612634	0.00102639924239068	0.0577681644187883	-0.956264602883728
Ahsg	0.320599656506594	4.08466298597331	3.28187288874707	0.00103267786215299	0.0579814831467462	-0.961608642117187
Galt	-0.320536755030365	5.33219799489998	-3.28122898709181	0.00103503734547076	0.0579814831467462	-0.963608422335315
Riok1	-0.320441041032621	5.22370841492838	-3.28024919448164	0.00103863722545216	0.0580472019458311	-0.966650634015776
Anapc2	-0.320307065666255	3.6424705585074	-3.27887773286677	0.00104369560880908	0.0581010909005955	-0.970907434279634
Smtn	0.320270997687019	6.82841073527092	3.27850851686544	0.0010450612834356	0.0581010909005955	-0.972053118313958
D6Wsu176e	-0.320222811388398	7.76289888432595	-3.27801524962748	0.00104688838537444	0.0581010909005955	-0.973583534294413
Nusap1	0.320046733760214	4.36391502250125	3.27621280105175	0.00105358996541689	0.0583376666036388	-0.979173871592528
Eif4a1	-0.319936292001717	9.43601242082475	-3.27508224521477	0.00105781365364424	0.0584010202354128	-0.982678748389542
AU018778	-0.31988925750905	3.7845175920657	-3.27460076863428	0.00105961717316761	0.0584010202354128	-0.984171023962786
Chd4	-0.319774526059951	5.45816688174274	-3.27342630065017	0.00106402844699663	0.0585093343727802	-0.987810218143755
Nlgn2	-0.31965555341584	4.31061502159525	-3.27220841695228	0.00106862072842259	0.0586270821648357	-0.991582561053724
Rnasek	0.319042306068413	4.62119679379104	3.26593080622259	0.00109258396174123	0.0598045958005725	-1.01100492674661
Ccdc58	-0.318879165659555	7.01818858073996	-3.26426079169194	0.00109904200480997	0.0598970957676042	-1.01616552147683
Kifc2	0.318873120521079	4.86503953226008	3.2641989096042	0.00109928198336029	0.0598970957676042	-1.01635669566989
Serpinb12	0.318406983810604	3.74108473571106	3.25942722191985	0.00111793318947306	0.0607206718326157	-1.03108709956894
LOC280487	-0.318313650568405	3.92205212901902	-3.25847180031857	0.00112170265017838	0.0607206718326157	-1.0340339375916
Tmprss13	-0.31830599359462	5.51645411248138	-3.25839341840466	0.00112201241429833	0.0607206718326157	-1.03427565514157
Mdh2	-0.318142167206251	4.19015787308058	-3.25671638172812	0.00112865901660137	0.0609424913704397	-1.03944598059044
Cldn5	-0.318034416178686	6.22603979976398	-3.25561337001577	0.00113305040945568	0.0609975130140811	-1.042845128696
C1qtnf1	0.317889589253009	4.98398624382505	3.25413082456916	0.00113897771641627	0.0609975130140811	-1.04741207093776
Vamp3	-0.317883425942337	6.71340585641085	-3.25406773279164	0.00113923059593375	0.0609975130140811	-1.04760637735245
Saal1	-0.317867646159421	5.51577636472801	-3.25390620036111	0.00113987827413438	0.0609975130140811	-1.0481038384382
LOC673501	-0.317766403389006	8.69193905905389	-3.25286981152955	0.00114404186920191	0.0610836640877447	-1.05129495128247
Nrgn	0.317645043956156	4.24197976856185	3.25162749506295	0.00114905128385123	0.0612144915583994	-1.05511878995169
Pmepa1	0.317534020417474	4.22063689610825	3.2504909837342	0.00115365180947733	0.0612277845839943	-1.05861568202587
Pabpn1	0.317515517240704	9.56212091534624	3.25030157281948	0.00115442018592732	0.0612277845839943	-1.05919835502027
Bcar1	0.317391378435079	3.7729346965396	3.24903080483095	0.00115958750966527	0.0613657814849406	-1.06310666133593
Dsp	0.317273814598385	4.13517633002731	3.24782734262969	0.00116450084897065	0.0614897578529315	-1.06680655650935
Sltm	-0.316980868423046	4.21483389101333	-3.24482854930226	0.00117682775872629	0.0615825499742635	-1.07602001116379
Slc14a1	-0.316971293603911	4.5557182076299	-3.24473053503838	0.0011772326860284	0.0615825499742635	-1.07632100531334
Lias	-0.316968866217156	6.06733892849468	-3.24470568668118	0.00117733536274924	0.0615825499742635	-1.07639731123296
4921521F21Rik	0.316926462482838	9.48425130893566	3.24427161364581	0.00117913034582014	0.0615825499742635	-1.077730196121
Wdr43	-0.316926452597771	5.42218553841648	-3.24427151245564	0.00117913076455739	0.0615825499742635	-1.07773050681946
2310007A19Rik	-0.31681939763459	3.94113608733765	-3.2431756261247	0.00118367374350624	0.0616851327770572	-1.0810947929327
1110007M04Rik	0.316660170711311	6.49669143242879	3.2415456726545	0.0011904606129136	0.0618608278218136	-1.08609652131073
Gtf2h2	-0.316571471790379	6.18737370366203	-3.24063769107074	0.00119425688064941	0.0618608278218136	-1.08888169274811
Anapc5	-0.31640831069768	8.61194800973446	-3.23896746480643	0.00120126931625781	0.0618608278218136	-1.09400295990424
Nfatc3	-0.316372153306182	6.08741888364393	-3.23859733352127	0.00120282845061759	0.0618608278218136	-1.09513750337851
LOC671878	0.31634736916205	4.96518605165376	3.23834362641632	0.00120389824154478	0.0618608278218136	-1.09591510319377
Cyp2e1	0.316312384925308	4.52286926056629	3.23798550432927	0.00120540980875075	0.0618608278218136	-1.09701262611583
Phf12	0.316277964290229	4.62025977164333	3.23763315164646	0.00120689873534547	0.0618608278218136	-1.09809234930547
Slc38a9	0.316258663032194	5.03134993403498	3.23743557103719	0.00120773438933056	0.0618608278218136	-1.09869774911961
Ins1	-0.316071297102906	4.7542772640851	-3.23551756784808	0.00121587428026864	0.0620638006590523	-1.10457271527056
Naprt1	-0.316048081112742	5.18390216889575	-3.23527991341783	0.00121688639252072	0.0620638006590523	-1.10530042352847
Cldn10	-0.315702990279794	6.29988099726947	-3.23174733243772	0.00123202284172966	0.0627020986684542	-1.11611103844805
Tpm2	-0.315600165482025	4.17876521084103	-3.23069474891419	0.0012365664780173	0.0627231939010568	-1.11932993346252
Acsl6	0.31554743193504	4.28417500691066	3.23015493299528	0.0012389026739844	0.0627231939010568	-1.12098033228553
Acvr1	0.315502396420264	5.20790910544143	3.22969391929182	0.00124090105885179	0.0627231939010568	-1.12238958789488
Kcnc3	0.315409387966575	3.63861820581734	3.22874182244334	0.00124503759817022	0.0627231939010568	-1.12529938060409
Utp11l	0.315343672097194	8.40011035306644	3.22806911077411	0.00124796797628548	0.0627231939010568	-1.12735480076371
Psme3	0.315297474972479	6.36042532921592	3.22759620605303	0.00125003179262463	0.0627231939010568	-1.12879946937727
Zfp131	0.315259171363	5.68886842054371	3.22720410464262	0.00125174536244956	0.0627231939010568	-1.12999713282864
Pecam1	0.315221896428754	5.1821100922566	3.22682253344112	0.00125341499517998	0.0627231939010568	-1.13116249233688
Bmyc	0.315152483714408	3.40012365254377	3.22611197838992	0.00125652963678146	0.0627477847845773	-1.1333322367042
Fxyd5	-0.315062954581794	6.10634934776313	-3.22519549820314	0.00126055748248506	0.0628177812105057	-1.13613008654661
Zadh2	0.315000077706184	7.24951403268693	3.2245518483763	0.0012633933866354	0.0628282116597064	-1.1380945589854
Dcun1d4	-0.314790499341312	5.19677856866582	-3.22240646381402	0.00127288848894824	0.0631690718996722	-1.1446396184101
Th1l	0.314262226603748	4.91633601487325	3.21699871012468	0.00129711536238526	0.0642380941371746	-1.16111806373374
Coro1a	0.314139197488359	6.080694520821	3.2157393016689	0.00130281831150508	0.064387219031408	-1.16495174541652
Rpl7a	-0.313144843116712	7.4609873008671	-3.20556042409407	0.00134976754789241	0.0665699788568795	-1.19588149570125
LOC381947	-0.31296170084386	5.98592856215881	-3.20368565708213	0.00135858314135841	0.0667814304617652	-1.20156750846844
Atxn2	0.312939846281059	6.63313383418011	3.20346193913454	0.00135963865530433	0.0667814304617652	-1.20224580428083
Gcnt3	-0.312522339559787	4.34160220136946	-3.19918806060222	0.00137994888351432	0.067640117405046	-1.21519478301361
Ttll5	-0.312381677084451	3.96225227944804	-3.19774814525952	0.00138685439048993	0.0678395849090372	-1.21955353902954
Lipg	0.312269305724209	3.50829506661294	3.19659783672623	0.00139239389318182	0.0678992717159037	-1.22303421867462
Ap3b1	0.312241823428819	4.3536081342235	3.19631650953722	0.00139375177309819	0.0678992717159037	-1.22388528650199
LOC100046770	-0.311766708646156	7.53107830494191	-3.19145291629057	0.00141742072981043	0.0687263768100385	-1.23858673270236
AI848100	-0.311659946369247	4.70481790367306	-3.19036002609241	0.00142279008617609	0.0687263768100385	-1.24188719048702
Whsc2	-0.311622896883686	4.4475101623583	-3.18998076273471	0.00142465778115246	0.0687263768100385	-1.24303227711333
Smarcb1	0.311619123131005	4.69702049366534	3.18994213207382	0.00142484814590978	0.0687263768100385	-1.24314890466239
Rpl24	-0.311614221539132	9.08347213870638	-3.1898919560953	0.00142509543887036	0.0687263768100385	-1.24330038589013
Zcchc8	0.311288968826524	7.082980930789	3.1865624514067	0.00144159365150583	0.0691749401680499	-1.25334683226432
Olfr128	0.311285967947795	3.39234235212199	3.18653173240142	0.00144174668532148	0.0691749401680499	-1.25343947493499
Zmynd11	0.311259981223938	6.29948699502817	3.18626571488467	0.0014430725394589	0.0691749401680499	-1.25424169575861
Nudt21	0.311061611348591	5.80189149847637	3.18423506793096	0.00145323055367603	0.0694079251837837	-1.26036324825502
Commd1	-0.311002112156423	7.13488324026927	-3.18362599433492	0.00145629017923373	0.0694079251837837	-1.26219858995777
Pigx	-0.310956197786584	6.64284413060614	-3.18315598408219	0.00145865529021717	0.0694079251837837	-1.26361464746521
Crtc3	0.310939048827885	4.67243382603543	3.18298043585099	0.00145953956385632	0.0694079251837837	-1.26414348951471
C85627	0.310815951218355	4.47599297205204	3.18172032624329	0.00146590151938274	0.0695721514754664	-1.26793873518695
B3galt5	-0.310443825700406	3.34965661321233	-3.17791100011402	0.00148528952052082	0.0703527234274418	-1.27940266917004
Matr3	-0.310175635216821	8.2422100472891	-3.17516562263393	0.00149940864244981	0.0708811358249	-1.28765619929977
6720458F09Rik	0.309726580778555	5.57288661407827	3.1705688005332	0.00152332665967095	0.0718580848081021	-1.30145982485577
5730419I09Rik	0.309675247970119	4.69666057578436	3.1700433235126	0.00152608307201153	0.0718580848081021	-1.30303648647784
Mdh1b	-0.309324648032766	4.11512552347482	-3.16645434764864	0.00154503238852909	0.0726074159795989	-1.31379800105059
H47	0.308924102228945	8.37041337530085	3.16235409243131	0.00156694627179681	0.0734928525909407	-1.32607766329053
Atp5o	0.30880813626913	8.45428090293362	3.16116698716838	0.0015733439951226	0.0736485095172851	-1.32962989904979
LOC100045668	0.308621571075249	6.69235056201657	3.1592571808434	0.00158368709777243	0.0739878815990556	-1.33534191134014
Rec8	-0.308553814248231	4.60430111085544	-3.15856357656435	0.001587458981183	0.0740195298828408	-1.33741554791812
5430437P03Rik	0.308413503909891	6.49027705164108	3.15712726593186	0.00159529608042917	0.0741901674462432	-1.34170817161878
Dnali1	-0.308377340871751	4.54181758698672	-3.1567570768439	0.00159732174894713	0.0741901674462432	-1.3428142192145
Olfr714	0.308191247783825	3.40933708121787	3.15485210331179	0.00160778322787361	0.0745313465324357	-1.34850383088714
Lgr5	0.307951762685395	5.09044900716007	3.15240057338702	0.00162133902231607	0.0750126040640394	-1.35582079642308
Angpt4	-0.30788295621572	3.7591323171848	-3.15169622426245	0.00162525314708161	0.0750126040640394	-1.35792198210629
Stab1	-0.30784225084027	5.96205878186274	-3.15127953676637	0.00162757280557008	0.0750126040640394	-1.35916480626355
Plscr1	0.307765071116243	6.17041666272937	3.1504894734001	0.00163197937905368	0.0750710514364691	-1.36152082090947
Ldoc1l	0.307559477011869	5.59369905445155	3.14838487439777	0.00164377140476495	0.0754683531707825	-1.36779397399684
Col4a2	0.307463305157879	7.04565646035903	3.14740039486428	0.00164931429758592	0.0755659525279816	-1.37072696127939
Tmem179b	-0.307413087566275	4.71124777796204	-3.14688633395037	0.00165221543361766	0.0755659525279816	-1.37225810052261
Il15	0.307313331136214	5.25793977485339	3.14586516029454	0.00165799242723539	0.0756854558386842	-1.37529894188948
Fbxl11	0.307254651040273	6.46307654200479	3.14526447151627	0.00166139932608429	0.0756965178665453	-1.37708720630124
Ubac2	-0.307180411350745	5.95439530403731	-3.14450450431299	0.00166571882686954	0.0757490386667671	-1.37934915695074
Suz12	-0.306732666421007	7.5530667988805	-3.13992108721893	0.00169198987948816	0.0767977190082673	-1.39297955533662
E030019B13Rik	-0.306503312351786	3.33711049201913	-3.13757326529702	0.001705594165161	0.0772685841489602	-1.39995392664235
Tsen54	0.306174821789254	5.45103295568859	3.13421061580722	0.00172525409636608	0.0779192157472548	-1.40993382839469
Dhps	-0.306100522792141	4.56194650243618	-3.13345004149176	0.00172972964299996	0.0779192157472548	-1.41218962901116
Ephx2	-0.306067354045892	6.21988035378926	-3.13311050398178	0.00173173107299587	0.0779192157472548	-1.41319649247134
Tpm1	0.306046576336808	8.93203622120715	3.13289780943034	0.00173298590207105	0.0779192157472548	-1.41382716064106
Slc35c2	0.305970480360243	5.06903684844641	3.13211884002922	0.00173758871205271	0.0779795909799266	-1.41613654493951
Frag1	0.30587380044433	6.57418767443678	3.13112915963349	0.00174345279527459	0.0780962375711015	-1.41906978870833
Krt18	0.305705661860285	4.99047113059812	3.1294079804328	0.00175369453968506	0.078295247297567	-1.42416886214174
Mrpl10	0.305693426254278	7.79532389234956	3.12928272857173	0.0017544419963	0.078295247297567	-1.42453981716687
Fbxo45	-0.30559102571391	5.09460632314866	-3.12823448803121	0.00176070900042189	0.0783900030123359	-1.42764378052603
Ift122	-0.305512662146851	3.86476472906351	-3.12743230605448	0.00176551881559579	0.0783900030123359	-1.43001843315675
LOC381447	-0.305498378723471	3.32820196648508	-3.12728609136274	0.00176639680700874	0.0783900030123359	-1.43045119838145
Mtdh	0.305385980566884	6.24159280039429	3.1261355085241	0.0017733198589774	0.0785515019013695	-1.43385597937802
Morf4l1	0.305232179968984	8.04937189997426	3.12456110255617	0.00178283347629082	0.0788269440903447	-1.43851289885198
Olfr129	0.304923128146609	3.28927374610926	3.12139744103475	0.00180209245704587	0.0795314604659358	-1.44786356799572
Dync1i1	-0.304825871534086	4.623114113071	-3.12040185718613	0.00180819257607018	0.0796537134799239	-1.4508042036818
Ppp1r16a	0.304742507403193	4.3852613506417	3.11954848608758	0.00181343643185465	0.079737866635962	-1.45332404182037
LOC100046918	0.304599459527459	6.78902851074396	3.11808415218816	0.001822467154735	0.0799879162224975	-1.4576463277282
Tspan14	-0.304446163004616	7.03911058557955	-3.11651490627024	0.00183219074560231	0.0801582960938748	-1.46227603058495
Tcp1	-0.304432631465062	5.64426509481299	-3.11637638836511	0.00183305133626043	0.0801582960938748	-1.46268458419121
Tmem147	-0.304305344294143	9.25186654889162	-3.11507339159999	0.0018411648571611	0.080366174057105	-1.46652683771612
Olfr653	-0.304108530260591	3.32452838925528	-3.11305867128533	0.0018537751280502	0.0807692186939178	-1.47246464583539
3300001P08Rik	0.304020211851663	8.74069507014412	3.11215458487739	0.0018594596196636	0.0808695892770059	-1.47512793151877
Prr8	0.303855430013451	4.94002483324323	3.11046776757609	0.00187010840889727	0.0811851055187346	-1.4800949419534
Rpap1	-0.303626111239316	4.19808010825971	-3.10812030695833	0.00188502105304394	0.081684245631904	-1.48700280447156
Tmem16b	0.303445502393444	3.46757349487067	3.10627147380239	0.00189684289044586	0.0820478877748011	-1.49243968677106
Fam168a	-0.30323184780716	4.18897049191621	-3.10408436230663	0.00191091566263013	0.0825074055056186	-1.49886717054429
LOC100048081	-0.303174070890736	3.39917448345234	-3.10349291907904	0.00191473768773208	0.082523469352345	-1.50060452638675
Ndufc2	-0.30253264408393	8.06503200056324	-3.09692684452266	0.00195764313563082	0.0841888099960756	-1.51987003515599
Olfr538	-0.302465477132	3.60934317981179	-3.09623927860023	0.00196218666028512	0.0841888099960756	-1.52188506115552
Mbtps1	0.302439650467708	6.31205351016021	3.09597489956042	0.00196393628669775	0.0841888099960756	-1.52265974869615
Saa3	-0.302267768503276	4.76023594642807	-3.09421540060999	0.00197561695663692	0.0843981869727444	-1.52781377455717
Herc2	0.302214739600458	7.59845384558399	3.09367256123089	0.00197923352092958	0.0843981869727444	-1.52940329957469
Lss	0.302212218084059	4.69405977054041	3.09364674929959	0.00197940563928552	0.0843981869727444	-1.52947887430581
Mfap2	-0.302104608148965	6.20121040896256	-3.09254518190431	0.00198676389641199	0.0845611964451507	-1.5327035648492
LOC215098	-0.30172187251087	3.57210212306375	-3.08862724347634	0.00201313889793997	0.0855315851487104	-1.5441634969889
Bag5	-0.301650247828325	4.52120973621407	-3.08789404523661	0.00201811023438636	0.0855907744796483	-1.54630648103138
Mbnl1	0.301437040894054	8.17554780809443	3.08571151620679	0.0020329752911627	0.0860686176364811	-1.5526825423979
Il3ra	0.301286942569199	4.06366262111021	3.0841750091863	0.002043500528996	0.08636136511234	-1.55716860475935
3110021A11Rik	-0.301142777446581	4.02050781350596	-3.08269923839921	0.00205365676829718	0.0866375130470346	-1.56147523497014
Hspg2	-0.300712364955993	7.15168371539572	-3.07829324776519	0.00208425491666029	0.0877735521241446	-1.57432064079839
LOC100046825	-0.30064983119053	3.41266454048563	-3.07765311024371	0.00208873509010111	0.0877736511643633	-1.57618539541766
Rapgef4	-0.300609960443416	4.74135684905264	-3.07724496656247	0.00209159620249528	0.0877736511643633	-1.57737413718885
Kat2a	0.300517637310358	5.11891884140862	3.07629988511514	0.00209823508643805	0.0878980442514855	-1.58012613566429
Prelp	0.300457605791479	6.05285570714723	3.07568536226622	0.00210256226967471	0.0879253312773062	-1.58191512149756
Abcc4	0.300214517697929	4.13696030140763	3.07319694966936	0.00212016831682365	0.0885068518995144	-1.58915568143264
Pgp	0.300147916389959	9.22641080634906	3.07251517405748	0.00212501556438908	0.0885530550693043	-1.59113842822481
Parp14	-0.300079668734172	5.72396784576571	-3.07181654532629	0.00212999317418359	0.0885530550693043	-1.59316973107184
Alkbh3	-0.300046977770691	6.03057163331834	-3.07148189872085	0.00213238125919395	0.0885530550693043	-1.59414257151946
Btaf1	0.299810927776859	5.00837994699657	3.06906553282829	0.00214969778629097	0.0891174541561178	-1.6011639659128
Rpa1	0.299735075296829	7.46947556240693	3.06828905602084	0.00215528960600345	0.0891342592236493	-1.6034190528266
Dnahc2	0.29965922539588	4.82823706405582	3.06751260561459	0.00216089456835317	0.0891342592236493	-1.60567349248215
Rab3a	0.299653986319049	4.18425202259965	3.06745897491392	0.00216128220525571	0.0891342592236493	-1.6058291892536
Ptpla	-0.299504553643787	6.40928264691247	-3.06592928192866	0.00217236553905415	0.089275585737243	-1.61026893718262
2010305A19Rik	-0.29947756782601	3.83010683465296	-3.06565303701714	0.00217437260711257	0.089275585737243	-1.61107046838058
Frap1	0.299456968967478	6.08220867362579	3.06544217329978	0.00217590578949886	0.089275585737243	-1.6116822458796
Zfp263	-0.2993904288164	4.19530515065946	-3.06476102373083	0.00218086517710303	0.0893258476649049	-1.61365817306865
Rpl37	0.299086025606975	10.192993948164	3.06164494852618	0.00220368543669025	0.0899670850552117	-1.62269190676188
Plekha2	0.298958159316419	6.39560487458628	3.06033602350445	0.00221333632910011	0.0899670850552117	-1.6264838368891
Ambra1	0.29894456521364	4.27568421368138	3.06019686516023	0.00221436463841605	0.0899670850552117	-1.62688688052636
Med4	-0.29894105434332	4.7828950451263	-3.06016092553932	0.0022146302850529	0.0899670850552117	-1.62699096929815
Sh3bgrl3	0.29893185299936	7.99003370517377	3.06006673441755	0.00221532663451169	0.0899670850552117	-1.62726376098246
Ube2f	0.298798892626547	5.99150216335969	3.05870566295675	0.00222541138231449	0.0901237067967039	-1.63120469176784
Zdhhc14	0.298705896509375	4.0581837880259	3.05775369239312	0.00223248991600903	0.0901237067967039	-1.63396004444088
Gna12	-0.298682909190605	4.36288757175503	-3.05751837879647	0.00223424280649865	0.0901237067967039	-1.6346409962632
Snx33	0.29868276110975	5.30460904684775	3.05751686294163	0.00223425410244337	0.0901237067967039	-1.63464538268269
Cltb	0.298580509097303	3.9042658861922	3.05647014283243	0.00224206662580232	0.090167714845527	-1.63767375076296
2310014G06Rik	0.298569827239953	6.56482358730469	3.05636079618364	0.00224288421124952	0.090167714845527	-1.63799005240253
Rnf12	0.298474660155838	3.42142149201369	3.05538660214782	0.002250180333562	0.090309250971146	-1.64080755576872
Dusp1	0.298413707667391	6.31098273022417	3.05476265163733	0.0022548647627617	0.0903456702265658	-1.64261163473943
Padi6	0.298307187353714	5.96620609168311	3.05367223833694	0.00226307270990251	0.0905229083961006	-1.64576355099554
LOC277385	-0.298018975225031	3.45936024288614	-3.05072190588294	0.00228541838922128	0.0912641199835943	-1.65428605285202
Olfr1282	0.29794159664022	3.44038492577001	3.04992980684445	0.00229145203276975	0.0913525543730875	-1.6565727534151
Med21	0.297815107210054	5.14604954308803	3.04863497628817	0.00230134655580369	0.0915943587601069	-1.66030950443747
Ipo4	0.297748685625598	5.85867105206598	3.0479550404466	0.00230655798198113	0.0916492806129378	-1.66227109564521
Fbxo3	0.297585942584329	6.06302884809754	3.04628909363683	0.00231937249491894	0.0920056220206651	-1.66707544477649
Nudt11	0.297461963235345	5.51666224415745	3.04501995795331	0.00232917844734048	0.0920485246689916	-1.67073368542046
LOC383010	0.297372743177959	4.62890798907234	3.04410664166765	0.00233625864579917	0.0920485246689916	-1.67336534546153
Ndufb3	0.297353104731399	6.04588984555768	3.04390560937071	0.0023378197300419	0.0920485246689916	-1.67394450062592
Slc36a2	-0.29732509592977	3.5291792764747	-3.04361889251108	0.00234004783692089	0.0920485246689916	-1.6747704387906
Mpnd	0.297317622131403	6.06481041284441	3.04354238570348	0.0023406427079763	0.0920485246689916	-1.67499081690856
Zscan10	0.297281206991526	3.37984152042045	3.04316961593321	0.00234354312388862	0.0920485246689916	-1.6760645022405
Stard7	0.29706867026601	6.21032173370179	3.04099394760926	0.00236053714625617	0.092564013997455	-1.68232843591453
Ctsa	0.297001748297585	5.21187053666546	3.04030888950212	0.00236591140921661	0.0926229147437993	-1.68429984894168
Bmp3	-0.296724632818261	5.23613069680268	-3.03747214978582	0.00238828501491835	0.0932341249905299	-1.69245849550971
1190003J15Rik	-0.29671187941053	4.29906951604921	-3.03734159735938	0.00238931934026734	0.0932341249905299	-1.69283378940143
LOC234374	-0.29645417926632	4.01824094047303	-3.03470360602176	0.00241030736691978	0.0937964272436666	-1.70041366262547
Nup210	-0.296412137973706	5.69664846026433	-3.03427324318251	0.00241374732895338	0.0937964272436666	-1.70164962094645
Itpripl2	0.296377584031154	4.90288702956715	3.03391952587508	0.00241657801452198	0.0937964272436666	-1.70266532985106
Tnks2	-0.29634299604056	5.6436519605715	-3.03356546002909	0.00241941453216314	0.0937964272436666	-1.70368192100645
Bcl2l13	0.296253110940103	4.75059481158847	3.03264533591696	0.00242680015273694	0.0939305172386207	-1.70632321953932
St6gal2	-0.296191890187601	3.45371738683608	-3.03201863927587	0.00243184230765478	0.0939664305445987	-1.70812174955754
Phf17	0.296146525478685	5.22325478878536	3.03155425572063	0.00243558473819612	0.0939664305445987	-1.70945422439298
Hsp90b1	0.296083821585333	7.21588273500714	3.0309123766561	0.00244076626969263	0.094014700758531	-1.71129565837381
A830007P12Rik	0.29588359217201	4.1190689772482	3.02886269422575	0.00245737983034986	0.0945024526398208	-1.71717321285433
Stk4	0.29570339221615	6.17485829745658	3.02701804674192	0.0024724199022652	0.0949282248189144	-1.7224594212317
Prdx6	0.295612763389205	3.52594725319757	3.02609030934717	0.00248001586882921	0.0950672749717864	-1.72511682221492
Ddx10	-0.295453317808281	3.69833965897365	-3.02445811755081	0.00249343149398327	0.0954286101377275	-1.72979007757533
Fyn	0.29532848508583	3.75734946345865	3.02318024616472	0.00250398112609013	0.0956792788116228	-1.7334470908752
Smek1	0.295105902822209	4.37916184445574	3.02090174498211	0.00252289295952407	0.0961990816444198	-1.73996387277215
Hnrnpf	-0.29506960507895	4.24314416113045	-3.02053017696229	0.00252598938076484	0.0961990816444198	-1.74102613513653
Wdr74	0.295026748760719	4.93228477716543	3.02009147097474	0.00252964976397743	0.0961990816444198	-1.74228016759421
4732418C07Rik	-0.294720930302522	6.37258378366435	-3.01696090833543	0.00255591106437997	0.0970434804126489	-1.75122353191607
Anapc4	-0.294510231288637	4.90535201757833	-3.01480405205901	0.00257414906830722	0.0974357991437412	-1.75737982372782
Syt9	0.294496834451944	3.72714284572606	3.01466691306261	0.00257531270634453	0.0974357991437412	-1.75777110922917
Chfr	-0.294410281229641	4.70907448096429	-3.01378089628765	0.00258284224757554	0.0974357991437412	-1.76029866665043
Cd14	-0.294353920849126	4.40015680005411	-3.01320395367073	0.00258775603355799	0.0974357991437412	-1.76194412275314
Mycbp	-0.294346813819865	4.84853393490879	-3.01313120135743	0.00258837626724647	0.0974357991437412	-1.76215159197077
Srpk1	-0.294217981330315	5.59687718554368	-3.01181238567543	0.00259964312969757	0.0974357991437412	-1.76591161641562
Msl2l1	0.294216923447516	5.91864955491217	3.01180155647832	0.00259973583067051	0.0974357991437412	-1.76594248430744
Stx4a	0.294182420121745	5.06935353913249	3.01144835731817	0.00260276097223663	0.0974357991437412	-1.7669491937129
LOC100043192	-0.294180784017495	8.13603296693157	-3.01143160905887	0.00260290450053723	0.0974357991437412	-1.76699692767291
Coq6	-0.293778107780606	6.51517357088087	-3.00730954530126	0.00263845041420624	0.0985220629033519	-1.7787370859491
Abca4	0.293749910799863	3.63006677712073	3.00702090211413	0.00264095602777814	0.0985220629033519	-1.77955857575423
LOC383897	-0.293712288878241	5.47764954823781	-3.00663577891737	0.00264430253883453	0.0985220629033519	-1.78065452865215
1110019N10Rik	0.293666303390574	4.79921925006151	3.00616504065491	0.0026483982628284	0.0985220629033519	-1.78199392743037
Sin3b	0.293467845759784	3.65454608479824	3.00413349537769	0.00266614060443691	0.0990280795933711	-1.78777190871828
Elk3	0.293299437268945	5.88225950073428	3.00240955323021	0.00268128165616512	0.0994360576984026	-1.7926719626764
LOC381561	-0.293219477987432	7.05372547692087	-3.00159103645118	0.0026884980092103	0.099549338050016	-1.79499749239385
LOC100040402	-0.293100187764586	3.38427778837005	-3.00036990180457	0.00269929699045461	0.099794720265339	-1.79846574162689
Reg3b	0.292998933661989	3.47723858638607	2.9993333969692	0.0027084943028517	0.0999802217966246	-1.80140850056313
Txndc2	-0.292526020729245	4.22735511674614	-2.99449234333358	0.00275183124572404	0.10121363765017	-1.81513935577528
Defb15	-0.292525817493855	3.61933385355726	-2.99449026287995	0.00275185000527697	0.10121363765017	-1.81514525187301
Ero1lb	0.292496017691434	4.34112314077806	2.99418521213623	0.00275460192768649	0.10121363765017	-1.81600973485524
Mdn1	-0.292414966351802	5.0725308661688	-2.99335551631861	0.00276209949880258	0.101266487475862	-1.81836056343708
Akap2	-0.292388979051341	5.51165138246776	-2.99308949289936	0.00276450737131011	0.101266487475862	-1.81911416614364
Psen2	-0.292310835353867	4.74411144067998	-2.99228956165501	0.00277175938984449	0.101354097294805	-1.82137984264573
Pou2f1	0.292246234789024	4.07510185467546	2.9916282669903	0.00277776767293897	0.101354097294805	-1.82325239608639
Psmb1	-0.292128585967381	7.94825746448844	-2.99042393482616	0.00278874036767764	0.101354097294805	-1.82666157712748
Rcc1	-0.29211847647569	3.6665229441342	-2.99032044729576	0.00278968508933897	0.101354097294805	-1.82695446193529
Bcl7a	-0.292094867825506	4.69170144432101	-2.99007877333446	0.00279189243205538	0.101354097294805	-1.82763839502767
Bat5	-0.292090271839765	5.11512315237281	-2.99003172574506	0.00279232232931759	0.101354097294805	-1.82777153245661
Kcnk13	-0.29165056509392	3.59194205785305	-2.98553059288699	0.00283373211571862	0.102701321527257	-1.84049935738182
0910001A06Rik	0.291446297142885	4.80885658936668	2.98343956927877	0.00285315934907422	0.103124264961091	-1.84640560872915
Atp6v1b2	0.291429755681984	6.4956539046218	2.98327023980206	0.00285473786176493	0.103124264961091	-1.846883711283
Cldn15	0.291392085601565	5.84611145274918	2.98288462361959	0.0028583356048998	0.103124264961091	-1.84797239907723
Clcn7	0.291181252265993	4.51436663676177	2.98072639233638	0.0028785481245301	0.103639618167683	-1.85406301021602
Zfp710	-0.291152804492131	4.05724377041329	-2.98043518186285	0.00288128537130056	0.103639618167683	-1.85488447975643
Mrps9	-0.290940298169906	5.66875486988747	-2.97825982476735	0.00290180803602593	0.104136243182403	-1.86101836005211
LOC383775	-0.29091975445732	3.91843810900358	-2.97804952556084	0.00290379908874009	0.104136243182403	-1.86161110581786
Lsm3	0.290596882931264	7.15228334248462	2.97474439629321	0.00293525535147265	0.105106748513811	-1.87092138874622
Phtf2	-0.290294259191985	3.49473098311542	-2.97164653693725	0.00296502097279921	0.106013903840593	-1.87963842265113
Ldb1	0.290204251495452	7.97431220275891	2.97072515784954	0.00297392699032671	0.106173632251664	-1.88222932917885
Ubl3	0.290156471765488	5.85608286330499	2.97023605252076	0.00297866457647445	0.106184287137509	-1.88360436082056
Tspan1	0.29004467679839	3.75640514069771	2.96909164433388	0.00298977649406376	0.106336019384947	-1.88682077393765
5133401N09Rik	-0.289952774695355	4.6428895122485	-2.96815087283196	0.00299893946081783	0.106336019384947	-1.88946392827453
Slc25a37	-0.289951998780456	5.09130952392577	-2.96814293004718	0.00299901693124432	0.106336019384947	-1.88948624044211
Gpr160	0.289935117392379	3.45559999954509	2.96797012084814	0.00300070288816217	0.106336019384947	-1.88997166595866
2400001E08Rik	-0.289762627012515	4.96472067875068	-2.96620439374969	0.00301797925506393	0.106790035179185	-1.894930019356
Capn5	-0.289512887603466	5.90488855951558	-2.96364789383094	0.00304315358778427	0.107521763397045	-1.90210371982787
Impact	0.289392669746439	6.70931764405764	2.96241726329934	0.00305533999937226	0.107793116202042	-1.90555474151638
Sh3gl2	-0.289317576874336	5.00503265612383	-2.96164856234757	0.00306297468587735	0.107815100725824	-1.90770966014345
Tia1	0.28929790321278	5.25319383919799	2.96144716956635	0.00306497777983112	0.107815100725824	-1.9082741371192
Pi4ka	-0.28921148713347	6.98328448431084	-2.96056255667896	0.00307379047803209	0.107966326335576	-1.91075313387965
Sema5a	-0.289105530726289	8.10558858633487	-2.95947791590327	0.00308462743067517	0.108188105779692	-1.91379166846388
Itgb3bp	-0.288923182063026	4.78525493515287	-2.95761127281082	0.00310335919735108	0.108685727672969	-1.91901831322982
Zbtb24	0.288780787693825	6.09545374405136	2.95615362864212	0.00311805871702236	0.109040883788267	-1.92309745834714
Zfp108	0.28862986052644	3.35441839310115	2.95460863703416	0.00313370836602717	0.109428181190321	-1.92741884571162
Trp53i11	0.288436982887934	3.76685709671702	2.95263421229661	0.00315381208778366	0.109969657638171	-1.93293808203019
Aldh1a1	0.288201444474213	7.31504427985587	2.95022308328084	0.00317852178431362	0.110669928792987	-1.93967306209132
BC038167	0.288009462308609	3.91999461178464	2.94825782520389	0.00319879250266329	0.111213832360038	-1.94515852583305
Ccl4	0.287959773902266	4.40196170730419	2.94774918138486	0.00320405808384038	0.111235224042761	-1.94657766616598
Hexa	0.287815738649761	5.82666135712167	2.94627474003527	0.00321936646127614	0.111604703990906	-1.95069004368956
Cct5	0.287724528034815	3.54250229166576	2.94534104706872	0.00322909495957014	0.111695201406745	-1.95329315108124
Sema6b	0.287703739282863	4.08450254981065	2.94512823947509	0.00323131602731889	0.111695201406745	-1.95388633667839
Stag1	-0.287461976811196	4.49434892811604	-2.942653396832	0.00325724832875153	0.112418542594484	-1.96078163191443
1700102P08Rik	-0.287418996752896	3.39935565610998	-2.9422134241582	0.00326187832471664	0.112418542594484	-1.96200685712251
Dhrs7	-0.287377618478173	6.062450071025	-2.94178984841431	0.00326634143407886	0.112418542594484	-1.96318624746898
Cux1	0.287013549908361	5.98920469475575	2.93806299860439	0.00330585078905629	0.113593555199014	-1.97355584568491
Six5	0.286913511265719	3.71010450879507	2.9370389360315	0.00331678313942902	0.113593555199014	-1.9764028982196
Zfyve26	-0.28683166261417	4.34058227353846	-2.93620107839488	0.00332575214615141	0.113593555199014	-1.97873153397809
Tmem118	-0.286816527442362	4.3432970935284	-2.93604614463555	0.00332741308219401	0.113593555199014	-1.97916206452498
Zfhx2	-0.286773009699191	4.91007412348968	-2.93560066785916	0.00333219293591485	0.113593555199014	-1.98039983059477
4933427G23Rik	-0.286766603867977	4.91767316562601	-2.93553509347889	0.00333289706030168	0.113593555199014	-1.98058201445444
Ube2l6	-0.286759083173706	4.03768843611323	-2.93545810661339	0.00333372390257977	0.113593555199014	-1.98079590017737
Smyd2	0.286649915626674	5.57191440177147	2.9343405944587	0.0033457470884046	0.113840237045905	-1.98389995257784
LOC272681	-0.286602425970953	9.24151676201598	-2.93385445852423	0.00335098968496186	0.113840237045905	-1.98524989686851
Gars	-0.28656396451149	9.12779308202428	-2.93346074125564	0.00335524110022422	0.113840237045905	-1.98634304109177
Prl8a6	0.28647325377023	3.54655869925161	2.93253216533106	0.00336528745627274	0.113890194745939	-1.98892062334967
Pou5f1	-0.286442562908838	6.11168684012916	-2.93221799311069	0.00336869271397503	0.113890194745939	-1.98979253178213
Nudt1	-0.286421807264651	3.84028188793493	-2.93200552443032	0.00337099740301525	0.113890194745939	-1.99038213387529
Megf8	0.286356224055744	6.04031517944368	2.93133417076259	0.0033782891458957	0.113975566106947	-1.99224486427669
H2-DMb2	-0.286060702035867	5.61009677496218	-2.92830900936463	0.00341132468908515	0.114928009243545	-2.00063315167056
Ccnd2	0.285920430846769	7.66230330604932	2.92687309949002	0.00342710789701655	0.115297357097941	-2.00461166823042
1700020I22Rik	-0.28586878576898	3.33638700975716	-2.9263444258711	0.00343293568587134	0.115331210120846	-2.00607598786102
Uap1l1	-0.285810543369221	4.92306770423644	-2.92574821764421	0.00343951875957355	0.11539030677279	-2.00772704741273
Sorl1	0.285548481355475	5.05477742897362	2.92306557528752	0.00346928174891672	0.116225797526734	-2.01515183704733
Camkk2	-0.285383184273556	4.41154484085463	-2.92137348360642	0.00348817528416891	0.116617214872507	-2.01983156175437
Serf1	-0.285361018387841	4.78946168721327	-2.92114657874889	0.00349071596357504	0.116617214872507	-2.02045889396405
Samd4b	0.285237370064049	4.83033614118015	2.91988083166104	0.00350491960360766	0.116928419690788	-2.02395745747278
Ptp4a1	-0.284807607499776	6.53027283369498	-2.91548149410823	0.00355469700706293	0.118283559136267	-2.03610556686006
Tcf4	0.28479012657883	8.30671236587495	2.91530254768905	0.0035567352875147	0.118283559136267	-2.03659931281388
Degs1	0.284755483482233	6.940521724637	2.91494791774109	0.00356077782464554	0.118283559136267	-2.03757771226741
Phtf1	-0.284716604283076	4.26863276076895	-2.91454992420909	0.00356531965456723	0.118283559136267	-2.03867560709968
Pfas	0.284661935235654	5.29224516428026	2.91399029521091	0.00357171495501468	0.118331609035943	-2.04021913181756
Gnpda1	0.28440176475574	5.89761590199942	2.91132701586187	0.00360229349309261	0.119151195415517	-2.0475607177961
4930547N16Rik	0.284357883554305	3.70492733777031	2.91087781848317	0.0036074743751129	0.119151195415517	-2.04879831202251
Mageb1	0.284324697539239	3.46290828464025	2.91053810419802	0.00361139701823786	0.119151195415517	-2.04973413998947
Vps4a	-0.28414608699462	6.13219925960267	-2.90870972699258	0.00363257579571238	0.119652502801714	-2.05476898646597
Dus3l	-0.284112292104385	4.26280044453527	-2.90836377985324	0.00363659571642333	0.119652502801714	-2.05572127351128
Ywhab	0.283992163551225	6.40469039919549	2.90713406349584	0.00365091784587852	0.119958729221723	-2.05910539098037
Was	0.283793773345893	4.30014318940618	2.90510320843079	0.0036746829359806	0.120573958612697	-2.0646910683409
LOC383576	-0.283654288583064	3.7864145365191	-2.90367534894239	0.00369147588767975	0.120886803769968	-2.068615925659
Bnip2	-0.283590433288231	6.52111002240457	-2.90302168336084	0.0036991868592481	0.120886803769968	-2.0704120581369
Acot12	0.283588845538224	3.52335219248066	2.90300543008796	0.00369937877757596	0.120886803769968	-2.0704567134838
1810055E12Rik	-0.283435802973456	4.9903548044325	-2.90143878385506	0.00371792025245328	0.121298895493775	-2.07475985036622
Pwp2	0.283399034014749	4.62331682134488	2.90106239215819	0.00372238746893165	0.121298895493775	-2.07579334649069
P2ry5	0.28335944563579	6.42332936526112	2.90065713898658	0.00372720268344167	0.121298895493775	-2.07690594054159
Gsto1	-0.283267970151072	6.76276657232688	-2.89972073463558	0.00373835069740476	0.121496397665655	-2.07947617825065
Tdpoz4	-0.283178852214575	3.41147014783923	-2.89880846372776	0.00374924053971703	0.121684984681182	-2.08197937654796
Fibp	-0.283037113711366	8.15495135466396	-2.89735753344279	0.00376661980900035	0.12208339543535	-2.08595899046879
Sema7a	-0.282973265273505	4.89596145000006	-2.8967039380538	0.00377447248127108	0.12217237043573	-2.08775102204989
Stim2	-0.282890574081811	3.68562562320734	-2.89585745561175	0.00378466472368975	0.122232763731894	-2.0900713115812
Spic	-0.28286356548356	4.25437511954049	-2.89558097750405	0.00378799912922599	0.122232763731894	-2.09082901766283
Ttc17	-0.282823815196978	5.55763143971941	-2.89517406693753	0.0037929114441879	0.122232763731894	-2.09194405071898
2310047M10Rik	-0.282792555426115	5.73255313916518	-2.89485407097865	0.00379677857244135	0.122232763731894	-2.09282080672365
Ptpro	-0.282599319362367	3.77705251869133	-2.89287597716016	0.00382076333508053	0.122839595396675	-2.09823842913679
Rtn3	0.282382632555208	7.46053918528042	2.89065782581992	0.00384782253662165	0.123543510169114	-2.10430911881278
Snrpb	0.282318441506709	7.12739091222801	2.89000072323888	0.00385587188750962	0.123635999395751	-2.10610659883091
Psmd7	-0.282161876654966	6.95558277658491	-2.88839802051653	0.00387556881776429	0.124039931082585	-2.1104890194969
Itga5	0.282135939871473	4.84399989568882	2.88813251422282	0.00387884065425476	0.124039931082585	-2.11121478358444
Cep63	-0.28176644586369	6.60873812529224	-2.88435012599473	0.00392572435099384	0.12509674940614	-2.12154673415014
Zfp523	-0.281717067765748	6.19503692639217	-2.88384465870041	0.00393202858738672	0.12509674940614	-2.12292644016842
Slc25a38	-0.281714663793276	6.88442473950179	-2.88382005002751	0.00393233574369937	0.12509674940614	-2.12299360497682
Smchd1	0.281710971853625	5.03867306645784	2.8837822568596	0.00393280750641377	0.12509674940614	-2.12309675330295
LOC382010	-0.281441935101055	3.96900451466117	-2.88102821640317	0.00396732418114484	0.125765398072669	-2.1306096761739
Bcl2l1	0.281420193312433	4.50216571278817	2.88080565288764	0.00397012557154943	0.125765398072669	-2.13121650791024
1500034J01Rik	-0.281415762230431	6.89810955471582	-2.8807602933634	0.00397069672880977	0.125765398072669	-2.13134017741134
2310065K24Rik	-0.281383484049826	4.32922645714796	-2.88042987228005	0.00397485957119305	0.125765398072669	-2.13224098812407
Slc35f2	-0.28131094496048	3.75404356784638	-2.87968731355964	0.00398422923425747	0.125895327983407	-2.13426501233197
Nsmce1	-0.281140109607064	8.11472494604483	-2.8779385284208	0.00400637482257874	0.126358817426643	-2.13902968942903
EG432681	0.281112348095515	8.75113854562462	2.87765434298812	0.00400998411808041	0.126358817426643	-2.13980369744621
Ptpn11	0.281075763368449	8.20875242990176	2.87727983720976	0.00401474503529468	0.126358817426643	-2.14082358540582
LOC384293	0.280981174575029	3.45649981813112	2.87631156294495	0.00402707805037425	0.126457471235553	-2.14345986207732
4930432O21Rik	0.280970646474229	6.43646569024106	2.87620379025123	0.00402845288802221	0.126457471235553	-2.14375323505254
Mrps16	-0.280795244619776	5.9777640008758	-2.87440825934818	0.00405142094071752	0.126868326189642	-2.14863931462105
Ccbp2	0.280764324520669	3.60994912373466	2.87409174049697	0.00405548208583942	0.126868326189642	-2.14950032363344
Rps10	-0.280749330797275	7.8519369872024	-2.87393825469837	0.0040574527397607	0.126868326189642	-2.14991780856486
LOC100045280	0.280691410027517	5.67301782340091	2.87334533889167	0.00406507354532435	0.126919812041727	-2.15153034388797
Ezh2	0.280656209216549	5.26292434388961	2.87298499980573	0.00406971136438145	0.126919812041727	-2.15251018473929
Tbrg4	-0.280577610459446	4.26736371708423	-2.87218041026613	0.00408008434061915	0.127077626858867	-2.15469759628421
Uhrf1bp1	-0.280511746208631	4.10906019783729	-2.87150617966513	0.00408879516957169	0.127183329591879	-2.15653013338001
Ei24	-0.280418707954285	5.44992727481305	-2.87055377775716	0.00410112863953173	0.127364793414356	-2.15911799804434
Dmd	0.28038746221601	3.43270381121116	2.87023392544524	0.00410527824926707	0.127364793414356	-2.15998690757694
Hist1h1a	0.280219346641345	3.43951823143911	2.86851298178397	0.00412767042017972	0.12774198459719	-2.16466035440165
Apcdd1	-0.280168130199816	4.47504454282139	-2.86798869597299	0.00413451419251088	0.12774198459719	-2.1660835638233
Ubxn4	-0.280153156753086	3.53049191170343	-2.86783541773991	0.00413651695642913	0.12774198459719	-2.1664995988457
EG620835	0.28013418413584	3.29828790058446	2.86764120131795	0.00413905589128288	0.12774198459719	-2.16702671829814
Rtn2	-0.280096239213715	4.05930736180791	-2.86725277167163	0.00414413796184864	0.12774198459719	-2.16808084142905
Arid1b	0.279819131700099	7.90482477987889	2.86441611349765	0.00418142374882109	0.128725426089833	-2.17577465536877
LOC100042405	-0.27956176592035	8.5766393664795	-2.86178154493868	0.00421632554724142	0.129633042532153	-2.1829135244985
Cd82	0.279438107684389	6.1915956277512	2.86051569638322	0.00423318885421582	0.12991244442113	-2.18634124770212
Manba	0.279410786066228	6.00102749769978	2.86023601399399	0.00423692295232387	0.12991244442113	-2.1870983800491
S100a8	-0.279375817855371	6.21481590633988	-2.85987805595862	0.00424170648381698	0.12991244442113	-2.18806730555011
Cyb561d1	-0.279316884400506	4.55849292920545	-2.85927477362867	0.00424977946443622	0.129993254206284	-2.18970000365265
LOC100046996	0.279190635039638	7.23175657270211	2.85798240058257	0.00426712061558	0.130225314208275	-2.193196468777
Rwdd1	-0.279182396595191	7.28847390461655	-2.85789806634538	0.00426825444562237	0.130225314208275	-2.19342457684172
Mgat4b	0.279119990587729	6.64237489084714	2.85725923664039	0.00427685205721507	0.130321402813483	-2.19515227102627
Olfr1353	-0.278980864995297	3.36417869934146	-2.85583505386082	0.00429607581013365	0.130740627707884	-2.1990025367481
Whsc1l1	-0.278800080470825	6.34057918724251	-2.85398442234102	0.00432117286326901	0.131337299732395	-2.2040028350444
Atp6ap2	-0.278479758861744	8.89082658345343	-2.85070539573201	0.00436596753334623	0.132372535263738	-2.21285461393738
Galnt2	-0.278477382377647	6.43221845159333	-2.85068106844853	0.00436630143491177	0.132372535263738	-2.21292024775671
Foxred1	0.278303052210698	6.19199934922107	2.84889650805681	0.00439085845841847	0.132948524462494	-2.21773337673414
1500011B03Rik	-0.278166579033881	4.69634153933907	-2.84749947718062	0.00441017004836768	0.133364434332433	-2.22149919846488
Tmpo	-0.27799534922663	3.81767376137635	-2.84574665414804	0.00443450874070571	0.133931122572829	-2.22622147713384
Atp5f1	-0.277820803638751	6.90249428544259	-2.84395988856335	0.00445944397094359	0.134464401108834	-2.2310322076222
Pik3cb	-0.277748971810052	3.89864005663539	-2.84322456983679	0.00446974257368077	0.134464401108834	-2.23301111980269
Selenbp2	-0.277732785044256	3.75682106909133	-2.84305887125681	0.00447206626026145	0.134464401108834	-2.23345698222518
Exoc8	0.277714785430938	5.90385901589803	2.84287461515498	0.00447465147502641	0.134464401108834	-2.23395274879088
Os9	0.277665841799789	5.97205921183361	2.84237359535385	0.00448168790817627	0.134506869214023	-2.23530064949831
V1re11	-0.277494737046915	3.4129306082647	-2.84062205246167	0.00450636582869769	0.135078033361465	-2.24001098326013
Igfbp5	0.277454251644924	8.27063961832721	2.84020761676129	0.00451222289827467	0.135084320058486	-2.24112507898595
Rbm7	0.277405157769295	3.36480484458798	2.839705058957	0.0045193346180183	0.135128105078747	-2.24247584853395
Calu	-0.277358361195835	7.0795483966383	-2.83922601787693	0.00452612300320313	0.135162125139349	-2.2437631875639
Stxbp5	-0.277238561705626	3.77893857490687	-2.83799967002837	0.00454354342232148	0.135375800852757	-2.24705779302154
Myadm	-0.277201634484435	5.40830541955818	-2.83762165825069	0.00454892535888752	0.135375800852757	-2.2480730414461
Tbcb	0.277157134367719	6.54031495872727	2.83716612524048	0.00455541867528882	0.135375800852757	-2.24929631351505
Wnt4	-0.277153725895122	5.1459329291071	-2.83713123383128	0.00455591637485239	0.135375800852757	-2.24939000156126
Aplp2	-0.276920086626653	10.1246144583208	-2.83473954573875	0.00459014963215456	0.13622379553491	-2.25580925393041
Xpnpep1	-0.276881219066933	8.10008157773968	-2.83434167135583	0.00459586712830579	0.136224463084355	-2.25687661716099
Tmem132c	-0.27679932386184	3.5508561398011	-2.83350333716595	0.00460793519623156	0.136413131056756	-2.25912509558685
Phf2	0.276747674494629	4.99006323172432	2.83297461963763	0.00461556099126222	0.136469986292945	-2.26054281567513
Gstm6	0.276634040392558	6.69866598935796	2.83181138483292	0.0046323788005241	0.136586803513979	-2.26366101933767
Nedd9	0.276615093289593	6.46655370529997	2.83161742959224	0.00463518835706277	0.136586803513979	-2.26418081726768
LOC639396	-0.27660529208478	3.96270462644694	-2.83151709789288	0.00463664232664512	0.136586803513979	-2.26444969115577
Znrd1	-0.276417617280576	7.69262761129305	-2.82959593285318	0.00466456292107111	0.137240276841354	-2.26959628720162
8430403M15Rik	-0.27637004795788	3.5674155771661	-2.82910898139417	0.00467166400446785	0.137280347649719	-2.27090022327283
Tjap1	0.276318186362269	4.92093889674708	2.82857809135375	0.00467941698393406	0.137339453074482	-2.27232156033854
Rnf145	-0.276208861240746	4.43440147848414	-2.82745896616099	0.00469579857085935	0.137651350263426	-2.27531688911875
Srd5a3	0.276144171084955	6.33865504177355	2.82679675438331	0.00470551636101007	0.137767382319903	-2.27708873493525
Cyp17a1	-0.276039124391847	6.25975438434798	-2.8257214260504	0.00472133532367625	0.138061541494298	-2.27996505120276
Rgs16	-0.275988649250031	3.74206478068166	-2.82520472867996	0.00472895347644559	0.138115466613649	-2.28134673754363
Atad4	0.275909248692979	6.4690802673348	2.82439193137886	0.00474095982908503	0.138297267209407	-2.28351970527548
Myeov2	-0.275705967801457	8.18200862915457	-2.82231101197316	0.00477182428251701	0.139028059485758	-2.2890800764399
S3-12	-0.275565571743963	7.07749671137606	-2.82087382386199	0.00479324688615606	0.139482318147023	-2.29291795715283
Fmnl3	-0.275446587482913	6.54679502976981	-2.81965582124532	0.0048114704270979	0.139523888664399	-2.2961689924762
Cxxc5	-0.275445063644615	3.61068517575883	-2.81964022221552	0.00481170422312014	0.139523888664399	-2.29621061956722
Mark3	0.275442000276959	4.00819276429081	2.81960886353171	0.00481217425368435	0.139523888664399	-2.29629430168931
Aldh1a2	0.275356698897075	5.95946069486371	2.8187356614545	0.00482527924575211	0.13973447888425	-2.29862410871428
Ide	0.27530566577041	7.2414934828927	2.81821325217729	0.00483313498078803	0.139755940153336	-2.30001761380796
LOC100047393	0.275237180146238	6.30552859892001	2.81751218744226	0.00484369543486097	0.139755940153336	-2.30188726904207
Dnajc3	-0.27520319888604	5.54039116355199	-2.81716433249511	0.00484894307671097	0.139755940153336	-2.3028147836405
LOC100043126	-0.275200252280766	3.67587740490157	-2.81713416906927	0.00484939835594426	0.139755940153336	-2.3028952054977
LOC100047752	-0.275162508629815	3.44949702722636	-2.81674779976954	0.00485523353960794	0.139755940153336	-2.30392526884935
Ctnna1	-0.275093164256543	8.90089572889186	-2.81603794430335	0.00486597076787317	0.139896659576354	-2.30581738043054
Cdkn2b	-0.274992246787971	5.16765948181672	-2.81500488547941	0.00488163513384346	0.14017852629236	-2.30857013481516
C920006O11Rik	0.274796202449004	4.3910240264004	2.81299804427422	0.00491219550696284	0.140886950271644	-2.31391480493606
Zfp707	0.274700082245724	5.32554181556264	2.81201409347202	0.00492724234207408	0.1410509310538	-2.31653389497532
Nrcam	-0.274684366643605	6.23506821532396	-2.81185321803913	0.00492970645321808	0.1410509310538	-2.31696202765079
Tmem184b	0.274598281497719	7.89956368845118	2.81097199280799	0.00494322386827745	0.141207399559659	-2.31930676978466
Srpx2	0.274574388093361	5.64309110729602	2.81072740391219	0.00494698164009174	0.141207399559659	-2.31995743551939
Hoxd9	0.274456402578038	5.54413918628961	2.80951962512595	0.00496557540557306	0.141569205841844	-2.32316958969971
BC017612	0.274287338577593	5.76135627457157	2.80778897274294	0.00499232899539382	0.141848594074578	-2.32776994853755
1300013J15Rik	-0.274270790358866	5.23202770328979	-2.80761957408859	0.00499495466514976	0.141848594074578	-2.32822008572766
LOC218945	-0.274256931302076	3.45605326205842	-2.80747770349759	0.00499715461225481	0.141848594074578	-2.32859705264945
Nudcd1	0.274244708710614	3.44555909964463	2.80735258486213	0.00499909551859821	0.141848594074578	-2.32892949183844
LOC100039001	-0.27419863185985	3.47483102955186	-2.8068809113458	0.00500641849765033	0.1418880692699	-2.33018259130144
Slc8a1	-0.274110427775681	3.91147787342672	-2.80597799524269	0.00502046380736322	0.142117744700744	-2.33258078967801
Sfrs9	0.273941495461854	6.65457408369138	2.80424869089214	0.00504746350411873	0.142411444576585	-2.33717176992903
Cpeb3	-0.273917358310765	5.32920126782844	-2.80400160684148	0.00505133193735917	0.142411444576585	-2.33782750087735
Olfr1490	0.273903477316624	3.39406454793576	2.80385951168506	0.00505355784203334	0.142411444576585	-2.33820457793088
Speer5-ps1	-0.273896645467716	3.29341342712098	-2.80378957630223	0.00505465369755521	0.142411444576585	-2.33839015801454
Rps3a	0.273774579004069	4.24321632459189	2.80254002219468	0.00507426988668633	0.142795924340632	-2.34170518657075
Trhr2	-0.273678818699491	3.36791987310044	-2.80155975555672	0.00508970679602238	0.14306202886117	-2.34430476941465
Ift172	-0.273583238133498	6.39696736696579	-2.80058132884335	0.00510515705147045	0.14332788341687	-2.34689856605986
Cenpb	-0.273403874879952	5.04181121045105	-2.79874524640501	0.0051342649484307	0.143976105001714	-2.35176355162021
Fam120a	0.273347796278895	6.38399017083332	2.7981711882714	0.00514339637509695	0.144063280201779	-2.35328395308098
Nsf	0.273132666408364	5.53953204366782	2.79596897477764	0.00517856285644244	0.144848632117565	-2.35911365492708
Olfr998	0.273084743549064	3.43730069357669	2.79547840428109	0.00518642615972687	0.144848632117565	-2.36041166854454
Man2b2	0.273065407557724	4.12769103004091	2.79528046811844	0.00518960191156995	0.144848632117565	-2.36093532865011
Ppp2r5c	-0.272971331302521	5.528052865331	-2.79431744053821	0.00520507812421949	0.145111268917634	-2.36348258629129
Zfp692	0.272866826200944	5.21390595454079	2.79324765629908	0.00522231883985111	0.14542242916093	-2.366311191729
Olfr141	0.272462767722229	3.49745014131823	2.78911144298803	0.00528946480106991	0.146772267964317	-2.3772375208695
Extl1	-0.272456391944615	3.48501150370689	-2.78904617625654	0.00529053054177803	0.146772267964317	-2.37740980141041
Fbxw15	-0.272379119234046	4.74940592364058	-2.78825516101772	0.00530346246238702	0.146772267964317	-2.37949747472904
1110067D22Rik	0.272377115953245	4.01644875326109	2.78823465409323	0.00530379809942195	0.146772267964317	-2.37955158940055
Ascc2	-0.272366095586657	4.19270070265548	-2.78812184223708	0.0053056448352939	0.146772267964317	-2.37984927570604
Slc44a1	-0.272354036507401	4.68229931066427	-2.78799839742212	0.00530766629873133	0.146772267964317	-2.38017500630951
Ceacam16	-0.272303583530926	3.42976012692144	-2.78748192695096	0.00531613127704429	0.146772267964317	-2.38153764703448
2410012H22Rik	-0.272281256915496	5.15270358558991	-2.78725337675638	0.00531988111726853	0.146772267964317	-2.38214056666942
Ehf	0.272193410014463	3.46467592371587	2.78635411701917	0.00533465854268763	0.147010405922913	-2.38451235054027
Rpl9	-0.272077891059453	11.21283092874	-2.78517158759692	0.00535414733156417	0.147377680288855	-2.38763008895775
Polr2e	-0.271813756081475	6.15166389762334	-2.78246772498944	0.00539895039526638	0.148440107419278	-2.39475384918324
Pdap1	-0.271681563388721	6.95966311072707	-2.78111451201608	0.0054215000288328	0.148835070754887	-2.39831650809819
Rdh14	0.271624553902399	5.10628697795505	2.7805309247172	0.00543125101169578	0.148835070754887	-2.39985240728593
1700037H04Rik	-0.27162028208651	6.47774522558809	-2.78048719554761	0.00543198230639702	0.148835070754887	-2.39996748179249
Coq3	-0.271553191856201	3.65479080812009	-2.77980041499909	0.00544347919051339	0.148918388734524	-2.40177452619247
Ap2a1	0.271529907096029	5.18632420034008	2.77956205659296	0.00544747450429383	0.148918388734524	-2.40240158611517
Prb1	0.271405408928754	3.4793148517745	2.77828760993781	0.00546888146546804	0.149332927687209	-2.4057534165347
Large	-0.271361127240975	4.11198390300365	-2.77783431291256	0.00547651381381568	0.14935007847491	-2.40694522980595
Oas1d	0.271329348868591	5.95256508481183	2.77750900820103	0.00548199702763256	0.14935007847491	-2.40780040449386
Smu1	0.271259542424708	6.44104677897328	2.77679442267049	0.00549405921539833	0.149508414598781	-2.40967858531031
Dlx2	-0.271114634766011	3.3568939830178	-2.77531105078658	0.00551917501219859	0.150003779578189	-2.41357586282399
Slc13a4	0.271082235157099	4.26574379825646	2.77497938668172	0.0055248047578756	0.150003779578189	-2.414446962319
Epb4.1l4b	0.271017273397629	6.58845970903791	2.7743143945868	0.00553610810865911	0.150105806663673	-2.41619321779341
Robo1	0.270988546857013	5.23831463418659	2.77402033047001	0.0055411131807702	0.150105806663673	-2.41696529061982
Ddx4	-0.270919213186321	6.0586007338998	-2.77331058456261	0.0055532101263704	0.150242054018464	-2.41882840943379
Tnnt1	-0.270876761647785	4.69802452764312	-2.77287602217123	0.00556062858837565	0.150242054018464	-2.41996892232051
Hspe1	0.27082862686825	4.66504016804242	2.77238328231715	0.00556905102256194	0.150242054018464	-2.42126190626055
Unk	-0.270815974451576	3.96588741886276	-2.77225376370285	0.00557126680244053	0.150242054018464	-2.42160173405162
1700030K09Rik	-0.270778663299206	4.82817903700926	-2.77187182174837	0.00557780562581407	0.150248998389046	-2.42260377162447
1200016B10Rik	0.270683436817972	6.46825019115275	2.77089701968383	0.00559452558203948	0.150529867179285	-2.42516057180367
Tgfbr3	-0.27041623327033	5.44220173498782	-2.76816174514131	0.00564168318868699	0.15161896470744	-2.43233009834768
Krt7	0.270382400688339	5.37724699468493	2.76781541216391	0.00564767966364252	0.15161896470744	-2.43323737914022
Darc	0.270212815994975	4.39784102432433	2.76607942961931	0.00567782352580247	0.152257330422865	-2.43778338338621
Dcn	0.270086748749033	8.65117348898874	2.76478892082363	0.00570032607743281	0.15268958541119	-2.44116098070299
Ankzf1	-0.269927836552176	4.86678687467156	-2.76316218910395	0.00572880592915669	0.15328080293672	-2.44541631525084
Hnrnpab	0.269766535957274	8.85983178767442	2.76151100814164	0.00575784499967076	0.153582050195534	-2.44973304486453
LOC640340	0.269731335309895	5.3309848219206	2.7611506707303	0.0057641998174851	0.153582050195534	-2.45067474227033
Exosc1	0.269693507030559	7.01780337084916	2.76076343511773	0.00577103605503122	0.153582050195534	-2.45168659782136
Olfr1371	0.269687393226999	3.44150695087699	2.76070085012818	0.00577214161325146	0.153582050195534	-2.4518501205149
Syncrip	-0.26967325372816	6.76188792777775	-2.76055610874447	0.00577469918843112	0.153582050195534	-2.45222828806547
Dpysl5	-0.26965176066636	4.35877241324573	-2.76033609136333	0.00577858884514968	0.153582050195534	-2.45280309214146
Mapre2	0.269545254115211	5.93208380224926	2.75924581894539	0.0057978985018604	0.153924231037182	-2.45565079577106
Elavl3	0.269478287975689	3.54414126289971	2.75856030867332	0.00581006924609579	0.153996297419543	-2.45744071727181
LOC640739	-0.269420833661306	4.79503436961494	-2.75797216781636	0.00582052962063007	0.153996297419543	-2.45897604505911
Stk3	0.26940549110152	4.94820481597682	2.75781511109474	0.00582332582272522	0.153996297419543	-2.45938598253012
Gpn2	-0.269378115868446	5.00529474788472	-2.75753487986733	0.00582831800414934	0.153996297419543	-2.46011736270974
2900010M23Rik	-0.269325587608035	6.35552899042567	-2.75699716539935	0.0058379079291347	0.153996297419543	-2.46152054458903
Pld3	0.269318292626124	8.16102845993473	2.75692248907679	0.00583924087623434	0.153996297419543	-2.46171539303092
Msr2	-0.269153362794115	4.27341521697386	-2.75523415681183	0.00586945035587385	0.154622524793505	-2.46611924844545
LOC100046044	0.269095414044399	3.90539831916346	2.75464095458354	0.00588009797682754	0.154732611227409	-2.46766592004046
Cbx6	-0.269032805186772	5.33710746053393	-2.75400004836835	0.00589162142067347	0.154865477343417	-2.46933659719685
Ddx58	0.26881742390063	3.95851833065666	2.75179526121594	0.00593141894780677	0.155571365316471	-2.47508093950547
Apon	0.268817075642399	3.32859347241181	2.75179169621135	0.00593148349367148	0.155571365316471	-2.47509022402656
2810408M09Rik	0.26871611202079	4.21818417430646	2.75075816493401	0.00595022271598297	0.155891924826191	-2.47778139439003
Yipf1	0.26867107616701	4.58965986845054	2.75029714776027	0.00595859873136251	0.155940570737627	-2.47898149234744
Rabggta	-0.268206525082826	4.68452858468388	-2.74554169160903	0.00604562062059102	0.157804300275316	-2.49134893061638
Akr1c18	-0.268165290684571	9.44931356115907	-2.74511958868106	0.00605339989691444	0.157804300275316	-2.49244565272492
AI316807	-0.268131224356067	6.97036989558222	-2.74477086291774	0.00605983364756359	0.157804300275316	-2.49335159659924
Pias2	-0.268117271769492	4.56515773011452	-2.74462803489318	0.00606247050415109	0.157804300275316	-2.49372261188356
Tmem55b	0.268115533987131	6.69863573811456	2.74461024578861	0.00606279899469126	0.157804300275316	-2.49376882015815
LOC381727	-0.267916403076201	3.51007351053922	-2.74257180836477	0.00610054678839757	0.158614216498337	-2.49906180114943
LOC100045359	0.26782109943836	4.85699987709281	2.74159621647351	0.00611868759769351	0.158860632401553	-2.50159361933572
Supt16h	-0.267759787967055	7.7075790735158	-2.74096859117398	0.00613038375135819	0.158860632401553	-2.50322193198461
Punc	0.267743529881214	4.00440761928813	2.74080216251424	0.00613348861980317	0.158860632401553	-2.50365365237998
EG629595	-0.267727299310096	8.97673054851686	-2.74063601551364	0.00613658964628072	0.158860632401553	-2.50408461599615
Fbxl12	-0.26765090580599	4.1737617523923	-2.73985400042126	0.00615120442549488	0.158993728989884	-2.50611271011888
Mrgpra3	-0.2676309631603	3.32805439689383	-2.73964985413822	0.00615502479283582	0.158993728989884	-2.50664205204655
Tspan8	0.267527113915825	4.27580761901278	2.73858678369181	0.00617495351407119	0.159115338061435	-2.50939790736674
Frmd6	0.267519843482083	5.9585724876386	2.73851235866078	0.00617635088787921	0.159115338061435	-2.50959080336032
4833439L19Rik	-0.26750248409243	4.21528251345511	-2.73833465631734	0.00617968850581409	0.159115338061435	-2.51005135395334
Ppie	-0.267426003645346	5.14540072902669	-2.73755175121837	0.00619441243319269	0.159322952045128	-2.51208005070084
Phka2	0.267278782786044	4.85217117491124	2.73604469986322	0.00622284418379567	0.159882312434363	-2.5159835527163
LOC100039087	0.267237462266563	3.7504521395929	2.73562171534067	0.00623084522052764	0.159916113385216	-2.51707876339479
Parp4	0.267121708793765	4.65116756471941	2.73443678523722	0.00625330831031483	0.160315125463569	-2.52014593648182
Ndufa12l	-0.267085305215096	4.06732459250841	-2.73406413381522	0.00626038783444563	0.160315125463569	-2.52111026420662
Zfp397	-0.267050092942065	3.95176707091589	-2.73370367739593	0.00626724254579616	0.160315125463569	-2.52204290929835
LOC100046518	0.267019515097569	4.03078191138701	2.73339066209223	0.00627320056161794	0.160315125463569	-2.52285270547168
Phlppl	0.266968119640284	3.44882258966896	2.73286454375603	0.00628322632525698	0.160399971931854	-2.52421360769262
Cwf19l1	-0.266905764380211	5.29977758586693	-2.73222623353531	0.00629540939288704	0.160512454243315	-2.52586436321742
Mtus1	-0.26685816534074	4.19089459599744	-2.73173897787549	0.00630472367421023	0.160512454243315	-2.52712421193682
Ubap2	-0.266834498849732	7.16246164176565	-2.73149671181676	0.00630935939904322	0.160512454243315	-2.52775053166532
Ccdc49	0.26678709047399	3.47551821196389	2.73101140791862	0.00631865484645101	0.160512454243315	-2.52900499928596
Zfp91	-0.266774199959711	5.34564364567628	-2.73087945197769	0.00632118444386298	0.160512454243315	-2.52934605516991
Pbk	-0.266334193998637	6.08598014762791	-2.72637525615206	0.00640807838540645	0.162546378556651	-2.54097780542293
Acadsb	0.265928196524818	3.99548265686553	2.72221919398798	0.00648920806911246	0.164429933276663	-2.5516934943923
Col20a1	-0.265763313908835	3.74701757053581	-2.72053134505789	0.00652241922323645	0.165096579703509	-2.55604065397308
Ubxn6	-0.265603465610996	6.82493728285563	-2.71889503078137	0.00655476222671197	0.165739865182823	-2.56025250889297
Dhodh	-0.265500151243006	4.33378701765223	-2.71783743568903	0.00657574307384244	0.16589351361674	-2.56297339880357
2010003O18Rik	0.265463904077845	7.39183202190369	2.71746638542051	0.00658311836555543	0.16589351361674	-2.56392775424978
Hspb1	0.265456745533619	4.57364125613403	2.71739310576552	0.00658457580991885	0.16589351361674	-2.56411621691016
Ppp1r9a	0.265406802936549	6.90116235596029	2.71688185987991	0.0065947519536431	0.16589351361674	-2.56543091192462
Arhgdib	0.265403058249178	5.80351026296884	2.716843526751	0.00659551552882609	0.16589351361674	-2.56552947756239
Agps	-0.265327145997573	5.73534774861533	-2.71606643808166	0.00661101186690631	0.16589409275395	-2.56752729898304
Fhl2	0.265321375940348	4.18009895891465	2.71600737190992	0.00661219107462845	0.16589409275395	-2.56767912914914
Lsr	0.265301059086634	5.84387478828859	2.71579939498282	0.00661634466920016	0.16589409275395	-2.56821370957147
BC064033	0.265091902801874	4.37837421810888	2.71365833111536	0.00665924135818949	0.166790746042743	-2.57371468442007
LOC381448	-0.265058809031276	7.13253004326764	-2.71331956110638	0.00666605155588889	0.166790746042743	-2.57458467908397
Nt5c3l	0.264841382970848	6.50519872592709	2.71109384227437	0.00671095047926881	0.167738699544525	-2.580297842699
Cxadr	0.264433620286999	4.47296604137569	2.70691971023771	0.00679588792477023	0.169684383257311	-2.59099971711886
LOC100041516	0.264309760044629	5.08753328006491	2.70565179380929	0.00682187878639026	0.170155725308087	-2.59424720737464
Clcn2	-0.264246884319476	4.0189673676005	-2.70500815575931	0.00683510679520267	0.170308077647133	-2.59589516306887
Dgat2	-0.264200729988975	4.76441862914724	-2.70453568910847	0.00684483156485217	0.170372914704749	-2.59710460601286
Gcc2	0.264099932408721	4.72765728747083	2.70350385754168	0.00686611296703097	0.170609565554125	-2.59974520376773
Mcm9	-0.264088151417845	3.49191986035003	-2.7033832594257	0.00686860416507617	0.170609565554125	-2.60005376503296
Leprel2	0.263915591143834	4.26901911046781	2.70161681684394	0.00690518679332512	0.171340319602009	-2.60457179191384
D830044I16Rik	-0.263817216893711	4.06625814336867	-2.70060979210802	0.00692612030135916	0.171615518374647	-2.60714613554269
Mtrf1	-0.263796074597527	5.48919168119899	-2.70039336539874	0.00693062670359152	0.171615518374647	-2.60769928038617
Trpc4ap	0.26374491185655	6.87239791860114	2.69986962930259	0.00694154275374119	0.171708068944663	-2.60903766519381
1200011O22Rik	-0.263653335456581	4.24773246570275	-2.69893219191547	0.00696112000602771	0.171900211676198	-2.61143259746875
2610204M08Rik	0.263628312166169	4.08196959340939	2.69867603674897	0.00696647811915357	0.171900211676198	-2.61208686905456
LOC330134	-0.263607815222087	3.45268107436929	-2.69846621629621	0.00697086978787257	0.171900211676198	-2.61262274623749
Tubb2c	0.263562686304877	6.69613818143644	2.69800424646286	0.00698054786148936	0.171961590985402	-2.61380246096779
Atad3a	-0.263459388850026	6.5916673174588	-2.69694682450475	0.00700274584917161	0.172330947234758	-2.61650199878435
2310067B10Rik	0.263352902075849	5.3085471722076	2.69585675453714	0.00702569554722069	0.172718024141335	-2.61928377735874
Abhd11	-0.263292563220811	5.39344543190053	-2.69523908558938	0.00703872954872538	0.172860791381428	-2.6208595240428
6330403K07Rik	-0.263030484168575	5.02291826401484	-2.6925562688153	0.00709559448566556	0.174078584714995	-2.62769951748571
Pex11a	-0.26292032469954	6.01550248365607	-2.69142860268238	0.0071196193571118	0.174329177431743	-2.63057253285478
Cxcl12	-0.262890881032907	4.72412069802076	-2.6911271975832	0.00712605313471025	0.174329177431743	-2.63134023493445
6530404N21Rik	-0.26288347211371	3.77631738721797	-2.69105135492226	0.00712767288997677	0.174329177431743	-2.63153339851363
Cbr3	0.262849885459319	5.09282262979129	2.69070753942454	0.00713501982940741	0.174330617282355	-2.6324089935017
Fam134b	-0.262740074676491	4.71327725595735	-2.68958344267727	0.00715908795208378	0.174740187565147	-2.63527095005272
Mcam	-0.262661356835916	5.31404909242979	-2.68877763411946	0.00717638600432706	0.174983846303265	-2.63732180720414
Nap1l5	0.262591517213529	4.58701305089798	2.68806270895151	0.00719176449000175	0.175161494608058	-2.63914084326168
Rps16	-0.262549355577491	8.65493372127304	-2.68763111419634	0.00720106267497445	0.175161494608058	-2.64023874700147
Ubxn8	0.262528617768568	4.52549819054819	2.68741882808968	0.00720564007919437	0.175161494608058	-2.640778702113
Dpys	-0.262491973661685	3.40296111466426	-2.68704371445974	0.00721373482547665	0.175180240634925	-2.64173270890357
2010005J08Rik	-0.262382627989861	4.51802689474707	-2.68592437890032	0.00723793801059143	0.175450675772732	-2.64457866465345
Xrcc1	0.262375398266194	4.75113772428722	2.68585037060489	0.00723954084396684	0.175450675772732	-2.64476679193324
Lpin3	0.262195215245648	3.89499323814992	2.68400589648228	0.00727959055210969	0.176242718630024	-2.64945372561739
Hist1h2af	-0.262097784145631	9.66288508666805	-2.68300852646277	0.0073013295152076	0.176590295251533	-2.65198676914426
LOC385059	-0.26198394958592	3.29257319542083	-2.68184323963935	0.0073268022179194	0.176823711857773	-2.65494508228853
LOC381051	-0.261979837868446	3.38242800848778	-2.6818011493444	0.00732772378514674	0.176823711857773	-2.65505191285376
Med7	-0.261936157719459	5.74598035062956	-2.68135401007327	0.00733752032491831	0.176823711857773	-2.65618670613798
Pfn1	0.261895998953965	6.58465919035137	2.68094291804292	0.00734653745887944	0.176823711857773	-2.65722984829441
B430305P08Rik	-0.261889748229891	4.15170598141963	-2.68087893144326	0.00734794187235059	0.176823711857773	-2.65739219930367
LOC234187	-0.261777724980051	3.64967369688129	-2.67973218640128	0.00737315214491191	0.177252059604314	-2.66030113924439
Nr5a2	-0.261683618610601	4.56424116996038	-2.67876885055145	0.00739439025665651	0.177584151545405	-2.66274386449898
Zfp612	0.261383936595155	3.90290724448546	2.67570110465161	0.0074623892170518	0.179037462459257	-2.67051687852168
Osgepl1	0.261267083514834	5.09195686442082	2.6745049182288	0.00748905523067644	0.179497195508798	-2.6735453462871
Olfr835	0.261231985020235	3.42869830644892	2.67414562652176	0.00749708142141121	0.179509697297454	-2.67445472544869
LOC380665	0.26109214137416	3.54122017050333	2.672714093264	0.00752913698886727	0.180096956773705	-2.67807677021026
LOC233710	0.26099612528239	3.43191706040907	2.67173120821697	0.00755121732068596	0.180444673637171	-2.68056252878074
Gtpbp8	-0.260936811158411	3.70740652668823	-2.67112402910291	0.00756488648333491	0.18059090287562	-2.68209765402079
Cdc2l1	-0.260776263048973	6.05529460660042	-2.66948055108597	0.00760199676290795	0.181272603465444	-2.68625109366682
Myh6	0.26074456575108	3.58598591461647	2.66915607630726	0.00760934277428238	0.181272603465444	-2.68707081245155
Tpt1	0.260715099102289	3.53770207978809	2.66885443594731	0.00761617752854396	0.181272603465444	-2.6878327554031
Dnajc2	0.260623384597549	6.30213835889523	2.66791558482722	0.00763748583582293	0.181599066792132	-2.69020374035486
Slc36a1	-0.260539226003211	3.37643629255541	-2.66705408106854	0.00765708565770847	0.181884298840503	-2.69237865747476
Olfr622	0.26036005193009	3.45864604001545	2.66521993520778	0.00769896402431645	0.182697638354811	-2.6970067273764
2810406K13Rik	-0.260163806264255	3.40871373622453	-2.66321103308588	0.00774506798720293	0.183542582696226	-2.70207210353636
Dusp6	0.260143227977939	5.49299842412731	2.6630003799595	0.00774991674428045	0.183542582696226	-2.70260303674554
Gaa	-0.260070367944727	5.48861574864351	-2.66225453584264	0.00776710625760057	0.183767736579432	-2.70448253553874
Dtx4	0.259977545679099	4.56187184233599	2.6613043449399	0.00778905484782174	0.184104932766696	-2.70687621785214
Bcl6	-0.259450570598585	5.94074907315862	-2.65590987493756	0.00791471909240079	0.186890504136453	-2.72044955137798
Ulk2	0.259170695339529	4.80723684673277	2.65304488426684	0.00798219476329179	0.188297927749447	-2.72764712005417
Spna2	-0.2590965440181	6.0430212413011	-2.65228582165862	0.0080001581604518	0.188535746993111	-2.72955277225127
Nup62	-0.258983548684396	4.73733772643212	-2.65112912571491	0.00802760126278216	0.188965370637168	-2.73245564769632
Cdv3	0.25895647881119	6.87654535675181	2.6508520203557	0.00803418820811034	0.188965370637168	-2.73315089079251
Klk1b27	0.258777400004159	5.95728208591997	2.64901884970247	0.00807788571217758	0.189714523888662	-2.73774839108162
Heph	0.25876098353336	8.22554232975548	2.64885079970818	0.00808190216733053	0.189714523888662	-2.73816969291732
Ube3c	-0.258634644197152	5.81605801395973	-2.64755750561423	0.00811287223427127	0.190254807689969	-2.74141109071755
4933411K20Rik	0.258590531377223	6.18789105466008	2.64710593723344	0.00812371078415921	0.190322391730743	-2.74254248886874
LOC383779	-0.25844478772939	3.36451433619959	-2.64561400760462	0.0081596123152264	0.190976444794731	-2.74627912521922
LOC277343	0.258409872778568	3.42800090638777	2.64525659477467	0.00816823409277926	0.190991358259316	-2.74717397649018
Marcks	-0.258344059828432	7.92963558320327	-2.64458288932179	0.00818450788969094	0.19104141892956	-2.74886039801702
Dnm1l	0.258336623870694	6.00102165203316	2.64450676987622	0.00818634842821065	0.19104141892956	-2.74905091343431
Sardh	-0.258266088478371	3.42400019520526	-2.64378472234104	0.00820382568803967	0.191262680758196	-2.7508578160901
BC057371	-0.258182255792245	4.22904479401401	-2.64292655479717	0.00822464117663651	0.191561262848243	-2.75300471333745
AI449175	-0.258145947381135	3.71432743287821	-2.64255487757407	0.00823367114182329	0.191585032794176	-2.75393433038664
Il20rb	-0.258038775589125	4.24313929390234	-2.64145779530497	0.00826037671968419	0.191774975391354	-2.7566775250516
Ppt2	0.258038595825539	3.68999805052278	2.64145595512446	0.00826042157906906	0.191774975391354	-2.75668212536615
A030007L17Rik	0.258016703867169	4.69365930417234	2.64123185437077	0.00826588627209388	0.191774975391354	-2.75724233663939
Adat1	-0.257965843658005	3.57925118428589	-2.64071121519295	0.00827859453935288	0.191843989834615	-2.75854365675234
Map3k12	0.257935436316454	4.98367769233097	2.64039994527163	0.00828620066608946	0.191843989834615	-2.75932154291409
Hoxc12	0.257891329408329	3.59117579205312	2.63994843740803	0.00829724473123246	0.191843989834615	-2.76044973091501
Uvrag	-0.257876575813872	5.71953281831339	-2.63979740973012	0.0083009418678439	0.191843989834615	-2.7608270624855
Aldh4a1	0.25778864153619	7.52026929102228	2.63889725554699	0.00832300810658784	0.19195047424104	-2.76307558389341
Camp	0.257764390413835	3.50176687773196	2.63864900481008	0.00832910291166098	0.19195047424104	-2.76369556174665
AI847670	-0.257742325558206	5.28334068903797	-2.6384231341642	0.00833465173194917	0.19195047424104	-2.76425959720337
Rpl29	-0.25773041594924	8.20840878670324	-2.63830121942728	0.00833764810771073	0.19195047424104	-2.7645640179135
Arpc4	-0.257569352774446	5.73242094505018	-2.63665246885627	0.00837826524717663	0.192687142033926	-2.76867956136116
Trim2	0.257539720082803	6.68657126332774	2.63634912877043	0.0083857573100885	0.192687142033926	-2.76943646621295
Bicc1	0.257411728907473	7.55990014242219	2.63503892534448	0.00841818633666708	0.193072941851171	-2.77270473148766
Adar	0.257379455216459	4.51302766047129	2.63470855021958	0.00842638118515378	0.193072941851171	-2.77352858638114
Ppp2r1a	0.257326537395014	6.72398225766073	2.63416684794384	0.00843983337744607	0.193072941851171	-2.77487920324848
Glyat	0.257322492747044	3.46519825253347	2.63412544421727	0.00844086235352346	0.193072941851171	-2.77498242301561
Anxa2	0.257264387900989	9.3236769108737	2.63353064408227	0.00845565686868171	0.193072941851171	-2.77646508465917
Tnni2	-0.25725535947817	3.70606479637185	-2.63343822309717	0.00845795774435878	0.193072941851171	-2.77669543291353
Klhl29	-0.257251079739446	3.71754759241158	-2.63339441282412	0.00845904862291084	0.193072941851171	-2.77680462195632
Tmem205	-0.25717340098489	7.56207123475059	-2.632599241047	0.0084788703308919	0.193340875419384	-2.77878612557397
Rev1	0.257081774037673	4.42774057939339	2.63166128622439	0.00850230466225669	0.193466387423931	-2.78112266372109
Sbf1	-0.25708147199737	4.99719359888167	-2.63165819433747	0.00850238200718399	0.193466387423931	-2.78113036454006
Cog2	0.257057046765684	3.85364721582691	2.6314081613008	0.00850863877800902	0.193466387423931	-2.78175308024937
Sap30bp	0.257008533157579	4.01575553681348	2.63091154350367	0.0085210782421968	0.193473093196955	-2.78298974815361
Mkx	0.256992821518193	4.46009984893499	2.63075070863597	0.00852511037749123	0.193473093196955	-2.78339020595082
Map4k4	0.2569003781417	3.42211663062588	2.62980439629626	0.0085488690270504	0.193619828794148	-2.78574590419548
Adipoq	0.256875556463999	4.10662905324082	2.62955030497257	0.0085552584607361	0.193619828794148	-2.78637828092185
Cd160	-0.256873222432339	3.74953583494913	-2.62952641226067	0.00855585949144707	0.193619828794148	-2.78643774141862
LOC100047323	0.256681337321663	5.66949736111447	2.62756214770298	0.00860540067150647	0.194393897616395	-2.79132425212299
Fars2	-0.256620084544827	7.24738107920583	-2.62693512323936	0.00862126891335568	0.194393897616395	-2.79288333512624
Kcnf1	0.256612492524459	4.69645334428634	2.62685740623215	0.00862323753511519	0.194393897616395	-2.79307655089514
Slc43a1	-0.256563473890216	4.14693226067253	-2.6263556186491	0.00863595781340462	0.194393897616395	-2.79432393011125
1110018G07Rik	-0.256553838684987	6.75515234919283	-2.62625698623271	0.00863846010951834	0.194393897616395	-2.79456908955393
Olfr94	-0.256524967826826	3.26737543992771	-2.62596144478483	0.00864596185222833	0.194393897616395	-2.79530362838049
Zzz3	0.256521156414895	6.1312752301735	2.62592242861861	0.00864695263644836	0.194393897616395	-2.79540059299791
LOC100045040	0.256471108678769	4.6697645543289	2.62541010645919	0.00865997206566896	0.194503785737842	-2.79667370391422
Scye1	0.256388872346408	6.57042673508528	2.62456828026203	0.00868140309717192	0.194686599061919	-2.79876508671901
Ppargc1b	0.256377426466884	4.50177579029847	2.62445111257037	0.00868438968223525	0.194686599061919	-2.79905611797396
Ccl9	0.256301776538258	4.900336977416	2.62367670921481	0.00870415219875939	0.194803410289739	-2.80097932134261
Prim2	0.25629513857203	4.30948137455919	2.623608758545	0.00870588819396868	0.194803410289739	-2.80114804734411
Med6	0.256237379964269	5.84757045486423	2.62301750273715	0.00872100658875418	0.194959324862617	-2.80261599013132
Txndc12	-0.25617441852854	3.90062655678512	-2.62237298729629	0.00873751355604294	0.194985761190883	-2.80421578659229
Bet1l	0.256170688680503	7.41586718189006	2.62233480607274	0.00873849230755127	0.194985761190883	-2.80431054651964
Zfp275	-0.256115844651116	5.31374636658323	-2.62177338584193	0.00875289527656561	0.195125121170037	-2.80570374593119
Atp13a2	-0.25598888599205	3.93783043152039	-2.62047375194425	0.00878631819182298	0.195687831609316	-2.80892772417477
LOC381353	-0.255879169251846	3.38788221232797	-2.61935061788029	0.00881529384006894	0.196150538283208	-2.81171257483382
Mrps28	0.255836056956181	5.11283574720765	2.61890929153622	0.00882670292943718	0.196221871814254	-2.81280653240065
Acss2	0.255768669916604	6.22756958546099	2.61821947264917	0.00884456243113228	0.196436335517813	-2.81451608281992
LOC632667	-0.255693890929631	5.74967322448344	-2.6174539848359	0.00886441879575869	0.196637390761183	-2.81641263333258
1190002H23Rik	-0.255644420748321	8.07247019287647	-2.61694757491453	0.00887757668972422	0.196637390761183	-2.8176669951427
Ttyh2	-0.255641790203926	3.7414065773625	-2.61692064689961	0.00887827684038786	0.196637390761183	-2.81773368821187
Zfp771	0.255345823601939	4.86686021042691	2.6138909344613	0.0089573675697005	0.198073267201835	-2.82523304588666
Rbm42	0.255337247533547	6.98246835090511	2.6138031440792	0.00895966869198935	0.198073267201835	-2.82545022131418
Duoxa2	-0.2551041635736	3.49843397769316	-2.61141714049676	0.00902241206699944	0.199276174185251	-2.83134991245797
Sec23ip	0.255028364919055	3.65614724049969	2.61064121468304	0.00904290052616572	0.199544447034948	-2.83326732472632
Dusp22	0.25492464233056	3.92758098725432	2.60957944077211	0.00907100417445717	0.199980110463609	-2.83589018099185
Pcdhgb2	0.254742839720459	3.45257655604298	2.60771838744568	0.00912045180020055	0.200885089374583	-2.8404848901643
Uspl1	0.254701429571276	6.25674272605196	2.60729448541346	0.0091317483421774	0.200948868762542	-2.84153099320449
Ica1	-0.254665973566211	4.26110473759432	-2.60693153398976	0.00914143053898188	0.200977039055557	-2.84242654753358
Ccdc53	0.254537310926644	7.02119394582762	2.60561445700598	0.0091766422765728	0.201565916671829	-2.84567528518021
Polr3a	-0.254427306004762	3.64145398735084	-2.60448837292128	0.00920684381764629	0.202043765245963	-2.84845161268894
LOC100047093	-0.25432100934207	6.07084846849873	-2.60340024906222	0.00923611151606738	0.202337341381007	-2.85113321024776
Snca	-0.254304821843371	4.21720320305942	-2.60323454297977	0.00924057585620024	0.202337341381007	-2.8515414818254
Rrp15	-0.254278898328731	5.52539661089046	-2.60296917251491	0.00924772929778847	0.202337341381007	-2.85219525534179
Alas1	0.254255980926123	8.21078269989155	2.60273457462694	0.0092540573357367	0.202337341381007	-2.85277316124118
Lefty2	0.254150355981744	3.58077761946292	2.60165332692658	0.00928327286345333	0.202790764286579	-2.85543602186823
Nudt4	-0.254098321160407	6.13257500923727	-2.60112066363156	0.0092976957707273	0.202920513536311	-2.85674744038841
Prkra	-0.253887802903471	4.57840836530516	-2.59896565770439	0.00935625109993341	0.204012330273844	-2.86205033019724
Sox12	0.253794570113974	5.10187220979979	2.59801126440426	0.00938228861572053	0.20406731934729	-2.86439743104895
E130203B14Rik	-0.253793708442981	5.31181394215822	-2.59800244376264	0.00938252955941399	0.20406731934729	-2.86441911927573
4933426M11Rik	-0.253787139074856	4.25073619574074	-2.59793519530898	0.00938436669239211	0.20406731934729	-2.86458446760591
Speer6-ps1	0.253734665306935	3.43702374353404	2.59739803866263	0.00939905257804491	0.204178075526376	-2.8659050574208
C230095G01Rik	0.253686647591469	3.46001553111008	2.59690649715481	0.00941250930524837	0.204178075526376	-2.86711326397242
Gm1673	0.253629890215755	5.15553051603861	2.59632549062902	0.00942843744078993	0.204178075526376	-2.8685410802037
Col11a2	-0.253612294880256	3.40168983389759	-2.59614537298582	0.00943338019688411	0.204178075526376	-2.86898365217378
Serpina5	0.253597328295594	7.43939420469972	2.59599216499748	0.00943758632212677	0.204178075526376	-2.86936007953158
Klhl23	-0.253581595904087	4.60659304881913	-2.59583111769715	0.00944200946885384	0.204178075526376	-2.86975574389084
LOC381502	-0.253533513326976	3.45325230755632	-2.59533891222208	0.00945553930334217	0.204178075526376	-2.87096485239287
D330028D13Rik	-0.253517559502025	4.39994917244777	-2.59517559818066	0.00946003232903478	0.204178075526376	-2.87136598458459
Tie1	0.25349537640655	4.21451761678351	2.5949485171525	0.00946628284944612	0.204178075526376	-2.87192369939345
Ndufaf1	-0.253392588718945	4.71077117422307	-2.59389631351348	0.00949529339283635	0.204574315579759	-2.87450729218333
EG668850	-0.253334781668578	6.43749277652781	-2.59330456181466	0.00951164352578513	0.204574315579759	-2.87595982569438
2410081M15Rik	0.253323066410709	4.08685313038737	2.59318463658578	0.00951496012493004	0.204574315579759	-2.87625415778459
LOC385809	-0.253309283390462	3.34617161665807	-2.59304354435578	0.00951886342977725	0.204574315579759	-2.87660042254809
Taok1	-0.253076938172019	6.62501381002299	-2.59066510302635	0.00958487809623832	0.205645739490894	-2.88243469367501
Ube2k	-0.253073312882215	5.9274134661468	-2.59062799213093	0.00958591135168674	0.205645739490894	-2.88252568357217
Ube2t	0.253026672108465	3.50163218425676	2.59015054592107	0.00959921344916052	0.205746582171971	-2.88369618799463
Ppt1	0.252938018148435	5.77823417142917	2.58924302458724	0.00962454322398119	0.205953475883813	-2.88592046738253
Fabp6	0.252906149043824	3.62641641587072	2.58891679107984	0.00963366325941265	0.205953475883813	-2.88671985533044
Amica1	-0.25290254029032	3.7113117293551	-2.58887984946107	0.00963469646797606	0.205953475883813	-2.88681036906674
Zcchc6	-0.252721203524618	6.54962112234988	-2.58702356483003	0.00968674169050066	0.20665378199367	-2.89135694358274
Olfr382	0.252695606356055	3.60153192910112	2.58676153506228	0.00969410844979396	0.20665378199367	-2.89199846712501
Papd1	-0.252678079813012	5.46074884608976	-2.58658212162474	0.00969915539647399	0.20665378199367	-2.89243768486909
Rshl2a	-0.252668153104461	4.36538485268288	-2.58648050518504	0.00970201493222792	0.20665378199367	-2.89268643613046
Dhx9	0.252591919553069	3.87091077154672	2.5857001274758	0.00972400019662644	0.206937797778741	-2.89459643064624
BC022224	-0.252544015282989	3.66050682369259	-2.58520974727096	0.00973783818886234	0.207048079535633	-2.89579635392816
Trim14	-0.252366900802516	3.38107858405415	-2.58339668478049	0.00978915336828993	0.207883129501741	-2.90023080449184
M6prbp1	-0.252348516540236	4.20221424075256	-2.58320849115416	0.00979449360152434	0.207883129501741	-2.90069091671037
Rgs12	0.252210865698514	4.95008712560241	2.58179940491096	0.00983456077845898	0.208437765221899	-2.90413490880241
Rad21	0.252185213204494	3.43242394540345	2.58153680879475	0.00984204378886757	0.208437765221899	-2.90477652051701
V1rh5	0.25216902936455	3.41463809684847	2.58137114016577	0.00984676733698769	0.208437765221899	-2.90518127180646
Trp53inp1	-0.252129036185656	7.01046921357946	-2.58096174319081	0.0098584487390314	0.208485590658807	-2.90618137362262
Sh3bgrl	0.252047513917279	4.11434977340157	2.58012722663102	0.00988229840558342	0.208485590658807	-2.90821949425583
Gtf2f2	0.252044775960099	6.97799930855115	2.58009919906687	0.00988310029746265	0.208485590658807	-2.90828793389239
LOC100047498	-0.25204207824431	3.48329226088634	-2.58007158344056	0.00988389046016252	0.208485590658807	-2.9083553669036
Whsc1	-0.25189973651243	3.79802726250113	-2.57861447810276	0.00992566236739186	0.209025811500531	-2.91191236497011
Ets1	-0.251895260892925	7.33551335329386	-2.5785686626628	0.00992697833882122	0.209025811500531	-2.91202417428762
0610011F06Rik	-0.251778828541355	5.11917541363163	-2.57737678310137	0.0099612677397272	0.209563345940435	-2.91493217338123
Fam178a	0.251668679888285	7.77803480878932	2.57624922768792	0.0099938036696922	0.209881680620824	-2.91768199406676
Raf1	-0.25166819225098	4.83995967096401	-2.57624423590575	0.00999394791919391	0.209881680620824	-2.91769416507779
Unc93b1	0.251498669668713	5.57382962279041	2.57450888917196	0.0100442074535194	0.210752142358056	-2.92192387494369
H2-Ke6	-0.251270590882507	7.55408446348117	-2.57217412190145	0.0101121826953452	0.211992471579893	-2.92761010724304
Usp33	0.25111626773286	5.83598583201511	2.57059436674372	0.010158408311864	0.212775067267765	-2.9314546114191
LOC380876	0.250957244314804	3.55417270247679	2.56896649648934	0.0102062385775528	0.213589874693843	-2.93541373795008
Nox4	0.250578058112954	3.62075691481861	2.56508489246893	0.0103210982368803	0.215738177482965	-2.94484402736163
Rbbp7	0.250558899545233	8.99992351662981	2.56488877253331	0.0103269319907188	0.215738177482965	-2.9453201188953
Aph1a	-0.250523890081835	5.26888551065065	-2.56453039220931	0.0103375998991997	0.215772591264272	-2.94619001208078
Gapvd1	-0.250479624152992	5.78395019792954	-2.56407725650308	0.0103511024314871	0.215791494084252	-2.94728973010128
Ap2s1	0.250441071242122	8.77781714539473	2.56368260307661	0.0103628750952083	0.215791494084252	-2.94824735876523
Fyco1	0.250432252551363	4.03766128946466	2.5635923290494	0.010365569678211	0.215791494084252	-2.94846638846286
Ikzf2	-0.250383477501501	3.51222748693603	-2.56309303495927	0.0103804843365166	0.21589249998205	-2.94967767438861
Phc1	0.250357378921444	4.31796187043277	2.56282587240752	0.0103884727207082	0.21589249998205	-2.95032571301837
Sp1	-0.250311821988801	3.42190194821258	-2.56235952112142	0.0104024301250304	0.215930280734847	-2.95145674878657
BC016495	-0.250292532084326	3.934011931637	-2.5621620567348	0.010408345053816	0.215930280734847	-2.95193559459208
LOC383967	-0.250199712698221	3.41034386965988	-2.56121189530877	0.0104368484445918	0.216333981624468	-2.95423919439146
Gm969	-0.250162679119285	3.4522781837895	-2.56083279478195	0.010448240250977	0.21638260329296	-2.95515805859345
Dad1	-0.250047264390421	3.50875767471298	-2.55965133228835	0.0104838136854857	0.216931508094134	-2.95802081598213
Gak	0.249949263060943	8.56460142169286	2.55864812501801	0.0105141044695278	0.217138194087133	-2.9604506127127
Zxda	0.249933386110435	3.96793217046165	2.55848559791491	0.0105190191255734	0.217138194087133	-2.96084416835363
Cacng2	-0.24992687435745	3.46673176739801	-2.55841893924842	0.0105210354074828	0.217138194087133	-2.96100557355162
Ttc36	0.249885683557035	3.38005878001071	2.55799728261716	0.0105337975854747	0.217214170900479	-2.96202646221887
Serbp1	0.24983189830847	9.30421023031895	2.55744670077623	0.0105504826414669	0.217246166041523	-2.96335924323376
Vcam1	0.249822136009183	6.06148124547063	2.55734676733989	0.0105535135844586	0.217246166041523	-2.9636011190813
Scyl3	-0.249675059943851	4.32947500019267	-2.55584119819283	0.0105992707505283	0.217873135476386	-2.96724400897847
Ttc35	0.249665703241754	5.66338700022389	2.55574541672109	0.0106021876962589	0.217873135476386	-2.96747569018757
Zdhhc1	-0.249582417835046	3.918783442362	-2.55489285149603	0.0106281833459367	0.218219867497687	-2.96953753672551
Mrpl22	0.249520561777701	5.70802756282935	2.55425965144892	0.0106475269805044	0.218429541486848	-2.97106842460798
Olfr23	0.2494594072212	3.55729261854039	2.55363363243445	0.0106666820146189	0.218634990393902	-2.97258157787753
Rpl7l1	-0.249400011837972	5.93850980858919	-2.55302562149627	0.0106853153639567	0.218680461975869	-2.97405084869699
Tmem56	-0.249370752089105	7.2477547844531	-2.55272609910256	0.0106945052859177	0.218680461975869	-2.97477452203278
LOC667251	-0.249364954774466	4.66741871538075	-2.55266675390566	0.0106963269444719	0.218680461975869	-2.97491789534618
Slc4a2	0.249221521187755	7.02706559324318	2.55119847161025	0.0107414852500424	0.21920610107631	-2.97846408812134
Pcsk6	0.249197465809792	7.63058722054162	2.5509522246441	0.0107490753671243	0.21920610107631	-2.9790586235658
Gtf2e1	-0.249170220639822	6.10526258213284	-2.55067332482977	0.0107576777078705	0.21920610107631	-2.97973192631066
Pram1	0.249167002849249	3.38771613896591	2.55064038536952	0.0107586940912871	0.21920610107631	-2.97981144186503
Zc3h6	-0.249071128754927	4.46554620805332	-2.5496589539035	0.0107890164379272	0.219458519626386	-2.98218013730837
Txnl4b	-0.24906981573868	4.61183799145477	-2.54964551298946	0.0107894322358123	0.219458519626386	-2.98221257077181
Gnaz	-0.248989424051886	4.37763669744389	-2.54882256982026	0.0108149173335918	0.21978999372941	-2.98419803986261
1700019E19Rik	-0.24889826806536	6.3220414733058	-2.54788943606682	0.0108438795690162	0.220082828723323	-2.98644858420377
Capzb	0.248849990887408	7.40496665875478	2.54739523852716	0.01085924618525	0.220082828723323	-2.98764016257875
Crebl1	-0.248841235928896	4.71901926481041	-2.54730561690592	0.0108620349592635	0.220082828723323	-2.98785622789893
Col6a2	0.248828384917143	7.1501033903814	2.54717406533932	0.0108661296288564	0.220082828723323	-2.98817336674355
Pkn3	0.248705997178809	3.49109722446995	2.54592122244881	0.0109051943808122	0.220687182393425	-2.9911928456166
Ppp4c	-0.248607920964132	7.22417611914701	-2.54491724860341	0.01093658921576	0.220808056220808	-2.99361145257123
Angptl4	0.248604244905559	6.90296428288819	2.54487961800486	0.0109377675062368	0.220808056220808	-2.99370208740802
Ces3	0.248600834820897	5.88777594140958	2.54484471009347	0.0109388606447181	0.220808056220808	-2.99378616334311
Clk1	-0.248550776250041	7.29933304931035	-2.54433227702248	0.010954918623308	0.220945744915284	-2.99502022905466
Cdc42ep2	-0.248450785249631	4.78079530898227	-2.54330870214738	0.0109870568432601	0.221407244895351	-2.99748450679812
2310045N01Rik	-0.248300119829296	4.72977255411366	-2.54176638995761	0.0110356406227413	0.222033172247479	-3.00119578270737
Tpp1	0.248294437241335	4.6342914233175	2.54170821917985	0.0110374767675764	0.222033172247479	-3.00133571537388
Mbd2	0.248257913591874	3.32223040369265	2.54133433863279	0.01104928468605	0.222033172247479	-3.00223502697568
Gsta3	0.248211636806301	6.07598073189159	2.54086061844979	0.0110642618645243	0.222033172247479	-3.00337429731338
Rab43	0.248210810924944	3.96915728680164	2.54085216417486	0.011064529319356	0.222033172247479	-3.00339462743902
Zp3	-0.248100480945601	5.43259345948588	-2.5397227525842	0.0111003104484022	0.222564481077771	-3.00610993282445
LOC100039773	-0.24799232282657	3.30936890839833	-2.53861557361086	0.0111354869634725	0.22308278740893	-3.00877061525046
Rtn1	0.247860863748159	5.87958862285602	2.53726987040543	0.0111783749982955	0.223754585739941	-3.01200293770943
Endogl1	-0.247792794894526	4.47113023212196	-2.53657307201288	0.0112006398099049	0.224012796198099	-3.01367594464263
LOC242459	-0.247759243332806	3.38026412950537	-2.53622961574726	0.0112116287590704	0.224045246380088	-3.01450041110607
1810074P20Rik	-0.24770797529142	5.72106359153547	-2.53570480172557	0.0112284387792959	0.224193869449715	-3.01576001107101
LOC218499	-0.247604285443334	3.4099009192649	-2.5346433629674	0.0112625055534744	0.224537888491781	-3.01830676101077
Rusc1	-0.247598398083571	3.96198682510214	-2.53458309600828	0.0112644425664773	0.224537888491781	-3.01845132980299
Ndrg3	0.247560941048994	3.80853844563947	2.53419966070579	0.0112767733168927	0.224596517685323	-3.01937103651173
Rab33a	-0.247530155890937	5.08421792787882	-2.53388452320158	0.0112869166767832	0.224611519890727	-3.02012682016124
Cep78	-0.247402088035186	4.69617108206125	-2.53257353482346	0.0113292005916822	0.225265567874512	-3.02326991057669
1810020D17Rik	-0.247344664210527	5.11350670653015	-2.53198570607975	0.0113482057332296	0.225456047457518	-3.02467869991027
LOC268569	-0.247297613665425	7.91218085470082	-2.53150406517579	0.011363798799478	0.225578479073455	-3.02583275590339
LOC100039703	-0.247246854481906	3.41792309382655	-2.53098446016417	0.0113806422770911	0.225725508514113	-3.02707753120871
BC061039	0.247150659619235	3.41902028437539	2.52999974509841	0.0114126235413028	0.226172290893092	-3.02943583172068
Micalcl	0.246930379493894	3.38444163192988	2.5277448101457	0.0114861593116958	0.227301687965231	-3.03483273320572
Tmem18	-0.246923036244005	3.35425308666418	-2.52766963971979	0.0114886179243296	0.227301687965231	-3.03501256122353
Islr	0.246854565957904	3.55147964228699	2.52696873199553	0.0115115651316943	0.22738008885477	-3.03668906492598
Snx16	0.246854484990983	4.11458608193569	2.52696790316388	0.0115115922911006	0.22738008885477	-3.03669104713615
BC087945	0.246724033476684	6.09229376471865	2.52563251405979	0.011555424655838	0.228057555913898	-3.03988388130713
Aldoa	-0.246632911679001	6.20655440464018	-2.52469973028625	0.0115861298381156	0.228475041820054	-3.04211310943005
6030408B16Rik	-0.246539996638586	4.57888550947943	-2.52374858967863	0.0116175138180311	0.228905214602393	-3.04438535999115
Styx	0.246459678503313	6.40840290956812	2.52292639943207	0.0116447036933327	0.229216397334836	-3.04634886149405
BC030476	-0.246436760604146	5.136837273357	-2.52269179646099	0.0116524723728746	0.229216397334836	-3.04690900779564
LOC219049	-0.246346662895916	5.86085117245886	-2.52176949595325	0.0116830581687343	0.229486965033003	-3.04911061999223
LOC667769	0.246339729394965	3.39727446890945	2.52169851999201	0.0116854148582859	0.229486965033003	-3.04928001247552
Phf20	0.2462761910771	5.38984742156675	2.52104809919908	0.0117070311136177	0.22972287468231	-3.05083209619798
Fshb	-0.24616921692314	5.06043747848646	-2.51995304008547	0.0117435047422009	0.230249699535611	-3.05344430531199
B3gnt8	0.246090660765214	4.86446874447196	2.51914888661958	0.0117703531997371	0.230587099539486	-3.0553618507419
Kcnj12	-0.245875686158041	3.51577456123239	-2.51694826250558	0.0118441045154072	0.231736004648614	-3.06060622343869
Ptpre	-0.245863274250926	5.08996955528579	-2.51682120590825	0.0118483751540659	0.231736004648614	-3.06090887583965
Mrpl23	0.245812033408059	8.43566458052564	2.51629667030883	0.0118660203552864	0.231891508903963	-3.06215817270712
2010003J03Rik	-0.245752503801516	5.21968592873885	-2.51568728537086	0.0118865491196841	0.231925316446089	-3.06360922994637
Mtap7d1	-0.245750785753344	6.30734087289428	-2.51566969827867	0.0118871420553054	0.231925316446089	-3.06365110281874
Igtp	-0.245698529150181	5.98171418558977	-2.51513476467629	0.0119051894764062	0.232088127364007	-3.06492457920906
Znhit2	-0.24562906003357	4.39048838015515	-2.5144236322537	0.0119292190550018	0.232367198530653	-3.06661709962356
Olfr335	-0.245590575064855	3.48007022360469	-2.51402967432865	0.0119425496258312	0.232437581000719	-3.06755452745653
Fez1	0.24544714319051	5.01500992576074	2.51256140956216	0.0119923485264317	0.233003770987998	-3.07104698805118
Insc	-0.245428891616116	3.7250121645686	-2.51237457421794	0.0119986985763662	0.233003770987998	-3.07149125412589
Pcbp2	0.245422672149639	8.71352107590635	2.51231090759198	0.012000863121121	0.233003770987998	-3.07164263614663
Lrrc66	0.245372184016955	3.52432502140269	2.51179407723831	0.0120184471898608	0.233155926019034	-3.07287137700231
Cd63	0.245214222724829	6.58095324282543	2.51017707961658	0.0120736097524956	0.234036260356317	-3.07671408315782
Gm885	-0.245139060012001	3.70155428779568	-2.50940766372835	0.0120999364638269	0.23435666414149	-3.07854168893235
Olah	-0.24506051038513	3.65621169396984	-2.50860357711873	0.0121275038457081	0.234700559861923	-3.08045104990175
Hectd3	0.244968968273365	4.22998766384575	2.50766649072863	0.0121597012308662	0.23513343043033	-3.08267545622721
Tbc1d10b	-0.24490492525737	3.45211154189427	-2.50701090350749	0.0121822715918367	0.235379593276845	-3.08423116055382
Angel2	-0.244738004361977	6.79926967710624	-2.50530218938371	0.0122412732688825	0.236214753156642	-3.08828401662852
Zfp35	-0.244726789661526	3.90655412240684	-2.50518738819594	0.0122452464010968	0.236214753156642	-3.08855621161727
LOC385699	-0.244571992122911	7.29455191186741	-2.50360277687488	0.0123002047605506	0.237044489793467	-3.09231206969479
LOC100048042	-0.244549862708836	3.45705529571295	-2.5033762453655	0.0123080792777377	0.237044489793467	-3.09284880229129
Ap3s2	0.244506075195365	4.31861093876342	2.50292800703957	0.0123236737626711	0.237153882866526	-3.09391069296893
5830415L20Rik	-0.244297485573026	3.73319676872237	-2.50079274390832	0.012398201418512	0.238162157597366	-3.09896658797628
Repin1	-0.244287941170817	6.48858681455748	-2.50069504101247	0.0124016210998177	0.238162157597366	-3.09919782652202
Trafd1	0.244275894609827	6.47068412204346	2.50057172434287	0.0124059384768527	0.238162157597366	-3.09948967362614
LOC100046953	0.243976815189659	7.81978778452544	2.49751014701204	0.0125135534735506	0.24003544433627	-3.10673073419496
Mib2	-0.243895913753357	6.85911455328509	-2.49668198570534	0.0125428051792816	0.240403765936232	-3.10868792768515
Ntan1	-0.243812470946501	7.49021819736539	-2.49582780922692	0.0125730391888305	0.240639799870813	-3.11070592281813
LOC100045188	-0.24380640282818	3.5373986025631	-2.49576569190209	0.0125752403778644	0.240639799870813	-3.11085264829694
LOC676389	0.243671027826074	3.77425309733912	2.49437990267802	0.0126244359904932	0.241277804511455	-3.11412503016591
Itfg2	0.243633557218909	5.03368435321405	2.49399632843742	0.0126380829756194	0.241277804511455	-3.11503047546009
Dek	0.24363147554229	4.06313933155402	2.49397501900081	0.0126388415155875	0.241277804511455	-3.11508077331906
Nod1	0.243595168895728	5.60615409184945	2.4936033598408	0.0126520777398635	0.241285186853066	-3.11595795217665
Ccdc57	0.243575091509134	3.69502774487151	2.4933978342596	0.0126594025710952	0.241285186853066	-3.1164429713846
Crabp2	-0.243440932937116	4.39111833194932	-2.49202449722893	0.0127084440554181	0.241872966308133	-3.1196828792942
Narg2	0.243419900814854	3.60110201858942	2.49180919833374	0.0127161475482826	0.241872966308133	-3.12019063980721
Rdbp	-0.243393225720347	6.60583964484269	-2.4915361341938	0.0127259238533552	0.241872966308133	-3.12083457066114
LOC668492	0.243380232232629	4.66288030970484	2.49140312414777	0.012730688318643	0.241872966308133	-3.1211482050084
Rassf2	0.243340173626444	5.10776702538539	2.49099305741522	0.0127453869875871	0.241960045034194	-3.12211502667988
5430405C01Rik	0.24327744453242	4.2774535477986	2.49035092037971	0.0127684342966281	0.242205351606142	-3.12362868492807
Mmp7	0.2431524004268	3.44370797081448	2.48907088513388	0.0128144868501549	0.242886311771556	-3.12664484527323
Rspo3	-0.243121743704516	3.68709163289659	-2.48875706238429	0.012825799840977	0.242908259854449	-3.12738407238347
D5Ertd577e	0.243087697052314	3.44487371744018	2.48840853804077	0.0128383741463361	0.242954042389525	-3.12820493180933
Nrbp2	0.243058695398842	7.07009871432954	2.48811165768446	0.0128490938064517	0.242964682885632	-3.1289040664391
Fcf1	0.242959816143034	4.60003280098537	2.48709946337199	0.0128857013514401	0.243464436276814	-3.1312870935769
Slc20a1	-0.242874134148769	3.31451268375813	-2.48622236507097	0.0129174975422642	0.243872566070214	-3.13335127760996
Nudt12	-0.242805045658269	4.02574741324034	-2.48551512899228	0.0129431864939063	0.244164843008074	-3.13501517361241
Ncoa5	0.24270936805537	5.41985244639234	2.48453570894412	0.0129788366233381	0.244644422403663	-3.1373186480731
Exosc8	-0.242679313084341	4.11506724363063	-2.48422804612356	0.0129900532263348	0.244663049743251	-3.13804204547776
Hist2h2ac	-0.242591001984108	9.68614913032779	-2.48332403453232	0.0130230608186924	0.245091750419451	-3.140167099666
Ttc9c	-0.242491232538749	6.04424097347812	-2.48230272764317	0.0130604403727795	0.24560199191579	-3.14256694865923
Pik3ip1	-0.242460397282455	5.9040549692402	-2.48198707729984	0.0130720122703833	0.245626499220399	-3.14330845859328
Pthlh	0.242362958762939	3.63968199931948	2.48098963132936	0.0131086387586353	0.246054310437687	-3.1456509887908
Rnaseh2b	0.24232794229202	6.1284090757116	2.48063117927167	0.0131218233678924	0.246054310437687	-3.14649259363989
Lrrk1	0.24231781262366	6.29701958159772	2.48052748519936	0.0131256396370606	0.246054310437687	-3.14673603290482
9530008L14Rik	-0.242269237548531	3.5402806172783	-2.48003023818459	0.0131439535389315	0.246204673963383	-3.14790326245273
Cd274	-0.242239631646302	4.54946041330874	-2.47972717233315	0.0131551267138419	0.246221151013379	-3.14861455952308
Olfr1381	-0.242177417655732	3.49363101189348	-2.47909030824172	0.0131786334525248	0.246468265976851	-3.1501089994666
Mettl7b	0.242089462478915	3.45447299595663	2.47818994012103	0.0132119295319365	0.246759876263931	-3.15222111252583
LOC545056	-0.242081736201513	6.13033680999046	-2.47811084876887	0.0132148579219939	0.246759876263931	-3.152406610955
Pfn2	-0.241991083340641	5.03611301122188	-2.47718286534672	0.0132492597863993	0.247209277761834	-3.15458263254569
LOC380916	-0.241903482172591	3.38020860552434	-2.47628612109697	0.0132825787661763	0.24763778962349	-3.15668462730823
Xrcc3	-0.241817851057331	3.554496746175	-2.47540954362752	0.0133152200130768	0.247904821465618	-3.15873861496503
Efcab4a	0.241783331751245	5.02976964537846	2.47505618088218	0.0133283982757045	0.247904821465618	-3.15956640539104
Zrsr2	0.241768740460745	5.0945808350608	2.47490681465632	0.0133339721854998	0.247904821465618	-3.15991627638648
Rock1	0.241757265120269	5.19920607212967	2.47478934538262	0.0133383572419001	0.247904821465618	-3.16019141807915
Atad1	-0.241669621583975	5.81876613815316	-2.47389216742314	0.0133718904168383	0.248335107741282	-3.16229239693245
Sdccag3	0.241619075810664	4.06239687582325	2.47337474702139	0.0133912635277505	0.248501957784168	-3.16350372692832
Myo18a	0.241561427885405	3.99218232195791	2.47278462423379	0.0134133890190779	0.248555330588894	-3.16488495078788
Bag1	-0.241557437087168	9.43942222480063	-2.47274377174917	0.0134149218975862	0.248555330588894	-3.16498055670146
Mod1	0.241413105300894	4.46580288892569	2.47126629488122	0.0134704643594366	0.249391259657681	-3.16843719245148
Strn4	0.24131681631753	6.06253263342296	2.470280616333	0.0135076316764104	0.249585832864952	-3.17074209096767
LOC100048346	0.241271356177879	4.6719212349537	2.46981525588482	0.0135252106510414	0.249585832864952	-3.17182996454162
Rnd2	0.241271166448069	4.6586081546403	2.46981331368336	0.0135252840599735	0.249585832864952	-3.17183450439839
Olfr285	0.241269283104719	3.44862992649693	2.46979403451897	0.01352601276911	0.249585832864952	-3.17187956886295
Relt	-0.241250854981226	3.86052743224574	-2.46960539189988	0.0135331448673011	0.249585832864952	-3.17232049672776
Angptl2	-0.24118519013656	4.0538916700684	-2.46893320255383	0.0135585856621004	0.249684256636315	-3.17389137906916
Ucp3	-0.241139574588436	3.4663530295057	-2.46846625124039	0.0135762835414882	0.249684256636315	-3.17498237579396
Tef	0.241113249559895	4.32319460143228	2.46819677061023	0.0135865063879266	0.249684256636315	-3.1756119031662
Wdr51b	-0.241087178836926	4.9451105814112	-2.46792989322229	0.0135966371815316	0.249684256636315	-3.17623528142931
Gulp1	0.241081426472328	3.59396061616287	2.46787100816414	0.0135988733850955	0.249684256636315	-3.17637281740798
Septin 9	0.241075670101169	4.14625722240815	2.46781208209213	0.0136011114714515	0.249684256636315	-3.17651044589632
LOC100038984	0.2408575573575	3.55068768479902	2.46557933391037	0.0136861541788289	0.250889538154829	-3.18172285985366
C85492	0.240827818747935	6.01901288128441	2.46527490957771	0.0136977856489492	0.250889538154829	-3.18243318159631
Fate1	-0.24077651982694	3.46881884259929	-2.46474977945166	0.0137178703872198	0.250889538154829	-3.18365827614943
Setdb1	0.240769307690585	4.45953457372922	2.46467595119173	0.0137206961933821	0.250889538154829	-3.18383049177005
Nkrf	0.240761208420113	4.50141135906875	2.46459304163259	0.0137238702027857	0.250889538154829	-3.1840238847499
S100a1	-0.240722011173621	7.72418495953316	-2.46419179235498	0.0137392403111543	0.250889538154829	-3.18495973789417
4933403G14Rik	0.2407195958316	4.15156637758661	2.46416706729575	0.0137401879173422	0.250889538154829	-3.18501740036462
LOC100045887	0.240679374787963	6.33121178280362	2.46375533774461	0.013755976243305	0.250986233211179	-3.18597752912813
Dhrs1	0.240584089261374	6.28742345778296	2.46277993125226	0.0137934434808567	0.25147802443757	-3.18825147864601
Trim69	-0.240534111223051	3.48155109171118	-2.46226832256623	0.0138131313621297	0.251645165409095	-3.18944382376998
Glt25d1	-0.240457894366111	5.16945064286127	-2.4614881157526	0.0138432032974845	0.251906882463497	-3.19126168145819
LOC637155	-0.24044433373343	3.31434188662234	-2.46134930003072	0.0138485598009824	0.251906882463497	-3.19158505741706
Galnt1	0.240322585833712	6.89642115678511	2.46010300695699	0.013896732738001	0.252591069219593	-3.19448752276228
Prr11	-0.24024641461151	3.49980938797135	-2.45932326729111	0.0139269471831728	0.252948046029987	-3.19630269426536
Ppme1	0.240172045903794	6.83723440123409	2.45856197937119	0.0139565025751054	0.253292520179454	-3.19807435642807
Zfp560	-0.239932283713671	4.58943495271263	-2.4561076129502	0.0140521655241716	0.254835329293544	-3.20378240036586
LOC674089	0.239760270308629	3.62040056208645	2.45434676848562	0.0141211534213605	0.255892416544655	-3.20787402945967
Zfp595	0.23970583273639	3.66211926976776	2.4537895090225	0.0141430483959557	0.25609516853237	-3.20916830768789
Klf2	0.23965481046717	4.9996800935966	2.45326721088936	0.0141635969169962	0.256257348390879	-3.21038111870196
Phospho2	-0.239625895014075	5.24076064504711	-2.45297121293787	0.0141752539124206	0.256257348390879	-3.21106833102034
Fut8	0.23958208890658	4.04159999777939	2.45252278427105	0.0141929300646398	0.256257348390879	-3.21210928060808
Ankrd12	-0.239577315626356	5.67642782005849	-2.45247392177653	0.01419485730008	0.256257348390879	-3.21222269493914
9130230L23Rik	0.23954412882869	3.48559280926375	2.45213419948016	0.0142082630184228	0.256305921116647	-3.21301115907693
Epas1	0.23928683582734	3.93578964726371	2.44950037592964	0.0143125754258093	0.257909971301308	-3.21912031469818
Tsen15	0.239271663747403	5.14443104890183	2.44934506435398	0.0143187475705743	0.257909971301308	-3.21948035502242
Rab32	-0.239154599741361	5.02693937764152	-2.44814671875416	0.0143664493117608	0.258519408747047	-3.22225756925598
Dll1	0.23912981959779	3.52312457069731	2.44789305260164	0.014376564788572	0.258519408747047	-3.22284527649434
Aif1	0.239072508756975	4.46007243895551	2.44730638043627	0.0143999836578328	0.258519408747047	-3.22420427648691
LOC381776	-0.239066965302181	3.36042618320412	-2.44724963391882	0.0144022506577176	0.258519408747047	-3.22433570999438
Prep	-0.239037612302771	5.18912902313452	-2.44694915695008	0.0144142598353999	0.258519408747047	-3.22503160925588
V1rb7	-0.239029870846946	3.33799093953672	-2.44686991022141	0.0144174285647392	0.258519408747047	-3.22521512901605
Ppcs	0.238985583959269	6.37169323474781	2.44641655996652	0.0144355678679041	0.258650774082596	-3.22626488434199
LOC232974	-0.238886738378219	3.59524930818439	-2.44540471037144	0.0144761262783948	0.25918333875689	-3.228607171429
3110001D03Rik	-0.238819132167356	7.31025945986003	-2.44471264790025	0.0145039243618673	0.259341804493501	-3.23020863904837
Rragb	-0.238782810722439	4.03874525796932	-2.44434083725438	0.014518878315057	0.259341804493501	-3.23106884053696
Sod3	-0.238748817722891	4.87188202375476	-2.44399286213539	0.0145328859352453	0.259341804493501	-3.23187377888479
LOC384061	-0.238737571283866	3.39969513329953	-2.4438777360503	0.0145375229194634	0.259341804493501	-3.23214006407742
Coq7	0.23864874105274	4.06630244791753	2.44296841028741	0.0145741941049952	0.259341804493501	-3.23424288235258
Mier1	0.238647798812839	5.71414863310269	2.44295876488848	0.0145745835203016	0.259341804493501	-3.23426518316912
Drd4	0.238620927664819	3.99072883105789	2.44268369381343	0.0145856928730382	0.259341804493501	-3.23490112909131
Unc45b	0.238614915562945	4.69137663599	2.44262214991048	0.014588179481313	0.259341804493501	-3.2350434046741
E2f6	0.238569122506189	6.88260178135854	2.44215338149976	0.014607131780748	0.259341804493501	-3.23612697357045
Chd6	-0.23855871105614	4.37384051873526	-2.44204680292129	0.014611443778588	0.259341804493501	-3.23637330337366
LOC100039751	0.238535016096193	5.53318234151424	2.44180424543543	0.0146212614478657	0.259341804493501	-3.23693387443387
Catsper2	-0.238501125373426	3.99879516895615	-2.44145731729009	0.0146353136940948	0.259341804493501	-3.23773555822397
Antxr2	-0.238498287142346	5.92360778341657	-2.44142826325511	0.0146364910613557	0.259341804493501	-3.23780269130565
Casp2	0.238497625058528	6.94507803803737	2.44142148572155	0.0146367657218322	0.259341804493501	-3.23781835155304
Olfr1323	0.238442320739655	3.43967115090012	2.44085535365916	0.0146597243491874	0.259504734039878	-3.23912630935827
LOC671641	0.238400903224329	5.78009739815145	2.44043137622216	0.0146769388955135	0.259504734039878	-3.24010564293605
Znrf2	0.23839713077475	5.30974176317016	2.44039275890069	0.0146785077406336	0.259504734039878	-3.24019483554916
Ltbp1	0.238272058104565	4.59363777795999	2.43911243124883	0.0147306053630004	0.260233441863345	-3.243151149075
Rab5c	0.238209855537239	5.90844388996209	2.43847568409338	0.0147565757792215	0.260445100077655	-3.24462083900391
2310005N03Rik	0.238191223646823	4.56413806025613	2.43828495557955	0.0147643626967099	0.260445100077655	-3.24506098894263
Plcd3	0.238075282742255	3.83487837512509	2.4370981067989	0.0148128998850628	0.260701026821595	-3.24779914195148
LOC675933	0.238051595091335	6.98153298960832	2.43685562413314	0.0148228337016378	0.260701026821595	-3.24835840442705
Gmeb1	0.238042266468361	3.46209996651086	2.43676013009811	0.0148267474282662	0.260701026821595	-3.24857863677599
Pcdhgc3	-0.23803122810183	3.46176913607972	-2.4366471339825	0.0148313796362836	0.260701026821595	-3.24883922200914
2610003J06Rik	-0.238026497321854	5.80547034858469	-2.436598706549	0.0148333652802755	0.260701026821595	-3.24895089891043
Taf12	-0.23791340151861	5.37019279337379	-2.43544098213175	0.0148809046277735	0.261201121709279	-3.25162002807883
LOC278105	0.237865129335075	3.40307660464104	2.43494683571827	0.014901236484628	0.261201121709279	-3.25275889445987
Elmod2	-0.237863303870056	3.3884253807836	-2.43492814903526	0.0149020058359535	0.261201121709279	-3.25280195739344
Prune	0.237855017060545	4.37840591845363	2.43484331970086	0.0149054987931925	0.261201121709279	-3.25299744004494
Mcart6	-0.237786987445187	4.40149553125391	-2.43414692297759	0.0149342011070864	0.261394676590854	-3.25460197507887
Ssna1	0.237757242157455	6.69122658260405	2.43384243028275	0.0149467662080996	0.261394676590854	-3.25530339820143
2700062C07Rik	-0.237751181156376	5.67108029551753	-2.43378038581477	0.0149493276578716	0.261394676590854	-3.25544631180294
Arl1	0.237724028360287	6.71940214343305	2.43350243160139	0.014960807494087	0.261404320860892	-3.25608650849318
Atp5g2	-0.237670436138891	6.5535580037847	-2.43295382571588	0.0149834883577712	0.261609519356122	-3.25734986775139
Spag4	-0.237604225808377	3.99795206584018	-2.43227605241121	0.0150115511812858	0.261776949106569	-3.2589102873824
Ccdc150	0.237596177697605	3.35420246535862	2.43219366655703	0.0150149654755105	0.261776949106569	-3.25909993252953
Tspan11	-0.237512838334866	3.5750401330621	-2.43134054900189	0.0150503612302823	0.262202942919413	-3.26106335806608
0610009B22Rik	0.237431455960894	3.93649035714884	2.43050746449498	0.0150849967268145	0.26261508129942	-3.26298001337716
LOC100047162	0.237373061005318	6.18732937964125	2.42990969460453	0.0151098922583402	0.262802370953639	-3.26435488187826
Cspg4	0.23733200876298	3.65390371736169	2.42948945634657	0.0151274157234568	0.262802370953639	-3.26532122585006
LOC383306	-0.237296856406071	3.39411211091262	-2.42912961326885	0.0151424349996896	0.262802370953639	-3.26614855739538
Ndufa6	-0.237281769838981	8.22463786225277	-2.42897517705998	0.0151488849474381	0.262802370953639	-3.26650359110574
Zfp623	0.237277552241574	5.90692491665551	2.42893200290709	0.0151506885261316	0.262802370953639	-3.26660284021516
Zfp398	-0.237162656284356	4.04999701245795	-2.42775585090765	0.0151998944912386	0.263464837848136	-3.26930590978668
LOC100044180	0.237117876157395	3.36093825274527	2.42729745152497	0.0152191103507203	0.263494929381773	-3.27035906312133
Usp40	-0.23710727666536	3.9245379882611	-2.42718894802275	0.0152236618898666	0.263494929381773	-3.27060831625432
Tmem166	-0.237046990007541	3.68526576994212	-2.42657181340069	0.0152495724513883	0.263752547387714	-3.27202577967058
4930432E11Rik	-0.236920070940591	3.36192440173383	-2.42527258479444	0.0153042478681873	0.264474824470486	-3.27500872998371
Klhdc4	0.236898758040955	4.74035133643537	2.42505441167393	0.0153134461493154	0.264474824470486	-3.27550948561603
Gstp2	-0.23681923268882	4.46563737898187	-2.42424033688675	0.0153478109022025	0.264877082814345	-3.27737756990224
Hhat	-0.236727015663886	3.8593130096579	-2.42329634163326	0.0153877450139371	0.265374809468908	-3.27954300162771
Fstl1	0.236645137175524	4.33628669458225	2.42245817856704	0.0154232787059392	0.265499807351171	-3.28146495793337
LOC210540	-0.236637989015955	3.34481165491584	-2.42238500521636	0.015426384295266	0.265499807351171	-3.28163271709519
Tm9sf4	0.236633599859915	4.80228868295742	2.42234007487436	0.0154282914806909	0.265499807351171	-3.28173572307624
Ap1m1	-0.236513918128055	6.12187427114405	-2.42111493247917	0.0154803758898458	0.266022419287672	-3.28454371218636
EG216185	-0.236512707968314	6.44755840607525	-2.42110254447325	0.0154809033297842	0.266022419287672	-3.28457209786463
Mknk1	-0.23644212945328	6.8299142387222	-2.4203800555051	0.0155116918714134	0.266295279434215	-3.28622734626305
Arl8b	-0.236392461226251	6.34285054139117	-2.41987161825505	0.0155333909887147	0.266295279434215	-3.28739189826354
Asb3	0.236390123233555	4.63836278717411	2.41984768499534	0.0155344130718881	0.266295279434215	-3.28744671025841
LOC100046081	0.236374343041834	4.81090446261692	2.41968614838	0.0155413131308597	0.266295279434215	-3.28781664753081
Cyp7b1	0.236222885481664	5.30940636775037	2.41813572731613	0.0156076768767205	0.267240966994383	-3.29136603257371
LOC381996	-0.23609593169443	4.17523598276984	-2.41683614328979	0.015663495842071	0.267818600839093	-3.29433942271564
Tnpo2	-0.236095228997555	3.81216044288541	-2.41682895001377	0.0156638052915507	0.267818600839093	-3.29435587616136
Atp2a2	0.235999801046605	6.86457849293766	2.41585208557023	0.015705879281794	0.268346166014653	-3.29658983936289
Gng8	-0.235947810158026	3.7938764933545	-2.41531987200036	0.0157288437724104	0.268546711660284	-3.29780656321031
Bok	0.235908582857479	3.78311623343828	2.41491831506931	0.015746190103857	0.268561831751869	-3.29872440801567
LOC269527	-0.235882694684866	3.45645587624554	-2.41465330638912	0.0157576470819287	0.268561831751869	-3.29933005880978
Hgs	0.235869674852509	6.1757249312091	2.41452002666171	0.0157634118636967	0.268561831751869	-3.29963463115713
Tmcc1	0.235791412345424	3.69621938994057	2.41371887920257	0.0157981032043008	0.268961301528024	-3.30146506818169
Acsm2	0.235658550541884	3.40505288546254	2.4123588167629	0.0158571505040182	0.269774566185004	-3.3045711059858
Fignl1	0.235619011481514	3.82902683741153	2.41195406844942	0.0158747601438691	0.269882205146659	-3.30549511050489
LOC626583	-0.235582533373871	3.86375060032027	-2.41158065409891	0.0158910217676556	0.269966790257331	-3.30634744486034
Gpnmb	0.235509950299379	7.09987675645159	2.41083764511708	0.0159234222518371	0.270325237944602	-3.30804300236415
Tnpo3	-0.23525573980688	4.96601160975267	-2.40823537619247	0.016037358191529	0.272004294446647	-3.31397729916345
Cpsf4	0.23523859227234	3.7207727787762	2.40805984253991	0.0160450693755944	0.272004294446647	-3.31437736095016
Pcolce	-0.235146723154448	7.57791960492991	-2.407119408696	0.0160864381242164	0.272419436295814	-3.31652022337577
Rbbp4	0.235133643706824	3.63244622456717	2.40698551870677	0.0160923354300161	0.272419436295814	-3.31682523559582
Icmt	0.235081416585292	6.0850261183245	2.40645088689811	0.0161159027224615	0.272420247055608	-3.31804300094793
Mfsd2	-0.235056956250446	4.61785373249547	-2.40620049452198	0.0161269507850677	0.272420247055608	-3.3186132427963
LOC433476	0.235049565279104	4.82548241366649	2.40612483558731	0.0161302903936831	0.272420247055608	-3.31878553625217
Krtcap2	0.235032644022864	8.93344489162176	2.40595161827103	0.0161379385484029	0.272420247055608	-3.31917997303258
Ptprv	0.234963758150164	5.25208376507692	2.4052464563239	0.0161691068441742	0.272753903887621	-3.32078541897219
Tinagl	-0.234937236559832	5.84919604545275	-2.40497496355555	0.0161811209772442	0.272764209848965	-3.32140340252197
Tns4	-0.23489003228531	3.79437601999284	-2.40449174897425	0.0162025236624005	0.27293265211593	-3.32250314382199
Pign	-0.234820623485136	3.9296855718749	-2.40378123399112	0.0162340391940088	0.273271089036376	-3.32411979356527
Mrpl20	0.234560378822959	4.90966841437785	2.40111719526274	0.016352685226799	0.275056148957356	-3.33017708300669
Atg2b	0.234537655078285	4.8166498697939	2.40088457978713	0.0163630811022708	0.275056148957356	-3.33070566760113
4930455B06Rik	0.2344856765471	3.3759544123189	2.40035249271582	0.0163868825718635	0.275262802752089	-3.33191456498627
5033414K04Rik	-0.234421140373151	5.73216249402511	-2.39969185719945	0.0164164766317448	0.275566400723745	-3.33341515049786
Reep5	0.234348708033964	5.98413135544079	2.39895039124519	0.0164497475141226	0.275890405179125	-3.33509884451466
1810035L17Rik	-0.234328921516737	5.84466309596848	-2.39874784319771	0.016458846496263	0.275890405179125	-3.33555869279859
Klf11	-0.234278043264631	3.38197732486115	-2.39822701932025	0.0164822635558755	0.275972311079983	-3.33674094984181
Dmwd	-0.234247132873382	6.98873046867908	-2.39791059984518	0.0164965045595534	0.275972311079983	-3.33745908869315
Rtn4ip1	-0.234243140555355	3.68784836418168	-2.39786973180296	0.0164983446841294	0.275972311079983	-3.33755183501524
Ptcra	-0.234149806630226	3.40486630973371	-2.39691430321074	0.0165414152239023	0.27633268814739	-3.3397196432681
Rcn3	0.234146390115598	3.7932933160219	2.39687932947792	0.0165429937051448	0.27633268814739	-3.33979898010893
LOC100046003	-0.234090564505765	6.19107234615206	-2.39630786113199	0.0165688047272653	0.276369804725224	-3.34109517453743
Fn1	-0.234085569449495	5.1139213406356	-2.39625672838927	0.0165711159191776	0.276369804725224	-3.34121113785832
Tshz2	-0.2340666390669	4.8166255013719	-2.3960629443095	0.016579877499193	0.276369804725224	-3.34165059594024
Agpat2	-0.23402286410495	4.51037813535331	-2.39561483446935	0.0166001535202113	0.276515092063688	-3.34266667070986
Rab15	-0.233920351931966	4.6304114314773	-2.39456545118257	0.0166477211231429	0.277114467129838	-3.34504537021885
4632415K11Rik	0.233892531794289	3.50675599813708	2.39428066561357	0.0166606508295892	0.277122030194269	-3.34569073080899
Wfdc2	-0.233845388718357	6.25809484748573	-2.39379807750202	0.0166825812116372	0.277122030194269	-3.34678416206423
Sirt2	0.233844635976154	4.90225610008211	2.39379037192849	0.0166829315836015	0.277122030194269	-3.34680161929531
Eps8	0.23375892585001	4.61138270282283	2.3929129856507	0.0167228685639803	0.277592655135606	-3.34878899937682
Serpina1e	-0.233717951453417	5.07175877778117	-2.39249354427395	0.0167419903897175	0.277662101399542	-3.34973882457939
Trim40	-0.233700226710756	3.53967528287452	-2.39231210193233	0.0167502680735593	0.277662101399542	-3.3501496492586
Uchl5	0.233593002851554	4.3624634095631	2.39121448666856	0.0168004196611954	0.27790024270211	-3.35263422311412
Pcdh7	-0.233587680701381	3.69057266731566	-2.39116000557349	0.0168029124095716	0.27790024270211	-3.35275751741162
Doxl2	0.2335804050188	3.46480921160548	2.39108552681182	0.0168063206640033	0.27790024270211	-3.3529260631974
Evi5	0.233557455669075	6.18868528974433	2.39085060189176	0.0168170751402913	0.27790024270211	-3.35345766499352
Ino80c	0.233545407124707	5.66299259799283	2.39072726491897	0.0168227237221009	0.27790024270211	-3.35373673817164
4930599N23Rik	-0.233477539466001	3.47455763773179	-2.3900325260925	0.0168545724679759	0.2782266662381	-3.35530844693515
B3gnt1	-0.233453754118956	6.8847786141037	-2.38978904334374	0.016865746908246	0.2782266662381	-3.35585917024855
V1rc17	-0.233428672414997	3.35097878981251	-2.38953229021704	0.0168775374256332	0.278229286851238	-3.35643984848988
EG625480	-0.233385809382195	3.37695330382263	-2.38909351549465	0.0168977034157823	0.278369879962475	-3.35743204616485
Magi1	0.233309567072104	4.04490801576616	2.3883130481255	0.0169336257967001	0.278769669000046	-3.35919646031859
Edem2	-0.233225091246076	7.64611161090596	-2.3874482969707	0.0169735057450045	0.279174659004172	-3.36115074283871
LOC100044411	0.23319301495596	4.90950998637439	2.38711994257365	0.0169886701254063	0.279174659004172	-3.36189261747263
Mettl3	-0.233183353266234	6.06773787720348	-2.3870210390442	0.0169932401132974	0.279174659004172	-3.36211605731204
5730453I16Rik	0.233094568736138	6.77134429916786	2.38611218110767	0.0170352858090992	0.279673326392349	-3.36416888804416
Wdr5	-0.2329298054538	3.77377229353734	-2.38442555375674	0.0171135547207952	0.280765589109342	-3.36797638929796
Sh3kbp1	0.232865102252485	6.39032450487908	2.38376320843633	0.0171443774114669	0.281009120566286	-3.36947087406585
Irf1	0.232849337846759	7.06749358215726	2.38360183341702	0.0171518944827248	0.281009120566286	-3.36983493015185
Ubac1	-0.23280777415923	5.17195908441346	-2.38317635966342	0.0171717275017497	0.281109177263586	-3.37079466507743
Tgfbr1	0.232787297598844	4.36413940590742	2.38296674787182	0.017181505734087	0.281109177263586	-3.37126742033688
Tmem55a	0.232732777547324	5.91540674534976	2.38240864409552	0.0172075646768343	0.281316876031908	-3.37252595638573
Abca12	0.232632302358216	3.45902268378961	2.3813801127405	0.0172556796278555	0.281316876031908	-3.37484454453479
Gprasp2	-0.232613901714971	5.7769107341532	-2.38119175142764	0.0172645039902399	0.281316876031908	-3.3752690534658
Ehd1	-0.232613894107309	4.05075856133001	-2.38119167355052	0.0172645076394505	0.281316876031908	-3.37526922897013
Anapc13	-0.232606475747341	7.97402320122696	-2.38111573424751	0.0172680663686959	0.281316876031908	-3.37544036348708
Mtap9	-0.23259585114144	4.38744958723533	-2.38100697366293	0.0172731643161522	0.281316876031908	-3.37568545354586
Tmem68	-0.232581411386773	6.23370827346776	-2.38085915865939	0.0172800949821726	0.281316876031908	-3.376018534102
Ccdc21	0.232564351710934	3.70185188118705	2.38068452438736	0.0172882862778807	0.281316876031908	-3.37641202150358
Eif1b	-0.232524327680125	5.35196276382519	-2.38027481159152	0.0173075174025229	0.281438352323826	-3.37733507650689
LOC383908	-0.232487666564995	3.39805995282534	-2.37989952385377	0.0173251491433206	0.281533673578959	-3.37818043479266
Mxd4	0.23242336973693	5.06808448596174	2.37924133844222	0.0173561100066456	0.28172735718936	-3.37966271528222
LOC384985	-0.232414004008901	3.38545681323429	-2.37914546457499	0.0173606239338259	0.28172735718936	-3.37987859585859
Olfr60	0.232304691037099	3.47479552959417	2.37802646375492	0.0174133848413737	0.28239197654621	-3.3823976229204
Sumf2	0.232197258070174	4.88665360886848	2.3769267079244	0.0174653752974315	0.282856148108	-3.38487217214972
Krt5	0.232196675403509	3.42187881594043	2.37692074335802	0.0174656576402808	0.282856148108	-3.38488558983801
Inpp5a	0.23205112257088	6.76264311367136	2.37543076704148	0.017536313683939	0.283727775605535	-3.38823633579402
Stc1	0.232021101113424	3.79840426557473	2.3751234472883	0.0175509182030387	0.283727775605535	-3.38892719306906
Zc3h15	0.232012584862439	4.33339809666819	2.37503626923725	0.0175550630391385	0.283727775605535	-3.38912315375406
Cd2bp2	0.231937612118879	5.79826092598492	2.37426879800174	0.0175915891149016	0.283862576994802	-3.39084798160085
Pelp1	0.231919843148744	3.82400074529177	2.37408690291806	0.0176002557641189	0.283862576994802	-3.39125669397488
1700058C13Rik	-0.231913061834629	3.46006908365281	-2.37401748484324	0.0176035642733878	0.283862576994802	-3.39141266588989
LOC669001	-0.23187827971938	3.40147204304796	-2.37366143180721	0.0176205425568505	0.283862576994802	-3.39221259152409
Inhba	-0.231860739062406	7.33263477242266	-2.37348187389002	0.0176291101663113	0.283862576994802	-3.39261594934511
Cttn	0.231832403535765	3.7801383480508	2.37319181245425	0.0176429581674039	0.283862576994802	-3.39326747714316
Mlh1	-0.231825213127115	4.44346493657702	-2.37311820661367	0.0176464737454545	0.283862576994802	-3.39343279583481
Suv420h1	-0.231752452198981	5.11153931308358	-2.3723733770028	0.0176820830169531	0.284208750216903	-3.3951053944086
Rpl13a	-0.231732707259307	5.76294587592952	-2.372171254571	0.0176917570682679	0.284208750216903	-3.39555919246545
Pias4	0.231677597527799	4.62061515282955	2.37160711443526	0.0177187826787104	0.284451866895808	-3.39682557516828
Bzw2	0.231638773486413	6.5030872441388	2.37120968553516	0.0177378435634193	0.284566879971153	-3.39771754337606
OTTMUSG00000000231	-0.231574662487605	3.46953313917724	-2.3705534023964	0.0177693585638521	0.284881405393661	-3.39919014297861
BC005764	0.231536101514525	3.66748888849351	2.37015866643974	0.0177883375788214	0.284994665027065	-3.40007567413916
Armcx3	0.231443933701339	4.54039638810727	2.36921517495068	0.0178337729003337	0.285531357279775	-3.40219165889643
Usp12	0.231388161740924	3.76343476469362	2.36864425579614	0.0178613157697176	0.285745545429367	-3.40347166006509
Cno	-0.231368483999935	4.31261031679082	-2.36844282125511	0.0178710424733417	0.285745545429367	-3.40392320283441
Cpt1c	0.231329644580743	3.69750707471588	2.36804523493749	0.0178902544119844	0.285861646983746	-3.4048143336412
Bnc2	0.231284465084559	4.75848615309708	2.36758274734386	0.0179126252383341	0.286028034513319	-3.40585074280923
Npc1	-0.231219046658372	7.0612686344451	-2.36691308050246	0.0179450608943598	0.286354807600458	-3.40735107046366
Gpr20	0.23118542552156	3.73955462521183	2.36656891201958	0.0179617508798066	0.28637391584173	-3.40812198353157
Yod1	-0.2311428316442	4.16911252586341	-2.36613289255263	0.0179829145799194	0.28637391584173	-3.40909847533457
Fgf4	0.231122008377309	3.46401491656541	2.36591973164095	0.0179932690235575	0.28637391584173	-3.40957579652553
LOC100041835	-0.231120243270071	8.47044479206136	-2.36590166282063	0.0179941469694866	0.28637391584173	-3.40961625520685
Tspan7	0.231065527812174	4.86354568066225	2.36534155873373	0.0180213804845319	0.286616636429523	-3.41087025538173
2610024G14Rik	-0.23098606619025	6.03858262269604	-2.36452813633169	0.0180609951909981	0.286888700147689	-3.41269087360784
Tiam1	-0.230983102496992	5.26847526229696	-2.3644977979818	0.0180624741815393	0.286888700147689	-3.41275876539363
Qpct	-0.230942337107161	4.62418665803111	-2.3640804961383	0.0180828283583693	0.287021403007428	-3.41369252367911
Prrt1	-0.230871571323161	3.59511091318648	-2.36335609015955	0.0181182094528581	0.287392287872921	-3.41531306951346
Myd116	0.230841089829477	5.67785410255892	2.36304406116731	0.0181334680977545	0.287443709011456	-3.41601094672454
Itpk1	0.23080228041152	4.54661591712436	2.36264678196243	0.0181529118800104	0.287483154438715	-3.41689935934702
Dcun1d5	-0.23077668359733	4.24963036928446	-2.36238475582227	0.0181657460479963	0.287483154438715	-3.41748523157521
Lrig1	0.23076419215896	5.74551038375111	2.36225688508974	0.0181720121033167	0.287483154438715	-3.41777111804855
Gnb2	0.230719772109549	7.82852375823521	2.36180217170213	0.0181943097793708	0.287645664192035	-3.4187876163093
Zfp318	0.230626148983754	4.91254711677286	2.36084378265813	0.0182413845599967	0.287842058516785	-3.42092942565846
Cox5b	-0.230625235511165	6.58663110568877	-2.36083443174067	0.0182418443893377	0.287842058516785	-3.42095031882136
Ypel3	0.230623272043944	9.57061419263893	2.36081433237466	0.0182428328056625	0.287842058516785	-3.42099522743178
Hmgn3	-0.230576257612929	7.18557770380107	-2.36033306115868	0.0182665140446713	0.288025719148673	-3.42207043181983
Crebbp	-0.230530974842591	3.55860461165007	-2.35986951638163	0.0182893484858605	0.28819579432265	-3.42310582645556
Serpina4-ps1	0.23048824898518	3.4867770260553	2.35943214587844	0.0183109164802349	0.28834570257223	-3.4240825705856
Ndufa9	0.230440756368761	9.03082403092489	2.35894597963629	0.0183349168620262	0.288533691670833	-3.42516807382087
Ormdl3	0.230346033706815	7.87338698086814	2.35797633500354	0.0183828671863414	0.289083264843527	-3.427332410913
Atp1b1	0.230324051981788	7.97397321176382	2.35775131533821	0.0183940104135388	0.289083264843527	-3.42783454854526
LOC100047619	0.230274920284364	8.73363452015323	2.35724837036468	0.0184189381945347	0.289144474779475	-3.42895671096665
Hps4	0.230268729899669	3.46892638591649	2.35718500143933	0.0184220810854482	0.289144474779475	-3.42909808167214
Ccm2	0.23024193831249	3.88262894681549	2.35691074480235	0.0184356887281156	0.289168311066574	-3.42970988118405
Calm2	0.230175651648383	5.08365301055777	2.35623219009588	0.0184693940268607	0.289486863818852	-3.43122326490725
Rangap1	-0.230154417765595	7.0092139142129	-2.35601482584476	0.0184802023850914	0.289486863818852	-3.431707961256
Enpp2	-0.230046679329566	4.45388168329217	-2.35491194302781	0.018535128176988	0.290157242142377	-3.43416656933545
Tmem19	0.229888065516549	3.66303108675209	2.35328826576505	0.0186162505602773	0.291236568608132	-3.43778406660638
Tubb5	-0.229821554763001	10.5329995622023	-2.35260741712891	0.0186503595546907	0.291579477482485	-3.43930023154197
4632417N05Rik	-0.229757897022481	3.77410511571618	-2.35195577384566	0.0186830566261829	0.291846737869173	-3.44075094890943
Olfr1008	0.22973619899621	3.52986500276571	2.35173365831088	0.0186942130247111	0.291846737869173	-3.44124534059017
Rbm3	-0.229717062437686	3.95625283294491	-2.35153776367615	0.0187040572388563	0.291846737869173	-3.44168133022503
LOC380707	-0.229679680800626	3.96357236382038	-2.35115510019316	0.0187233001558876	0.291937797262121	-3.44253289407459
Plat	0.22965832230566	3.35268294953644	2.3509364603283	0.0187343026253075	0.291937797262121	-3.44301938418109
Ptdss1	-0.22962801942097	3.41094602498363	-2.3506262596974	0.0187499223516102	0.291990978288096	-3.44370952623448
Ccdc127	-0.229550127034722	6.71305418170802	-2.34982890104314	0.0187901245402276	0.292426661680055	-3.4454830916329
Ints5	0.229357506296654	3.9350969016603	2.34785710611059	0.0188898648098913	0.293787754390508	-3.44986637262533
EG210853	0.229304576838515	3.36688900813446	2.34731528471385	0.0189173529984795	0.294024095986763	-3.45107019185123
LOC672342	-0.229274710371091	3.76054944253691	-2.3470095515425	0.0189328791726667	0.294074331045576	-3.45174934744265
Zfp82	-0.229193570851335	3.6865780139218	-2.34617895305404	0.0189751160754582	0.294384885898968	-3.45359399208803
Rnf25	-0.229189020449792	5.02490652495325	-2.34613237209504	0.0189774872097077	0.294384885898968	-3.45369742263594
Spats2	0.22912561568897	3.42096168927539	2.34548331848148	0.0190105532834777	0.294706697693316	-3.45513839809024
2310016C08Rik	0.229002665734854	5.18950318120634	2.34422472037354	0.0190748162215589	0.295511401567157	-3.45793149794105
Alad	0.228963079770749	7.01788114170845	2.343819491922	0.0190955472187517	0.295641093509736	-3.4588304679634
Fbxw8	-0.228893559229601	5.35319213207221	-2.3431078330834	0.0191320025003233	0.29601390673204	-3.46040885551777
Cdx2	0.228839121902644	3.36798364340184	2.34255057613116	0.0191605908839935	0.29626459854242	-3.46164446064274
Rnf130	-0.228759385713541	8.83839349767611	-2.34173434307551	0.0192025326611565	0.296712790332222	-3.46345376263978
EG245190	-0.228725552729881	4.00175392323651	-2.34138800598635	0.0192203532764575	0.296712790332222	-3.46422127978803
Olfr1355	-0.228713338501876	3.54704190387768	-2.34126297296485	0.0192267903434341	0.296712790332222	-3.46449833740601
Pkd1	-0.228596645815961	5.1263334762616	-2.34006842844664	0.0192883840620973	0.297289662360374	-3.46714455350545
Trim16	-0.228595427069265	3.54650378255719	-2.34005595253888	0.0192890282601714	0.297289662360374	-3.46717218364836
Rreb1	-0.228565914184205	5.78688689694405	-2.33975383887351	0.0193046337521243	0.297338595847272	-3.46784122375431
BC049702	0.228475209725569	3.40240174536637	2.33882532726208	0.0193526645257672	0.297886573652737	-3.46989690087623
Gm581	-0.228374897913386	3.42200238012204	-2.33779846834273	0.0194059042644416	0.2981239804067	-3.4721693637449
C1qbp	0.228351715639924	5.43812372348854	2.33756115905923	0.0194182262719087	0.2981239804067	-3.47269439279189
0610030E20Rik	0.228350420715824	4.78976219955679	2.33754790334853	0.0194189147607681	0.2981239804067	-3.47272371848901
Pigq	0.228329399615133	5.3833469453839	2.33733271727753	0.0194300943022234	0.2981239804067	-3.47319975280607
Nek1	-0.228328815723895	5.35665583674863	-2.3373267401756	0.0194304049102862	0.2981239804067	-3.47321297471683
Sfrs14	-0.228254095143355	5.67334471867037	-2.33656185024972	0.0194701892537311	0.298542901890543	-3.47490470404321
Ssbp2	0.22820062938406	5.30739844001582	2.33601453891501	0.0194987003126159	0.298679471446801	-3.47611486861158
Cpsf1	0.228182777601429	4.46538900300296	2.33583179610714	0.019508228042779	0.298679471446801	-3.47651886959672
LOC277856	-0.228167180472231	5.48005511473434	-2.33567213344245	0.0195165557638524	0.298679471446801	-3.47687181999191
LOC241621	-0.228135635462531	6.44650731913722	-2.33534921758772	0.0195334079745068	0.298746239610104	-3.47758558425875
Tbc1d2b	-0.228067918973566	4.90353410328586	-2.33465602623599	0.0195696269234393	0.299108930356977	-3.47911746192635
Arl6ip5	-0.227963347584744	6.73625684412083	-2.33358556343621	0.0196256733912096	0.29977401501771	-3.48148217517074
4931400O07Rik	0.227939737510929	3.32452998630391	2.33334387490167	0.0196383469175742	0.299776169922383	-3.48201592882805
Gpx8	0.227868723913575	7.5410070157698	2.33261693213939	0.0196765090248085	0.300039205921248	-3.48362100217917
1700088E04Rik	-0.227860997005006	5.3247026015225	-2.33253783432617	0.0196806653047842	0.300039205921248	-3.48379561821066
EG432448	-0.227752395254047	7.27767258516217	-2.33142611403917	0.0197391630226036	0.300354242131869	-3.48624922122461
Gpr108	0.227743167003644	6.71412986870297	2.33133164748504	0.0197441407598524	0.300354242131869	-3.48645765807803
Zfp212	-0.227732790948862	5.53534783380889	-2.33122543123623	0.0197497389343251	0.300354242131869	-3.48669201009834
LOC382230	-0.227707698485551	10.0027876604535	-2.3309685679696	0.019763282756297	0.300354242131869	-3.48725870058666
Anks1	0.227687105958984	4.41380468717922	2.33075776907048	0.0197744037665894	0.300354242131869	-3.48772371744137
5330439J01Rik	0.2276536718037	4.1687251422686	2.33041551465579	0.0197924715478045	0.300354242131869	-3.48847863215168
Snx21	-0.22765098395527	4.93960058156483	-2.33038800003838	0.019793924684012	0.300354242131869	-3.4885393166623
Wdr32	0.227618788548543	3.77624077089198	2.33005842628391	0.0198113377856349	0.300354242131869	-3.48926614812785
Ar	0.227580682929588	5.53096643959115	2.32966835163716	0.0198319647486622	0.300354242131869	-3.49012627349727
Kcng4	0.227575074377029	4.13126830817508	2.32961093873539	0.0198350022983698	0.300354242131869	-3.49025285837386
Pde7a	0.22755547658431	3.6364388464472	2.32941032259841	0.0198456195048891	0.300354242131869	-3.49069515551949
Irak3	0.227543686815388	3.49579179788841	2.32928963462447	0.0198520090639835	0.300354242131869	-3.4909612171928
Taf9b	-0.227513595739746	5.51649241923409	-2.32898160221289	0.019868325305255	0.300411088054171	-3.49164022500243
1700001G17Rik	-0.227489861728535	3.37986502436145	-2.32873864497214	0.0198812028227937	0.300415901150489	-3.4921757217382
Hspbap1	-0.227368149264767	3.62914439636722	-2.32749271464452	0.0199473557184956	0.301225220193444	-3.49492097167102
Cnih3	0.227317243730865	3.42809276367809	2.32697161149232	0.0199750807263829	0.301390280361088	-3.49606872084037
Itgb1bp1	-0.227301823134863	6.43847684637066	-2.32681375593971	0.0199834859804634	0.301390280361088	-3.4964163528776
Morn4	0.227226294504639	4.25505630334123	2.32604059427585	0.0200246987338166	0.301821546132888	-3.49811868130181
Pias1	0.227182169135018	6.83605744389555	2.325588897428	0.020048810383297	0.301994675295003	-3.49911295455351
Slc25a39	0.227143977561048	5.28831961798545	2.32519794288813	0.0200697000532071	0.302119084501394	-3.49997336619221
LOC624198	-0.227119599352335	4.37789409698586	-2.32494839121012	0.0200830441488979	0.302129821409835	-3.50052250317742
Kifc3	0.227058437328985	3.58499948353125	2.32432229575999	0.020116556986633	0.302443773174268	-3.50189996306481
Srprb	0.226928906916956	6.16208602157125	2.32299633567588	0.0201876924560294	0.30332261529411	-3.50481595609204
Hoxb8	0.226770042168269	3.34233001999532	2.32137008966747	0.020275237372184	0.30429562548435	-3.50839005281487
Smarcc1	0.226744380020404	4.47000287071642	2.32110739472804	0.0202894099330294	0.30429562548435	-3.50896715815576
Dnm3os	-0.226742197839831	4.47337374485675	-2.32108505646561	0.0202906154952984	0.30429562548435	-3.50901622929159
Slc22a15	-0.22667040759273	3.41052632579622	-2.32035016339616	0.0203303114280704	0.304699905613687	-3.51063032776202
Cs	0.226618948254499	4.88160182590157	2.31982339113179	0.0203588071941313	0.304935922406776	-3.51178700104912
Nxn	-0.226440036620576	4.23735411784706	-2.3179919317745	0.0204581513958241	0.306232153559519	-3.5158064296404
EG629383	-0.22639254270687	5.7227313731293	-2.31750575225244	0.0204845942410686	0.306367896469795	-3.51687289465167
LOC384726	0.226377750847029	3.40703873315886	2.31735433286443	0.0204928358842672	0.306367896469795	-3.51720499680829
Zfx	-0.226270282100903	7.41795570754938	-2.31625421077402	0.020552801584115	0.306888217916012	-3.51961719955239
G6pdx	0.226253290118034	4.71910666103516	2.31608026945259	0.020562296813341	0.306888217916012	-3.51999849029071
Rnaset2	0.226246433677744	7.65066083999407	2.3160100823359	0.0205661293193716	0.306888217916012	-3.52015233692678
Zfp629	-0.22621880917682	3.91003179277518	-2.31572729943578	0.0205815767435673	0.306927254180878	-3.52077213561399
Olfr218	-0.22617219050847	3.49051378564599	-2.31525007951161	0.0206076685170915	0.307124879083382	-3.52181792639202
Ccdc19	-0.226042059475986	3.76531590064927	-2.3139179710741	0.02068065360312	0.308020693765026	-3.52473599908826
Cpne3	-0.22596729563031	3.4201697676506	-2.31315263825728	0.020722687392351	0.308454687258889	-3.52641175223524
Ankrd35	-0.225870327065946	3.69455686559271	-2.31216000306262	0.0207773160769002	0.309075497860357	-3.52858437509025
Camk2g	0.225762764789159	5.17850559191367	2.3110589235297	0.0208380597134705	0.309786443969059	-3.53099326376703
Rbpms	-0.225687015735235	5.78723049265353	-2.31028350546117	0.0208809303104349	0.310099663862844	-3.53268899745146
LOC245069	0.225679731711505	4.16915716805357	2.3102089413139	0.0208850567927693	0.310099663862844	-3.53285202909283
Traf6	-0.225412409489645	5.5092285788932	-2.30747245194258	0.0210369903847504	0.312057845366728	-3.53883161777271
Bpil2	0.225401815816479	3.4420880367964	2.30736400800618	0.0210430311277814	0.312057845366728	-3.53906843602385
Tmco6	0.225304317169119	5.15458465783274	2.30636594652681	0.0210986979854264	0.312689501741883	-3.541247465205
Top2a	0.225202117285364	5.16604302062058	2.30531976004182	0.0211571867081512	0.312750809639321	-3.54353055182037
Cad	0.225195015011384	4.38122551069528	2.30524705640678	0.0211612565650562	0.312750809639321	-3.54368917404131
Pigr	-0.225194422920856	3.37483527518517	-2.30524099537142	0.0211615958848955	0.312750809639321	-3.5437023975681
Slc35b1	0.22517627812188	4.84199629633256	2.30505525305192	0.0211719967459714	0.312750809639321	-3.54410761981342
EG245297	-0.22517172968402	4.26420071786397	-2.3050086921945	0.0211746046743168	0.312750809639321	-3.54420919356649
LOC100041567	0.22516008274662	6.13630726024437	2.30488946633971	0.0211812839304222	0.312750809639321	-3.54446927859707
Snupn	-0.225087839919321	5.26238710850417	-2.30414994035611	0.0212227545792234	0.313074523062617	-3.54608221572838
Cyp2f2	0.225076301908453	4.9547568005019	2.3040318295463	0.0212293844651992	0.313074523062617	-3.5463397724151
Olfr824	0.225012893236735	3.45936247877719	2.30338273589819	0.0212658520964777	0.313291177160107	-3.5477549737547
Camk2d	0.22499868796596	4.08875776328901	2.30323732122888	0.0212740293173138	0.313291177160107	-3.54807196275704
Htr5b	-0.224982470824211	3.45617060347499	-2.3030713117003	0.0212833680135942	0.313291177160107	-3.54843382196681
Papola	-0.224894989889515	6.56500514172161	-2.30217579823971	0.0213338058152416	0.313840488991746	-3.55038536727111
Neil3	-0.224852342520781	3.44497606997456	-2.30173923119921	0.0213584322058481	0.314009648656352	-3.55133647963034
Lyzl6	-0.224790965892991	3.42176635558289	-2.30111093891425	0.0213939171142995	0.314338143350149	-3.55270497126155
Axud1	-0.224722299814036	4.83578112859563	-2.30040802692315	0.021433677260551	0.314729011708029	-3.55423555025773
AI447904	0.224692985951164	3.31814547025073	2.30010795058223	0.0214506706377411	0.314785301628692	-3.55488881900174
Tiam2	-0.224643744399855	3.90605568420554	-2.29960388107073	0.0214792425918577	0.315011332187147	-3.55598599079814
Myst2	0.224503608082479	4.47625273748107	2.29816935183344	0.0215607368162673	0.316012760199211	-3.55910711127161
Usp18	0.22446643135588	5.0189544331579	2.29778878595122	0.0215824015261896	0.316136585735735	-3.55993478562129
Tmem128	0.224376962808674	5.42001404910554	2.29687292595727	0.0216346169586395	0.316707489382287	-3.56192608340818
LOC381629	0.224206795549843	8.58502335542643	2.29513097988224	0.0217342331462197	0.317971166273746	-3.56571129826639
Trim33	-0.224067665570192	6.53593947582902	-2.29370675219214	0.0218159764699689	0.318852900238348	-3.56880398339972
Tfpi2	0.22405885474162	3.56600137082491	2.29361655864754	0.0218211621107933	0.318852900238348	-3.56899977244371
Camk2b	-0.223928390829077	3.71290877523674	-2.29228104262672	0.0218980726882448	0.319781378939448	-3.57189796366175
Rbm26	0.223822270541139	5.08852855303166	2.29119472425781	0.0219608061658662	0.320454163417308	-3.57425412835363
Dyrk3	0.223789061797979	4.06807928188565	2.29085477731266	0.0219804697571057	0.320454163417308	-3.57499122511059
Prdx2	0.223767257871799	10.6432205259326	2.29063157771545	0.0219933886467651	0.320454163417308	-3.57547512261776
Btbd3	-0.223751457091105	4.95609510322305	-2.2904698303376	0.0220027547830116	0.320454163417308	-3.57582576203449
Dagla	-0.223698977971261	3.44555652896763	-2.28993261890537	0.0220338874304242	0.320454163417308	-3.57699016275432
Pdzrn3	-0.2236767299054	4.97224798608299	-2.28970487279681	0.0220470974078747	0.320454163417308	-3.57748371785894
EG241041	-0.223674194694682	3.60016645266524	-2.28967892068128	0.022048603147894	0.320454163417308	-3.57753995631503
LOC631751	0.223669622225765	3.3805273398983	2.28963211382586	0.0220513191047194	0.320454163417308	-3.57764138555909
Syt17	0.2236182109759	3.57603184611154	2.28910583382622	0.0220818764167788	0.320522396244807	-3.57878167797298
Fuk	0.223616634646095	4.43561918410019	2.28908969745818	0.022082813921883	0.320522396244807	-3.57881663654696
Rasgrp4	-0.223522644817412	6.02214165833014	-2.28812755459773	0.0221387759723818	0.320961491194996	-3.58090062193018
Tpcn2	0.223515610044379	4.97998791338969	2.2880555419476	0.0221429694716409	0.320961491194996	-3.58105656488788
Scrib	0.223488342925649	4.9642309821218	2.28777641745106	0.0221592302062299	0.320961491194996	-3.58166096091489
Dhx57	0.223475758477515	4.06576480367402	2.28764759460825	0.022166738438718	0.320961491194996	-3.58193987972682
LOC245187	-0.223407857385275	3.3824979823117	-2.28695251353373	0.0222072883132171	0.321354105536693	-3.58344455290889
Rnf135	-0.223337936253947	6.51727383785156	-2.28623675398565	0.0222491119417462	0.321764666049921	-3.58499351185246
Snora70	-0.223272619413434	3.54002422906135	-2.28556812704327	0.0222882433598468	0.322000611783616	-3.58644003417613
Vamp8	-0.223265770454051	7.26670335516686	-2.28549801650616	0.022292350046558	0.322000611783616	-3.58659168835457
D14Ertd668e	0.223136064229455	4.3441548737148	2.28417025668682	0.0223702471780618	0.322815970412724	-3.58946285088132
Rnf214	-0.223126851112131	4.51104824867524	-2.28407594504501	0.0223757892535241	0.322815970412724	-3.58966672795336
Cenpj	0.223044730670909	3.48831706426212	2.28323530518721	0.0224252409003506	0.323260400911931	-3.59148359926355
Gpi1	0.223030826556122	5.97539110669463	2.28309297335236	0.0224336231402092	0.323260400911931	-3.59179115424035
Sephs1	0.22298848405303	3.83307204625762	2.28265952712084	0.0224591665383581	0.323433632509046	-3.59272764000024
Ikbkap	-0.222939620384926	4.33314833998488	-2.28215932587502	0.0224886752952471	0.323567330749574	-3.59380813285159
Hist2h3b	0.22290269612658	5.7075779791522	2.28178134442699	0.022510996197579	0.323567330749574	-3.59462445965304
LOC669053	-0.222880161361847	5.37143958223265	-2.28155066347668	0.0225246280388699	0.323567330749574	-3.59512259502322
Traf3	0.222823314304352	6.31743016584889	2.28096873890811	0.0225590481294726	0.323567330749574	-3.59637898654895
D19Bwg1357e	-0.222800818978642	6.35141199047891	-2.28073846168206	0.0225726813517867	0.323567330749574	-3.59687607305756
Pgs1	0.222782482476894	7.44761812880394	2.28055075696455	0.0225837994290184	0.323567330749574	-3.59728122355743
Plagl2	-0.222778056787236	6.40642481068906	-2.28050545263996	0.0225864835959877	0.323567330749574	-3.59737900550105
Wdr20b	-0.222750402262296	3.40525045909929	-2.28022236239388	0.0226032622596843	0.323567330749574	-3.59798996530893
Selplg	0.222749259344289	4.13591151360696	2.2802106627194	0.0226039559285112	0.323567330749574	-3.59801521368448
Ppp1ca	0.222734748935123	8.82176609452327	2.28006212444906	0.0226127643094606	0.323567330749574	-3.59833575407775
Ror1	0.222724242482354	3.4856319018408	2.2799545733591	0.0226191439955847	0.323567330749574	-3.59856783253555
Prdx5	0.222683388842214	4.90886367626179	2.27953636812631	0.0226439658492663	0.323567330749574	-3.59947015007774
Emb	-0.22268283530885	6.19253656125109	-2.27953070178792	0.0226443023275412	0.323567330749574	-3.59948237460486
Mak10	-0.222652811273075	6.25045365230305	-2.27922335564135	0.0226625596551618	0.323634881762072	-3.60014539595905
Lamc3	-0.222591435902395	4.42452046692079	-2.278595076225	0.0226999212373784	0.323975009545401	-3.60150047127056
Phlpp	0.222516147124945	3.93937799200631	2.27782436985484	0.0227458255474875	0.324301861711484	-3.60316222333175
Agxt2l2	0.222509408158429	4.72142324776093	2.27775538527841	0.0227499382923022	0.324301861711484	-3.60331093643529
D4Ertd22e	-0.222469714851408	7.62475679837079	-2.27734905799286	0.0227741759587136	0.324323874305566	-3.60418678275022
Sidt2	0.222446466875981	6.92395237421931	2.27711107614003	0.0227883821358025	0.324323874305566	-3.60469968467311
LOC381610	0.222440288994975	3.38019332744435	2.27704783521082	0.0227921585580124	0.324323874305566	-3.60483597342175
Rwdd3	-0.222327481997389	4.56383191461679	-2.27589306720179	0.0228612110280183	0.324983024333944	-3.60732391591604
Zfp213	-0.222320234850185	4.93729046448038	-2.27581888054736	0.0228656534261718	0.324983024333944	-3.60748370758669
Mfn1	-0.222247885673812	6.32855049041337	-2.27507826590338	0.0229100435743445	0.325416487710485	-3.60907864224724
Oas1a	-0.222226139982555	3.35120103209212	-2.27485566243786	0.0229234003608086	0.325416487710485	-3.60955792366599
Btc	0.222187513111869	3.88925521245761	2.27446025190916	0.0229471427011182	0.325416487710485	-3.61040915559693
Ltbp4	0.222181941375667	8.08904826495633	2.27440321588428	0.022950569179247	0.325416487710485	-3.61053192940668
V1ri4	0.222080531880279	3.49684395118416	2.27336512034418	0.0230130111831257	0.32602691202874	-3.61276596063522
Arih2	0.222067769093664	6.81507646009482	2.27323447190921	0.0230208802013604	0.32602691202874	-3.6130470500564
9530059O14Rik	-0.22198191776967	3.567036702553	-2.27235564023562	0.0230738734173289	0.326584054522193	-3.61493743196901
Map2k7	0.221908157844179	4.93743288723175	2.27160058421845	0.023119487592099	0.327036158014789	-3.61656098654676
Edn1	0.221857782354724	4.17022413659396	2.27108490695635	0.0231506854900529	0.327226567684588	-3.61766950833341
Ring1	-0.221835522494491	5.56430217019613	-2.27085704011269	0.0231644828217566	0.327226567684588	-3.61815926042169
Rrbp1	-0.221820193201066	4.52943757918983	-2.27070011919442	0.02317398853084	0.327226567684588	-3.61849650051921
Ssbp3	0.221719702431285	6.99191227431806	2.2696714283452	0.0232363868759288	0.327730231054522	-3.62070669174709
Cd83	-0.22171861988616	4.08471395509337	-2.26966034668799	0.0232370598607219	0.327730231054522	-3.62073049576229
Glipr2	0.221693847776224	6.62501584420009	2.26940676277314	0.0232524645399841	0.327754243839964	-3.62127517633676
LOC100043609	-0.221620144798724	3.47646741788416	-2.26865228971377	0.0232983496085489	0.328207610504411	-3.62289537198161
Slpi	-0.221535338695205	5.88197710882773	-2.26778415761727	0.023351244371277	0.328759132054706	-3.62475897851841
Lyrm2	-0.22148998202085	5.56631766411092	-2.26731985630918	0.0233795767338031	0.328880839066869	-3.62575539462765
Cep164	0.221474229648503	4.19362599199761	2.2671586044716	0.0233894235421336	0.328880839066869	-3.62610140219456
1110018J18Rik	0.221416227281049	4.29169071759949	2.26656485337621	0.0234257118628873	0.328880839066869	-3.62737523676438
Derl2	-0.221414815953615	4.09901846615368	-2.266550406083	0.0234265954476499	0.328880839066869	-3.62740622785282
Serpina3m	0.22141155836696	3.41931216908162	2.26651705924338	0.0234286350238271	0.328880839066869	-3.62747775986542
LOC100041934	-0.221345377574125	3.39140487330526	-2.26583958830618	0.0234701042288267	0.329269732054859	-3.62893076894065
LOC209033	0.221302356734389	3.43639130343739	2.26539919816628	0.0234970954502331	0.329455171846176	-3.62987506486836
Ccl20	0.221203434691969	3.4871344333112	2.26438656586138	0.023559261232198	0.330133291549019	-3.63204568097608
BC003266	-0.221177298904117	6.02416093324219	-2.2641190224257	0.0235757096172316	0.330135047833216	-3.6326190084961
Pfdn2	-0.221159384268203	8.35252278619888	-2.26393563620952	0.0235869898305588	0.330135047833216	-3.63301195364471
N4bp2	-0.220967940809331	3.94603370021726	-2.26197589269561	0.0237078277761013	0.331368373381003	-3.63720914603549
Atf4	-0.220957273521066	5.28573991572996	-2.26186669518575	0.023714576673188	0.331368373381003	-3.63744290797421
Scg2	-0.220953971372911	3.36977999012461	-2.26183289218476	0.0237166661884731	0.331368373381003	-3.63751526864684
Lmna	-0.220880886626107	6.71269908747437	-2.26108474774902	0.023762953264161	0.331506443604484	-3.63911651336661
6330505N24Rik	0.220877514169945	4.29484388598478	2.26105022502817	0.0237650910466404	0.331506443604484	-3.63919038915321
Polrmt	0.220872728360733	6.459275692934	2.26100123427854	0.0237681250326793	0.331506443604484	-3.63929522339675
Usp35	-0.220831370784651	3.43252919093297	-2.26057787041981	0.0237943578629824	0.331678927787028	-3.64020107591277
Fusip1	-0.220808284035275	4.16114312598667	-2.26034153898486	0.0238090125528772	0.331689912792558	-3.64070666982735
Wdr68	-0.220778531882821	7.47806245658835	-2.26003697601812	0.0238279097622931	0.331759954315512	-3.64135815641202
H19	-0.220751968270908	7.70480558263928	-2.25976505308871	0.0238447927490406	0.331801886304277	-3.64193974894748
LOC677528	0.220706527044404	5.76237395553774	2.25929988624817	0.0238736978060171	0.331975304422829	-3.64293449199284
4930433N12Rik	0.22068875237768	3.37268528399815	2.25911793285039	0.0238850124963081	0.331975304422829	-3.64332353726194
Arhgap17	-0.22066414229893	6.70875907286531	-2.25886600759533	0.0239006860333981	0.332000238048131	-3.64386214175332
Nub1	0.220602753943854	6.70042319023687	2.258237595262	0.0239398216114444	0.332350860676581	-3.64520539634049
Folr1	-0.220490292278766	6.50913699878826	-2.2570863623078	0.0240116610317856	0.33315483287721	-3.64766522982163
4930461P20Rik	0.220453444561733	6.52746057893585	2.25670916438794	0.0240352396232993	0.33328865610975	-3.64847091384499
Olfr412	-0.220424523189179	3.38771566067505	-2.25641310584089	0.0240537602652916	0.333352228010299	-3.64910319215518
Tex2	0.22030532281161	5.26085302591336	2.25519289091073	0.0241302243691254	0.334011165175608	-3.65170827225099
LOC381888	0.220286638731794	3.47957457124664	2.25500162815123	0.0241422288325374	0.334011165175608	-3.65211647814498
Pcdhb22	0.220276450147233	3.86326032268461	2.25489733097322	0.0241487771480046	0.334011165175608	-3.65233906163649
6030452D12Rik	0.220263407528929	3.39542709711771	2.25476381799358	0.0241571620298412	0.334011165175608	-3.65262398035332
Ssx9	0.220216052631339	3.51039458235009	2.25427906153363	0.0241876269280086	0.334239188976295	-3.65365831614112
Nudt6	-0.220146941409491	4.19679595368608	-2.25357159276163	0.0242321481332341	0.334661075835427	-3.65516745907597
Mbnl2	0.220025564247971	7.76661941024055	2.25232909481248	0.0243105108358232	0.335475699396976	-3.65781675747365
Mmp16	0.219995651900553	3.7890569670422	2.25202289198277	0.0243298563473284	0.335475699396976	-3.6584694296534
2610524H06Rik	-0.219990471415755	5.39844622463493	-2.25196986106941	0.0243332081293375	0.335475699396976	-3.65858245617726
Trim32	-0.219916951549661	7.14381929110121	-2.25121726246107	0.0243808187642748	0.335938470530791	-3.66018620734491
Tcrg-C	0.219847492998769	3.47021889329083	2.25050623819627	0.0244258734896741	0.336365511728845	-3.66170087314521
Coq2	-0.219796949417431	5.06173616482244	-2.24998884023303	0.0244587042433334	0.336490147490424	-3.66280276402053
Smpd2	0.219790249910823	4.23718319889268	2.24992025959465	0.0244630587995755	0.336490147490424	-3.6629487996561
Obsl1	0.219717006792834	3.41490710534037	2.24917049396535	0.0245107093219225	0.336846301352697	-3.6645450605057
Ccr7	-0.219699082704116	3.50778311518455	-2.24898701098392	0.0245223826217035	0.336846301352697	-3.66493561714733
Col15a1	0.21967813386802	4.47338179437596	2.24877256466173	0.0245360319334575	0.336846301352697	-3.66539204109199
A430076E10Rik	-0.21966394539732	3.40614859513956	-2.24862732196924	0.024545280236528	0.336846301352697	-3.66570114847386
Dgcr6	0.219607350744874	5.30124420272596	2.24804798118786	0.0245821997195313	0.336991139514109	-3.66693391039414
Nol5	0.21958391957471	7.27862105658473	2.24780812403096	0.0245974991060309	0.336991139514109	-3.66744420228286
Olfr453	-0.219583000991375	3.37605272626625	-2.24779872079648	0.0245980990631954	0.336991139514109	-3.66746420638992
LOC625123	-0.219541690487671	3.44177477800513	-2.24737583880215	0.0246250934296739	0.337150138971135	-3.66836374402048
Septin 2	-0.219522113822515	7.90499189243871	-2.24717543894107	0.0246378947709676	0.337150138971135	-3.66878996746703
Tcfap2e	0.219367832981021	3.4036866725671	2.24559611687793	0.0247389821902814	0.337923920287117	-3.67214764217955
Rundc1	-0.21935340094848	4.53648730996575	-2.24544838092325	0.0247484566527002	0.337923920287117	-3.67246161144862
Btbd12	-0.219350408475336	5.71506272717335	-2.24541774796316	0.0247504215700883	0.337923920287117	-3.67252671019944
LOC637896	-0.219349604734326	3.27260284024641	-2.24540952033166	0.0247509493454444	0.337923920287117	-3.6725441947617
Parvg	0.219180534555919	3.69073565225874	2.2436788047069	0.0248621859656255	0.339248995035802	-3.67622071910377
Ate1	-0.219136562785046	6.77333954893568	-2.24322868019876	0.0248911872360313	0.339272464892475	-3.6771764450041
Atrnl1	-0.219134917047116	3.39057781768249	-2.24321183332264	0.0248922732393936	0.339272464892475	-3.67721221137508
Dazap2	0.219067962980455	6.48772516397156	2.24252644663646	0.0249364902589491	0.339681575736937	-3.67866707798223
Nudt18	-0.219031066385905	4.93718867993348	-2.24214874837358	0.0249608861325231	0.339820373528715	-3.67946862603381
Bcs1l	0.218991211714134	4.65353785195981	2.24174076925034	0.024987261091378	0.339827781346374	-3.68033428418796
LOC100045697	-0.218987310760257	7.52715339677046	-2.24170083647277	0.0249898439543592	0.339827781346374	-3.68041900587937
Papd4	0.218948172798356	4.94306895595296	2.24130019407196	0.0250157704123245	0.339987061512956	-3.68126892838474
Lrrtm2	-0.218884750335811	3.37242530872282	-2.24065095925171	0.025057833288791	0.340365344842636	-3.682645892125
Gse1	-0.218850283711641	4.28136143192115	-2.24029813579374	0.0250807178232339	0.340482843548102	-3.68339402896884
Ube2g1	0.218778714516454	5.56792048183125	2.23956550555979	0.0251282948645627	0.340587306021646	-3.68494714253413
Ifit2	-0.218773626410496	3.80231248798746	-2.23951342029812	0.0251316802567673	0.340587306021646	-3.68505753950227
Wdr53	0.21876485968249	3.58584760529076	2.23942367819646	0.0251375141615318	0.340587306021646	-3.68524774575087
Suv420h2	-0.218753061604016	5.70442621896264	-2.23930290516038	0.0251453671586216	0.340587306021646	-3.68550370929531
Zfp282	-0.218718598681735	5.434712776545	-2.23895011959744	0.0251683184164562	0.340587957440507	-3.68625131569937
BC017647	-0.218710232901127	7.13284796114272	-2.23886448186198	0.0251738925064722	0.340587957440507	-3.68643277735276
Pgbd5	0.218655383623955	3.91220201376926	2.23830300791132	0.0252104648651328	0.340849599388287	-3.68762233785213
Palm	0.218638502066054	5.23924373616693	2.23813019697385	0.0252217303895179	0.340849599388287	-3.6879884017633
Pcmt1	0.218602846878606	6.20081492793689	2.23776520658583	0.0252455383912178	0.340978700348915	-3.68876146485163
Chtf18	0.218564628156829	3.93294049735495	2.23737397414281	0.0252710797374874	0.34113105379272	-3.68958996957592
Trip6	0.218517040666835	4.78756305385078	2.23688683671118	0.025302913436255	0.341368127126463	-3.69062136779935
2410018G20Rik	-0.218473294645506	5.65742795671748	-2.23643902312661	0.0253322079925797	0.341433942516387	-3.69156930895797
OTTMUSG00000005491	0.21846712807922	3.48848664516086	2.23637589802246	0.0253363397979342	0.341433942516387	-3.6917029182358
Ubtd1	-0.218418840274665	3.71291823761929	-2.23588159170175	0.0253687144098241	0.341677730114298	-3.69274902628734
Hmgb2l1	-0.218381196867546	6.45050963987067	-2.23549624856505	0.0253939773006625	0.341825513242458	-3.69356437347815
BC067047	0.218330653798119	4.04312549927827	2.23497885584207	0.0254279315301088	0.341979049222406	-3.69465890324637
Ubr7	-0.218321660929511	5.06648489188145	-2.23488679881369	0.0254339769467667	0.341979049222406	-3.69485362075436
Sap30l	-0.218273187448366	7.38528187128525	-2.23439059178301	0.0254665844571308	0.342225112480095	-3.69590305155066
2310007H09Rik	0.218235325745105	5.03306721824632	2.23400301402073	0.0254920787112436	0.342375363713053	-3.69672257965858
D230019K20Rik	-0.21820404906312	3.47945680636589	-2.23368284494828	0.0255131555810291	0.342466151233567	-3.69739946574508
Snai1	-0.21816846076078	3.75907177013331	-2.23331853924103	0.0255371563220702	0.342596062380213	-3.69816954538787
Mrps30	0.218117940637571	5.85095160695401	2.23280138141091	0.0255712606256454	0.342846977348926	-3.69926251242856
Hmha1	0.218098306287344	4.19640631411251	2.23260039104679	0.0255845256926352	0.342846977348926	-3.69968721936906
Igk-V5	0.218012217551498	7.43226691364012	2.23171912906641	0.025642757980007	0.343434922106253	-3.70154893731564
Olfr180	-0.217972431339526	3.3975789904632	-2.23131185074354	0.0256697089523288	0.343545452797967	-3.70240908847289
Ndufb5	-0.217957639149425	4.30013085564254	-2.23116042797476	0.0256797353512861	0.343545452797967	-3.70272884564551
Olfr1423	0.217866049034605	3.46547520070341	2.23022285019323	0.0257418921506269	0.344051972010384	-3.7047082313209
Rnf133	-0.217842544884871	3.42651114930788	-2.22998224596856	0.0257578639943958	0.344051972010384	-3.70521605349342
LOC100047827	-0.217838302761473	8.38266614077113	-2.2299388207512	0.025760747569841	0.344051972010384	-3.70530770144326
LOC100043919	0.217795991637654	4.94420317856525	2.22950569573894	0.0257895237606501	0.344223645039137	-3.70622170441964
Phf8	-0.21777709758736	3.49315810430122	-2.22931228358095	0.0258023827573233	0.344223645039137	-3.70662979549303
Rsrc2	0.217650367647204	6.29598045538965	2.22801499100327	0.0258887765996637	0.345183687995516	-3.70936611015193
A230107C01Rik	0.217592017666144	3.74695609290935	2.22741768150211	0.0259286387503373	0.345522584349899	-3.71062544983629
Clptm1	0.217567296146369	6.40775231411714	2.22716461546204	0.0259455434090488	0.345555344289781	-3.71115890071766
1190017O12Rik	-0.217527851515162	7.70961681139918	-2.22676083378874	0.0259725355141849	0.345579844899193	-3.71200992730389
Pcdh8	-0.217522385797756	3.48050130119186	-2.22670488304329	0.0259762776391618	0.345579844899193	-3.71212783918594
Slitrk6	0.217461188495855	3.34305790315986	2.22607842645827	0.0260182084538868	0.345945273050012	-3.71344784584061
4921525L17Rik	-0.217432734997826	3.3697750289235	-2.22578715738834	0.0260377239784382	0.346012420869023	-3.71406145239923
LOC639558	-0.21735013386179	3.36938764356214	-2.22494159681635	0.0260944496910595	0.346274002994393	-3.71584231097547
Snapc2	-0.217346594637296	3.45018610358963	-2.22490536694312	0.0260968826120006	0.346274002994393	-3.71591860059879
9130017C17Rik	-0.217340842322515	3.38618855059773	-2.22484648239492	0.0261008372658399	0.346274002994393	-3.716042591758
Mcoln1	-0.217284130607521	3.71933311047117	-2.22426594328285	0.0261398536918306	0.346599390414961	-3.71726483725343
LOC545866	-0.217244678099552	4.75909591037695	-2.22386208097774	0.0261670258852607	0.34676745660689	-3.71811492582776
Esd	0.217181213022696	4.62130011913243	2.22321240992885	0.0262107875232524	0.34684973072246	-3.71948209261312
Ppa1	0.217175407482944	7.10000926184083	2.22315298053418	0.0262147938247274	0.34684973072246	-3.71960713580081
Lztr1	-0.217172594074015	5.37031218459983	-2.22312418059538	0.0262167354994234	0.34684973072246	-3.71966773148268
LOC100040899	-0.217148238544135	3.31364892940802	-2.2228748610731	0.0262335496693404	0.346876134932376	-3.72019227223122
Spg21	0.217127702437494	7.29177354775601	2.22266463972613	0.0262477342904515	0.346876134932376	-3.72063450902101
Alk	0.2170846619302	3.51433933397446	2.22222404825593	0.0262774845715106	0.347077543318903	-3.72156123333041
Emilin2	0.217014642366914	5.55219695804045	2.22150728109238	0.0263259454726794	0.347525726107335	-3.72306846314198
Bat2d	-0.216970880169765	4.10435704313524	-2.22105930192129	0.0263562727187873	0.347734166262213	-3.72401023421817
Rbp7	0.216933768598149	3.71302914180912	2.22067940300913	0.0263820147267415	0.34786705870782	-3.72480873369776
Gstm7	0.216914438991618	5.01456378620517	2.22048153220566	0.0263954310850624	0.34786705870782	-3.7252245790091
Ech1	-0.216893424514325	7.97544547781885	-2.22026641393619	0.0264100235724293	0.347867711372527	-3.72567662955702
Stmn4	-0.216865574769429	3.3676400040811	-2.21998132528785	0.0264293732208548	0.347930989236569	-3.72627564870845
LOC670044	-0.21677539972596	4.31487408334156	-2.21905823312479	0.026492109759507	0.348398685101126	-3.72821469269035
LOC383060	-0.216772641922477	3.26223168669833	-2.21903000240058	0.0264940304430998	0.348398685101126	-3.72827398133639
A130042E20Rik	-0.216690440593596	3.82530548611472	-2.2181885345225	0.0265513351587594	0.348960404943695	-3.73004084053344
Kif1b	0.216633310880658	7.05170178464925	2.21760371650343	0.0265912248294277	0.349120248727517	-3.73126840843543
LOC100046898	0.21662015475803	5.7983293241558	2.21746904161749	0.026600418156873	0.349120248727517	-3.73155105320047
Prlpc3	0.21661033313357	3.41434768151289	2.21736850088893	0.0266072831701615	0.349120248727517	-3.73176204876418
1700019G17Rik	0.216544350033959	4.6155075817844	2.21669305367203	0.026653443016213	0.349534186923144	-3.73317929957849
Spink11	-0.2164724054714	3.40927285936306	-2.21595658092615	0.0267038521379805	0.350003366104381	-3.73472410457642
Prkcsh	0.216396211569696	8.17459667135635	2.21517660909769	0.0267573283881349	0.350512209772281	-3.73635959235007
Pard3	-0.216365336774146	3.60878760437204	-2.21486055400403	0.0267790240018205	0.350551025857446	-3.73702215010918
LOC677259	0.216315203760534	3.39131350055151	2.21434735888712	0.0268142846609833	0.350551025857446	-3.73809777826866
LOC433749	-0.21630735083178	6.87217636299043	-2.21426697104686	0.0268198115868521	0.350551025857446	-3.73826624408962
Olfr59	0.216292629347144	3.40356717930288	2.21411627206659	0.0268301752833474	0.350551025857446	-3.73858204188453
Ggt7	0.216287812189279	3.73676682115752	2.21406696041115	0.0268335672385027	0.350551025857446	-3.73868537243582
Klf8	0.216220319332534	3.38306993837141	2.21337605830866	0.0268811306352492	0.350980701307402	-3.7401328874452
Rhox12	-0.216152328530331	3.55192031360946	-2.21268005890284	0.0269291185294473	0.351415447476475	-3.74159062507812
Fbf1	0.216096504174935	4.06843637142417	2.21210860339817	0.0269685746267542	0.351738443332585	-3.74278716869418
Flywch2	-0.216027194263249	4.56950330862799	-2.21139910070388	0.0270176316248939	0.351823439595827	-3.74427233270902
Mrgpra5	-0.215954118991646	3.48873526651065	-2.21065105326263	0.0270694371242061	0.351823439595827	-3.74583766443126
6330534C20Rik	0.215946242554264	3.79792764545495	2.21057042477231	0.0270750261095629	0.351823439595827	-3.74600635250546
1700012F10Rik	-0.215930515673145	3.48775220790664	-2.21040943388002	0.0270861886157963	0.351823439595827	-3.74634315354603
Cd1d1	0.215927952802979	5.42525114211259	2.21038319862385	0.0270880080466982	0.351823439595827	-3.74639803669655
Lcp1	-0.215927140677961	4.54654762457844	-2.21037488516803	0.0270885846119047	0.351823439595827	-3.74641542799164
AU021092	-0.21592496292647	5.54772067366218	-2.21035259224466	0.0270901307509532	0.351823439595827	-3.74646206324568
Zfp644	0.215921262409725	5.15010122764139	2.21031471127587	0.0270927581829228	0.351823439595827	-3.74654130653412
2400003C14Rik	-0.215862238845481	6.53148427419185	-2.20971050652594	0.0271346956958495	0.351976850815459	-3.74780506030112
Nipsnap1	-0.215836841044712	6.79998479967182	-2.20945051762051	0.0271527586154151	0.351976850815459	-3.74834874639252
Rnf8	-0.215835042900481	6.45389302081826	-2.20943211061138	0.0271540378491539	0.351976850815459	-3.74838723651338
LOC270220	-0.215810909771355	3.42105881372185	-2.20918506773222	0.0271712116472687	0.351976850815459	-3.74890378643221
Olfr262	-0.21580116966521	3.53207840212485	-2.20908536147976	0.0271781456294378	0.351976850815459	-3.74911224908896
Olfr186	0.215761013371214	3.35870636018456	2.20867429474933	0.0272067490278215	0.351989065020729	-3.74997159495949
Efr3a	0.215728780104874	5.53652737888555	2.20834433343849	0.027229727633395	0.351989065020729	-3.75066127210081
Dhx15	0.215718262948829	5.29034885803671	2.20823667278262	0.0272372287771989	0.351989065020729	-3.75088627950138
Zc3h8	-0.215699358280955	3.50795113724844	-2.20804315193596	0.0272507166239506	0.351989065020729	-3.75129070443198
Lrp5	0.215696627995084	3.65917889303238	2.20801520290047	0.0272526650676585	0.351989065020729	-3.7513491101288
Stmn3	-0.215664824175995	3.37128397447918	-2.20768963769942	0.0272753704326476	0.352077665778475	-3.75202939622498
Agrn	-0.215640811577579	7.45360648389423	-2.20744382865337	0.0272925243075741	0.352077665778475	-3.75254296105978
Rrn3	0.215625199836539	3.58621347296676	2.20728401641208	0.0273036818569846	0.352077665778475	-3.75287682349662
MGC60742	0.215553645200655	3.49210740971836	2.2065515352169	0.0273548715913814	0.352547698526855	-3.75440673464344
Gnrhr	-0.215511461877361	3.56744741359676	-2.20611971845643	0.0273850880570727	0.352605516171837	-3.75530841923706
Gstm2	0.21549885293245	10.9742442508435	2.20599064484822	0.027394125597874	0.352605516171837	-3.75557790597589
Slc12a6	0.215485665011809	7.3700876755927	2.20585564445651	0.0274035808763982	0.352605516171837	-3.75585975009832
Gtpbp4	-0.215422969340286	6.54581137467768	-2.20521384955612	0.0274485700056013	0.352994513190314	-3.75719940748381
Tktl2	0.21537886541733	3.45729229354789	2.2047623722507	0.0274802562437418	0.353114507704094	-3.75814156985052
Mme	-0.215335953252021	4.22807186512991	-2.20432309457505	0.0275111165532456	0.353114507704094	-3.75905808834059
Abca3	-0.215313755457299	5.88330098120019	-2.20409586307555	0.027527091839853	0.353114507704094	-3.75953211741147
Myst4	-0.21529593521379	5.36748007579637	-2.20391344312326	0.0275399224850175	0.353114507704094	-3.7599126294675
4732429D16Rik	0.215246683080034	3.91583039156704	2.20340926528275	0.027575411050827	0.353114507704094	-3.76096413651002
Mgst1	-0.215245788991977	9.18274746945374	-2.20340011279835	0.0275760556492802	0.353114507704094	-3.76098322259457
Cacna1f	-0.215240273832555	3.42512261373481	-2.2033436559313	0.0275800321258003	0.353114507704094	-3.7611009528684
Olfml2b	-0.215181368728826	4.92874176398514	-2.20274066382256	0.0276225340649245	0.353114507704094	-3.76235819235763
8430410K20Rik	-0.215173976346476	7.7289922670749	-2.20266499044386	0.0276278718957097	0.353114507704094	-3.76251594716791
Stx1b1	-0.2151677623995	3.40197243938694	-2.20260138031921	0.0276323594997733	0.353114507704094	-3.7626485497562
LOC381095	-0.215163299924711	3.42928639599822	-2.20255569943737	0.027635582609044	0.353114507704094	-3.76274377442242
LOC232890	0.215162874661855	7.94386701726151	2.20255134616185	0.0276358897803411	0.353114507704094	-3.7627528489955
Zfp566	-0.21514360608556	3.51234275405916	-2.20235410010477	0.0276498107412111	0.353114507704094	-3.76316399729825
Lox	-0.215014834740546	4.7673759106459	-2.20103591033921	0.0277429994859426	0.353983229741475	-3.76591074436329
Asb6	-0.215008720061356	3.8248286541235	-2.20097331638613	0.0277474312610897	0.353983229741475	-3.76604113214879
Ezh1	0.21496698501845	3.7834272721939	2.20054608852407	0.027777696142308	0.354001743694176	-3.76693098002768
Trim26	0.214956457111215	6.77337725440771	2.20043831781182	0.0277853351291228	0.354001743694176	-3.76715542204509
Tshr	-0.21494550930541	3.37901063155391	-2.20032624873647	0.0277932807131129	0.354001743694176	-3.76738880412432
LOC100044557	0.214881867274483	7.59640871089063	2.19967476626715	0.0278395089719784	0.354401838536309	-3.7687452706826
E030044B06Rik	0.214753694019701	3.45910882286261	2.19836269895393	0.0279328126328693	0.355149031204474	-3.77147593692712
Csnk1e	-0.214734398608313	6.24120230875414	-2.19816517819486	0.0279468820401746	0.355149031204474	-3.77188687478998
Wdr42a	-0.214717300818417	3.50660786957127	-2.1979901537618	0.0279593541386975	0.355149031204474	-3.77225097865546
2810021B07Rik	-0.214691442096815	4.21782699761272	-2.19772544656191	0.0279782260745974	0.355149031204474	-3.77280159477447
LOC212446	0.21469023828856	3.3504369268724	2.19771312357404	0.0279791048925184	0.355149031204474	-3.77282722614427
Gnao1	0.214679030894484	4.51057053194983	2.19759839717922	0.0279872877851352	0.355149031204474	-3.77306584600546
Cd86	-0.214626831590635	4.40548011675264	-2.197064050131	0.0280254274273055	0.355444445419485	-3.7741770723224
Mapk1	0.214589028156939	7.2295547216238	2.19667706885504	0.0280530766312914	0.35552029450832	-3.77498166856036
Prdx6-rs2	0.21456016203967	3.44488080770175	2.19638157593811	0.0280742049648374	0.35552029450832	-3.77559595037265
Immt	0.214557715253144	7.19538386089451	2.19635652899186	0.0280759965019321	0.35552029450832	-3.7756480151093
Slc3a2	-0.214395462683679	3.34231505074599	-2.19469560298009	0.0281950179736192	0.356838534353953	-3.77909923364848
Tceb3	0.214331637051754	4.77294589948902	2.19404224104794	0.0282419567290974	0.357092205120967	-3.78045613116409
Rbm43	-0.214327612719931	4.43739658450466	-2.19400104529106	0.0282449185655882	0.357092205120967	-3.78054167268554
Inhbe	-0.214257858333606	3.36210822311911	-2.19328699265655	0.0282962990962457	0.357185867456051	-3.78202412234508
LOC277231	-0.214248693292666	3.42034095456099	-2.19319317315683	0.0283030559756203	0.357185867456051	-3.78221886579691
6330500D04Rik	-0.214239108852135	3.80694775734818	-2.19309506040189	0.0283101235423237	0.357185867456051	-3.78242251195358
Klhdc5	-0.21423648714711	3.70848146554944	-2.19306822287268	0.0283120570525365	0.357185867456051	-3.78247821525119
EG638695	0.214175715757839	3.46572792286651	2.19244612621471	0.028356907915079	0.357424412836233	-3.78376923232356
Krcc1	-0.214170378125876	3.69282478618704	-2.19239148663767	0.028360850148962	0.357424412836233	-3.78388260657278
Adh5	0.214060691657903	5.61082095350365	2.19126866246056	0.0284419662932947	0.357544265428948	-3.78621178207509
Olfr127	-0.214050687430021	3.3106392477	-2.19116625248103	0.028449374630006	0.357544265428948	-3.78642416095946
LOC545952	-0.21401392738562	3.29088087609423	-2.19078995203697	0.0284766104781027	0.357544265428948	-3.78720445150423
Alg8	-0.214007849043386	5.068766183758	-2.19072773005332	0.0284811161400628	0.357544265428948	-3.78733346109628
Vpreb1	0.214001995348529	3.45909351792299	2.19066780771073	0.0284854558592906	0.357544265428948	-3.78745769920333
Pnpla2	-0.213992689153002	7.39109663288577	-2.19057254325808	0.0284923563112384	0.357544265428948	-3.78765520576847
Midn	-0.213983879151241	8.22051807709139	-2.19048235817727	0.0284988901672294	0.357544265428948	-3.78784217363622
Giyd2	-0.213982755507796	3.6965370384769	-2.19047085581011	0.0284997235997573	0.357544265428948	-3.78786601930034
Iqwd1	-0.213962127141431	4.6506013100181	-2.19025969003081	0.0285150278710803	0.357544265428948	-3.7883037667871
Actr1a	-0.213955649367541	7.34837129684997	-2.19019337919709	0.028519835218998	0.357544265428948	-3.78844122069794
Lass1	0.213835570807639	3.47415726422034	2.18896417460419	0.0286090755770225	0.358475163856667	-3.79098845166417
Six4	-0.213769966578965	3.37703606370944	-2.18829260576404	0.0286579330497649	0.358822984970266	-3.79237951255975
Ercc5	-0.213758021962051	5.10931513150487	-2.18817033266231	0.028666836299255	0.358822984970266	-3.79263273825086
Olfr137	-0.213699573177167	3.49811438623667	-2.187572011739	0.0287104370682784	0.359180781732855	-3.79387164755043
Gm336	-0.213604607309055	3.39930486160423	-2.186599877485	0.0287814000901646	0.359604151977874	-3.79588386852797
Pcdhgc4	0.213601772415835	3.49530091612351	2.18657085761859	0.0287835207769859	0.359604151977874	-3.79594392300964
Ly96	-0.213583921830547	4.6304687688336	-2.18638812706753	0.0287968772815813	0.359604151977874	-3.79632205215121
Ear5	-0.21357385391516	3.46045800638445	-2.18628506514003	0.0288044128423749	0.359604151977874	-3.79653530697386
2310047A01Rik	-0.21348833022329	7.50480909706414	-2.18540958732838	0.0288684934993933	0.360216152585022	-3.79834643247215
Tubgcp4	-0.21345572653371	3.40964851075943	-2.18507583411707	0.0288929548826957	0.360333410215892	-3.79903668611899
Lpo	0.213415418440349	3.49716196260499	2.18466321346663	0.0289232212714466	0.360522904019282	-3.79988990418514
Nol6	0.213394764885865	5.83332911156404	2.18445178984485	0.0289387401076396	0.360528470507677	-3.8003270240721
Wdr34	0.21331474374626	5.48946392548876	2.18363263984495	0.0289989347527361	0.360615497982464	-3.80202022321725
Wars2	0.213306005434093	4.53018888510945	2.18354318862686	0.0290055145336878	0.360615497982464	-3.8022050821823
Svep1	0.213299016382914	3.82258424465643	2.18347164401626	0.0290107780797184	0.360615497982464	-3.80235293008632
Tnc	-0.213298721275357	6.25557315902931	-2.18346862309758	0.0290110003471774	0.360615497982464	-3.80235917274899
Slc25a45	-0.21327775911636	6.35301028949245	-2.18325404039325	0.029026792259405	0.360615497982464	-3.80280258113786
Zp2	0.213253323569108	5.68098840224121	2.18300390175954	0.0290452101998657	0.360615497982464	-3.80331940641097
Aatk	-0.213245304191461	3.96204333592766	-2.18292181003689	0.0290512568817813	0.360615497982464	-3.80348900775586
Eno1	0.213168901107923	7.84862150462452	2.18213969688301	0.0291089198420884	0.360800257829109	-3.80510453221829
Fbxw16	0.213165825416278	3.55069470045625	2.1821082120426	0.0291112431902305	0.360800257829109	-3.80516955484202
Zdhhc15	-0.213165628372636	3.50610923524058	-2.18210619497185	0.0291113920405593	0.360800257829109	-3.80517372047296
1700012B09Rik	-0.21312681628692	3.47219844881531	-2.18170888845801	0.0291407241664178	0.360838412522581	-3.805994158167
4631427C17Rik	0.213121636087024	3.95629590597929	2.18165586046108	0.0291446410114392	0.360838412522581	-3.80610364964594
Mad2l1bp	0.213094093588453	5.34101516759634	2.18137391699199	0.0291654740141538	0.360904411226598	-3.80668575795297
Olfr788	0.213074704335234	3.41767193708822	2.18117543560506	0.0291801476301104	0.360904411226598	-3.80709550300695
Lrrc33	0.213039973639025	4.88372017768242	2.18081990892877	0.0292064473978673	0.36104300865994	-3.80782935921306
Nudt16l1	-0.212983367884671	5.52258020065426	-2.18024045450082	0.0292493557374113	0.361335969025688	-3.80902517687825
Exosc3	-0.212958217960216	3.43541743055585	-2.17998300302341	0.0292684373012362	0.361335969025688	-3.80955637645006
Rnf103	-0.212930216955594	7.0664909085673	-2.17969636597917	0.0292896946164097	0.361335969025688	-3.8101477207951
LOC665682	-0.21292906371424	3.43150640098778	-2.17968456062799	0.0292905703988632	0.361335969025688	-3.81017207406665
Bnip3l	0.21280957079979	7.10339696424991	2.17846135109432	0.0293814366608902	0.361926587738936	-3.81269471944993
1700020D05Rik	0.212806969909354	3.558445746852	2.1784347266372	0.0293834171555871	0.361926587738936	-3.81274961176445
Mcph1	0.21280641569289	4.04464729245886	2.17842905330614	0.0293838391885039	0.361926587738936	-3.81276130852743
Klhl8	-0.212741431591806	3.92375650152173	-2.17776383250749	0.0294333604083207	0.362181357154503	-3.81413258966312
LOC385260	-0.21272524677027	3.44026363928855	-2.17759815383027	0.0294457052349316	0.362181357154503	-3.81447405329527
2810407C02Rik	-0.212719686497801	8.69792669565074	-2.17754123515584	0.0294499473104309	0.362181357154503	-3.81459135664595
1810012P15Rik	-0.212643379996966	3.43074018405111	-2.17676011068723	0.0295082166466817	0.362419765767956	-3.81620086155192
Rusc2	-0.212628025845775	5.37390997093149	-2.17660293530822	0.0295199533947142	0.362419765767956	-3.81652465121771
Fiz1	-0.212626295069591	5.33349046839786	-2.17658521792357	0.0295212766557587	0.362419765767956	-3.81656114850898
LOC432709	-0.212603355318191	3.5411268381448	-2.17635039125839	0.0295388200114397	0.362419765767956	-3.81704485646909
Plekhb1	-0.212595160024421	4.41518828402979	-2.17626649874043	0.0295450896006486	0.362419765767956	-3.81721764991013
LOC100044124	-0.212571496644856	6.71472433192812	-2.17602426453252	0.0295631990574879	0.362456033549519	-3.81771654238804
Magee1	-0.212511146243885	5.02144810497077	-2.17540647739285	0.0296094281247191	0.362836844643074	-3.81898865195835
1700034O15Rik	0.212476363632614	3.44651171272273	2.17505041927921	0.02963610021836	0.362977735393329	-3.81972166101002
Il23a	0.212447288827385	3.61870399233887	2.1747527900925	0.0296584112899677	0.363007936406626	-3.82033429164168
Vdac1	-0.212433603617306	8.70939677869911	-2.17461269911291	0.0296689178793877	0.363007936406626	-3.82062262152559
Abcc1	-0.212392003344101	3.56516268831026	-2.17418685084382	0.0297008754442195	0.363032449155409	-3.82149897206296
Sfrs10	-0.212386580433286	4.5084472376795	-2.17413133829531	0.0297050435350992	0.363032449155409	-3.82161319835066
Serpina3g	0.212346928475364	7.03658450041747	2.17372543428685	0.0297355356227951	0.363032449155409	-3.82244832463008
Gm1467	-0.212324207121866	3.4000644364392	-2.17349284328892	0.0297530203175575	0.363032449155409	-3.82292679817447
Kif22	-0.212304620386266	5.54427510485497	-2.17329234034002	0.0297680999338862	0.363032449155409	-3.82333922083857
Psmd10	0.212298995303109	6.84929836066417	2.17323475821997	0.0297724318392002	0.363032449155409	-3.82345765680905
Rnmtl1	-0.21229285658212	4.94737334569146	-2.17317191815893	0.029777159918182	0.363032449155409	-3.82358690382895
Rai1	0.212271791368159	3.72378249852247	2.17295628051494	0.0297933893791584	0.363045274553983	-3.82403039062253
LOC384206	0.212245488331417	9.23781853204876	2.17268702500757	0.0298136649399621	0.363068298123305	-3.82458408772667
Clpp	-0.212229966156426	6.18792562580444	-2.17252812962435	0.0298256356944939	0.363068298123305	-3.82491080804619
LOC100047421	0.212190674695959	3.44797322730387	2.17212591590937	0.0298559558755719	0.3631954180804	-3.82573773216012
2210018M11Rik	-0.212177088743275	6.86931904759628	-2.17198684099499	0.0298664459600396	0.3631954180804	-3.82602362512692
LOC100043671	-0.212110542375126	4.95259911802606	-2.17130562778393	0.0299178740118676	0.363518299984116	-3.8274237143656
Ttc28	0.212103408320645	4.27852994223443	2.17123259882237	0.0299233918339768	0.363518299984116	-3.82757378383816
Setd6	-0.212079538969451	5.32830612092828	-2.17098825615087	0.0299418599034103	0.363558014664759	-3.82807585445744
Nans	0.212036773982246	4.70466952067758	2.1705504850889	0.0299749723100951	0.363775412307191	-3.82897523670617
Mpzl3	0.211976441358459	3.35387724021433	2.1699328799284	0.0300217406514998	0.364158233460383	-3.83024377211167
Mcc	0.211947171178164	5.26989425583919	2.16963325075161	0.0300444527508203	0.364249016624238	-3.83085906797159
Kcnd2	0.211881462765444	4.17276299756912	2.16896061541375	0.0300954927729455	0.364682972203068	-3.83224003165808
Ubxd7	-0.21179206532373	3.9837619547821	-2.16804548330326	0.0301650532689776	0.365116676399402	-3.83411816926122
Cryga	0.211779867209369	3.38806676152244	2.16792061523181	0.0301745553736593	0.365116676399402	-3.83437437618559
Edg3	-0.211776631358201	3.42141882525784	-2.1678874908912	0.0301770764733118	0.365116676399402	-3.83444233892494
Cryba4	-0.211751646950456	6.50953591377081	-2.16763173375374	0.030196548291433	0.365167560733608	-3.83496705269272
Pknox1	-0.211638302665386	4.14478114349743	-2.16647146571004	0.0302850198141758	0.365923218898723	-3.83734669214184
Map3k2	0.211603454455609	3.46132315725764	2.16611473608614	0.0303122655087005	0.365923218898723	-3.83807806690259
LOC244406	-0.21158591764329	3.46137011649789	-2.16593521752542	0.0303259844392484	0.365923218898723	-3.83844607416934
Lysmd3	-0.211585909353795	3.3707029159177	-2.16593513266859	0.0303259909253258	0.365923218898723	-3.83844624811588
2010107G12Rik	-0.211571128247186	3.36119028599518	-2.16578382335786	0.0303375582308233	0.365923218898723	-3.83875640362906
Cyp4v3	-0.21152837477348	4.91239017703334	-2.16534617015578	0.030371037317978	0.365923218898723	-3.83965338807009
10-Mar	-0.211517448413711	3.65645835059574	-2.16523432061642	0.0303795985453437	0.365923218898723	-3.83988259824669
Rad23b	0.21147882315757	4.25748211150947	2.16483892661529	0.0304098795559428	0.365923218898723	-3.84069277336221
2610301F02Rik	-0.21146262854002	3.5636275714717	-2.1646731476595	0.0304225833500921	0.365923218898723	-3.84103241578935
Foxa2	0.211461554818219	3.3655027471411	2.16466215632374	0.0304234257874184	0.365923218898723	-3.84105493355415
Letm2	0.211439667458099	3.40127222021756	2.16443810264082	0.0304406028809342	0.365923218898723	-3.8415139236473
Cdk2ap2	-0.211423128192081	6.58624238451978	-2.16426879563239	0.0304535883421798	0.365923218898723	-3.84186072972284
Rassf1	0.211417629317179	7.3524803975283	2.1642125054646	0.0304579067235518	0.365923218898723	-3.8419760276952
LOC664837	-0.211353890297296	3.41110266103757	-2.16356003015134	0.0305080007078576	0.366341052676683	-3.84331226038416
Plekhm2	-0.21132521477291	6.42410093002335	-2.16326648827086	0.0305305605439341	0.366428002112847	-3.84391328621251
H60a	0.211303688023765	3.53661070862373	2.16304612604349	0.030547505653784	0.366447510149705	-3.84436442340464
Fcrla	0.211254135729703	3.7431587491297	2.16253887556098	0.0305865422024308	0.366731874427141	-3.84540271873393
Nckap1	0.211166032602704	5.4454165385127	2.1616369929231	0.0306560543313783	0.36738117214758	-3.84724818859111
Plp1	0.211105732609904	3.55196656978407	2.16101972179525	0.0307037083459626	0.367642444117675	-3.84851083076698
LOC100040505	-0.211072380425749	3.56957623339674	-2.16067830649196	0.0307300932982804	0.367642444117675	-3.84920904867334
Cd55	-0.211065469324606	4.20835633322569	-2.16060755983016	0.0307355631132031	0.367642444117675	-3.84935371669096
[truncated: 21,921 more rows]
