# Supplementary material for: CXCL10-based gene cluster model serves as a potential diagnostic biomarker for premature ovarian failure
Source: PeerJ. 2023 Dec 13;11:e16659. doi: 10.7717/peerj.16659 (PMC10725173; doi:10.7717/peerj.16659)
Supplement: Supplemental Information 1 [file peerj-11-16659-s001.zip › Raw data/Figure 2/F2D/pData_1.txt]

Gene	logFC	AveExpr	t	P.Value	adj.P.Val	B
Ovgp1	4.6105151818181	5.86846866597219	66.085947972851	8.65938091226142e-35	1.03566195710647e-30	66.6707456232604
BC048546	4.55652767102545	5.81318600893293	70.3297602089076	1.28585427072648e-35	3.07576341557774e-31	68.1099541425205
2810025M15Rik	4.20580871093252	7.19077057379406	61.7984009027099	6.75154016086013e-34	5.38322802159248e-30	65.069162999972
Ltf	4.02155400380175	6.38624353097797	43.8462424001624	2.37109084602181e-29	1.13432986073684e-25	56.2020754298899
LOC100047788	3.05410974363536	7.9037300439143	40.4034424137982	2.83163291790365e-28	8.4665824245319e-25	53.9607459817093
Mia1	2.96804664795523	5.28470096141521	41.5528091091605	1.21033587745073e-28	4.13589059837449e-25	54.7338595097831
Gng13	2.94014472248781	6.73947823179775	34.4348169045396	3.53039610463544e-26	6.49592883252922e-23	49.4841099545963
Lcn2	2.83799901497808	6.043490942157	44.1273393355336	1.95279211707963e-29	1.13432986073684e-25	56.375556638822
Ctsc	2.6327177463048	6.1235480207428	41.7137826787631	1.07645614555819e-28	4.13589059837449e-25	54.8400876304761
Padi1	2.55066894118959	4.78940817093266	27.7199974556432	2.3140212179135e-23	1.90866853560313e-20	43.2790980708702
Gpnmb	2.5478106475294	5.82597143268689	36.350774037719	6.91022546387596e-27	1.65292593095913e-23	51.0125677827942
Sox3	-2.51157557719488	4.79029181259243	-38.7364824526645	1.01342208104906e-27	2.69345068652151e-24	52.791803494036
Myl1	2.46174381533937	5.22514810940858	27.1673164166254	4.20556036875053e-23	3.10127890496289e-20	42.6988310090419
4930511J11Rik	2.36270419703029	6.23700693593459	31.30643688245	6.15283490296017e-25	8.17643393771152e-22	46.7725756597172
H2-Eb1	2.29726896245814	7.14151650710911	34.5001061886643	3.33483707519384e-26	6.49592883252922e-23	49.5377576979638
Gdf9	-2.26873868950581	5.90375024760133	-35.2221566832099	1.78774083978848e-26	3.88752371706731e-23	50.1235687843087
LOC665032	-2.26127744778808	8.55658065978776	-33.8359291513982	5.98334468794071e-26	1.02229717811101e-22	48.9866410956853
Igk-V5	2.24898638845922	6.30777371941051	31.6498620760573	4.43836711766238e-25	6.24504361496966e-22	47.0844287556344
AI324046	2.23926420329798	5.62349314769513	32.7160873676043	1.64394158229685e-25	2.62153884323604e-22	48.0296559794049
Ighg	2.1916279677758	6.68487693348199	32.0705527903215	2.98827045321156e-25	4.46746432755129e-22	47.4614726940998
Klk1b27	2.1548668698448	4.87984865099757	26.6261779092691	7.63171558950539e-23	4.93380099732348e-20	42.1187892233114
Mapk1	-2.12060377054978	8.28985660689869	-29.2971552363466	4.46168277007189e-24	5.08206913619617e-21	44.8710248745092
Wfdc2	2.10244423522989	5.20687272987079	28.978838085857	6.178014757504e-24	6.4642975139927e-21	44.5570836625053
LOC677643	2.08435892787913	4.90612553776741	30.6360351147296	1.1755825083735e-24	1.47999650527864e-21	46.1530140439803
Epb4.1l3	2.05193356867488	6.83703412616271	28.9729257651224	6.21567068653145e-24	6.4642975139927e-21	44.5512182905549
Serpina3c	2.04491666019578	5.46323094986775	29.4310504728193	3.89465820271622e-24	4.6580112104486e-21	45.0020047622634
LOC100044934	2.00237168458659	5.36824072959646	24.4669008228836	9.24060202040766e-22	4.60490000683648e-19	39.6787596918383
Upk1b	1.99325816084059	4.81781166360949	28.8914121153983	6.7596480476993e-24	6.7371158875403e-21	44.470223293235
Epb4.1l4b	1.9862446100003	5.59533740403776	24.6454698586617	7.46270194837046e-22	3.79803894904301e-19	39.8885818425932
Rtn1	1.95396408896795	4.90260657837204	27.9072054903299	1.89481170857609e-23	1.68094941050134e-20	43.4729392814858
Wfdc15b	1.94318485227791	4.42899460070515	28.3797123651085	1.15042750607862e-23	1.10072903781602e-20	43.9562350872471
Ces3	1.94137445096588	4.91708871592664	27.5994817306544	2.63350035695595e-23	2.09977761794621e-20	43.1535927698436
Serpina5	1.93614930232012	6.47131955353966	27.0831053995262	4.610880614155e-23	3.24389012619375e-20	42.6093492496137
Enpp5	1.91347076203423	5.52765958447163	27.9059265339752	1.89739272924482e-23	1.68094941050134e-20	43.4716195936202
Klk1b4	1.88122362494877	4.43190944343742	26.6460759456462	7.46484186422322e-23	4.93380099732348e-20	42.1403308248406
Dynlrb2	1.82456420389572	4.37399705671086	26.280623258303	1.12311798479772e-22	6.88845697342601e-20	41.7420492997323
H2-Ab1	1.82144992862297	7.37923019148165	21.4201215512037	4.47446937894063e-20	1.37217060954179e-17	35.8477520086938
Nobox	-1.81294675423436	4.74026284640807	-27.7569200451039	2.22435890024715e-23	1.90023803192543e-20	43.3174362099231
Sftpd	1.79922143848411	4.28809399270218	25.0209304061614	4.78341402478587e-22	2.54265029939729e-19	40.3248638544534
Porcn	-1.78320612288204	4.54322029176365	-26.3041871852402	1.09375097535528e-22	6.88487456065745e-20	41.7678997215928
Slc1a3	1.77954819980114	5.19793486836195	27.1785988482144	4.15411758646386e-23	3.10127890496289e-20	42.7107979214279
Spint1	1.77482269827782	5.45157976405814	25.3524839282289	3.24598309122161e-22	1.76463444413684e-19	40.7047201068462
Gstm6	1.7737663056141	5.81178283655091	22.9519505204718	6.00590407543074e-21	2.39435375807172e-18	37.8354587777796
Inmt	1.76052370850987	4.48350861662965	26.9320235517678	5.4420621533284e-23	3.71926076307472e-20	42.448092149144
Arhgef4	1.74506270236779	5.04321504002818	27.1515565380144	4.2785202284187e-23	3.10127890496289e-20	42.6821064475045
Tmem100	1.73435919180144	5.29180685919207	26.2364808950093	1.18033919859822e-22	7.05842840761737e-20	41.6935601272416
Serpina1e	1.71829429398279	4.21261163078977	23.977074193173	1.67281945585432e-21	7.69496949692988e-19	39.0953243757466
2610035D17Rik	1.71321394384084	4.31371171366175	25.7311968506958	2.09624094662163e-22	1.19185584870221e-19	41.1325476442642
Nicn1	-1.71196851802687	5.01233867311637	-26.1304637370201	1.33037939883892e-22	7.76162810249441e-20	41.5767636471445
LOC640340	1.70853787550443	4.47671588416838	21.0728459876756	7.17950563789455e-20	2.12017005998071e-17	35.3783797336004
LOC666238	1.70604681385592	4.64899073645869	25.7121501425089	2.14255022969043e-22	1.19185584870221e-19	41.1111828072669
Cfd	1.69480690856365	6.6097969008444	23.5054425784836	2.99328926316611e-21	1.30180871227152e-18	38.522365177154
Lgals3	1.69117845935455	7.45959847276758	24.0778950975838	1.47914439979525e-21	6.93747726335343e-19	39.2163686419912
BC018465	1.67655970020539	5.33995002853302	24.2005602589742	1.27428171746938e-21	6.09616373637351e-19	39.3629666941496
Rps6	-1.63259223375067	7.46523594240009	-23.8507927598187	1.95285033968994e-21	8.81361889158178e-19	38.9430038180579
LOC433955	-1.62738652521616	6.15765173198123	-23.2514303840126	4.11283311584124e-21	1.72594680931443e-18	38.2091019545511
Ky	1.6142859847895	4.60364922125719	24.7141616422092	6.87635792036307e-22	3.57570611858879e-19	39.9688939417425
Fcgr4	1.61072343881791	5.77265293857811	23.3098678519632	3.82186743104017e-21	1.63248337411573e-18	38.2814650648555
H2-M2	1.60806459885529	4.80276841252657	24.2983820295536	1.13199687876794e-21	5.52599292655695e-19	39.4793491988581
Foxo3	-1.60342393386484	6.01910127572496	-23.1051992898466	4.94532676170223e-21	2.03952096792961e-18	38.0272457183571
Sectm1b	1.6012777847767	5.58862566555078	22.8845515617681	6.54409692028841e-21	2.48467933862379e-18	37.7507174448711
Espn	1.58943342549221	6.71449379398019	19.2715725691559	9.35197757539031e-19	2.33020107920142e-16	32.822212990152
Gsta3	1.58852955328363	5.28171595524978	21.4588298957964	4.24652321658028e-20	1.31917967974806e-17	35.8996249597143
Apoa1	-1.58724479486516	6.27314501410283	-21.9050847783505	2.33781927768631e-20	8.10444016264589e-18	36.4913371151869
Atad4	1.5698398287713	5.68416035294915	20.8839990931422	9.31130437333734e-20	2.62031059541446e-17	35.1200817044223
LOC637785	1.56630150127307	4.41851407969268	23.5887062503522	2.69902361400332e-21	1.19556749716592e-18	38.6243319751482
Nrcam	1.55750837280058	5.45631402892367	20.9408674446163	8.6082349607258e-20	2.48083108747664e-17	35.1980933607398
Oas1d	-1.53872405062782	6.72192711012574	-18.1250037512265	5.34326221155721e-18	1.16191665545862e-15	31.0797712290416
Raf1	-1.53316793424056	5.6065436380843	-21.4900062172421	4.07164806455291e-20	1.28149765400139e-17	35.9413400771874
LOC636944	1.51513550896299	5.56798119447186	21.8508232108791	2.51235337413573e-20	8.34659620962872e-18	36.4200029945517
LOC666185	1.51432857633845	4.40804369587472	22.3642087484888	1.27919085817481e-20	4.56690228769275e-18	37.0882576985403
Zbtb8b	1.50885048309811	6.02864307388051	21.6311712880395	3.36794768983752e-20	1.10357957179334e-17	36.1295112491889
LOC676136	1.50310329772031	6.07003578103018	19.2431921107033	9.7537842945614e-19	2.39850791541418e-16	32.7802166755973
Kitl	-1.50227944914005	4.52287829133431	-23.0380764003594	5.38385228960403e-21	2.18274147063268e-18	37.9433954540424
Lgals7	1.49835664651935	6.37594234041091	22.1124907843232	1.77792980701238e-20	6.25412955643179e-18	36.7624576680364
Anpep	1.49330659719975	5.43004140690534	14.7751681832307	1.54644947910928e-15	1.69683814405019e-13	25.3832400368666
Vps35	1.48730480883412	8.10560487307468	20.9542768899902	8.45057032430622e-20	2.46509319704152e-17	35.2164594990401
Hp	1.48257878240083	5.73425815444598	22.9211047518305	6.2463141981901e-21	2.44937435443782e-18	37.7967060504826
Krt7	1.48190194299163	4.63629602318911	19.4943837298792	6.73382937179747e-19	1.71354466567442e-16	33.149990356471
Olfml2b	1.47963518356834	4.18892417220098	20.9284033312668	8.75750248515626e-20	2.49380308863021e-17	35.1810121245355
Cyp2f2	1.47752732294816	4.21599313902782	21.499683244856	4.01888989811095e-20	1.28149765400139e-17	35.9542766874731
Hist1h2ak	-1.46956553104007	8.18152091372064	-22.8849213819194	6.54101201166163e-21	2.48467933862379e-18	37.7511830820066
Ctsh	1.46606751951324	6.52370811368994	21.8777381520524	2.42416210382355e-20	8.28370821763706e-18	36.455407337539
LOC236604	1.46530911754818	4.85867810588293	21.1235676773729	6.69757392702038e-20	2.00257460417909e-17	35.4473856853017
Ddr1	1.46197313600185	4.85681337900935	22.6035073086344	9.38271824882409e-21	3.506790945498e-18	37.3947380179164
Lsr	1.4606702911462	5.11353964271549	20.1267471762806	2.69713396015971e-19	7.41556831345061e-17	34.062021084693
1500015O10Rik	1.44994391743627	4.59256446787072	21.8560455388768	2.49498666529593e-20	8.34659620962872e-18	36.4268757697504
Tuft1	1.43749205376016	6.54424469352549	15.8758387818486	2.16512516702804e-16	3.36297363605914e-14	27.3636622619529
Cldn15	1.43320736472087	5.12950777038875	19.000873405652	1.39992167919909e-18	3.38243702691336e-16	32.4193521676776
Klk1b21	1.43164002366569	4.15306992325228	22.4834919969045	1.09566745148652e-20	3.97096446053903e-18	37.2414210077709
Lyz2	1.42610099448553	8.92105001415435	14.9290932262172	1.16690361926593e-15	1.37499185087886e-13	25.6671448565821
Chrnb1	1.42563416191722	4.83087138277221	22.4966901645664	1.07710143154962e-20	3.96373326810262e-18	37.2583198641462
Vcam1	1.39543967559288	5.36376140767419	19.943719082003	3.50586945380384e-19	9.42251655449301e-17	33.800774597193
Supt16h	1.3928903269923	7.01113391001965	17.5560923020676	1.31327334690319e-17	2.73160856155863e-15	30.1787835093339
Krt19	1.38324136580357	5.2770206490588	20.7813306442591	1.07342753860706e-19	2.98562636319546e-17	34.9787380747524
Ins2	-1.37457468422822	5.5092601463372	-21.5855474771884	3.58052159636245e-20	1.15737941331067e-17	36.0688226941025
Fxyd4	1.37289000226373	4.05668170505034	21.1393855354168	6.5541986197874e-20	1.98451178462423e-17	35.4688738038763
Eltd1	1.36866255762288	5.20254382586687	19.9313264109235	3.56894499473232e-19	9.48546269711079e-17	33.7830063997245
Tulp2	1.36057845382413	6.68426328532618	19.9072592751616	3.69480161015411e-19	9.71204994669081e-17	33.7484708078697
Ltbp4	1.3557272965381	7.41118461668728	17.0138704466202	3.1652865658539e-17	5.86927555466863e-15	29.2962337993388
Rpusd4	1.33282070453227	5.61561262082293	19.295542825494	9.02590251840039e-19	2.27262724463302e-16	32.8576397648248
Igh-VJ558	1.33191018986696	8.35163242579566	15.5923926861088	3.55511811166181e-16	4.9730073234474e-14	26.8645174525883
Abp1	1.3284763627162	4.33979758762046	18.9698083266093	1.46671182173301e-18	3.50837467758536e-16	32.3727907537302
Slc12a8	-1.32427480394604	5.74295848270712	-19.960333979877	3.42310070602727e-19	9.30461010092868e-17	33.824580609592
5730410E15Rik	1.32311257505003	5.45695910467742	19.6684568536614	5.22141843417751e-19	1.34297127898415e-16	33.4037122713482
Spp1	-1.32262079435111	4.61457924427259	-14.1598493560948	4.87619972007572e-15	4.7999463911198e-13	24.2247235516665
Zp1	-1.3175541291173	4.75390530280363	-19.7338608528965	4.74784957717028e-19	1.23444089006427e-16	33.4985143427892
Ephx1	1.31187162586184	8.65872486024938	19.2381737593382	9.82666286415509e-19	2.39850791541418e-16	32.7727848940966
Slpi	1.30452349649263	5.22971536058141	17.1294933924922	2.61888457253477e-17	5.01149751800254e-15	29.4864302061776
AU021092	1.30408626737763	4.89567753997336	18.2885325571469	4.14413841198872e-18	9.35167837875191e-16	31.3341702143691
Rbbp7	1.30028248458748	8.34978227433607	18.6014486975162	2.5616422520559e-18	5.94897889992011e-16	31.8154174923622
LOC672474	-1.2974193321031	4.77179797988194	-18.197500187152	4.77280275359517e-18	1.06696674641118e-15	31.1928009996644
Slc9a3r1	1.26883503908002	5.71375657069506	18.5461618321862	2.78749778258123e-18	6.41124489993682e-16	31.7309140218378
Pcnxl2	1.26539297516656	5.51649917270024	17.3029614529255	1.97466752681773e-17	3.93617060345667e-15	29.7697310098629
9530058B02Rik	-1.25551398874826	5.56809406201008	-15.2686865313777	6.3182067296473e-16	8.21366874854149e-14	26.2853837264046
Hgd	1.2527071039909	4.15250440288271	17.9416134986789	7.12157771515474e-18	1.49428192058334e-15	30.7920645053312
Zcchc18	1.25154467846163	4.76580229223698	18.5128943542642	2.93318739236479e-18	6.68208023098721e-16	31.6799583137371
Rab25	1.2500195189332	4.22130382207037	17.9577367086152	6.94327457919715e-18	1.4697621941097e-15	30.8174619791674
Hist1h2ag	-1.24900160583159	5.54234575637125	-14.4454156976645	2.84859998198157e-15	2.94971911554109e-13	24.7671391425039
Aldh1a2	1.24557483067515	5.33667327952613	17.1539706427958	2.51624178465381e-17	4.85391157168703e-15	29.5265539016249
Zp3	-1.24332243708166	6.05425467802671	-16.4007410273148	8.80139941334952e-17	1.47223408368756e-14	28.2689562299054
Ddx4	-1.23730226027852	6.67725186403906	-15.6247184852224	3.35843844019131e-16	4.75348209996308e-14	26.9218147503322
Ppp1r9a	1.23060887719888	6.28585791736085	16.9269517045425	3.65240782914322e-17	6.66912941016075e-15	29.1525284837052
H2-Aa	1.22667465931266	3.97541495850276	14.7591177486747	1.59273818472266e-15	1.73174078993482e-13	25.3535021180618
Scarf2	1.22535073175907	7.14626537040234	18.8816284003116	1.67476344905334e-18	3.96637046548078e-16	32.2402501922468
Fndc7	1.21778509353919	4.10461613125185	18.1783608444519	4.91702625431043e-18	1.08903025928801e-15	31.1629992295332
Pop4	1.21715061329927	8.22026967153871	17.5344392319896	1.35964433831803e-17	2.7561603875057e-15	30.1439925295966
Cox7a2l	1.21515510727493	6.66074655002003	18.64267508634	2.40555122880754e-18	5.64125346990945e-16	31.8782849499512
2310007D09Rik	-1.2120125162558	4.8670137427125	-15.30799514888	5.88909955324581e-16	7.73995941283734e-14	26.3562345721731
Olfml3	1.20918146903339	6.54685183365401	13.5520738372607	1.57313122768748e-14	1.43623278497269e-12	23.0420114203784
Chst1	-1.20860617557687	5.54912776844139	-16.4954988138138	7.49973711891778e-17	1.28138365631795e-14	28.429809670789
Dnahc2	1.2048447348326	4.22581469663952	16.2290950353048	1.17836130621673e-16	1.93057550991125e-14	27.9755971718618
LOC669053	1.20394308494334	4.76946803976098	15.9592012989934	1.87377863766146e-16	2.92946307273608e-14	27.5090735705684
Upk3b	1.20247557508398	7.83363649027686	17.5395944998023	1.34845340767381e-17	2.7561603875057e-15	30.1522791037497
Stab1	-1.19938758440442	6.56175257406495	-16.2635672087239	1.11107129338695e-16	1.83288450605626e-14	28.0347199927739
Fer1l3	1.19028451215728	6.69181126528046	16.0229373922309	1.67843786057788e-16	2.65882341887569e-14	27.6198289584162
Zp2	-1.18873598599522	6.27535639523882	-16.5415845731278	6.9399688646519e-17	1.19427377872283e-14	28.5077616470655
Kcnf1	1.18872412863386	4.1020912799694	16.7772880488463	4.67984940249066e-17	8.29199983019085e-15	28.9036103800851
Kctd14	1.18819931775453	6.05593174770825	17.5432094932368	1.34066265342933e-17	2.7561603875057e-15	30.1580885855092
Klk1b5	1.17853598069854	4.05163745658296	15.5804773955836	3.63056907717334e-16	5.04902397244107e-14	26.8433733221392
Axud1	1.17434317146085	4.24860954286521	15.4472072073128	4.59579586712224e-16	6.07356006306984e-14	26.605982610812
Hoxb7	1.17173896917732	4.80818220208951	18.1343068474588	5.26629508516448e-18	1.15568604070765e-15	31.094297967547
Aqp1	1.17135949213613	6.94326323512437	17.1902702186927	2.37158625445275e-17	4.61206042329348e-15	29.5859669539875
Col6a2	1.17060884387447	6.56479896844417	15.0305809417343	9.70341601375001e-16	1.1605285552445e-13	25.853068872413
Fcgr2b	1.16957998268193	5.43054376274729	18.0250942592006	6.24667630007983e-18	1.34613060448567e-15	30.9233490409166
Retsat	-1.16909023060517	7.56144258164349	-14.6746225915779	1.86101009439957e-15	1.99620454968778e-13	25.1965313957913
Ehd4	1.16508576249085	6.0268975203478	17.2409171940852	2.18391787174291e-17	4.28191110590905e-15	29.6686837200452
LOC383196	1.16508318937821	5.11911330163214	16.6361189940004	5.92227867761629e-17	1.02652830412016e-14	28.6670932145796
Atp1b1	1.16256813739904	7.3926891430643	15.7492599988165	2.69950917357324e-16	3.9134702685983e-14	27.1416656389882
LOC630305	1.15943755828781	4.16555735628951	17.0841956443402	2.82035469481357e-17	5.35419716666196e-15	29.4120476358092
S100a8	1.15842105547251	5.63560537860362	13.0370917084213	4.37381609497468e-14	3.63269725665952e-12	22.0086776831032
Eno1	-1.1583694905888	8.42780624991892	-15.8582264612868	2.23242484132103e-16	3.41946296039765e-14	27.3328604368988
LOC100046793	1.15766465915395	4.95476479333665	17.0730540065246	2.8723102147612e-17	5.40989451473134e-15	29.3937263616703
LOC638301	1.15375212639223	4.6765032694714	17.0330708292221	3.06701102067595e-17	5.73147684488818e-15	29.327894061232
Bmpr2	-1.15054250222371	4.15986564121924	-16.948901445957	3.52253951716513e-17	6.48147271158383e-15	29.1888777663968
Bmp15	-1.14927365719596	7.38311531914299	-18.0040830720824	6.4558922117581e-18	1.37879412236834e-15	30.8903563805207
Sohlh2	-1.14447655664403	5.17705977271776	-17.2709610114477	2.07988251424715e-17	4.11163551576793e-15	29.7176529611163
Hist1h2ah	-1.1394939066622	8.14065078690067	-16.1678939664838	1.30834467122686e-16	2.11456787403693e-14	27.8703744734701
Slc14a1	1.13168682346553	3.98987479589714	14.8128701435103	1.44307934868429e-15	1.59807676020964e-13	25.4529936772336
Frag1	1.1268774199833	6.01074896444513	14.7701682985042	1.56071870897379e-15	1.70467541181064e-13	25.3739790756126
Sycp3	-1.12577023072085	6.44767808431219	-16.7199335887131	5.14864463253516e-17	8.98945836571102e-15	28.8077210161654
Mcm5	-1.12166343927197	6.15762819356149	-17.4245500597725	1.62234571106842e-17	3.26105121081989e-15	29.9668542167157
H2-K1	1.11627647645454	5.16286046231494	15.2529430876791	6.49896840963036e-16	8.35781313754615e-14	26.2569662888785
LOC100041516	1.11101210970192	4.53202722521395	13.7186118522405	1.13696544276999e-14	1.06235208558821e-12	23.3699871245087
LOC100047162	1.10981615419638	5.63242130254306	15.5158101574493	4.06977279574905e-16	5.48754777321609e-14	26.7283895117098
Mrpl48	1.10615607070602	6.58561722744666	14.0176515425376	6.39199609175187e-15	6.04334175947449e-13	23.9514966817632
Acvr2a	-1.10543579637633	4.29057350213247	-16.7355609391782	5.01631338306773e-17	8.82281000904266e-15	28.8338754678284
Slc2a3	1.10456764126804	4.40102253096434	16.8363124808305	4.24309927440791e-17	7.5742488540177e-15	29.0020027066905
Klk1	1.10368972968768	3.8940103504921	16.280202977192	1.08002500636905e-16	1.79404153835748e-14	28.0632145302212
Cdkn1b	-1.10324357934508	6.16437348245508	-15.8622780218364	2.21675493394028e-16	3.41946296039765e-14	27.339948612352
Atp6v1d	1.10066321268656	6.49126895731156	12.349589074261	1.79192656207184e-13	1.27948905566443e-11	20.5825858655458
Map3k7ip1	-1.09342056824645	5.03529004440567	-11.6518180777689	7.92366569001432e-13	4.96162521741211e-11	19.0783359210083
Dlk1	-1.09005656052504	4.2233807983523	-16.8663814951949	4.03695506246868e-17	7.31536022653282e-15	29.0520147578316
H2-Ea	-1.08917098991508	3.92590723321802	-9.14939579870587	2.68827931659699e-10	9.80238433734757e-09	13.1790080497167
Dbndd2	1.08720772289176	7.26021280573752	15.7801732555808	2.55759718912467e-16	3.79985868098523e-14	27.1960163910728
Fbxo34	1.08506855968062	6.33298331602039	15.2639191991662	6.37239148127019e-16	8.23932995848557e-14	26.2767810154216
Plvap	1.08473477526732	5.60398100931995	14.2759307529106	3.91529819319432e-15	3.91857459335599e-13	24.4462189949746
Nupr1	1.08371539247598	7.27480015984745	15.2877457325979	6.1062727056884e-16	7.98153241093259e-14	26.3197547779296
Wdr92	1.08225456890615	4.71551782636947	16.4195464729036	8.52574224461693e-17	1.43616728514956e-14	28.3009406188535
Plac8	-1.08097374681029	5.020163135061	-16.8618295976087	4.06748708247853e-17	7.31536022653282e-15	29.0444487074292
Xpnpep2	-1.07983811424995	4.73857492805438	-15.5211627474792	4.03142850310133e-16	5.48754777321609e-14	26.7379216006732
Hist1h2an	-1.07965550182326	6.36738014721141	-13.1378933408211	3.5724359158309e-14	3.06281960955825e-12	22.2132496996384
Cdc2a	-1.07916273999615	5.92813030726406	-12.8133293582917	6.88166629759454e-14	5.43265537420664e-12	21.5504746862536
LOC666904	-1.07373343890796	10.1240504021404	-14.9182314740604	1.19023716379315e-15	1.39104756058451e-13	25.6471870221835
BC021891	1.07082638394457	4.52144566188201	16.1566264799321	1.33383944436749e-16	2.1413046650517e-14	27.8509663337856
Plk1	-1.07080784214821	5.65198314186281	-14.666938890899	1.88760480017215e-15	2.01569226875526e-13	25.1822219171682
Rpe	1.06208387358656	4.37914684166411	15.6950433671709	2.96827644238822e-16	4.2771790663811e-14	27.0461328269158
Vars2	-1.06149138843028	4.68103068857579	-12.7525199901736	7.79109100352593e-14	6.03116170887833e-12	21.4249711125497
Pld3	1.05853594726633	7.63176048630156	14.9173460292931	1.19216032575178e-15	1.39104756058451e-13	25.6455595625789
Defb19	1.05721921668362	8.86299898235091	15.2426713798982	6.61976424155501e-16	8.46763425978588e-14	26.2384128358965
Dpp4	1.05441295425278	5.09998092485738	15.0676472587904	9.07338751189457e-16	1.10732361879856e-13	25.9207253869883
Serpina3h	-1.05027945279278	4.12307851575089	-15.655173190828	3.18337661445077e-16	4.53252194152753e-14	26.9757074198232
Rnps1	1.04814190272873	6.00605734891414	16.486600180567	7.61306638857819e-17	1.29152161712617e-14	28.4147370050997
Lhx8	-1.04697541952124	5.30615310961185	-15.5169118595831	4.06185000330026e-16	5.48754777321609e-14	26.7303516810142
Ms4a7	1.04637004757677	4.73024730792137	16.2126745822045	1.21187478280847e-16	1.97197583705976e-14	27.9473979429882
Ampd3	1.0453568748982	5.20626907880941	15.0320823763229	9.67704136569402e-16	1.1605285552445e-13	25.8558119914896
Mcm2	-1.04403052211809	5.57799586830672	-13.1127898467799	3.75672430311731e-14	3.20931590466307e-12	22.1624095936154
Gfer	-1.04382792826744	7.31107787653748	-15.9716986657378	1.83371235128117e-16	2.88568417385826e-14	27.5308191619357
Cdca8	1.04254130856737	6.67199247728034	15.7607112101377	2.64601930855471e-16	3.88408912055512e-14	27.1618089718632
Hsd11b2	1.04171325413188	5.34641154474876	15.1013241448911	8.5374477873899e-16	1.04726026191983e-13	25.982080499402
Cldn3	1.04040607088439	4.19233988307983	15.5107338676916	4.10648432861906e-16	5.48754777321609e-14	26.7193470074206
Heph	1.0398158529829	7.70563440326403	14.4370506621658	2.89348043394348e-15	2.98327810258311e-13	24.7513683574626
Pdcd4	1.0393658413352	7.34854922904477	12.7005127266162	8.66645915646125e-14	6.58100644516041e-12	21.3172982079018
Car12	1.03773679624953	4.41422035916017	14.1408699252239	5.05499894170605e-15	4.95555633957413e-13	24.1883767152461
LOC233529	1.03577543561683	7.51598029774296	13.2956394796224	2.60836234756866e-14	2.29301499827893e-12	22.5311180799467
Slc4a4	1.03437040968982	4.4273268377619	15.807072673603	2.44036071807561e-16	3.64833927352303e-14	27.2432393253285
1110017D15Rik	1.03263577685124	4.22276133323208	15.8515043161753	2.25867536681785e-16	3.41946296039765e-14	27.321096816201
Mfap4	-1.03246820824002	5.6655325571653	-15.2007196727415	7.13759143010289e-16	9.03339613799265e-14	26.1625326807328
Naip5	1.03208122797717	4.20457070227086	16.1194626132167	1.42161213360004e-16	2.26699748238087e-14	27.7868723268024
Cbs	1.03138889332709	4.97948474227264	15.5272319468054	3.98839981283953e-16	5.48290365075411e-14	26.7487266326917
Slc39a4	1.02884675960268	4.22109585014389	15.834788682318	2.32533663414982e-16	3.49824228231847e-14	27.2918270473365
Krt18	1.02811922227398	4.47641151946113	13.0837181843898	3.98239397192982e-14	3.36603759040852e-12	22.1034451381448
LOC100047628	1.02790782595387	8.92824973289219	14.6957541779737	1.78983813487884e-15	1.92851027866224e-13	25.2358548634127
Stard5	1.02671881279764	6.29147764186861	15.6641111012935	3.1338014480669e-16	4.4886545292072e-14	26.9915077550543
Ms4a6d	1.02496851350204	5.2636066095928	14.5614009313682	2.29509684623238e-15	2.41844566351887e-13	24.985081721001
Ngfr	1.02280546725969	4.63557064338431	15.6164070573109	3.40791355529715e-16	4.79513483780634e-14	26.9070919999312
Ppfibp2	1.02242128692913	5.12146936117418	11.9834407313329	3.88155527741841e-13	2.55073632516067e-11	19.8005497660349
1810010M01Rik	1.02022852006696	5.06784554265867	15.5529784309413	3.81105207556385e-16	5.26938529754262e-14	26.7945252275937
Dhcr24	1.02009129015143	4.56394920511444	15.0644315260405	9.12634049707088e-16	1.10813230807074e-13	25.9148610122447
Ccdc92	1.01980112139028	5.20875585835641	12.7747519779232	7.44509125737828e-14	5.85811127883185e-12	21.4709044017512
LOC622994	1.0194511308564	7.66067607377462	15.1687168146426	7.5605047754575e-16	9.51827759099702e-14	26.1045347519747
Laptm5	1.0193226984349	7.38059221345796	15.7508504625895	2.69201392965548e-16	3.9134702685983e-14	27.1444640708538
Per2	1.01627611067385	4.79178870469497	15.76054963406	2.64676641576289e-16	3.88408912055512e-14	27.1615248335415
C1qb	1.01183746071588	6.88158966048987	14.8715505852937	1.2961110424432e-15	1.48339598733213e-13	25.5612826291156
Ly6e	1.01064626009873	7.0206401791362	15.8534109060057	2.25119788180551e-16	3.41946296039765e-14	27.3244337261663
Plau	1.00907467500901	5.7632285774712	6.80366265505882	1.31045789786682e-07	2.54639747497761e-06	6.92848763811713
Cpeb1	-1.00577444799695	5.13034646746305	-14.354173821056	3.3794309961844e-15	3.45452946276628e-13	24.5947356680135
Ifitm3	-1.00450245132372	7.53922616155818	-15.1489720206479	7.83420252030184e-16	9.76011063987604e-14	26.0687029900096
Cxcl16	1.00279100575078	5.58119980232065	14.7855297222392	1.51730394314469e-15	1.67253042949405e-13	25.4024242011035
Cd68	1.0010865134578	4.85174824914105	14.313589723034	3.6472578850006e-15	3.66564742055522e-13	24.5177791992607
Nphs2	-0.998280910331003	4.61652094542595	-14.3364800304876	3.49362127911909e-15	3.54099241510715e-13	24.5612049540112
LOC100044172	0.997954998809227	6.45464635688995	14.9039849320202	1.22157123819398e-15	1.41159343080193e-13	25.6209924054695
Sdf2l1	-0.995511711225466	5.19808449224568	-14.8628700787639	1.31684274809848e-15	1.49283784523771e-13	25.5452848727056
Serpina1b	-0.994259413899925	4.3403819265795	-15.4556342029467	4.52758122946936e-16	6.01665238938372e-14	26.62104238768
Snhg11	0.990961723218727	4.33305138375253	14.080517724389	5.66965516784385e-15	5.49061342570141e-13	24.0725503924853
Hdc	0.990681703357273	7.80000654508215	15.1372638944971	8.00128980202053e-16	9.91662445929177e-14	26.0474381127078
Akr1c12	0.988088948957324	5.26777093312566	14.5290825035842	2.43719024287129e-15	2.53467785258615e-13	24.9244895947063
Gpha2	0.985879373735088	5.33961295356641	15.2204498409143	6.88905523399991e-16	8.76522346794031e-14	26.1982404840362
2210023G05Rik	0.985769564566461	4.94981996567747	11.5781458630432	9.30143525275549e-13	5.74910416656102e-11	18.9160672999996
Grip1	0.985382368614694	4.43012718929159	15.0517319689246	9.33858687333395e-16	1.12817675762701e-13	25.8916917127169
Map2k2	-0.981628497581793	7.78420467323458	-14.9128484069548	1.20197848491868e-15	1.39569540578907e-13	25.6372916914034
Plekhf1	0.980290018778527	5.16176594174834	15.5110764564747	4.10399605634005e-16	5.48754777321609e-14	26.7199573436071
Gpx7	-0.977095953797117	7.2515967046048	-14.3154229918089	3.63470131520737e-15	3.66564742055522e-13	24.5212591073813
Rnf213	0.976931470627101	8.4798507950425	15.1253864194657	8.174540679624e-16	1.00791243843611e-13	26.0258522393229
Ppp1r3b	0.976871440703499	4.18239527568682	12.6851098390466	8.94463491094234e-14	6.75312532237877e-12	21.2853493266368
LOC100047619	0.974345917873467	8.2464615612165	14.1286952659356	5.17322695717653e-15	5.0507587271699e-13	24.1650418369265
Mcm10	-0.973923454224634	4.70618964818225	-14.5587649588893	2.30636063086554e-15	2.4196555390484e-13	24.9801435970643
Ctnnal1	0.972784661854991	6.74079353985962	14.4288624946126	2.93811606747186e-15	3.01629769673506e-13	24.735924170713
Mmp11	0.972014605490387	6.55636755547422	15.1558659953999	7.73750058966418e-16	9.69010545051137e-14	26.0812180307722
Ctsl	-0.97138295467489	5.04773443712524	-12.9333580543873	5.39279438916491e-14	4.35796087124407e-12	21.7969642960961
Itga2	-0.970726151665947	4.08800485823777	-14.0227355219041	6.33021418475008e-15	6.03261845813633e-13	23.9613015929653
Fbxw15	-0.968940518478435	5.23387618287979	-13.380777235732	2.20355593253561e-14	1.95944453183092e-12	22.7015346618431
Slc23a3	0.968722549784304	5.24622249042606	11.0832254467927	2.77777516727552e-12	1.53451228640255e-10	17.8084898280081
Cbr2	0.966714108067775	4.57574877290508	14.8597750638051	1.32431677899687e-15	1.49422912045308e-13	25.5395791258262
Rpl29	0.966378500753347	7.72521953632656	12.097823010025	3.04378876384527e-13	2.06253334932518e-11	20.0465690351529
Aldoc	0.963894588941152	4.74671370711282	12.4274443987093	1.52337317503603e-13	1.09756284177295e-11	20.7468267381629
Zfyve16	-0.963286080427289	4.84319916162929	-14.72380511448	1.69966016207668e-15	1.83963217542418e-13	25.2879860739708
Rasl10a	-0.962728767868068	6.61171831801896	-14.3458193380187	3.43286242780072e-15	3.49421571374439e-13	24.5789074334224
Dnajc6	0.959410009721225	4.79340504837237	14.6266213046899	2.03369584873316e-15	2.16204465340877e-13	25.1070416007485
5730593F17Rik	0.958608342353067	5.02693294529024	15.0154124774605	9.97405160682845e-16	1.18696176335988e-13	25.8253438918485
6030408B16Rik	-0.95780967343563	5.05779034619725	-13.1529908989237	3.46609830209199e-14	3.00395186181306e-12	22.2437917498589
Upk1a	0.955737135877351	3.81472673409588	14.8665884989518	1.30792059600915e-15	1.48978384078757e-13	25.5521386449631
Eml1	0.955021541799216	5.32170766012782	14.8880856995722	1.25754344710074e-15	1.44617496416585e-13	25.5917356668832
Fabp3	0.953887205466756	6.49726610742359	12.8554185711319	6.31665941831029e-14	5.03648310953274e-12	21.6370949651902
Cd84	0.953763199325245	4.69076740259521	14.8380824994184	1.37794035224939e-15	1.5474334847796e-13	25.4995619456542
Tgfbr2	-0.953601272496907	4.95505395269145	-14.9673342529386	1.08842921013624e-15	1.28887260923064e-13	25.7373191667952
Fkbp6	0.951837808580707	4.37165657990966	14.2012266308454	4.50857552256931e-15	4.46246044365529e-13	24.3038347640669
Ass1	0.951591550866765	4.67728858975997	13.6910071206126	1.19959761576814e-14	1.11651264471494e-12	23.3158288990026
Sycp1	-0.950384290068691	4.74578196014387	-14.5945803149129	2.15805761101752e-15	2.28410345378491e-13	25.0471791555915
Cops8	0.949744453558934	4.47610759647927	14.0465789047804	6.04854597213154e-15	5.78724878613545e-13	24.0072497124281
1110036O03Rik	-0.949034583101523	5.51323703375226	-14.8304148921659	1.39742423826897e-15	1.56198073735485e-13	25.48540615744
OTTMUSG00000010673	-0.948222004288667	4.11342669863514	-14.8255453588215	1.40994488455333e-15	1.56864565760538e-13	25.476413124597
Elovl6	0.947220560876866	6.75374531892598	13.7514708145261	1.06676982929815e-14	1.00067193399262e-12	23.4343476220633
Sycp2	-0.946727732169673	6.09132488012996	-13.4164005094277	2.05388638196178e-14	1.84695346829044e-12	22.7726043885947
Figla	-0.943200166059263	5.22860237147319	-13.3573299787382	2.30814123198003e-14	2.04484215810972e-12	22.6546807117214
LOC331139	0.938422433539719	4.59272030408105	14.0486978606782	6.02414559456713e-15	5.78705070771268e-13	24.0113302429815
Ctnnb1	0.93656134654571	6.69756998171609	14.2005096852625	4.51469660269474e-15	4.46246044365529e-13	24.3024655039551
Cyp27a1	0.93459482772128	5.66582849511714	14.5422470531481	2.37824903653519e-15	2.48417977964723e-13	24.9491837658027
Pou5f1	-0.932653091841052	6.57801338604969	-12.817148305327	6.82832560256162e-14	5.40839564282364e-12	21.5583424650018
Cdkn2b	0.931760540930167	4.70177921135163	12.6170630982106	1.02876586760377e-13	7.70134059270088e-12	21.1438788203835
Gcnt2	0.930906326212111	4.76890034353696	14.0740193324686	5.7402670017045e-15	5.53658010809563e-13	24.0600563058519
Cyp19a1	-0.930294873889959	6.00980321650788	-14.1204421371212	5.25498585619664e-15	5.10972608456193e-13	24.1492145329185
Tgm2	0.929982735222675	7.01398484412378	14.0201547634339	6.36149920892661e-15	6.03837543958431e-13	23.9563247055717
Nhlrc2	0.929340199527214	5.20419619814862	13.6791375825913	1.22760785238746e-14	1.13815425694218e-12	23.2925167699806
Mos	-0.925874717265295	5.2099294816119	-13.9366419808355	7.46451326531002e-15	7.02957312229196e-13	23.7948975467755
2610036L11Rik	-0.924744323232969	6.10921578738813	-13.2874561808953	2.65109704757002e-14	2.31438837145529e-12	22.5146959244574
Mcc	0.924669775973554	4.80755936785241	12.7671760722167	7.56118856586848e-14	5.89693455465819e-12	21.4552582500661
Col6a1	0.922292533252424	8.99605343254028	12.0647897469129	3.26468153252321e-13	2.18131794016635e-11	19.9756805241789
Ccl21a	0.920246834596714	9.11251207090379	14.2158921043753	4.38522007235616e-15	4.37060267211498e-13	24.3318320380765
Cenpm	-0.919798034675528	4.48706532471678	-13.1104217881075	3.77460505293919e-14	3.21311576036675e-12	22.1576101232484
Entpd2	0.919421628071686	4.3748884973351	12.2988034520963	1.99287035455059e-13	1.41033902014349e-11	20.4750662174079
Unc45b	0.917239393018801	4.2327569394806	12.770905211428	7.50381073003834e-14	5.88495582500056e-12	21.4629606812362
1110012J17Rik	0.916731403530468	5.69785138956781	9.79567066457698	5.5259815879402e-11	2.34364325502712e-09	14.7805169078407
Glt25d2	0.91403837786177	4.82551177921265	13.5986303346642	1.43620641238015e-14	1.31624740935376e-12	23.1339990630805
Kcnh1	0.911920891983533	4.70403618956688	13.293969014327	2.61702798716617e-14	2.29301499827893e-12	22.5277664078152
Gja4	-0.909981448919561	6.51419478291641	-12.9806144879401	4.90135706529497e-14	4.02888182136961e-12	21.893561856828
LOC380927	-0.908946946232712	5.29243955151339	-10.9038673964053	4.16032076817191e-12	2.18234370119895e-10	17.3994991595417
S100a1	0.907615413154823	7.27037725295575	12.7192282121781	8.34037066432859e-14	6.39428417598525e-12	21.3560814375198
Rbm45	-0.906502292447978	4.52227533587019	-12.5105920836073	1.28182734555005e-13	9.40530984833043e-12	20.921448819784
LOC637227	0.9050939166007	4.54715555808432	13.4058558037722	2.09706862708427e-14	1.87872215579984e-12	22.7515817764158
Acsbg1	0.903177900842246	7.99197274792873	13.4902832733169	1.77584751234479e-14	1.60902547330634e-12	22.9195617283708
Pbk	-0.903170668272652	6.53756548176423	-12.7118798122394	8.46687670400482e-14	6.47053325111167e-12	21.3408584867102
Capn5	-0.898308220251705	6.35404266964143	-10.9569235896026	3.69021090745481e-12	1.97914450462599e-10	17.5209090165542
LOC631105	-0.894801797862749	5.84446829754448	-12.9102808785526	5.65089592764432e-14	4.5511592790994e-12	21.7497001870178
Sox7	0.893565157296771	4.62514673251315	12.959094582192	5.11918204890966e-14	4.1935217332164e-12	21.8496039671004
5033414K04Rik	0.888249131509109	5.28803792827056	11.3811446150665	1.43259631523453e-12	8.5883969574962e-11	18.4788627793373
Sohlh1	-0.886327705134666	4.57296747828858	-13.6264084927299	1.36040106862934e-14	1.25156898313899e-12	23.18877260875
Ptp4a1	0.886211833942881	6.08716691672354	11.597868369016	8.91011826426208e-13	5.52150333888987e-11	18.9595730857138
Fgf1	0.885159541517634	4.26742637492462	11.1386546118383	2.4537665097295e-12	1.37456896751123e-10	17.9340606949057
Capg	0.883890851960985	5.74445424739191	12.2411858253428	2.24907071768619e-13	1.56809420878529e-11	20.3527136678148
Rbm38	-0.883777739934883	5.24780166427174	-11.1393672199393	2.44986315293532e-12	1.37456896751123e-10	17.93567253318
Nod1	0.88283404879377	5.16473706745257	12.0853270023689	3.12548813081052e-13	2.10004708115134e-11	20.019768287736
Tnfaip2	0.880663019548123	4.61938613220788	13.3943124420533	2.14541103742411e-14	1.91485940355167e-12	22.7285542419912
Tinagl1	-0.879873020314226	4.13353279303457	-12.4553443771849	1.43750744142064e-13	1.03882712987256e-11	20.8055106894919
Ldha	-0.879117902423457	8.36431281347132	-12.6163491929489	1.03027967795329e-13	7.70134059270088e-12	21.1423917649868
LOC381283	0.879004213356302	5.58668283962629	13.4700996895085	1.84772847871132e-14	1.6678364230481e-12	22.8794743553194
Stra8	-0.878834862160423	5.19011064570038	-13.6496715880806	1.30008465258139e-14	1.20069594168906e-12	23.2345793996659
Nt5dc2	-0.878524377906341	5.98420354450896	-13.075230314246	4.05087258660537e-14	3.39989025514388e-12	22.0862118315024
Thap4	0.877397863939807	4.01388286045329	11.2158580843447	2.06578341505119e-12	1.18497696134351e-10	18.1083142033122
Hist1h2af	-0.874653665362585	10.1002119193493	-12.0239966709865	3.56033478480853e-13	2.35909163580665e-11	19.8879592360617
Cldn10	0.872274393503248	5.86374380051785	11.5044771594511	1.09258275485996e-12	6.66698456536999e-11	18.7531373184222
Msrb2	0.871712155975163	6.83814497028276	13.141788091159	3.54468713684485e-14	3.04996101846506e-12	22.2211311300495
Tmprss2	0.866915677997025	3.76873023723966	12.9917704584596	4.79220459449235e-14	3.95274254828473e-12	21.9163291843118
Igf1r	-0.866780970879652	6.98764863516112	-13.525330868513	1.65777875249606e-14	1.50775923040706e-12	22.9890659610994
Efna5	0.865238410125438	4.46168097011387	9.13352261816179	2.79672211571979e-10	1.01359989406087e-08	13.1389839028291
Mrpl12	-0.864705885387782	7.06838355937115	-12.5954619615921	1.07559731571598e-13	8.01504292583375e-12	21.0988578470719
Saa3	-0.863436750389132	5.19195432162264	-10.9175814042446	4.03321720620238e-12	2.12968113846271e-10	17.430915634438
Syne2	0.863047650200397	4.70338078871636	12.5485463529713	1.18499887381807e-13	8.74851020423715e-12	21.0008904521899
Mlh3	-0.862027652595241	9.10325330506543	-12.8859139013767	5.93721904903965e-14	4.74977523923172e-12	21.699728977184
Plekhb2	0.861284244132255	5.84721118886721	13.0664737213371	4.12278717712844e-14	3.44814927541651e-12	22.0684244721455
Hs6st1	-0.860777456915269	4.56638780365145	-12.4989602165157	1.31310022928528e-13	9.60530809923669e-12	20.8970687461809
Mrap	-0.86012717180708	7.94793823848038	-12.5794643147154	1.11168661926544e-13	8.25824345740043e-12	21.0654808321347
LOC676222	0.859483118298326	5.75148026764532	13.0422367653913	4.32875093817158e-14	3.60779520700572e-12	22.0191468813689
Irf6	0.857891806361512	4.76622035034547	12.2700433124718	2.11678128708643e-13	1.48921789373846e-11	20.4140423751952
Trem2	0.85659460790652	4.56231076554215	12.8864558205346	5.93069196557231e-14	4.74977523923172e-12	21.7008410639546
Nlrp4b	-0.854293038907199	5.3441751447193	-11.4480994443078	1.23635679973035e-12	7.4492832870403e-11	18.6279954538098
Rsad2	0.853542867233537	4.75709337009929	13.0844422877282	3.97660734111685e-14	3.36603759040852e-12	22.1049149446693
Htra1	-0.852910291026197	8.50478621139371	-12.3849877659991	1.66426411740816e-13	1.19547140205415e-11	20.6573498974921
Serping1	0.852896459839699	8.24683250963511	12.0871812699845	3.11322412765262e-13	2.09769918685776e-11	20.0237463986809
Map2k1	-0.852027141674526	4.73528060048861	-12.94737733958	5.24193915885044e-14	4.26487022720077e-12	21.8256476281856
Ociad1	0.850517020352214	7.91903989000771	12.746132712723	7.89351853209889e-14	6.09074075121953e-12	21.4117639595327
Syngr1	0.849273903751429	4.34853077852175	12.7667100793088	7.56839008478288e-14	5.89693455465819e-12	21.4542956431364
Ppl	0.848297392842167	4.29392306801439	12.2171142006111	2.3658973084712e-13	1.63090096883663e-11	20.3014805382729
Raet1b	-0.84821864600483	4.92536795323372	-12.6833515933468	8.97696637706569e-14	6.75312532237877e-12	21.281700614161
Krtcap3	0.847654944821961	5.677794985527	12.7648143715099	7.59775927816104e-14	5.90059746537702e-12	21.4503794015539
Tmem97	-0.847640802064723	6.15211177291	-10.6472130704377	7.46804252954775e-12	3.80075696397409e-10	16.8071096730276
Prcp	0.845058274082632	5.87523594050113	9.83925359242766	4.97658935586289e-11	2.14414971789016e-09	14.8865425381808
Bpil3	-0.842647751849444	4.15412091691065	-12.2179497817616	2.36173945139122e-13	1.63090096883663e-11	20.3032601086621
H6pd	0.842244161383	5.70465689049834	9.67896580810969	7.32350648104692e-11	3.03601863131096e-09	14.4953759426472
Fam129b	0.840904560149744	5.98445808341896	12.4918591719671	1.3325756681931e-13	9.71805182413991e-12	20.8821774045861
Klf6	0.840883667694357	5.69372469429763	9.53527694914907	1.03842034117354e-10	4.13983576014519e-09	14.1418462061318
Aox3	0.83984534016451	4.72193099337954	12.2399084766451	2.25511876179824e-13	1.56809420878529e-11	20.3499967331754
Bmp4	-0.839381388145727	6.98654483887244	-12.0584534740603	3.30889782853649e-13	2.19857877940536e-11	19.9620681156979
Dppa3	-0.838840262661614	4.91337270229162	-13.1475186558085	3.50426061351534e-14	3.02606187275404e-12	22.2327244478791
Ly9	0.838803400952033	4.04790116618521	13.0787970274893	4.02195087522727e-14	3.38750228645902e-12	22.0934544729626
Ppa1	-0.838595086702864	7.51930680519226	-12.017590225852	3.60920330654422e-13	2.38486583128557e-11	19.8741646932841
Far1	0.838257376900727	5.12430394020519	13.3355053599183	2.41007066080378e-14	2.12726532127035e-12	22.6110150372714
Dnali1	0.83750175095919	4.12306671150712	10.4873221464406	1.07975512410541e-11	5.31435032275752e-10	16.4337786461945
Tm4sf5	0.835864985080521	4.32662394858755	12.8309400092445	6.63920019489448e-14	5.27606872630817e-12	21.5867422346667
Pkhd1l1	0.835524689321442	4.15578520701674	13.2633519475395	2.78120110647263e-14	2.41913928970274e-12	22.4662808865301
Tnfsf12-tnfsf13	0.83520396318565	6.07379981364528	12.4800098155021	1.36573653545719e-13	9.89952058428366e-12	20.8573154642113
Rpp25	0.834753612333925	7.49297981272633	12.9335144308988	5.39108733830405e-14	4.35796087124407e-12	21.7972843635702
Cadps2	0.834025967239238	5.31211232824791	13.0184781742502	4.54091433284943e-14	3.75843151701586e-12	21.9707779025074
C1qc	0.833395325059959	6.68882105737829	12.6833054167569	8.97781710918248e-14	6.75312532237877e-12	21.2816047836823
Acpl2	0.832315338104619	6.02501083674032	11.1454688744812	2.41670034304532e-12	1.36017581660339e-10	17.9494711583207
Prc1	-0.832031997766355	7.52205343551456	-12.3596518622346	1.7546455393725e-13	1.25662039825719e-11	20.6038540230893
A130092J06Rik	-0.831228593175193	6.79634535765454	-12.7074609804662	8.54389563173333e-14	6.50859820098921e-12	21.3317014462441
Col6a3	0.831087429439628	6.42456529653414	8.81198394886318	6.2755139296464e-10	2.12620811893969e-08	12.3211602418798
EG667728	-0.82987971009549	9.77194662286122	-12.2000110365086	2.45267302742444e-13	1.68586031080439e-11	20.265037041097
Ung	-0.8293889036847	5.22999355808561	-11.9518515023778	4.15225847638583e-13	2.71371646871992e-11	19.7323289094015
Pabpc4	-0.829291843812039	7.61946440062432	-12.1968141103849	2.46925202039427e-13	1.69239278876307e-11	20.2582211635334
Slc13a4	0.827568252301437	3.85195967210575	11.2992451095292	1.71675110826132e-12	1.00594242956009e-10	18.2956831796638
Mki67	-0.827288576503864	5.09948153116625	-10.8791366064818	4.40000154047656e-12	2.29799207092138e-10	17.342784487649
Birc5	-0.825114921867955	6.1607609348684	-10.340968843142	1.5175039661145e-11	7.30356033590719e-10	16.0891552031355
Prei4	0.824897949392434	4.61238343177602	11.8959617988855	4.67962256056111e-13	3.0171582654615e-11	19.6113331215781
Fgf8	-0.824564169639353	4.927819599298	-12.9565752546065	5.14532463751651e-14	4.20055171772679e-12	21.8444544162874
A730017C20Rik	0.820783491331309	5.4869717294074	12.7222061814462	8.28965757165476e-14	6.3758395213499e-12	21.3622488359754
Gas6	0.820626051626229	9.36751326139902	12.5110675752796	1.28056534536685e-13	9.40530984833043e-12	20.9224451021055
Nlrp14	-0.8205910754448	7.19794667773742	-12.5595594223588	1.15833209635393e-13	8.57811261448482e-12	21.0239104509394
Ggnbp1	0.818278033403623	5.7982974877431	11.1695492018894	2.29024919722798e-12	1.30125322559841e-10	18.0038819610734
a2ld1	0.817872353511931	4.64154844757001	9.87555560250033	4.56177496153149e-11	2.00215884550153e-09	14.9746651818573
C920006O11Rik	0.81716139736115	3.98244332771982	10.9403269377786	3.83111049402734e-12	2.04553935306103e-10	17.4829689886817
Msn	0.816031986694541	5.54773454468067	10.5403834464812	9.55062305882862e-12	4.74949903466072e-10	16.5580382121924
Smad1	-0.815346416737187	4.75524217787075	-11.9377213926986	4.27954316054325e-13	2.78170305435311e-11	19.7017742335819
Apoe	0.814202130182841	6.66615384892593	11.0327907904367	3.11065084791804e-12	1.69878466397716e-10	17.6938961065407
LOC631037	0.814099483112193	3.92070944875787	11.9291859429319	4.35836325048189e-13	2.82525877917417e-11	19.6833056645236
Gcnt3	0.813881055753713	3.9346616734926	11.0531431765952	2.97165981711296e-12	1.63407132931821e-10	17.740177982279
Il15	0.812787023948427	4.85154626287918	10.7382223061649	6.06313922753428e-12	3.1122379897558e-10	17.0181365348738
Irf5	0.811674155783627	4.54720427316618	12.0906144583384	3.09064740529624e-13	2.08836965917192e-11	20.0311108107437
2310007L24Rik	0.809394266972564	3.92825062875101	12.4853509588658	1.35068554957598e-13	9.82018186804178e-12	20.8685241067533
Cdkn1a	-0.80856210840782	6.80287677984578	-12.1712029423056	2.60629019709534e-13	1.7761385046872e-11	20.203574053927
Tgfbr1	-0.808290987361443	4.76828489958814	-11.6364573745663	8.19255555543842e-13	5.1166038873652e-11	19.0445578896252
Aoc3	0.804998209234659	7.36040041650985	12.0603262582073	3.29576542523149e-13	2.1959528961431e-11	19.9660919759007
Rhox8	0.802792651995906	4.30899025103378	10.353557369465	1.47356598357255e-11	7.10639079174506e-10	16.1189072121198
Galt	0.802359210654871	4.93101838957254	10.5605879697553	9.11548384347573e-12	4.56440787818005e-10	16.6052576805713
Snapc3	0.802092967968663	6.2097271683599	11.5072091577753	1.08606760363309e-12	6.64417828104948e-11	18.7591915426184
4933439C20Rik	0.801899119409028	6.43529887265359	12.2741214461935	2.09874077191224e-13	1.48088139422244e-11	20.4227013886411
D330027H18Rik	0.801489939264941	4.26123703034896	12.3078517127004	1.95544553731487e-13	1.38796015586266e-11	20.4942448000156
Akt3	-0.801144052521954	4.85403757728819	-11.6024127730514	8.82237000785208e-13	5.48132702825511e-11	18.9695907734336
Hoxc6	0.798839269140482	7.81146842845983	12.2520836049919	2.19814334218242e-13	1.54192342360714e-11	20.3758855061564
Uck2	-0.796617673450134	5.94662497298569	-11.5418562554598	1.00681502655751e-12	6.20696274104528e-11	18.8358908833757
Cdk2	-0.796094265726245	7.33826716769059	-11.5206942186537	1.05448767928542e-12	6.48415045977048e-11	18.7890614790724
Fam171b	0.795838916427187	4.44109215228093	11.160890430399	2.33491861218504e-12	1.3194573342171e-10	17.9843254112
Muc16	0.795668802689816	4.93813026433974	10.9319933674871	3.90392637563532e-12	2.07977547673044e-10	17.4639051861401
4930502E18Rik	0.794876184272573	4.2618086501285	9.67681342335628	7.36176748827621e-11	3.04659997092676e-09	14.4901002790724
Apobec1	0.794196359619222	5.57535820816334	10.534435987461	9.6827214115077e-12	4.78534496205091e-10	16.5441285077129
E2f1	-0.79307028752987	5.24583320825677	-12.2501193385281	2.20723453515649e-13	1.54377339417963e-11	20.3717099453357
Hist1h2ad	-0.792341352104597	9.66105586267027	-12.3441754751902	1.81231839597211e-13	1.29019809618015e-11	20.5711390511294
Fen1	-0.7923211209417	5.88857952808025	-11.810376839779	5.62389441892638e-13	3.57775410906167e-11	19.4253167641256
Zc3h13	0.791746741559877	5.2842946154769	8.46441394967501	1.52637152402088e-09	4.74166322786747e-08	11.4221349077875
Wisp2	-0.791668524491457	6.62147747572244	-8.26019556896287	2.59194039613169e-09	7.74990178443375e-08	10.8867724331968
Ugt1a10	0.79004802136113	7.30269786734213	11.4513008778853	1.22769520010324e-12	7.41577504708824e-11	18.6351122476051
Fdxr	-0.788488782839933	6.86088448389965	-9.85031724181423	4.84623343706793e-11	2.09623695867387e-09	14.913417734082
Crabp2	-0.78793036313949	4.78508351351906	-10.7465087842983	5.94948235077528e-12	3.0604648995816e-10	17.0372978746452
Cryl1	0.786203514863136	7.42036064550907	11.3619936949641	1.49440213653348e-12	8.8699997781342e-11	18.4361040893599
C4b	0.785598181693044	4.74038890833782	11.019403823323	3.20568918721834e-12	1.7387774457656e-10	17.6634251599937
Anln	-0.784778379642075	6.31495917722276	-11.7132671997143	6.93537463260388e-13	4.38873442359483e-11	19.2131724241874
Thumpd1	0.784199463723359	5.91001517915425	11.6085372890086	8.70551098827286e-13	5.42280788644497e-11	18.9830876387663
Manba	0.783234604014976	5.60941019569229	10.755031191416	5.83486425696686e-12	3.0079731255743e-10	17.0569955778018
Prmt5	-0.783186322323071	5.96348289519193	-12.1798566997522	2.55913431071299e-13	1.74898550606442e-11	20.2220474907702
Trrap	0.783160515572654	4.69462060274481	11.7681171189042	6.16016682073018e-13	3.90851963798053e-11	19.3331381606453
Atp4b	0.782627666870754	3.74689406659989	10.9964821757227	3.37538319268016e-12	1.8266779630975e-10	17.6111989224534
Cap1	-0.782123179281083	5.1013587703274	-11.3300304676181	1.60371307172925e-12	9.42526208249719e-11	18.3646371624835
Bmpr1b	-0.781656975228138	8.1914047838262	-11.0850694437748	2.76632059364593e-12	1.53172195833358e-10	17.8126735152681
Fbln1	-0.781514768748163	6.34052472670021	-9.79170621140946	5.57893862617205e-11	2.36191525554045e-09	14.7708600684986
Bmp7	-0.781282374494392	7.37180235783497	-12.2310621895946	2.29746511601484e-13	1.59290914710362e-11	20.3311752775832
Wnt4	-0.78094818607103	5.53640702214262	-10.7611526331795	5.75393447753962e-12	2.97265902165762e-10	17.0711382192163
Grb7	0.780772108238029	3.99451743249843	12.0747674509196	3.19627934331106e-13	2.14159669165268e-11	19.9971061808829
Tcfcp2l1	0.780141981863117	4.17830583721747	11.8589794461736	5.06592354570723e-13	3.24871022019617e-11	19.5310621279796
Pkd2	-0.779518995726487	5.05120501784368	-9.62795227664324	8.28754401835387e-11	3.38290192694581e-09	14.3701739081006
2900010M23Rik	-0.778338158511771	6.74469806968156	-8.05629104283683	4.42114586375568e-09	1.25449358316768e-07	10.3470854986648
P2ry14	0.775769018991683	6.17219740994832	12.1239260655125	2.88011938937831e-13	1.95717203960026e-11	20.1024932163571
A230050P20Rik	0.775324565438098	6.41644079272573	11.8201674067886	5.50663482066623e-13	3.51249879760897e-11	19.4466413244243
Dnd1	-0.774887986482696	5.07827790375585	-11.9949149061642	3.78776894705955e-13	2.49596234748387e-11	19.8252999108332
Cma2	-0.773913528624684	3.94294352429537	-11.9724911502239	3.97327548832306e-13	2.60385615563527e-11	19.7769164048924
Chaf1a	0.773912494482994	6.86076490900681	10.2770006897855	1.76241156958395e-11	8.39778580566695e-10	15.9376527646
Kcnab1	0.773808939563342	5.49369201395544	10.8388642388941	4.82100232572466e-12	2.51238291135804e-10	17.2502615276557
Mif4gd	0.773522514615752	5.7971509321607	11.2482979156445	1.92208098228589e-12	1.11592662855045e-10	18.1813094908641
Reep1	0.772646385107091	4.84852469501146	11.8323833054996	5.36383546609873e-13	3.43056000933373e-11	19.4732320894743
Wnt10b	0.772470735293472	5.15288392943981	11.4921436004596	1.12249783518875e-12	6.83209878313359e-11	18.7257941259904
Ripk4	0.772215696120173	4.03205541490771	11.6819364041947	7.42239919251638e-13	4.67220496539452e-11	19.1444817529575
Tyms-ps	-0.772076803971647	5.28086104835805	-10.0003394996272	3.38670109244454e-11	1.50296642173049e-09	15.2762573235852
Vps33a	-0.770341665309735	6.24487127762496	-11.045478678538	3.02323976133481e-12	1.65482597462537e-10	17.7227548666865
Arl11	0.770100183119626	4.23008438639409	10.9407947202484	3.82706465231609e-12	2.04553935306103e-10	17.4840388217331
Esr1	-0.768660880355382	5.72943463215617	-10.4516514737566	1.17284295949651e-11	5.73709684890727e-10	16.3500397465734
Tyms	-0.767257169359726	6.32708814633531	-11.1665981197052	2.30537420368268e-12	1.30674291355663e-10	17.9972177593018
Nme5	0.766326182684046	4.18740364354556	11.4446707063392	1.24570288171386e-12	7.48673691723506e-11	18.6203719505546
F13a1	-0.765326456860776	4.15149339863687	-11.939275530065	4.26534967311084e-13	2.78003172154799e-11	19.7051360496726
Pcsk6	0.764809269664175	7.24818258570953	10.171655549839	2.25742806947464e-11	1.04646665546189e-09	15.686990469929
1190003J15Rik	0.764719377866273	3.91670982711607	9.48333524886634	1.1789185630673e-10	4.64575486467378e-09	14.0133816686221
Ccrl2	0.762847739504265	4.83877918726199	10.0853164735335	2.76814671674123e-11	1.25643395568217e-09	15.4804711374817
LOC100041504	0.762103026614168	8.43818814639105	11.3547770380778	1.5183957317793e-12	8.99010542182199e-11	18.4199794328052
Nme7	0.760328548247738	6.96618748170899	8.74884251154781	7.36659471997308e-10	2.46101879471726e-08	12.1589883611546
Kcnk1	0.760139335253356	6.34287441767137	8.40255403131066	1.79091030955905e-09	5.49917517389633e-08	11.2605190456077
Rec8	-0.760116388036427	4.98435930487365	-8.95125290114625	4.4146561211479e-10	1.53041412199794e-08	12.6770358142204
Cd74	0.759774026246695	7.82628614182491	9.38645170360512	1.495166251953e-10	5.76844786237349e-09	13.7728174864523
Apoa4	-0.75943780868928	6.01169912043536	-11.8821986945809	4.81972760754781e-13	3.09913667668128e-11	19.5814793671523
Fshb	-0.759292576080502	5.44008376652671	-10.7855275313336	5.4429174662272e-12	2.82417756599034e-10	17.1274049912743
Cyth4	0.758754071582766	6.30614917137879	11.1898309786017	2.18901415637857e-12	1.24967108879655e-10	18.0496530734332
Mmel1	-0.758679073094814	4.02722698543889	-10.9210350736234	4.00183973582658e-12	2.1177877540038e-10	17.4388236299632
Meis1	0.758028343177794	5.00293572316373	11.9010943748238	4.62844968883542e-13	2.99223017721468e-11	19.622460397941
Dppa5	-0.757570059892152	6.28417698446866	-11.2424015716541	1.94741741813939e-12	1.12789890174078e-10	18.1680515102575
Cyp17a1	-0.757362666945824	6.63843571782089	-10.5364847098175	9.63700753953584e-12	4.77261325767489e-10	16.5489205026436
Cyp11a1	-0.75639624858996	6.51315137471661	-11.0249121337815	3.16622877418416e-12	1.72519800178782e-10	17.6759657349778
BC099439	-0.755855167368572	5.4893883588179	-9.06612649634036	3.30927353426938e-10	1.1796992986546e-08	12.9686783927541
LOC383897	-0.755817770993877	5.85555843373475	-10.2665232679886	1.80622514785234e-11	8.5894444406815e-10	15.9127872025795
C4a	0.755365953797067	4.99955141298127	11.3306318899515	1.60158238339672e-12	9.42526208249719e-11	18.3659830667729
Akr1c19	0.754858858837383	4.33039958960071	10.3865415649033	1.3645120283668e-11	6.62478617749309e-10	16.1967650989326
C2	0.754680169299903	7.97322489735544	11.0229930870185	3.17991962898963e-12	1.72871994375981e-10	17.6715971460382
Scx	-0.75364198184273	4.74959513849748	-11.6897036307981	7.29848221836367e-13	4.60632439744747e-11	19.1615220852153
Cdca2	-0.752811411723927	5.0789607953011	-10.222008094829	2.00516742415175e-11	9.46027707804929e-10	15.806981902999
Tead2	-0.751808916647214	6.38316268027455	-11.2395596438845	1.95975110656729e-12	1.13092553033173e-10	18.1616598529327
Aurkb	-0.751089662715731	4.39851515554394	-10.9091722874131	4.11067448448915e-12	2.16104030041715e-10	17.4116546111325
Top2a	-0.750820890577165	5.54145346590916	-10.9099551101499	4.10339992785173e-12	2.16104030041715e-10	17.4134480415246
Slc41a2	0.75026470143181	4.2254497622825	11.0891369388166	2.74122487188768e-12	1.52488602175705e-10	17.8219003872283
Acsl6	0.750008559075251	3.90917072737304	9.81422029594306	5.28494183790339e-11	2.25340122571567e-09	14.8256737125254
E130016E03Rik	-0.749662372177003	5.2634601377759	-11.3771374325554	1.44530827789626e-12	8.63020163644154e-11	18.4699196350311
Tubb2c	-0.749600448596066	7.07093840573447	-10.5445576443598	9.45901363525676e-12	4.71374179490295e-10	16.5677979459511
Lrrc41	0.749182413795335	6.36906710220332	9.53101388339406	1.04927794027e-10	4.16922397529209e-09	14.1313159615621
Lbx2	-0.748187078408099	5.30055452419974	-11.2358954515817	1.97577159274322e-12	1.13606866582735e-10	18.1534173798308
Trf	0.747984401780641	6.71422692183641	9.80588656531472	5.39187408016904e-11	2.29082820599722e-09	14.805391859448
Col4a2	-0.74750711273809	7.41941001672807	-9.63998672091349	8.04901424911198e-11	3.29678802806094e-09	14.3997407734976
Nuak1	0.747315101843888	5.39851915665317	10.9251887159223	3.96443383388001e-12	2.10264428617316e-10	17.44833236706
9030205A07Rik	0.746740660267086	3.86267626015928	11.5154339396905	1.06669291479381e-12	6.54238321073539e-11	18.7774124320695
Slc6a4	0.746099451622737	4.52502810439481	11.2115292137279	2.08577547012381e-12	1.19358251783161e-10	18.0985634928497
Hist1h2ai	-0.745470166809341	9.78764266472856	-10.6367434860835	7.64976460660473e-12	3.88497599554109e-10	16.7827650699316
Lhcgr	-0.744713510858495	4.53194648922353	-10.8902979190255	4.29012628308562e-12	2.24551029959318e-10	17.3683901819624
Hist1h2ao	-0.742726194366032	10.8068034638241	-11.376674121657	1.44678547500546e-12	8.63020163644154e-11	18.4688854986085
Atp1b2	0.742200619913749	5.17223132061667	11.1802817271915	2.23609455412617e-12	1.27350908892138e-10	18.0281091504689
Pik3c2g	-0.741948756303596	4.18144566237898	-9.57351103970935	9.46029692102074e-11	3.79681715353718e-09	14.2361818274
Tshz1	-0.740238812908522	6.50963004276974	-10.1760677355695	2.23407998451703e-11	1.03765423746888e-09	15.6975180580529
Mbp	0.740175380828616	5.36912863951989	8.7953545507001	6.54579409322028e-10	2.20839766868588e-08	12.2784993009068
Mrps23	0.740006349882353	5.59210224246104	11.4845314819046	1.14137888972879e-12	6.92938655896258e-11	18.7089088465453
Rbm35a	-0.739212796292844	4.04130161496129	-11.118611520838	2.56620438773158e-12	1.43419647090046e-10	17.8886992655358
Sgol1	-0.738569820091316	4.06202672859334	-11.3414885978968	1.56361480965934e-12	9.23497932025963e-11	18.3902711859103
Gucy1a3	0.737489960189124	6.29303267884464	11.051988940643	2.97936945805175e-12	1.63455315221555e-10	17.7375546220657
Gbas	0.737152195251055	5.41477899308547	8.11470868848079	3.7919374440833e-09	1.0941271853133e-07	10.5022220721179
Shroom2	0.737020976302165	6.05000848767563	11.1094106730344	2.61957440175612e-12	1.46061118158523e-10	17.8678589684386
Hadhb	0.735675225809186	5.70071815853341	11.3659194637451	1.48151349191026e-12	8.81537381256055e-11	18.444872967603
Uhrf1	-0.735142482707821	5.42240862761344	-10.9834713427193	3.47577307977119e-12	1.87253360513799e-10	17.5815244841807
Stbd1	0.734359709822928	4.67523229621997	9.87100444669946	4.61177873611319e-11	2.01670470507911e-09	14.9636267999022
Cd34	-0.734325027347396	6.80438082473829	-11.2964495682368	1.72741218467764e-12	1.00779754774364e-10	18.2894157705074
Klk1b26	0.734262448714283	3.77742051379092	11.239020706109	1.96209905973106e-12	1.13092553033173e-10	18.1604476368609
Cyp2e1	0.733995115077811	4.15587170302739	9.52514267679114	1.0644215543821e-10	4.22238202003645e-09	14.1168095196649
Cma1	-0.733309189561359	3.95622093413758	-11.663521061773	7.7248898870504e-13	4.84985212856288e-11	19.1040512199994
Creg1	0.7319483515626	5.54076068393601	10.7292020436441	6.18939122429387e-12	3.17024064422076e-10	16.9972684015166
Adrbk2	0.731706050092273	4.64363859670726	10.130425518116	2.48805211931746e-11	1.14670918485691e-09	15.5884916101064
Tbc1d20	0.729992493224618	6.20655829847564	9.44188893558012	1.30487566026618e-10	5.10010225385082e-09	13.9106204164907
Spnb1	0.729898022170347	4.91669170818484	10.2983398616967	1.67650956021173e-11	8.03649472550395e-10	15.9882517677448
LOC100046120	0.728785293215191	9.6772425958575	11.2983842227964	1.72002698030968e-12	1.00594242956009e-10	18.2937532356904
Iap	0.72857731423814	6.19650940500875	8.83537818410863	5.91443260931209e-10	2.01528814835819e-08	12.3811152113389
Mdh1b	0.728144035857024	3.75105350554631	9.44356752582936	1.29951636969473e-10	5.08746834093257e-09	13.9147866694178
3000004C01Rik	-0.727730098241496	4.46533718412362	-10.1981875225577	2.12069856901166e-11	9.88832549137602e-10	15.7502581119305
Rgs7bp	0.72700872333872	5.09013315777461	11.1601389210016	2.33883741516744e-12	1.3194573342171e-10	17.9826276197733
Cdca3	-0.726489424179925	5.26903467181205	-11.4585532733315	1.20830290154245e-12	7.3171152923786e-11	18.6512296328727
Lyz	0.725094333867801	9.14603004023371	10.1445294574002	2.40656387924097e-11	1.11344309461207e-09	15.6222110302378
Ctsb	0.724934082122929	7.81681229210438	7.65919163371079	1.26943250345273e-08	3.24410528660143e-07	9.28178866173776
Il17re	0.72425724595776	3.99968324725585	10.5603170148432	9.12118296726615e-12	4.56440787818005e-10	16.6046247878138
Bmper	-0.724019406136594	4.36884357423724	-11.0872635954972	2.75275395906246e-12	1.52774651277898e-10	17.8176510785397
Mmd	0.722481051493608	6.61967278083706	10.3543870119799	1.47071641043116e-11	7.10639079174506e-10	16.1208672842374
Kif22	-0.722162863677983	5.90535653669396	-9.73263860081671	6.43239171873447e-11	2.69934754231804e-09	14.6267351895762
Meis2	0.722094753033687	4.99155335951654	11.2805782841822	1.78923853547629e-12	1.04132812089033e-10	18.253814912794
Cyp2d22	0.721382611083905	5.95053483837255	9.97310394199831	3.61356138638938e-11	1.59771512684721e-09	15.2106055256604
Ramp1	0.719942736065205	4.66044385224755	10.9258913556776	3.9581416750599e-12	2.10264428617316e-10	17.4499406697571
Tmem176a	0.719614244403185	6.58403440015605	5.89434790207459	1.69003697487424e-06	2.51247261895537e-05	4.36110152119613
Gins1	-0.717031744095683	4.93481534882565	-10.0684237218431	2.88116703491696e-11	1.29589828724379e-09	15.4399503498272
Megf10	0.716801913645507	3.91760543506879	9.68813369269757	7.16280074081414e-11	2.97455197431032e-09	14.5178403228052
Bcam	0.715475789073078	4.57437875353843	10.1324851680871	2.47597825183827e-11	1.14334748617705e-09	15.5934174022581
Mcm4	-0.715167092410348	7.33375711187546	-10.7702314529334	5.63601744548862e-12	2.91804193281575e-10	17.0921045760434
Ugt1a6b	0.714746257597681	4.63170571346696	10.6222561336635	7.90872060320903e-12	3.99106744364473e-10	16.7490547816326
Cdkn1c	0.7142541007291	6.88649140456867	10.0458863746757	3.039344949256e-11	1.3639987089344e-09	15.3858316530322
Sfrs5	0.713079072131142	7.55680824313506	10.2108110786809	2.05864923369905e-11	9.69348221851994e-10	15.7803277371771
Hspb1	0.712895040455338	4.21719373590636	10.0426781783118	3.06257329697722e-11	1.37184931205422e-09	15.3781224364535
Zfp330	0.712510893087564	6.40083858088832	10.9943051022362	3.39197191964815e-12	1.83151170018022e-10	17.6062350628737
Mcpt4	-0.712333047219277	3.70286063695018	-11.0726552553486	2.84437960242723e-12	1.56768571636082e-10	17.7844997254371
Darc	0.712042781560924	4.04181963354387	9.81914583562585	5.22276307682865e-11	2.23485675845691e-09	14.8376567395254
Gsk3b	-0.711885477057826	6.79935105901139	-10.2052807038689	2.08560108837516e-11	9.78187804586939e-10	15.7671568068551
Hist2h2ab	-0.710000309946046	4.42965759553962	-9.32246491097321	1.750433237693e-10	6.67254872375398e-09	13.6132607896807
Spin2	-0.709408934510567	5.45265808740294	-10.9780108411773	3.51881216773386e-12	1.89146038319537e-10	17.5690640474994
Smarca1	-0.707893746497885	8.12343355671934	-10.2643548374342	1.81543126648782e-11	8.61609442348983e-10	15.9076391835926
Pvalb	0.706518569235506	3.81080268519973	8.4154810592129	1.73201094702073e-09	5.33887910473401e-08	11.2943321069615
Fam110c	0.706245260145174	6.3189310680938	10.0731916564535	2.84879722671404e-11	1.28572131439623e-09	15.4513910188062
2810032E02Rik	-0.701967336347749	4.17060028432864	-10.6309146501756	7.75289267145006e-12	3.92900831993825e-10	16.7692053372202
Errfi1	0.700376682981001	7.13825393052463	9.37759424394762	1.5280996282527e-10	5.87655033887533e-09	13.7507626839549
LOC381398	-0.700250697923408	6.75933286673673	-10.0877760479057	2.75207347927805e-11	1.2538970976063e-09	15.4863678246137
Galk1	-0.699485189791216	6.60104487405802	-10.0979652149115	2.68649818219557e-11	1.22870050703859e-09	15.5107873300238
6430550H21Rik	0.698873149827621	4.77671902923766	9.72467923059741	6.55719377173172e-11	2.74690148896362e-09	14.6072792768808
Fkbp5	-0.698638552625026	7.09658829155358	-10.5558009719863	9.21671005860849e-12	4.60258255953894e-10	16.5940748805436
Ddx6	0.698244343539075	5.33245908451402	7.62232774992478	1.40137692684515e-08	3.54718900424719e-07	9.18196950676606
LOC100041569	0.697736896826621	4.59306459857241	10.8055254466437	5.20063576581238e-12	2.70433059822244e-10	17.1735111381935
Cklf	-0.696942950265844	6.14712217405271	-9.17990073333095	2.4917711505641e-10	9.19801943232921e-09	13.2558335999868
Reln	0.696147377870919	5.69193727031951	7.79305045694732	8.87692200835688e-09	2.35667008257377e-07	9.64294846152413
Cat	-0.69592150234379	4.14306000479605	-10.1220693087063	2.53765833399688e-11	1.16732283363856e-09	15.5685014800298
Ncapd2	-0.695916628840607	4.08460731597529	-9.19937168660926	2.37407238133783e-10	8.81798313068338e-09	13.304806824294
Kalrn	0.695820577550427	4.0099502359453	10.6117502842999	8.10211034385058e-12	4.08005219841907e-10	16.7245920386684
Ncaph	-0.695533108261307	4.89591950972435	-10.4466156995294	1.18663121007645e-11	5.79269766225073e-10	16.3382047008591
Slc7a11	0.694870362697284	4.02793240283962	10.2971169682666	1.68131463227848e-11	8.04340920082024e-10	15.9853536702503
LOC100042970	-0.694300223604074	4.53575637760258	-10.5939543715716	8.4408147199543e-12	4.24168672481737e-10	16.6831219944009
Dusp7	0.694033530416316	5.48348978232066	9.86032207200624	4.73136047044581e-11	2.0539771770066e-09	14.9377070641516
Hdhd3	-0.693350574480898	4.39537416407717	-10.4145210377911	1.2784957805368e-11	6.22843565589414e-10	16.2626987392095
Palmd	0.692252445100555	5.11387435531287	10.6683652295571	7.1142677773691e-12	3.62842825660275e-10	16.8562510736005
Prkcz	-0.692184182234882	8.34436507632948	-10.5291871879055	9.80085556927628e-12	4.83374155086781e-10	16.5318490037309
Serpina3g	0.69109150096961	6.69103874993266	10.0126414411147	3.28905964542324e-11	1.46234770852275e-09	15.3058794952924
Cript	-0.690633076751638	4.69232240671514	-10.629489372505	7.77832566652108e-12	3.93356342374597e-10	16.7658890203108
Mfap5	-0.689867184080544	4.70919051810175	-9.81463848085166	5.27963349433873e-11	2.25340122571567e-09	14.8266912113656
Akp2	-0.689772061696174	4.10046851318427	-9.16614852301515	2.57847776072955e-10	9.45969141666422e-09	13.221214232822
Crip2	0.689575884970643	6.341929623812	9.98637556883886	3.50113454643187e-11	1.55087293241945e-09	15.2426091669624
Taf4b	-0.687829983441643	5.91705379813997	-8.58046917883398	1.13243173720313e-09	3.64572909204562e-08	11.7240377496204
Creld2	-0.685888110565165	5.93060798934475	-10.0253963498908	3.19086065162126e-11	1.42398109676829e-09	15.3365714385059
Svs5	0.683987625403637	3.86355658939982	10.2792504492412	1.75314644692698e-11	8.37031197814238e-10	15.9429901450986
Rnaseh2c	-0.683755731355053	5.03910503721262	-9.8614475475259	4.71861348949515e-11	2.05216790306771e-09	14.9404386264579
Gpc3	0.68336418515623	6.66920217695614	10.4768196249744	1.10634932493358e-11	5.43406074998177e-10	16.40914051354
Mmd2	-0.682603916483987	5.75406287524075	-9.86830997620671	4.64164685928426e-11	2.02606191376057e-09	14.9570903443099
1110049B09Rik	0.682419639220134	3.79659661069212	8.95997804437223	4.31880637305547e-10	1.50153849481812e-08	12.6992475654038
Actg2	-0.681621702456995	6.53262306745139	-7.7011361019254	1.13456957340414e-08	2.93766377453622e-07	9.39517800034047
Sepp1	0.681490187093325	7.02614378141029	9.69312267726913	7.07686720017992e-11	2.94397675527485e-09	14.5300603586345
Ankrd47	0.679686106847346	5.37213321922677	9.55843362711719	9.81416429996457e-11	3.92566571998583e-09	14.1990040244798
Deadc1	0.679077346756197	5.77137321180768	9.42745895951003	1.35188862177444e-10	5.25807737119423e-09	13.8747900145906
OTTMUSG00000010009	-0.67890053118918	4.59692022117597	-8.52437763449356	1.30791311004145e-09	4.1327980967228e-08	11.5783359131927
Cyp4f13	0.678431066737724	5.83082029429417	10.6939345202241	6.70942266770069e-12	3.42926047460258e-10	16.9155776380012
Stx7	0.677072462916572	7.48619573257912	9.27509338325573	1.96777956274536e-10	7.44767201596028e-09	13.4947896235438
Gpsm1	-0.676521902962655	6.18084361060128	-10.536616675391	9.63407053101506e-12	4.77261325767489e-10	16.5492291536635
Cfp	0.675303475611902	7.44436520873755	10.0383781056157	3.09399233179712e-11	1.38333264629135e-09	15.3677873536868
Bicc1	0.675196665908504	7.22230180946794	9.41776755777309	1.38443164636629e-10	5.3671969175173e-09	13.8507103896388
Psmb6	-0.673454048953141	7.43572014820965	-10.1057012924473	2.63777967969579e-11	1.21104971090832e-09	15.5293186537767
Ela1	-0.673373762591967	4.81325267453892	-9.40695262908383	1.42169384480225e-10	5.50273734104691e-09	13.8238246401807
Glipr2	0.672922738701565	6.28855447484931	9.55591297006836	9.87463119702637e-11	3.94325840121654e-09	14.1927856855891
Spsb4	-0.672750471376243	5.48603373045254	-8.03031638564928	4.73412848780469e-09	1.32811301902542e-07	10.2779734509684
Fh1	-0.671832811660021	6.06380086012412	-9.62049667915717	8.4389316884422e-11	3.43882872210455e-09	14.351847044211
Tmem55b	0.671773418574434	6.36274902882735	8.97663689828849	4.14165774148354e-10	1.44836919848372e-08	12.7416288280325
Cachd1	-0.671232116285864	4.83504219396801	-10.1995324879685	2.11399746622525e-11	9.87633191252107e-10	15.7534628431533
Lrrc57	0.671050840591767	3.94154525333025	10.2082631010709	2.07102204701403e-11	9.73258297928791e-10	15.774260066535
Srm	-0.670846537348546	5.55695269475587	-9.86307927169366	4.70019514881898e-11	2.04788101930328e-09	14.9443985737776
Tgif1	0.670297043579573	5.46321509780168	9.71250077601528	6.75296196470044e-11	2.81903752522923e-09	14.5774940991515
D6Wsu176e	0.670039716912219	7.42787902586984	7.59818774514895	1.4952551255827e-08	3.74621879475668e-07	9.11652109451468
C1qa	0.66976354169812	4.31656747960199	9.01610320663463	3.7509795634378e-10	1.31946222290342e-08	12.8418897715266
Hist1h1c	0.669734059419639	7.8945385508959	10.0682751372943	2.88218180942181e-11	1.29589828724379e-09	15.4395937730785
AI607873	0.66929439520977	4.37697230940111	9.9469111088822	3.84640921505586e-11	1.69752967572207e-09	15.1473754828913
Serpina3n	-0.668266099463742	4.9002164141838	-10.2347396917463	1.94608013150128e-11	9.21786866247736e-10	15.8372692178587
Cmtm8	0.667897791923936	4.88466165707385	10.4576337336974	1.15667611318671e-11	5.66960914496436e-10	16.364094944487
H2-DMa	0.667249195282595	5.7095089991209	8.55733118621794	1.2017100229034e-09	3.84749888931773e-08	11.6639835758063
Nudt8	-0.666877284470179	5.49542192811592	-8.87451110838805	5.35712892938793e-10	1.83848671436096e-08	12.4812472998221
Fbxo2	-0.66579522904629	4.29306082259238	-9.20180120079625	2.35979023757881e-10	8.77856648256378e-09	13.3109140418234
AU021034	0.665585267079423	3.77096540361038	9.53170823732229	1.04750161204501e-10	4.16909127456183e-09	14.13303125556
C1qbp	-0.665300567642609	5.77077400730985	-9.03688354039047	3.56060582459478e-10	1.25804566210202e-08	12.8945990296432
Rae1	0.665100885313359	6.34666654806588	10.3832117641381	1.37513586101732e-11	6.65855259018911e-10	16.1889116520325
Cugbp2	0.66470854828743	4.97941784685387	9.25158737205503	2.08567475907526e-10	7.85658901371344e-09	13.4358943572949
Cenpa	-0.662872126392276	7.63051214097717	-10.3862644986903	1.36539280330439e-11	6.62478617749309e-10	16.1961116839066
Scamp2	0.662816392279881	7.60519949988482	10.104656686247	2.64430501217792e-11	1.21171984466084e-09	15.5268168176167
Akap8l	0.661959514074105	6.52483438144584	9.89460099511254	4.35846443250605e-11	1.91644244899898e-09	15.0208284122221
Cks2	-0.66040112970895	4.80293628481292	-10.0885235513262	2.74720751334268e-11	1.2538970976063e-09	15.4881597639169
Ptprk	0.660289312935488	5.49581629745331	8.9518533012278	4.40799141632436e-10	1.53032154830884e-08	12.6785645801631
Atp8b1	0.660099508833071	4.38281853220056	10.080699591113	2.79857774335173e-11	1.2678405231245e-09	15.4694002913511
Sphk1	-0.659218536877413	5.71041445318456	-9.32656709692982	1.73280553690707e-10	6.62119943175994e-09	13.6235060724808
1810035L17Rik	-0.659202828572551	6.17426451025476	-8.44435010382099	1.60749875690206e-09	4.9743040446439e-08	11.3697686703098
2410012H22Rik	-0.658631172484534	5.48201917183217	-8.62601495360944	1.00771713146449e-09	3.2750806772596e-08	11.8420516599314
Tmem141	-0.658465574089385	6.22286332842817	-9.50513396276825	1.11772877654398e-10	4.4265020422073e-09	14.0673384122617
Ldhd	-0.658208306521817	4.45290725560542	-10.0743000087131	2.84132600015007e-11	1.28477349572003e-09	15.4540500860617
6720456H20Rik	0.657585596742774	4.93714918280348	9.7350227489943	6.39548324602533e-11	2.68857573365423e-09	14.6325613889176
Mgat4b	-0.656057895271074	6.97040383848268	-8.78709382017728	6.68444356999146e-10	2.25199845343938e-08	12.257294020272
Oosp1	-0.655949996243036	5.17147887493439	-9.83864249683698	4.98389315696876e-11	2.14414971789016e-09	14.8850576305556
Hps3	0.655505995600143	5.8154535586566	9.72361590359602	6.5740530848866e-11	2.74914947186167e-09	14.6046794459861
E130102H24Rik	0.654860556636015	5.35997240295034	9.22192173247717	2.24483111156259e-10	8.37696726810877e-09	13.3614625447443
EG637748	0.654837376020943	5.69190919800755	9.43663307258759	1.32180275770928e-10	5.15783392567799e-09	13.8975729953745
Gramd1b	-0.653999570513043	4.42630859896365	-7.68620224958659	1.18083081848632e-08	3.04041691907351e-07	9.3548299175576
Tek	0.653634744880965	4.28025814878024	9.2768941874033	1.95903318278878e-10	7.42631913348775e-09	13.4992986245996
Ccndbp1	0.653571122084529	5.41755831799644	10.2272977915276	1.98039815159254e-11	9.36188217116473e-10	15.8195681797245
Tardbp	0.653157566294934	6.02155296477656	10.2022712202567	2.10041901839746e-11	9.83209841879984e-10	15.7599878577965
LOC100041388	0.652829510050541	5.67127920210673	9.46013160729435	1.24782251032911e-10	4.89310072902824e-09	13.9558787866428
Il18	0.651618365446023	4.49892834195697	9.57972395508308	9.31829919979912e-11	3.74611288838983e-09	14.2514929043598
Prss35	-0.651517942457049	7.52019305708294	-10.0134681892851	3.28260186637629e-11	1.46219435090728e-09	15.3078695329509
Hsp90b1	-0.651458562860141	7.54161201643721	-5.89916103130664	1.66706629655481e-06	2.4829530394515e-05	4.3748041379284
Kntc1	-0.651162339031473	4.61559919638761	-9.19210386860259	2.41732631783905e-10	8.95084296017184e-09	13.2865326557204
Plac1l	-0.651102496060892	4.54427839854551	-8.81897570757911	6.16530186223829e-10	2.09183007864879e-08	12.3390861932125
Pdlim1	0.649823905202119	7.47299769347171	10.1924313439811	2.149624429389e-11	1.00036996791799e-09	15.7365398453785
Spic	0.649006309210997	3.92987196493499	8.17203080411339	3.26301450204201e-09	9.58861263990724e-08	10.6540456655793
Txnip	0.648245811803834	10.5456280224547	9.46361853961154	1.23721083187757e-10	4.86744787804467e-09	13.9645245626118
Sfrs2	-0.648239017547823	7.81233784484422	-9.64595322806869	7.9333684854344e-11	3.25499441117651e-09	14.4143925454706
Cst9	0.648007966860773	3.73485207312371	9.74264857339461	6.27887694290672e-11	2.64420310694241e-09	14.6511917793724
Tnc	0.647601946704649	5.93177218567698	9.12291802815156	2.87165057145936e-10	1.03637241146534e-08	13.1122261333546
Lsm2	-0.647007222320628	5.20817294524974	-9.75264065984198	6.12937062896314e-11	2.58579445228921e-09	14.6755915336347
Mod1	-0.646954816826558	4.78928029733896	-7.00096933296151	7.59590575641247e-08	1.5744719730796e-06	7.47760439395569
Cdsn	0.646231301096718	3.8184121785488	10.3106415225863	1.62894785238909e-11	7.82418325886487e-10	16.0173942630254
Foxq1	0.645243090487525	3.95669011297708	9.67472078454938	7.3991623875601e-11	3.0567869483668e-09	14.4849704734801
LOC545056	-0.64468153526018	6.45267757762055	-9.12218756634722	2.8768866271446e-10	1.03637241146534e-08	13.1103824727659
LOC381907	-0.64448655416707	4.73700223223018	-8.71479556281422	8.03340166744416e-10	2.6578003856883e-08	12.0713295385222
LOC100047427	0.643800070782357	4.28133290011569	9.50287177416957	1.12392496794814e-10	4.44368350963957e-09	14.0617418889325
Psmc3ip	-0.64217278857376	5.23239443949097	-10.0859054358637	2.76428914233873e-11	1.25643395568217e-09	15.4818832126535
Morf4l1	0.642151938507009	7.72829593072076	8.53404132444765	1.27581292907501e-09	4.05817091269605e-08	11.6034665283508
Coq10b	0.641537025140376	5.52609821872416	8.55070605244057	1.22233161156461e-09	3.90362779020366e-08	11.6467756469779
Ubap2	-0.641377124549461	7.48315020404038	-8.809248039623	6.31918581234818e-10	2.1379763031311e-08	12.3141440120208
S3-12	-0.641307484809786	7.39815045378095	-8.46680551469358	1.51698383914644e-09	4.72477258234152e-08	11.4283734589948
Ang	0.641248537039579	4.60779412156116	9.46075376163379	1.24592233174508e-10	4.89310072902824e-09	13.9574215224689
LOC100045567	0.64086774661672	6.48520932947034	8.9695483564471	4.21611197031139e-10	1.46796795239954e-08	12.7235995021741
Erdr1	-0.640353497367122	6.67348411686198	-9.87324003091098	4.58714658981025e-11	2.00960707744068e-09	14.9690493299594
Kif15	-0.640221070410827	3.92706405678211	-8.62018433716951	1.02286696422966e-09	3.3198070263736e-08	11.8269586835715
Lrrn1	-0.639339581638248	5.60502451907185	-6.08490109603522	9.84076381863953e-07	1.55476268521702e-05	4.9029508467011
2810405K02Rik	-0.63826517872372	5.70228700363031	-9.76245284248378	5.98609704111471e-11	2.52981344917781e-09	14.6995392084633
Epha3	-0.637487477094326	4.12893569689222	-9.84030602461815	4.96403635821016e-11	2.14331678137883e-09	14.8890997392891
Slco2b1	0.637475227177054	4.70854916082004	8.86863077748169	5.43732265242791e-10	1.86333463962859e-08	12.4662135442233
Mfge8	0.637381693049393	10.2646426509989	9.85579192945735	4.78302543817362e-11	2.0726443565419e-09	14.9267105922001
Mrpl3	-0.635267160975431	6.64410799811664	-9.70213363053125	6.92431808531039e-11	2.88553464461018e-09	14.552123525159
Ptprv	0.635084879859905	4.93454132514697	8.80121356336981	6.4492370585711e-10	2.1788947802404e-08	12.2935340415851
B3galnt1	-0.634645236046517	4.98775347822298	-9.81018673703645	5.33642397730855e-11	2.27130358607154e-09	14.8158583540611
Gsto1	-0.634300623967206	7.07991688431049	-6.77834369569939	1.40584174902501e-07	2.70972881842694e-06	6.85777658621996
Card10	0.633095300937272	4.54181313280403	7.93958366042381	6.01575705142495e-09	1.64265877477266e-07	10.0359211635099
Ccdc32	0.6326552950899	5.26344576182104	9.22242665338067	2.2420209707961e-10	8.37696726810877e-09	13.3627303679385
H2-DMb2	0.631643666649	5.29427494163768	8.73460616867441	7.63826071686273e-10	2.54112929551261e-08	12.1223529500641
Tlcd2	-0.631310006464013	4.51310575462784	-9.67206226260718	7.44694970110049e-11	3.07122477328144e-09	14.4784526556816
Rpl13a	-0.631153696104003	6.07852272398152	-7.45562413009859	2.19597458975995e-08	5.26857694955446e-07	8.72868793347833
H2-Q7	0.630611121889004	4.66636371309897	9.65803581988266	7.70435225816757e-11	3.16646230266956e-09	14.4440490643807
Tpi1	-0.630108437594426	9.38484428847351	-9.61611231553432	8.52927431215259e-11	3.46384111284703e-09	14.341066274237
Cd44	0.630107107134111	4.84069724945329	9.89476197969446	4.35678599368863e-11	1.91644244899898e-09	15.0212184122193
Gsk3a	-0.629999488087894	5.28915194315063	-9.43356529972889	1.33178640552016e-10	5.18832749512088e-09	13.8899557227555
Mertk	0.629982793876193	4.82554366517805	9.83587333929874	5.0171277086526e-11	2.15457261743214e-09	14.8783282106812
Sult1a1	0.629621233190287	5.56680282215339	8.66529742054595	9.11439109341049e-10	2.99472850212059e-08	11.9436239728756
Nr1h3	0.628715201325284	4.76529560901918	8.136054583453	3.58546052244846e-09	1.04082786040009e-07	10.5588057747974
LOC675572	0.628699922231124	3.88407542492876	9.22661891208366	2.21882724206286e-10	8.31886326491277e-09	13.3732555644381
LOC381571	-0.628674495138204	4.31326888679618	-8.48182833869434	1.45934513789437e-09	4.57503744409348e-08	11.4675449511608
Gadd45a	0.627289561108978	6.4462432471896	8.74084382436591	7.51799392988354e-10	2.50460187747652e-08	12.1384079687089
Mapre2	0.627156918655326	5.61850534292159	7.64652199624273	1.31329247495466e-08	3.35261003211477e-07	9.24749938379022
LOC100047316	0.627000909770931	4.16122924371447	9.82021740014699	5.20933529147534e-11	2.23310573785108e-09	14.8402632574341
LOC636752	0.626681803595553	4.04699690236953	9.32214329443493	1.75182299269126e-10	6.67254872375398e-09	13.6124574532841
Il20rb	0.62617316103403	3.93005271338532	8.13819013337292	3.56544384070199e-09	1.03713858364915e-07	10.5644636341724
Vpreb3	0.626100253736881	4.41052983584742	9.27389876957205	1.97360371603178e-10	7.45791483214536e-09	13.4917982173022
Cpa3	-0.625946219411804	3.9656976398771	-9.60172676827391	8.83270233594434e-11	3.57492791668001e-09	14.3056757079299
Hsd17b2	0.625139858219274	4.1889186369284	9.56926444634329	9.5586246966123e-11	3.82985431730262e-09	14.2257136241457
LOC386078	-0.624845282046587	4.72320202580353	-6.93616534958072	9.08200220875123e-08	1.8348099056869e-06	7.29763622764807
Adamts1	-0.624144091812147	4.24650235005582	-9.58307348671569	9.24265057827735e-11	3.72195625980462e-09	14.2597453672137
Ak2	-0.623577506241834	5.62151947939991	-9.66714188472949	7.53622831363869e-11	3.10269503033111e-09	14.466387062485
Kif5c	0.623390432127657	4.16803670637958	9.40508489435733	1.42823205125506e-10	5.51911319321826e-09	13.8191799240834
Sdc1	-0.623195405651148	4.77299823747633	-8.97560426997977	4.15241983592637e-10	1.45001288285195e-08	12.7390027998322
OTTMUSG00000025408	-0.623149354291191	5.30349038258665	-9.144799052766	2.71923431604337e-10	9.88511927655888e-09	13.1674207651565
Plekhb1	0.622894216674417	4.10374117569259	8.35328570684124	2.03474977642577e-09	6.17655008275438e-08	11.1314564746123
Ctgf	0.622757104297378	7.77090880513525	8.53244283929906	1.28106669313728e-09	4.06558634014425e-08	11.5993104538434
Slc25a36	0.621678336491239	5.85280391364959	9.35642732069854	1.60983684710261e-10	6.18094661038435e-09	13.698015973109
Zfp775	-0.62155409789906	3.77481171260733	-9.34370572333822	1.66109784057609e-10	6.35735365545281e-09	13.6662862134088
4933417E01Rik	0.621444366815413	4.17231725908359	9.07068993416448	3.27171874795811e-10	1.16805242464415e-08	12.9802286083344
AU022252	-0.620923301770508	4.81476500624429	-9.5958786709414	8.95918786113705e-11	3.6199961763243e-09	14.2912807468091
B3gnt8	0.620262836500964	4.55433732622148	8.72569983789367	7.81339259444389e-10	2.59218239749096e-08	12.0994203958604
Pscd3	0.618890798187425	7.74270983946148	9.38285658877948	1.50844510329057e-10	5.81030706452663e-09	13.763867003107
Hsd11b1	0.618643630799267	4.92555202180805	9.10660284912161	2.99095325878847e-10	1.07101200524282e-08	13.0710305732929
1700029G01Rik	0.618161935815818	5.97744556842143	9.6144644882494	8.5634839356004e-11	3.47183958880613e-09	14.3370137562924
LOC100044948	-0.616862316900072	5.92166289112197	-9.22353284900669	2.23587698301853e-10	8.36966783001615e-09	13.3655078357283
EG237361	-0.616353699791544	5.70639421644148	-9.09339549797281	3.09123022024537e-10	1.1052649756094e-08	13.0376567686844
Acsm3	0.616013539893081	3.86873710691971	9.63324030847459	8.18185452178293e-11	3.34546940446235e-09	14.383168172681
Arhgef3	0.615705575271194	7.13042469213684	7.36414479748804	2.81363450893182e-08	6.55966251984885e-07	8.47866533383431
LOC100048461	0.61467483173278	3.95480961289987	9.11911209194088	2.89903922487235e-10	1.04278222945784e-08	13.1026193160754
Ear2	0.61432429444287	4.22236939110806	9.14487959939593	2.71868878483217e-10	9.88511927655888e-09	13.1676238275033
Smpdl3a	0.614052528113078	4.55110402761026	9.61897440606394	8.47018771854906e-11	3.4456954120356e-09	14.34810419313
Fam125a	-0.61383588535536	5.71039901251147	-8.07352107735651	4.22523049849151e-09	1.20461875475467e-07	10.3928853634952
Alox5ap	0.613727841654274	5.15775885131465	8.34437045626215	2.08236553393787e-09	6.30508652807518e-08	11.1080697778448
Krt23	0.613661489963893	4.06271653593371	9.21376995177754	2.29070109474614e-10	8.53482401656194e-09	13.3409893387077
BC023744	0.613081868732322	6.08143907405432	6.99942544414368	7.62827215353261e-08	1.57981186071429e-06	7.47332134607719
Gamt	-0.613042345938404	6.23040087214687	-7.11609216885099	5.5359046045999e-08	1.19386166750598e-06	7.79634209083959
EG667190	-0.612951166747483	5.95476653112377	-9.19309822510097	2.4113612667022e-10	8.94259868209559e-09	13.2890332694128
2310003L22Rik	-0.612920110712511	4.52035372791478	-8.88889516360393	5.16601295372135e-10	1.78056238981289e-08	12.5180029525374
LOC100045312	-0.612749847280144	6.37350111350778	-9.18042708277396	2.48851235562856e-10	9.19801943232921e-09	13.2571581233594
LOC100048508	-0.612451864730143	5.01947034504576	-9.49832580811289	1.13648285469202e-10	4.48591912281073e-09	14.0504933984677
Smarcb1	-0.612323129639357	5.00318205848502	-7.13164468107503	5.3048668199415e-08	1.15147381427405e-06	7.83930415352188
9930023K05Rik	0.61063784000163	3.93840069234495	9.16325306577017	2.59712264927738e-10	9.49895623405427e-09	13.2139221503056
Klf5	0.610636544851781	4.38734851606459	7.56488927005308	1.63534130675041e-08	4.08323215631208e-07	9.02613556784139
Kars	-0.610514554028215	5.58164412455003	-8.05255581427873	4.46482334215858e-09	1.26388845378027e-07	10.3371520019748
Gtpbp3	-0.610109506473528	5.39164711255586	-8.53229809313174	1.28154352026286e-09	4.06558634014425e-08	11.5989340966177
Trap1	-0.609636561706389	4.90543957847541	-8.94453926366382	4.48988475197387e-10	1.55199484490195e-08	12.6599380568501
Abcb1b	-0.609024963845025	7.41970831506112	-6.24562173981167	6.24746150898997e-07	1.0341818636335e-05	5.35871500402673
Gja1	-0.608852016545119	7.81996138047255	-9.59509921006605	8.97618570070391e-11	3.62074809377466e-09	14.2893617816067
Dpep1	0.608688304044236	3.94113295929378	8.66361179767258	9.15371173476717e-10	3.00352242380838e-08	11.9392695260538
Nipsnap1	0.608008575929133	6.49598051170725	7.44574275643723	2.25545576600731e-08	5.39913594024078e-07	8.7017242462169
AI316807	0.607793543313377	6.66647312392553	8.4785287590186	1.47181046003268e-09	4.60433776887042e-08	11.4589438538693
Bud13	-0.607580751202875	4.47220669339548	-9.0488461797192	3.45551610610339e-10	1.22817154915294e-08	12.9249167143424
5730406M06Rik	0.607435224367384	6.09955855894735	6.64645638763513	2.02911826942125e-07	3.75669574338671e-06	6.48858584575708
St3gal4	-0.607307508130579	4.0550749433324	-8.22841597736731	2.81591258367043e-09	8.37769017430308e-08	10.8029948730706
Lyzs	0.607192072511857	4.36420169915016	9.42074572882559	1.37434684252185e-10	5.33674942745496e-09	13.8581113798485
Tpm2	-0.607068633867208	4.48229952777463	-8.0721102809638	4.24093447308221e-09	1.20765657852531e-07	10.3891366171313
H2-DMb1	0.606183378087136	5.27931666960886	9.35481239931171	1.6162534872448e-10	6.19563836777173e-09	13.6939892702972
LOC635470	-0.606148059105123	6.60599471398931	-8.54633723273657	1.23612721467259e-09	3.94242172999577e-08	11.6354251520392
Prr15	0.605919258418594	4.14579456070229	8.20450240259066	2.99737338399475e-09	8.85780364226104e-08	10.7398716080727
Rangap1	-0.605623324539442	7.31202557648262	-8.76370355086047	7.09351004983291e-10	2.37975821026652e-08	12.1972035338181
Igfbp4	-0.604683958910612	8.02270375100844	-9.11473409293883	2.93087473503805e-10	1.05107231877227e-08	13.0915661767833
Itpk1	-0.604666395796842	4.84894911502279	-6.76163419686486	1.47261315036228e-07	2.82477197727872e-06	6.8110805705211
Tubb6	-0.604325103291864	4.93391688192979	-7.60622454699263	1.46331123028532e-08	3.68446364509735e-07	9.13831772076148
Cited4	-0.603897175811221	6.53892843701737	-8.08324269984158	4.11861383190427e-09	1.17562342314022e-07	10.4187109557995
Zbtb7c	0.60299016896735	4.56985066903801	9.15575096396635	2.64607454928175e-10	9.6632218654686e-09	13.1950233342005
Vps37b	-0.602742572478151	5.27181574272294	-8.75547056049012	7.24349743199421e-10	2.42327914088534e-08	12.1760359049547
Ermp1	-0.602664186219432	6.89288150435288	-8.9898231642997	4.00670668405856e-10	1.40528480766394e-08	12.7751500064129
Kif23	-0.602304194235669	4.92796245731413	-9.04070354766147	3.52669774655004e-10	1.24975718662929e-08	12.9042823461158
Neu1	0.602228325885326	5.66792757391033	9.0232594267496	3.68427372467952e-10	1.29790614866472e-08	12.8600478532066
Prep	-0.60214627166232	5.49020215896568	-8.3686219874589	1.95541974361422e-09	5.96602554429235e-08	11.1716637353221
Lrrc59	-0.6019834145596	5.21178460405258	-8.58980336827894	1.10564947326118e-09	3.56911408912382e-08	11.7482451586767
Mrps21	-0.601931967428706	5.6631153654176	-8.77475040494962	6.89722374102359e-10	2.31715718940006e-08	12.2255921033006
Gnaq	0.600733575457008	4.33699918475726	9.23681179099697	2.16345180955954e-10	8.1239823052848e-09	13.3988364754093
Sema7a	-0.600582962920287	5.1962529314602	-7.41180288396046	2.47251168893583e-08	5.83834941750692e-07	8.60903129147329
C85627	-0.600445150745339	4.77621554742471	-6.16072903857188	7.94027813084194e-07	1.27642105436653e-05	5.11814279062748
Prim2	-0.599763482811242	4.60936311596481	-7.80179480379214	8.6725544099838e-09	2.30753616781771e-07	9.66646952740406
Tmem45b	0.599342454920551	3.75970938541355	9.17092202078047	2.54803740934652e-10	9.36237401406588e-09	13.2332336842366
Ttyh3	-0.599334484839038	4.7140844845012	-9.11569665932011	2.92384475706615e-10	1.0501256244598e-08	13.0939965839859
Spnb2	0.599189641317005	6.72203395852203	9.31003416218534	1.80497698879994e-10	6.85318247176105e-09	13.5822012903077
Dnahc9	0.598605903621017	3.93366723314761	9.13047862367828	2.81802336643519e-10	1.01977487027428e-08	13.1313047226373
Rusc2	0.59820891632488	5.07480551276905	8.59604137406333	1.08811186246309e-09	3.52200754399419e-08	11.7644166987471
Rnf208	0.597000359472387	4.32241021891051	8.51212996507938	1.34978305370874e-09	4.25386174502148e-08	11.5464686013842
Mapk13	0.596497528289281	4.15348727613432	9.16537161618277	2.58346708393494e-10	9.46348126305112e-09	13.2192577345562
Tle6	-0.595351318770659	7.26519471723512	-8.12121380961926	3.72776223151965e-09	1.07821127663785e-07	10.519471729365
Rps15	-0.594797071276567	9.06399444409969	-9.17725173311308	2.50823822920007e-10	9.24453905122738e-09	13.2491670168281
Gab1	0.594213581643147	7.05989547124682	8.13787229106168	3.56841577902696e-09	1.03713858364915e-07	10.5636215879143
Nenf	-0.59370163591554	5.99864618857061	-8.72941900768504	7.73976695069592e-10	2.57132257584231e-08	12.1089979767083
Cyp4b1	0.593556342867321	3.98508620403179	9.04365791405695	3.50069968066321e-10	1.24238481248463e-08	12.9117700499849
Kif11	-0.592914496874303	4.30507213110914	-8.87861654919287	5.30185689408455e-10	1.82213242681756e-08	12.4917406869516
Fmo1	0.592053250759527	5.16201149305658	9.31454258251802	1.78499701486092e-10	6.78809675603709e-09	13.5934683833011
Stra6	-0.591925033040947	4.19230734757733	-9.25220858872677	2.08246801800993e-10	7.85658901371344e-09	13.4374517725346
Dci	-0.591683055834163	5.63876297533788	-7.66677837980203	1.2438843229911e-08	3.18903676376712e-07	9.30231285029142
Atp5o	-0.591624625245959	8.7500932155566	-7.67209343104995	1.22629794210119e-08	3.15070319818049e-07	9.31668761194248
Xlr4a	0.59123165511417	6.16498712304108	9.17585376622123	2.51697322224721e-10	9.26246145786973e-09	13.245648465625
Pkp2	0.590795438653239	5.87251345773138	7.95492521643437	5.77651328006825e-09	1.58820916849693e-07	10.076917663033
Tspan8	0.590316093267387	3.98064957237908	7.99853680680038	5.14794140233272e-09	1.42852387869836e-07	10.1933055482732
LOC245069	0.589826188843471	3.87424407363183	7.51537787708278	1.86871436469957e-08	4.60821109315605e-07	8.89151478915541
Mmp15	0.589608511104951	4.47592738636524	8.75586761227938	7.23619028028067e-10	2.42327914088534e-08	12.1770569547873
Eif4a3	-0.58910455977859	7.26853723659376	-8.82122215379699	6.13031163304701e-10	2.08291270259211e-08	12.3448444465865
Kndc1	0.588754941283174	3.79898179212658	9.24138353002041	2.1390751780652e-10	8.04507519800621e-09	13.4103056771003
Pofut2	-0.588093890950899	4.64201468348012	-8.94633544280756	4.46963064400361e-10	1.54722959485624e-08	12.6645129964313
Nr5a2	-0.588077336721589	4.85827983832118	-7.51567460686731	1.8672193642868e-08	4.60821109315605e-07	8.89232239613214
Sh3tc2	0.58795878315684	6.71171708188519	8.825201769231	6.06882249593504e-10	2.06495354342484e-08	12.3550436846956
Akt1s1	-0.587797564093573	6.19793540224594	-8.98126055770998	4.09381782160797e-10	1.43373531907559e-08	12.7533853372979
Leo1	0.587767139962807	4.47748395038527	8.33941855470395	2.10930226359399e-09	6.37857271114643e-08	11.0950755464693
LOC383330	-0.587745568947144	4.27620514429695	-8.2637909960623	2.56777090842687e-09	7.68724407128545e-08	10.8962428588608
Hist1h2bf	0.587300888673691	7.00397185236858	8.77917432155848	6.82017935933048e-10	2.29449634704902e-08	12.2369564217853
Deb1	-0.58708498719123	8.20639641357386	-8.52444784322873	1.30767695025492e-09	4.1327980967228e-08	11.5785185350839
Sirpa	0.586879575989555	5.68071117886735	9.06155462985178	3.34733913968704e-10	1.1914933366267e-08	12.9571041203182
LOC100045359	-0.586768042698075	5.15038389844185	-6.59794694184104	2.32327308987955e-07	4.24543103971877e-06	6.3524471910897
Timp3	0.585949334493958	6.76868906045422	8.6486073234633	9.51143813307797e-10	3.10810929157411e-08	11.9004926480105
Slc24a3	0.585563485415809	5.18943859364665	9.12267381366093	2.87340005246367e-10	1.03637241146534e-08	13.1116097520971
Cd79b	-0.585069204842994	3.98088759867156	-7.43705881313692	2.3090790529701e-08	5.50131184731521e-07	8.67801935281609
Shbg	-0.585051924596856	4.24857433942113	-8.7156330421888	8.01628250234692e-10	2.65580993706563e-08	12.0734875377143
Amotl2	0.585011736764384	4.00539972117422	8.53911100403016	1.25929520213441e-09	4.01096421239082e-08	11.6166455925632
Tmbim6	0.584390701595098	9.21742737156253	7.85295514940601	7.56913657748835e-09	2.04119218639821e-07	9.80390527209814
LOC665506	0.584335778103801	6.00826108320461	8.50096185255202	1.3891531606218e-09	4.37217678974651e-08	11.5173936385291
Rnf130	0.5838640727117	8.54646146132026	7.71142512590674	1.10377282074174e-08	2.87293208619612e-07	9.42296196035644
Cd200	0.583683767084342	6.29385251250106	8.85014462088044	5.69750083925014e-10	1.9469174296409e-08	12.4189223713639
Map4k3	0.583560237402962	5.73394715404226	8.57942566408136	1.13546668633397e-09	3.65058644315977e-08	11.721330795474
H2afz	-0.58342936656684	7.72788153628474	-7.27345524808041	3.6006821035041e-08	8.19489209474959e-07	8.22993094367435
Smarcd2	-0.583228649097042	5.73244463927647	-7.07015486948025	6.27969978744641e-08	1.32812041481625e-06	7.66930839386013
Gsg1l	-0.582383405245854	6.08653022484072	-8.11901365564633	3.74934278136585e-09	1.08314347017236e-07	10.513638148324
1500011H22Rik	-0.582227537309421	5.95807836941525	-6.93522338218034	9.10565036630383e-08	1.83803507816023e-06	7.2950174410295
Pgk1	-0.581593389815986	5.49571273456115	-8.1619324136759	3.35042268457485e-09	9.82133708517531e-08	10.6273281668929
Speer4a	0.580742404218864	3.94745499116906	9.02861333709595	3.63516078670023e-10	1.28249330409837e-08	12.8736284205679
Mrpl14	-0.579422983882266	7.16143283158424	-9.01164201226262	3.7931867051139e-10	1.3323498676406e-08	12.8305666319958
Mcm6	-0.579210942351807	5.53936091986452	-8.9131202969	4.85972467643011e-10	1.67741146118626e-08	12.5798449698256
Jmjd1a	0.578953754047838	5.45339589243774	8.9731651163341	4.17795428974881e-10	1.45680272027393e-08	12.7327993530983
4930538K18Rik	0.5785343811358	3.93364596266867	8.8851354479216	5.21528513226788e-10	1.7949585663863e-08	12.5083983178257
Bcl2l10	-0.578337706136977	4.8124328030371	-7.58046281841527	1.56823525925078e-08	3.91976879846172e-07	9.06842382234045
Hist2h2ac	-0.578157872443439	9.97522806654951	-7.11489854314369	5.55405255301947e-08	1.19487434413668e-06	7.79304385899214
Ugt1a7c	0.5779845527693	3.94088679997628	8.44023671346875	1.62466676130729e-09	5.02093397034501e-08	11.3590265382578
Scoc	0.57789726931432	6.9990749038059	6.95345919457307	8.65872969992922e-08	1.7537410196639e-06	7.34570093555822
AW549877	0.577675994523781	8.03865780498394	8.49012553852116	1.42847294990645e-09	4.48413030994255e-08	11.4891673917624
Thada	0.57744223296763	4.74546901954628	8.8517406527977	5.67454520324623e-10	1.94184722834978e-08	12.4230070740846
Scara5	-0.576935760895301	5.10536118086466	-8.29527377126895	2.36569954216881e-09	7.12689333106777e-08	10.9791006819576
Large	-0.576887109151964	4.40042745757963	-5.88741433523058	1.7236886128035e-06	2.55773148996649e-05	4.34136090304868
Pdlim2	-0.576496810835843	5.50831002827566	-8.52870458529244	1.29343955021911e-09	4.09789060148889e-08	11.5895896976182
LOC100045999	-0.576340838961423	7.5178322871341	-8.7079651885752	8.17442324680251e-10	2.69699591811746e-08	12.053725812267
2010001J22Rik	0.576032017999944	3.86379864535312	9.13535511816123	2.78397801092098e-10	1.01051220062564e-08	13.1436062240585
LOC100044298	0.576013528345613	6.45050517852408	8.58385154979312	1.12265121725449e-09	3.61911281896597e-08	11.7328109163044
Lmo7	0.57539191074477	4.14571005247988	8.03244292310788	4.70767756577771e-09	1.32323909956995e-07	10.2836346893554
Cldn23	0.57479041220438	3.5874039789151	9.03706865401819	3.55895502550103e-10	1.25804566210202e-08	12.8950683170505
Akap9	0.574629954427332	7.98934076783691	8.4734974387336	1.49102734061761e-09	4.64998357073968e-08	11.445825937966
Tbcel	0.573915752297153	6.9070556206376	8.84677783917998	5.74623636763349e-10	1.96076995597422e-08	12.4103047325025
2610305D13Rik	-0.573785551297223	4.08592638072724	-8.16555744027635	3.31877460845456e-09	9.74050167291204e-08	10.6369204037567
Cdc45l	-0.572936348545693	4.49414161878788	-8.63979050851459	9.7282617908565e-10	3.17462513011306e-08	11.8776934437452
Hey2	-0.572647701442385	4.74687736099468	-7.78937789113389	8.96420942063707e-09	2.37720498161462e-07	9.63306713006975
Lcp1	0.572480748335638	4.26030725041062	8.09398731224432	4.00396032704236e-09	1.14837806981839e-07	10.4472408046308
Ero1lb	-0.57223733092725	4.62724180624169	-7.83723297364666	7.89212423173919e-09	2.12111923172136e-07	9.76170216775572
Qpct	0.571604249008014	4.3383845335271	7.66920847037361	1.23581207092606e-08	3.1717408515613e-07	9.30888552130971
LOC100043313	-0.56858217077564	4.21470870374676	-7.52438022627234	1.82389484324387e-08	4.50697981925552e-07	8.91601211256798
E2f2	-0.568521962109336	5.01032959898847	-8.74195599931037	7.49675412195013e-10	2.50100918545394e-08	12.1412700554249
Ptpla	-0.568433432265636	6.69349936304529	-7.04943951378088	6.64752745397282e-08	1.40219450351878e-06	7.61195640773687
Nusap1	-0.56835293157983	4.64809148829116	-7.44042918204824	2.28811495542477e-08	5.45680057166106e-07	8.68722054125864
Abhd14b	0.567698727817503	6.6844836852636	8.42992721585975	1.66852132482991e-09	5.14981033418472e-08	11.3320938939381
Nmral1	-0.567145645105193	4.61256481356323	-8.65801636599589	9.28548157928995e-10	3.04258519693994e-08	11.9248123157988
Alad	-0.567084436667614	7.30142336004226	-7.97177738244303	5.52484945442917e-09	1.52289442169412e-07	10.1219185942403
Kcng4	0.566744128062751	3.84789624414371	7.69109598302848	1.16546373698976e-08	3.00408325310291e-07	9.36805453716397
Ddx49	-0.56620464546165	5.5025745975926	-7.97633610437567	5.45870874738562e-09	1.50950651141577e-07	10.1340860883235
LOC241621	-0.56549152000084	6.72925307913764	-8.10688051942275	3.87065869125997e-09	1.11281437373724e-07	10.4814572564717
H2-Bl	-0.564716773373663	3.45804195168144	-8.62714107437022	1.00481757330973e-09	3.270100184159e-08	11.8449662056476
Cd276	-0.564259735689304	4.70474417730087	-7.89990604347635	6.68237465135188e-09	1.81639092795838e-07	9.92976309169837
Cox7a1	-0.56367808272492	5.43352534595355	-7.03824701876393	6.85527941871809e-08	1.43547588728084e-06	7.58095217315182
Itpripl2	0.563664984314088	4.62105453741011	6.54348623302668	2.70529205970956e-07	4.87645712646968e-06	6.19939521277514
Vps13b	0.563229203237448	6.28171706126568	8.6159269799163	1.03407551637384e-09	3.3516377170274e-08	11.8159354625679
Rarres2	0.562270314490606	8.81241407420013	8.08706432365077	4.0774559097377e-09	1.1666596335039e-07	10.4288600038545
Dhx9	-0.562117630839926	4.15196958696668	-6.73712975082104	1.57638671474028e-07	2.99313126919759e-06	6.74255895707817
Gimap8	0.56202910584262	4.52858065142218	8.36101110195806	1.994386791561e-09	6.06171944779405e-08	11.1517138853771
Bnc2	0.562012239166219	4.47748003351397	7.93509798851963	6.0875964585716e-09	1.66037978664804e-07	10.0239290339766
Tekt1	0.561677174358258	3.83362884581861	8.67872652090991	8.8072191192703e-10	2.89778103621658e-08	11.9783021918677
Nola1	-0.561586817169115	7.22601335472785	-7.07774937053605	6.15007889804954e-08	1.3041656670332e-06	7.69032404933874
2410025L10Rik	0.561489439398073	6.48886040834337	8.20742538104495	2.9745690129096e-09	8.80590232534624e-08	10.7475910004652
Hspd1	-0.561174450305554	6.58910364384582	-7.74869998637159	9.99145162764168e-09	2.63501127820495e-07	9.52351567860596
Lgals3bp	0.560384223858519	7.3891423786311	7.45491500811503	2.20018959777235e-08	5.27340031850848e-07	8.72675327558444
Herc2	0.560099415014281	7.31840413807685	7.64093222698378	1.33313005511411e-08	3.38878543234108e-07	9.23236539982669
Obox5	-0.560066580695934	4.08427175233012	-8.15996892211244	3.36769298511621e-09	9.85987958433044e-08	10.6221318710772
LOC383308	0.560028991356694	5.60724660819879	7.46221474889358	2.15719029250314e-08	5.21212038350254e-07	8.74666615262884
LOC225897	-0.5591772004212	4.50098309531271	-8.32686815141272	2.17917399524115e-09	6.58154570279902e-08	11.0621284709324
Nacc1	-0.559011538823555	4.39375993984631	-8.59447810268909	1.09248005077154e-09	3.53136794789937e-08	11.7603645059993
Padi6	-0.558596429222899	6.24550430629456	-7.14119083830323	5.16792342597616e-08	1.12378843953954e-06	7.86566260993258
Lpcat3	-0.558400410659773	8.13052726735728	-8.37516031783238	1.92256401381396e-09	5.88078404225446e-08	11.1887963898011
2410015N17Rik	-0.55757765922124	5.017266665608	-6.73678445516346	1.57790072343569e-07	2.99313126919759e-06	6.74159305504405
LOC100043671	-0.557204112417057	5.23120117423458	-8.00085495579331	5.11654778539751e-09	1.4231142212408e-07	10.1994857134652
Susd3	-0.556671320158695	4.89517942789333	-8.17546283097117	3.23383975905563e-09	9.51456913119441e-08	10.6631229982148
Stk35	-0.556531823856064	4.35587230024878	-7.52438229650291	1.82388466290853e-08	4.50697981925552e-07	8.91601774508713
Noc2l	-0.555795905152841	5.02346602087643	-8.69305536704295	8.49109371301547e-10	2.79761655117535e-08	12.0152783621647
Plscr1	0.555730034176456	5.89255164564114	7.59808490205204	1.49566845693672e-08	3.74621879475668e-07	9.11624212680728
Myo5b	0.555653529402605	4.61179620519542	7.82273159786982	8.20245737118695e-09	2.19220983596416e-07	9.72275045356813
Syn2	0.555593605388284	3.77721220475926	8.64981261608252	9.48218285083782e-10	3.10278815036991e-08	11.903608614992
Nudc	-0.555389221230573	9.06272363532838	-8.6355879248566	9.83337957602858e-10	3.20455639589378e-08	11.8668225801553
Aldh3b1	0.555205841137706	7.43393119476222	8.37066519046237	1.94509144053128e-09	5.94209288090782e-08	11.1770181983326
Napepld	0.555002941865146	4.7326694915565	8.40441668431792	1.78229921520712e-09	5.48636742412822e-08	11.2653924568464
Fkbp10	-0.554734342219108	5.9713777274108	-7.94163171556645	5.9832442766296e-09	1.63751948623547e-07	10.0413957007892
Cdkn3	-0.553822620842562	4.38423159047904	-8.46526572271053	1.52302126172802e-09	4.73740813791081e-08	11.4243568952837
Idh1	-0.553617923313707	9.23227422696064	-8.0537125281244	4.45125068312475e-09	1.26153929313204e-07	10.3402283560831
Faim3	-0.553417718742376	3.80473282469287	-8.5235503705394	1.3106990389714e-09	4.13613733670132e-08	11.5761840468878
LOC227393	-0.552552880473423	4.86571221597765	-8.49148324956881	1.42348493675463e-09	4.4743442427294e-08	11.4927047481566
2310076L09Rik	-0.552364038432455	4.79046610714128	-7.04427327056475	6.74261670138619e-08	1.41600870497943e-06	7.59764691773029
Ptges	-0.55144347999171	4.79857456633405	-8.00857397630969	5.01341041032212e-09	1.39767805378677e-07	10.2200599112913
Dynll2	-0.551232542722791	4.70250125366936	-7.82094335827682	8.24157644394743e-09	2.20020656851811e-07	9.71794541743581
Casp6	-0.550817275649359	5.93440556288602	-8.12269998858865	3.7132564303484e-09	1.0753159057377e-07	10.5234119133649
Rap2a	-0.550370486500556	4.65747008994195	-7.53653452433562	1.76510996908958e-08	4.39348912181298e-07	8.94907244899265
Cep63	0.55029523915021	6.33359050571713	7.18855915834538	4.53960865093513e-08	1.00450914829203e-06	7.99632098985651
9430023L20Rik	-0.549920981885488	5.97508590892998	-8.56923605939976	1.16554153798363e-09	3.74224880383469e-08	11.6948909278493
AU022751	-0.548747473080421	4.82824747366909	-8.56509626226044	1.17799115033585e-09	3.77715124879806e-08	11.6841452576191
Lrba	0.548729885104705	5.43656206846681	8.44896430667427	1.58846043497407e-09	4.92814184235796e-08	11.3818161398842
Pgbd5	-0.548568079773893	4.18648605365621	-7.03220673472085	6.97012011775669e-08	1.4535769242959e-06	7.56421510666092
Rdbp	-0.548004146716969	6.87984171820117	-7.63476307435079	1.35537768910663e-08	3.43803121139244e-07	9.21565868333069
Cecr5	-0.547882059798792	4.78508224733879	-7.63518007488386	1.35386204840962e-08	3.43783229277686e-07	9.21678809975
Xdh	0.547744162017291	4.57301537990955	8.47833623382814	1.47254113427503e-09	4.60433776887042e-08	11.4584419511549
Rhobtb3	-0.547546592155104	6.27536657770997	-8.03015659885905	4.73612209543764e-09	1.32811301902542e-07	10.277548046817
Lrp2	0.547381948454049	3.75573378642017	8.40395154796069	1.78444559196144e-09	5.48636742412822e-08	11.2641755233824
Rhog	-0.546655542018879	4.43927712941348	-8.15556245780237	3.40678176187719e-09	9.96212955306875e-08	10.6104686360005
Eef2	0.546578102161783	8.0924298050371	5.12492180984544	1.52170534737493e-05	0.000175926495452916	2.16778093471963
LOC381330	-0.546559225724893	7.17160333272886	-8.71271571986605	8.07607785101316e-10	2.6682290358596e-08	12.0659698535529
Srd5a3	0.545987949452439	6.06566106704733	7.50380588126499	1.92797555475769e-08	4.73482292297782e-07	8.86001186964872
Serpina3f	0.545823191389744	3.67339136078377	8.36449967676668	1.97642831178565e-09	6.02244142903347e-08	11.1608591270714
Pcdh17	0.545729441993954	4.28496660062199	8.55686557302371	1.20314764599066e-09	3.84749888931773e-08	11.6627743878905
Astn1	0.545726546066623	3.78049891647273	8.29317204963982	2.37867021401607e-09	7.15695490808357e-08	10.9735731042522
Il11ra1	0.545695151130717	8.55418670428959	8.21844681719354	2.89016011697064e-09	8.56662081758832e-08	10.7766884252867
Tecta	0.545588390987797	3.88346962314553	8.2296733296086	2.80668716926977e-09	8.3606422277625e-08	10.8063118823159
Nkiras2	-0.54535066502654	5.1702006525613	-7.8634211819174	7.3616139621135e-09	1.99302413201509e-07	9.83198323725376
Phca	-0.545317719949312	6.20024616270909	-7.95360497972862	5.79671539559666e-09	1.59193378028326e-07	10.0733907592588
Rpl21	0.545193405851985	4.59643419439808	8.36260984856664	1.98613621580558e-09	6.04432293665006e-08	11.1559051622872
3300001G02Rik	-0.545191867933657	3.60705849691151	-7.99346611222487	5.21729674000347e-09	1.446091981702e-07	10.1797848760868
Nhsl1	0.544750484106533	4.33030489992909	8.29803053501592	2.34879548428453e-09	7.08489129685827e-08	10.9863502041683
Mfsd2	-0.544169703566284	4.88993858427861	-7.61181875685706	1.44148612591777e-08	3.63716752446763e-07	9.15348552654611
C130060K24Rik	0.54407983004959	3.9611836699552	8.39687105434038	1.81744582476608e-09	5.5729703601641e-08	11.245647518507
Wwc1	0.544033876956107	3.82494447645151	8.25249245618665	2.64450614387443e-09	7.89720186784972e-08	10.8664768981937
Phb2	-0.543727571524247	5.97888752410818	-6.89583898838749	1.01523246202851e-07	2.02707516625393e-06	7.1854523481979
EG627022	-0.543676412167421	4.33975284237663	-8.44759961473268	1.5940671315855e-09	4.93913028335818e-08	11.3782532718506
Agpat2	-0.543658402660682	4.78220733668365	-7.60708174963556	1.45994529748936e-08	3.67986211969921e-07	9.14064211579132
Dtymk	-0.543578127501279	6.57650820803685	-6.24214109776284	6.30911864407267e-07	1.0415052999739e-05	5.3488590645182
Elmo1	-0.54314115153437	6.76345392030233	-7.37017886014427	2.76792849595528e-08	6.46570797102054e-07	8.49518446322466
Ppp1r1b	0.5431163031216	3.93129648219974	8.14287777568506	3.52190427864143e-09	1.02736524811101e-07	10.5768809755955
LOC626152	0.542958118222236	3.96564911295876	7.83281717918709	7.98533745099093e-09	2.14376287124246e-07	9.74984363282629
Smad3	-0.542921762939014	6.38230003927139	-8.24849150315654	2.67223574280931e-09	7.9700597216956e-08	10.8559326170827
Clspn	-0.542834163918401	4.07056184469828	-7.64506532175763	1.31843298840082e-08	3.36214467830999e-07	9.24355585930643
Mtap9	0.54237780516668	4.11626068465199	7.72537522061707	1.06337020198074e-08	2.77987051709064e-07	9.46061277443065
Fam108a	-0.542117731330709	7.75585322846842	-7.8560247959089	7.50766154123154e-09	2.02689914296003e-07	9.81214176073528
Rfc5	-0.541906126919663	4.84310073291753	-7.91944325023418	6.34522379714456e-09	1.72867600487127e-07	9.98205848586811
Prkcd	-0.541711585553976	6.40441960665538	-8.47735051051915	1.47628796240775e-09	4.61002716198346e-08	11.4558721506872
Chtf18	-0.541661978741423	4.20377148672566	-7.09426899305574	5.87741527520504e-08	1.24966909673693e-06	7.73601832616779
Dos	-0.541638454753587	4.14421045094344	-8.20408523627295	3.00064250475439e-09	8.85780364226104e-08	10.7387698137722
Thap11	-0.541578841766893	6.50145585159212	-7.95596082611236	5.76071665251578e-09	1.58568863438639e-07	10.0796840638806
Bcas2	-0.541483352724526	3.97962038208827	-7.18029631818547	4.64334841322642e-08	1.02367644280531e-06	7.97354522796058
Tbrg4	-0.540941588941412	4.53783451155494	-7.09980518549836	5.78880699700097e-08	1.2369456626383e-06	7.75132587725992
LOC100044430	0.54077426856329	3.85924262496745	7.97435253154472	5.48738801818865e-09	1.51568500456204e-07	10.1287921219603
Cct3	-0.539857693746337	7.25670558895775	-8.2815800691038	2.45152276008461e-09	7.34842411293532e-08	10.9430760680894
Cfi	0.539713821483501	3.9505962455633	6.70408914747377	1.72813614125126e-07	3.24976544801338e-06	6.65008974052
Mgl2	0.539580563139348	5.12415114123715	7.71777934921647	1.08517947156894e-08	2.83069716029761e-07	9.44011454530921
LOC381561	-0.539251497818285	7.32335122583001	-6.35047152400143	4.64949578355554e-07	7.95536045369446e-06	5.65528372626394
D10Jhu81e	0.539117492942516	7.21304753954519	8.39641283228891	1.81960278063886e-09	5.5729703601641e-08	11.2444482413131
Igsf9	0.53893923445242	4.23308486754009	7.69899630511029	1.14108330828554e-08	2.9480606310551e-07	9.38939828456479
Moxd1	0.538358933309966	3.77172327100666	8.08335689192868	4.11737790200204e-09	1.17562342314022e-07	10.4190142402414
Akap1	-0.538318438842109	5.58233651042548	-8.01413137846815	4.94046776067085e-09	1.37894969469366e-07	10.2348681278231
6720458F09Rik	0.538282278698264	5.30374547472914	7.22276885693299	4.13452630297364e-08	9.25143771441811e-07	8.09054410892579
Chst11	-0.5373555376573	4.1086312417583	-7.91897108252221	6.35316427535285e-09	1.72887018733151e-07	9.980795163292
Kifc2	0.537018326249413	4.59653036913537	7.22064662745297	4.15855398323181e-08	9.29650572700045e-07	8.08470231895015
Arl4c	0.536964127954751	3.85767716395615	8.04381931176182	4.56870613674321e-09	1.2887199385719e-07	10.31391150239
Taf10	-0.536864573654891	7.16560014533481	-7.97168335370703	5.52622223256898e-09	1.52289442169412e-07	10.1216675999591
LOC243431	0.536673206690757	4.21110159939614	8.13412646663127	3.60363121047857e-09	1.04483464914724e-07	10.5536970042063
Fxr2	-0.536554128822213	4.34790276450745	-7.00902637708887	7.4292411169988e-08	1.54393959616517e-06	7.49995259318201
Rhoj	0.536163892708354	5.24142299963714	8.0702980668772	4.26119397181466e-09	1.21198287521768e-07	10.384320876437
Tbxa2r	-0.536018284932491	3.93833117399903	-8.04609627345651	4.54139674759807e-09	1.28252904607492e-07	10.3199694732562
St3gal3	-0.535825048400623	5.35722864806454	-8.35080124049673	2.04790653813791e-09	6.20860892170581e-08	11.124940161096
Scap	-0.535533091363679	5.18853990515269	-7.82371520123331	8.18102088554252e-09	2.18892639353666e-07	9.72539325690745
Tmod1	0.53432566977718	3.78864917817435	8.000280728379	5.12430607840138e-09	1.42361674094496e-07	10.1979548881422
Cct8	-0.533964089135583	5.21099113966824	-7.73416617077766	1.03868522313211e-08	2.72726131035348e-07	9.48432779484278
Ankmy2	0.533628644360522	7.37035240608787	7.5359901010216	1.76770145186543e-08	4.39536577220593e-07	8.94759193619009
Stard13	0.53332450243253	4.83935569248815	7.18938355741642	4.52938820360144e-08	1.00317560953839e-06	7.99859299649043
Fermt1	0.533135529806548	3.75176889307053	8.28794675924186	2.41123275385816e-09	7.24581500908132e-08	10.9598280897862
Itga9	-0.532890062877907	3.7202281760158	-8.01717267841684	4.90100802973799e-09	1.3711358136998e-07	10.2429703853469
Esam	0.532764343768288	7.14672835527959	8.28265080862503	2.44469918332255e-09	7.33716492660921e-08	10.9458937474142
Asah1	0.532695159158941	9.17723137881797	8.17569730391873	3.23185628870549e-09	9.51456913119441e-08	10.6637431006213
Rab33a	-0.532558611829712	5.35049723379368	-6.82320395993819	1.2413410450417e-07	2.42390839162429e-06	6.9830255091742
Fscn1	-0.532322122019746	6.70621423323201	-8.20375790437391	3.00321018138533e-09	8.85780364226104e-08	10.7379052696867
Clk1	0.531544235775453	7.03356093142263	7.35418000166903	2.89079884747643e-08	6.72645023654049e-07	8.45137685086386
LOC329076	-0.531051036253475	7.52161933648505	-7.08053196267125	6.10326836581926e-08	1.29538757152082e-06	7.698022708059
Sf3b5	-0.530889926345369	6.84616315185816	-8.14224527915254	3.52774726189877e-09	1.02781625462386e-07	10.5752056789466
Mrvi1	0.530845474455857	6.37067483662497	7.11733967384212	5.51700174098631e-08	1.19173677749789e-06	7.79978905382432
Alas1	0.530601587495116	7.945481906144	7.38330245290196	2.67110687856197e-08	6.25787233449581e-07	8.53109894174276
Prap1	0.530522942894289	3.82550209954243	6.97052832036539	8.26055211706274e-08	1.68594203617868e-06	7.39311428702822
D4Wsu132e	0.530383492937844	6.57066063451935	6.42967686691534	3.7216219217739e-07	6.50739739538243e-06	5.87886795131543
Klhl6	0.530058955352366	5.32462701016918	8.10843782845954	3.85486664016276e-09	1.10960782229474e-07	10.4855887313417
Urod	-0.529609886761151	8.0816816908882	-7.64262426282968	1.32709323547755e-08	3.38062515363397e-07	9.23694686270183
Ddit4l	0.529531256278689	7.28806310347257	7.73243562788309	1.04349809359179e-08	2.73583840819679e-07	9.47966007379793
Sdhc	-0.529509366294135	6.23279858936804	-7.60003250179288	1.48786064616011e-08	3.73448338469568e-07	9.12152490055784
Pitpna	0.529169922502853	5.99734355193932	7.88966471492831	6.86633415432588e-09	1.8642759701643e-07	9.90233203702402
Col20a1	-0.529086709657645	4.01156092536463	-7.41683568665264	2.43903217870858e-08	5.78594379820988e-07	8.62278413522731
Myo5c	-0.52904028394608	4.29670370904059	-7.23189290068874	4.03281892042213e-08	9.07479102318884e-07	8.1156543716343
Mad2l1	-0.528969469248627	5.25619001332251	-8.22738869934559	2.82347282719371e-09	8.38974782937559e-08	10.8002846757599
Lgr5	0.528793102194189	4.82605245606297	7.09492800018561	5.86679597057825e-08	1.24901092076876e-06	7.73784063381774
2310016C16Rik	-0.528759646499529	7.33770042896244	-7.70106573848983	1.13478316374225e-08	2.93766377453622e-07	9.39498795290289
Vnn3	0.52795710380631	4.04643235366803	7.10348922634562	5.73059475867906e-08	1.22608073906622e-06	7.761510591786
Expi	0.527712079121387	3.6706051895428	8.22628423665643	2.83162417810298e-09	8.40352981888625e-08	10.7973707022569
5330431N19Rik	-0.526930854030846	6.17389133324757	-7.94086807180727	5.99534612466714e-09	1.63895633488043e-07	10.0393545072609
Atp5d	-0.526618953992623	6.21429410324621	-6.71597676642046	1.67190587573054e-07	3.1489754761791e-06	6.68336930156446
Vdac2	-0.526420570396023	4.93426996406836	-5.32034347486138	8.69906769188432e-06	0.000106927902975269	2.72437528000596
Nrm	-0.526262944091938	6.43386830601683	-7.70909707761176	1.11066582040458e-08	2.8877311330519e-07	9.41667647409996
Csnk2a2	-0.526053496416972	5.32797790500103	-4.66100083394252	5.7220440844842e-05	0.000556613641727784	0.854620631967713
Unc119	-0.526035285928129	5.18279192478071	-7.78654256132543	9.0321946789808e-09	2.39258135903899e-07	9.62543737970212
Tsen54	0.525839504362878	5.18811320350715	7.17101459325036	4.76275218479678e-08	1.04710507592223e-06	7.94795289317234
Glrx5	-0.524843114992955	6.59594894683187	-6.69032412985413	1.79564320745238e-07	3.36085958703138e-06	6.61154013891574
Cenpl	-0.524781133275183	5.24842712068869	-6.29171927416615	5.48596415103693e-07	9.22166285964886e-06	5.48918207383464
Bex2	-0.524679051384931	5.38977259680307	-7.7206198978791	1.07697093835119e-08	2.81235205735375e-07	9.44778082678714
Incenp	-0.524284641948882	4.73591464394191	-7.22878815478652	4.06713995232649e-08	9.12626525887895e-07	8.10711075208021
2810453I06Rik	-0.524258027072078	4.42172583923342	-7.22905177829926	4.06421427852085e-08	9.12626525887895e-07	8.10783622746368
Garnl4	0.524141450872888	4.15541544770624	8.14502333235137	3.50215700882773e-09	1.02285220575286e-07	10.5825635580481
Hspe1	-0.522875800669595	4.92647806837722	-6.37011997517166	4.39950585272568e-07	7.58732372005756e-06	5.71078567209533
Sdc4	0.522865117262107	5.89281159752751	8.00502548424495	5.06055802876427e-09	1.40917983757906e-07	10.2106026844402
AW061290	-0.522848290669662	5.09060098869845	-7.23341471512012	4.01610368798692e-08	9.04568740269747e-07	8.11984173406698
Mt3	0.522559433060014	5.77792740088684	5.44210993683022	6.14040978143478e-06	7.84189012129845e-05	3.07163705392535
Rai12	-0.521803713625521	5.85879121704259	-7.04899062541438	6.65573542893012e-08	1.40236882041025e-06	7.61071317470985
D930048N14Rik	0.521670558678803	4.27947263305278	8.05073288103299	4.48629886916502e-09	1.26846653605706e-07	10.3323034671317
Mrps18c	-0.521497916655763	5.11565396551705	-5.86322933039107	1.84643675613459e-06	2.71962852258247e-05	4.27249213217759
Prnp	0.521329021698227	8.56863091309226	7.64142662291385	1.33136327588543e-08	3.38789463395526e-07	9.23370409074756
Zfp551	0.521072930652765	4.45594101178868	7.76535784853375	9.55704263889955e-09	2.52322803446443e-07	9.5684007928927
Unc45a	-0.520672162954286	5.93616074422618	-7.61413947138207	1.4325295167265e-08	3.62220994081374e-07	9.15977674522
Lrrk1	0.520498283860547	6.03677043966745	7.46123296286548	2.162923477232e-08	5.215436449132e-07	8.74398828517918
Casp9	0.52048237287621	5.42568774821947	7.52815617034501	1.80542232748384e-08	4.47056957281712e-07	8.92628461945589
LOC100038882	-0.520256570801154	4.83094735797529	-6.67876399670805	1.85439519635488e-07	3.45999478134234e-06	6.57915370574958
Sfrs2ip	-0.520233617488173	4.56118177496331	-7.41619884074175	2.44324307080695e-08	5.78594379820988e-07	8.62104401341298
Esr2	-0.519977256749942	6.07122724920036	-8.01983237200193	4.86676251244747e-09	1.36314940629676e-07	10.2500551033522
Tnfrsf1a	0.519930815732026	4.83743482040915	5.43937965787081	6.18854035313452e-06	7.89914008788569e-05	3.06384865487923
Sstr1	-0.519732145095164	3.60717027651928	-7.43118858494937	2.3460595289799e-08	5.58385511773127e-07	8.66199057487334
Hmgn3	0.519701268077502	6.92572706976232	6.49431215446802	3.10460333505149e-07	5.5254547451214e-06	6.06101474631915
Tpbg	-0.519156022302155	6.14609107396511	-8.10283515699436	3.91198963401109e-09	1.12334684328386e-07	10.4707237038673
Cacna1d	0.519047385747118	3.81723530508448	7.7758172665368	9.2941437771269e-09	2.45652949335774e-07	9.59656765442801
Prelp	0.518989958558605	5.79336072786793	6.93058930573625	9.22290090713651e-08	1.85856604632439e-06	7.28213296119357
Znf512b	0.518331900939972	6.89185164916578	8.01663771789612	4.9079256179046e-09	1.37146706519016e-07	10.2415452898001
Nxt1	-0.518290483435301	5.31223535775283	-7.81352259204842	8.40594972926889e-09	2.23909039559145e-07	9.69800168745379
Lsm4	-0.517728434435547	7.98077996199331	-7.95294932482454	5.80677486067188e-09	1.59286759939531e-07	10.0716391540015
LOC640972	-0.517717550422905	4.33012904925768	-7.26033551799787	3.7317628850031e-08	8.46102068334352e-07	8.19387700468064
Spon2	0.517697035238854	5.56480459134423	7.98373616449982	5.35305524424696e-09	1.48200325743504e-07	10.1538319939723
Exosc5	-0.517386049658499	5.55117125854444	-8.09137611134251	4.03152151329535e-09	1.1548981388985e-07	10.4403086488596
Ndufa12	-0.516868985865234	8.50491149256973	-8.03573133736868	4.66707050541991e-09	1.31336854693699e-07	10.2923879880975
Dtx2	-0.516834547037316	5.61945693423735	-6.98538420770366	7.92912922382716e-08	1.62942243156311e-06	7.43435805012559
Itgb4	0.516726156469958	4.61424613447198	8.11057360478474	3.83331520472881e-09	1.10473373129052e-07	10.4912543758557
Hist2h2be	0.516411343584661	4.11258113721464	7.86600312984381	7.31131470398038e-09	1.98284181087541e-07	9.8389080353882
Pa2g4	-0.516164876754919	4.46174984966764	-7.15486010939167	4.97804953215169e-08	1.08645022636011e-06	7.90339003518359
Cdc2l1	-0.516074422277996	6.31333181773942	-6.20703717330909	6.96635171506833e-07	1.1382181217516e-05	5.24942006811059
Sntg2	0.516030397480471	4.15155281673368	7.48553344012629	2.02546440334798e-08	4.94378658449832e-07	8.81023828522008
Nup160	0.515490294615581	5.20337495657402	7.11832834443623	5.50206738227386e-08	1.18995887688961e-06	7.80252072749784
Calu	-0.515385958586696	7.33724137593165	-7.00857702854988	7.43843779815789e-08	1.54450895947862e-06	7.49870637383252
Nubp2	-0.515317960425792	5.384388605727	-7.45854829609884	2.17867986819082e-08	5.23233157099644e-07	8.73666519868411
Zc3h6	0.51529630681764	4.2078980546445	6.95163072840111	8.70252047500265e-08	1.76111920272473e-06	7.34062037582699
Thg1l	0.514796711385904	4.52740840865675	6.86410325704934	1.10838845384103e-07	2.20022006770767e-06	7.0970647739275
Cd3eap	-0.514179301215147	5.95682168565635	-7.00507933720059	7.51041965668674e-08	1.55810267292235e-06	7.48900526177578
Dmc1	-0.513977917454315	4.55639233360022	-7.48371379917358	2.03544293360241e-08	4.96307797877366e-07	8.805279646947
Tax1bp3	0.513559834927878	6.56447931746679	7.1937734516662	4.47535651888336e-08	9.93047568939611e-07	8.01069020283431
BC051227	-0.513497437384091	6.35317096659452	-7.46008517622318	2.16964565833754e-08	5.21645371834385e-07	8.7408575111557
Bbs4	0.513106111977103	5.27144038169523	8.06259036619386	4.34846837068794e-09	1.23533685780114e-07	10.3638341520222
Supt3h	-0.512964064571078	7.64358101724651	-8.03906259259856	4.62629791610307e-09	1.30342810545566e-07	10.3012539955586
LOC100045890	-0.512828583796116	5.05890337988906	-6.39109741234837	4.14756365124345e-07	7.20003024590443e-06	5.77001470380321
Dag1	-0.512705652404577	6.3839933410428	-6.02329010940442	1.17183546470615e-06	1.80840673004975e-05	4.72791234379863
Ring1	0.512510718569294	5.30804681091148	6.96623652459132	8.35888784130503e-08	1.6973225565706e-06	7.38119537104941
D8Ertd738e	-0.511372906737179	6.7885362538778	-6.40507494999204	3.98783031078926e-07	6.93233292398832e-06	5.80946405797017
Ext1	-0.511303481830013	7.77080828940672	-7.71335801822921	1.0980828766005e-08	2.86123555645794e-07	9.42818009656903
Abhd8	-0.511282201730333	4.781807363751	-6.46265019918404	3.39274904320921e-07	5.98926620764312e-06	5.97182484677518
Ahsg	0.511239478342694	3.82904324680196	6.8713134851691	1.08649064970322e-07	2.16033718544482e-06	7.11715387419296
Slc4a8	-0.511063124117314	4.37905862426051	-7.74404743126172	1.011633291501e-08	2.66207572416984e-07	9.51097352109372
Cox18	0.510691616050653	5.66722073427045	7.660370407863	1.26542827883695e-08	3.23733095505666e-07	9.28497799004573
Stx3	0.510592375491061	4.58428765564886	7.2852113451477	3.48719827739682e-08	7.96693245418643e-07	8.2622225182814
Wnt6	0.510342289709892	5.62055460121664	6.97945151163376	8.0598356261345e-08	1.65061017274946e-06	7.41788980470765
Soat1	-0.510340296316643	6.74347135437271	-7.38358262360896	2.66907779116247e-08	6.25787233449581e-07	8.53186546794064
LOC268569	-0.510158062329385	8.16725988586551	-6.58163313766418	2.4316044030696e-07	4.42311614611595e-06	6.30662332484937
Adra2a	-0.51012517442254	4.01887865127473	-7.67625873093619	1.2126926629138e-08	3.11909768783851e-07	9.32795058888069
Atp6v0e2	-0.510001535262431	5.30872972879081	-7.81894768466342	8.28545742814144e-09	2.20945531417105e-07	9.71258256190746
Smarcc1	-0.509605066553812	4.72480540399333	-7.34677365386824	2.94954057141389e-08	6.84316299400779e-07	8.43108788820567
Mmp2	-0.50937539819089	6.8853010764112	-7.1359022728974	5.24334096831656e-08	1.13915273353435e-06	7.85106114549861
Ublcp1	-0.509371937225859	5.33708805110697	-7.50247155413644	1.9349304251104e-08	4.74702930960418e-07	8.85637843479016
Stk11	-0.509174690279256	5.71307613975635	-7.39275249917963	2.60352340889237e-08	6.11751276431291e-07	8.55694897127854
Tmem179b	-0.509114152180297	4.96580485405219	-6.12918111358475	8.68137171385259e-07	1.38531295126987e-05	5.028646498969
Gyltl1b	-0.509022365215222	6.66765171681989	-7.46441477729847	2.14439911188201e-08	5.18645366594719e-07	8.75266645482972
Zyx	0.508476524398837	9.13869108578856	7.60489340605962	1.46855379339688e-08	3.69377568223484e-07	9.13470802943158
Seh1l	0.508472345421457	4.77235923642841	7.70802814186171	1.11384542461635e-08	2.89285369780924e-07	9.41379025236731
Vegfb	-0.508427454672338	6.564365034573	-7.46156982105923	2.16095463614672e-08	5.215436449132e-07	8.74490709344898
LOC633016	0.508388157321455	6.72928716868238	3.6076410243293	0.00107792406023107	0.00726481821152107	-2.01859101834261
Dhps	-0.508087418114951	4.81599021149365	-5.66954414243982	3.20638305061908e-06	4.45134547712179e-05	3.72044287488726
Mta3	-0.50778887862123	6.84678380727559	-7.17670243992319	4.68921696089666e-08	1.03283673761186e-06	7.96363690818294
Mcpt6	-0.507545273960213	3.75927722386859	-7.0948056756298	5.86876564861084e-08	1.24901092076876e-06	7.73750238120596
Dnaja3	-0.507183900978435	6.90459822761936	-7.86261220166986	7.37744613471122e-09	1.99399448070387e-07	9.82981338691837
Ccdc43	-0.507077093988893	5.40414553143119	-6.02072846448552	1.18038039035041e-06	1.82041901593694e-05	4.72063116276408
Impdh1	-0.506694587528528	4.42080583678213	-6.65123937180793	2.00223677976038e-07	3.71267471099754e-06	6.50199914464883
Dscr2	-0.506194961081859	5.83484938359921	-7.82610537836293	8.12916694989027e-09	2.17748794447229e-07	9.73181485523628
Nsun4	0.506137304861384	6.30494121787519	7.42117428804143	2.41054036008624e-08	5.72593102415717e-07	8.63463780330841
LOC219049	-0.506029728538561	6.11386603672814	-6.6343357677247	2.09888571527011e-07	3.87088252191681e-06	6.45458706751057
Podxl2	-0.505844963535644	4.82602888341324	-7.16020210272977	4.90578331219362e-08	1.0736169883593e-06	7.91812901926777
4732429D16Rik	0.505693313184617	3.66298373497473	7.15259621011199	5.00900036801942e-08	1.09220864907042e-06	7.89714290660303
Ifngr1	0.505650257954411	4.83693639670235	6.83011295131669	1.21779744753169e-07	2.3896402744018e-06	7.00229998683614
Trp53inp2	-0.50557538134423	5.86791201661913	-5.77496558477231	2.37394580875575e-06	3.40845040488821e-05	4.02101866251592
LOC100046496	0.505499169760343	4.05617237519643	7.94853745955893	5.8749280223671e-09	1.60971681895786e-07	10.0598513697138
Fkbp1a	-0.505414348339215	7.65835146012131	-7.86322122704672	7.36552396614273e-09	1.99302413201509e-07	9.83144692457634
Slco2a1	0.50534529821667	5.13931042730877	7.55448136820337	1.68180874414923e-08	4.19487645047442e-07	8.99785907213918
Thoc4	-0.505279921543999	7.75546233200712	-7.48854409562214	2.00906360185793e-08	4.91378336977931e-07	8.81844172367693
Oprs1	-0.505204052988733	5.54290143353059	-7.40536277741962	2.51603470786735e-08	5.92357777679007e-07	8.59142884859481
Igsf11	0.505193983963898	4.64821099232876	7.19687557619449	4.4375696974192e-08	9.87410857323415e-07	8.01923754686074
Usp2	0.504932268945907	4.59737480935089	7.80030476674475	8.70703735186806e-09	2.3141370384076e-07	9.66246216416059
Baiap2l1	0.504870010971224	4.06780025701207	7.60327926758723	1.47493653090131e-08	3.70593296419741e-07	9.13033066024967
Rhox5	0.50456845688238	3.82075121026482	7.73176006577726	1.04538307069058e-08	2.73583840819679e-07	9.47783781514304
LOC100045430	-0.503650168030553	4.17520690819752	-7.46676936379615	2.13079464820558e-08	5.16399270365527e-07	8.75908771478238
Csrp1	0.503576774345587	7.76569328118972	7.20515827067929	4.33825674626015e-08	9.68014005322227e-07	8.04205429035934
Skp2	-0.503480151408669	4.31367916381603	-7.41361744505873	2.46038728698427e-08	5.81546086014463e-07	8.61399014764693
Arl5a	0.50346197240501	4.01944056623725	7.53456764119065	1.7744906948947e-08	4.40766536052764e-07	8.94372352395777
Chchd10	-0.503276230544131	8.65643221856026	-6.91116216031052	9.73133132396786e-08	1.95116048004452e-06	7.22809707507527
Chmp7	-0.503128133748453	6.64209371003974	-7.31850079098655	3.1851479602051e-08	7.33995560771734e-07	8.35358437041821
1700123A16Rik	0.502835071236244	4.83939426702672	7.44546292318514	2.25716385461571e-08	5.39913594024078e-07	8.70096050116508
Gdf3	0.5028119681939	3.71544860819338	7.70270631776272	1.12981375514186e-08	2.9311437118214e-07	9.39941891270366
D330017J20Rik	0.502761950324154	3.99838226159225	7.78144059177259	9.15585296910205e-09	2.42265490067391e-07	9.61170585449797
Socs3	0.502660948920793	5.17397442921009	6.59979103202338	2.31133859757867e-07	4.23008563535438e-06	6.35762579792838
Setd5	-0.502357600570163	4.42811850548434	-7.11485163237101	5.55476701789294e-08	1.19487434413668e-06	7.79291423210321
BC046404	-0.502242273322216	5.72810248690201	-6.44303046361597	3.58471967603796e-07	6.27719580167116e-06	5.91652263620818
4631426J05Rik	0.502157172102692	5.06209242217567	7.8395439773617	7.84378313034073e-09	2.11049822809618e-07	9.76790741764125
Prdx4	-0.502031675262506	8.62691683280818	-6.93467661636476	9.11940557036502e-08	1.83925953830633e-06	7.29349732711174
BC038167	0.502020741351737	3.66898424110877	6.74332265121652	1.54948117105504e-07	2.95066587443959e-06	6.75988080810606
Prrg2	0.501470077967857	6.25961067198579	7.73941602946407	1.02422232002852e-08	2.69224152693211e-07	9.49848591684701
Nek8	0.501344296383611	4.64965644076164	7.409260952025	2.48959829751163e-08	5.87289854797615e-07	8.60208407585737
Spinlw1	0.50074328299321	3.74269393777641	7.48788056246631	2.01266662656546e-08	4.91756748799243e-07	8.81663381229252
Asb13	0.500483373586316	6.30150261255654	7.32603910480994	3.12052058022084e-08	7.20490852112764e-07	8.37425707230492
Fam129a	0.500259524740373	4.1851238250701	7.25170564503315	3.82061576436573e-08	8.63791390204425e-07	8.17015191037065
Snrpf	-0.500203162099179	6.93103773485241	-7.07318764286542	6.22760821421115e-08	1.31847891751982e-06	7.67770140857512
Fzd1	-0.500140794644127	3.61400543133643	-7.69893703423324	1.14126427439675e-08	2.9480606310551e-07	9.38923818304811
Sema3f	0.499838299437115	5.28869884139954	7.44193414912104	2.27881641370459e-08	5.44004876405326e-07	8.69132874324676
Cad	-0.499836096091602	4.63114355874108	-6.99493089036072	7.72329500978717e-08	1.59672615932679e-06	7.46085131609944
Apitd1	-0.499829445753783	3.96581398668915	-7.85083700163073	7.61185457098039e-09	2.05040046551634e-07	9.79822120518428
Gpt2	0.499741067386412	4.84952536812096	7.25225574820181	3.81488838057188e-08	8.63312488772748e-07	8.17166447106689
Galnt10	-0.499530336619793	5.29508662983122	-7.83228808495843	7.99658100836356e-09	2.14437463811722e-07	9.74842260721342
Lsm3	-0.49928928249375	7.4019279837315	-6.74634169649291	1.53653370380782e-07	2.93093191348349e-06	6.76832408209793
Lig1	-0.498909667829932	4.39043433766735	-6.94297985239921	8.91276696472099e-08	1.80214189176776e-06	7.31657899496838
LOC677317	-0.498875420292539	5.79404760905102	-5.32853947316872	8.49743974191515e-06	0.000104826590318004	2.74774168226611
Reck	0.498855666972267	4.66270220179474	7.73212844138325	1.04435478728187e-08	2.73583840819679e-07	9.47883147658992
Robo4	0.498769520845018	5.93623428035907	7.22781407046422	4.07796881637293e-08	9.14198819940398e-07	8.1044300720701
D11Wsu47e	-0.498342489552613	4.33573443410096	-6.80948536373706	1.28946508615557e-07	2.51172678019879e-06	6.94474166444363
Nubp1	-0.497838621920281	6.47157306451624	-7.47521279918508	2.08272646126613e-08	5.06288790177702e-07	8.78210911098477
Man2b1	0.497676088087171	7.21351567012189	7.6329625316872	1.36194181421178e-08	3.45102205465527e-07	9.21078181647851
LOC100045782	-0.497576582465256	6.47560687378288	-7.47337658141828	2.09308539550441e-08	5.07774874852592e-07	8.77710324033012
Icam4	-0.497523393323356	4.17514119307779	-7.48035409746316	2.05399826024573e-08	5.00177929322247e-07	8.79612329871861
Nap1l5	-0.49745784122258	4.83574197150927	-6.71766737626404	1.66406082333793e-07	3.13666941641003e-06	6.68810125791628
LOC384727	-0.497330115664036	4.81666170593036	-7.10713342318197	5.67359610850716e-08	1.2154924945387e-06	7.77158386066756
Tbc1d2	0.496934230153193	4.17311169747946	7.31569811812902	3.20952086922292e-08	7.38189799921271e-07	8.34589694988624
Sfrs11	0.496665398225661	6.11868345468998	7.74766552456316	1.00190818592881e-08	2.63938808451731e-07	9.52072723624822
Nrp1	0.496404584501595	6.39077539763612	7.69504425972532	1.15321383159368e-08	2.97571465498607e-07	9.37872220838841
Zfc3h1	0.496070046298679	7.40962713082735	7.42276602545771	2.40017229535475e-08	5.70697030863674e-07	8.63898614850132
Pcbp1	-0.496039245179296	8.08027074650702	-7.47358183322954	2.09192488378695e-08	5.07774874852592e-07	8.77766281303824
Ptpn6	0.495988153420541	4.6357542250198	7.04098482379228	6.80386059273229e-08	1.42761706472067e-06	7.58853724040037
Mapkbp1	0.4958771529691	4.97386236579101	7.31194892861866	3.24242130876257e-08	7.44325505811906e-07	8.33561206285104
1190002N15Rik	0.495773883202266	3.90029148909392	7.41650659428813	2.44120725092429e-08	5.78594379820988e-07	8.6218849265708
LOC100047173	0.495580925409168	3.98478770825949	7.31222180899298	3.24001517796559e-08	7.44325505811906e-07	8.33636068558865
H19	-0.495446799188749	7.95252898223365	-6.98138994127076	8.01689058076367e-08	1.64604311323491e-06	7.42327094319113
Shroom3	0.494909356119973	4.99280874527275	6.80889604216242	1.29157420784644e-07	2.51378804326175e-06	6.94309671140583
LOC668706	-0.494615279368413	7.74608588648848	-7.46520464169948	2.13982558152012e-08	5.18063035525923e-07	8.75482058342324
Creb3l2	-0.494506644165092	4.29939170757179	-7.37410161493122	2.73861999168963e-08	6.40349855339354e-07	8.5059215175633
Galnt2	-0.494478158522447	6.67945753085455	-6.64007575921158	2.06554827846725e-07	3.81528299775572e-06	6.47068937313511
Fbxw17	0.494417581228683	6.75096523336665	6.97977479324955	8.05265729916973e-08	1.65055323561388e-06	7.41878726824131
LOC331507	-0.494316752644234	6.25254711758823	-7.46050771540966	2.16716853079654e-08	5.21645371834385e-07	8.74201007180439
Pnpla1	0.49422086939368	3.791498755396	7.41586092140867	2.4454804264173e-08	5.78594379820988e-07	8.62012066287981
Mrps26	-0.493591367527864	4.49871271263442	-6.35847258572573	4.54601033670789e-07	7.80621444752711e-06	5.67788763802185
L3mbtl3	0.493551498555235	5.02598210211121	7.44292663786529	2.27270526475031e-08	5.43088011316958e-07	8.6940378680319
Prkaca	0.493511989459264	6.86816531554793	7.59486753605609	1.50865801733032e-08	3.77480123164658e-07	9.10751424391482
Trim25	0.493224802833376	5.69529108028857	6.73478148648008	1.58671216473476e-07	3.00507957089909e-06	6.73598991990829
Ttc29	0.493152719510624	3.81013778224217	7.66511809112082	1.2494302585136e-08	3.19982567276717e-07	9.29782187957113
Rpl18a	-0.492868375734577	5.83635302135725	-6.47397104498231	3.28674059653357e-07	5.82793440096983e-06	6.00372298745021
Csrp2	-0.492656608943509	8.84212377848279	-7.29850032614033	3.36328025418597e-08	7.69117243595874e-07	8.29870746602298
Lrp8	-0.492588679005019	4.65573813674852	-7.46004391085648	2.16988772982948e-08	5.21645371834385e-07	8.74074495053096
Rnf135	0.492497368806451	6.27102515344833	6.26490323265664	5.91675226404371e-07	9.84890147222864e-06	5.4133010180365
Ugt1a6a	0.492306886370566	4.44211680140808	6.37161438274416	4.38105710747582e-07	7.56095858663937e-06	5.71500600478936
Cmas	-0.492258950618403	4.85003473424442	-7.50072100867909	1.9440934092201e-08	4.76462237177713e-07	8.85161132322466
Wdr59	-0.490921852811514	4.20861993784322	-7.31615466840608	3.20553769616127e-08	7.37983269414605e-07	8.34714927229595
Map3k3	0.490179136189811	6.17798328062892	6.05287721199009	1.07754332307962e-06	1.68607556130346e-05	4.8119905151293
Slc40a1	0.490158247990776	7.84226915117921	7.01786426377589	7.25068303596509e-08	1.50814207148074e-06	7.52445966941691
Psmd8	-0.490102423289589	5.67446029655305	-4.88454420332822	3.0254196715211e-05	0.000318521296403101	1.4854581934495
Omt2a	-0.489520468968834	4.88706985452163	-7.1158173824204	5.54007713600184e-08	1.19386166750598e-06	7.79558281205243
Cd24a	-0.489428068061845	4.56419118158633	-7.50727836272684	1.90999486009043e-08	4.70515726605181e-07	8.86946668647582
Cstf2	-0.489207349577726	4.9156126281893	-5.22802595634498	1.13292370800771e-05	0.000135525930725439	2.46129178803324
1200002N14Rik	0.489165869188593	4.5503558886663	5.93935282546901	1.4871137420396e-06	2.23581148394639e-05	4.48919763672111
Mtap7	0.488801511713517	4.58785752264779	5.97087110094818	1.35977811055429e-06	2.06644805619179e-05	4.5788655943325
1700009P17Rik	0.488630206449941	4.19510319690767	7.17049546253954	4.76952174668581e-08	1.04763048834458e-06	7.94652125042514
LOC674427	0.488382949812717	4.90385047075315	7.38106933157934	2.68733597071855e-08	6.28973350485203e-07	8.52498899083931
Rfpl4	-0.488381837131108	3.99987908398797	-7.50623094517066	1.91540042727846e-08	4.71361915848774e-07	8.86661493354534
Alox12e	0.48833013184594	3.66473995519719	7.54496992015553	1.72544674028381e-08	4.29923812787383e-07	8.97200761745881
4933421E11Rik	0.487906531983821	5.61551991023629	6.35132323365821	4.63836759387384e-07	7.94200091950338e-06	5.65769009281158
Mrpl22	-0.487293186542943	5.95167415610082	-6.39107340332518	4.14784351122755e-07	7.20003024590443e-06	5.76994693131296
Rasgrp1	0.487269184702071	4.59105114726561	7.35876900078621	2.85499962710088e-08	6.64961938464003e-07	8.46394507200887
Hirip3	-0.486344774844626	4.78201461557002	-6.87057990131334	1.0886984085562e-07	2.16292906417478e-06	7.11511017553875
LOC100046552	0.485810041087501	4.47001218355306	6.78231565613528	1.39042581206829e-07	2.68434103508261e-06	6.86887309966053
Fgf13	-0.485705554469887	4.2449801577608	-7.03271426478672	6.96039611020139e-08	1.45281566279247e-06	7.56562155800516
Pold1	-0.485455690808916	4.8843007179219	-7.24272515006656	3.9153598070604e-08	8.83541571555517e-07	8.14545483094042
Zfp42	-0.485152660200791	4.52361838348833	-7.40871829902933	2.49326146110481e-08	5.87574523641647e-07	8.60060089124744
Gm1673	-0.485099225709318	5.39808012889327	-6.90757236899874	9.82834433537738e-08	1.96731377826131e-06	7.21810848961737
Ssr3	0.483558244289481	9.33546160869585	7.19457660422808	4.4655421500331e-08	9.91789862848578e-07	8.01290323712868
Atm	-0.483324242047279	6.77897165528941	-6.98942324572523	7.84137414681317e-08	1.61694542751527e-06	7.44556792952899
Akr1b7	-0.483140284700566	3.84153539388056	-7.19150679726185	4.50317279680833e-08	9.98293728449076e-07	8.00444423694719
Sfi1	-0.483121252328046	4.47289522460509	-6.98069328149752	8.03229800601447e-08	1.64779218099371e-06	7.42133703486186
Cd1d1	-0.482895305857157	5.66669879504117	-7.09962189465791	5.79171882171779e-08	1.2369456626383e-06	7.7508191262578
Aldh5a1	-0.48274750826638	4.92601803648716	-6.96691323869195	8.34330420981426e-08	1.6973225565706e-06	7.38307481302757
Fxn	-0.482684403992706	6.52257989850827	-7.50567998526189	1.91825008558077e-08	4.71578027205467e-07	8.86511481362318
Gstm2	0.482620866026464	10.7329338178302	6.49486087075194	3.09983393748027e-07	5.52107429519941e-06	6.06255983322311
Hspa2	0.482243541578783	6.83032090521495	7.61301835333407	1.43684929647264e-08	3.62929621664472e-07	9.1567375846513
Ptprs	-0.48162725246039	6.53009181270317	-7.53040625298091	1.79450507038485e-08	4.45275531987609e-07	8.93240525496233
OTTMUSG00000000971	0.48126013602535	3.98279613946756	6.79595332912023	1.33878608964496e-07	2.59722329799736e-06	6.9069627003411
E330036I19Rik	0.481244292801004	6.18187707595857	7.28333581716341	3.50505672997308e-08	8.00009131497672e-07	8.2570717826825
Rora	-0.481161037273768	4.67421907649863	-7.30058012075994	3.34429495815142e-08	7.66240760526648e-07	8.30441589920006
Ggcx	0.48074502082409	4.41696291784044	7.32273285977341	3.14870013693993e-08	7.26296116447475e-07	8.36519091671799
Arhgap1	0.479961028143432	5.99854290021493	7.03771486490432	6.86531946090835e-08	1.43547588728084e-06	7.57947776273744
LOC383010	-0.4798456478371	4.86883081299089	-6.37777068602802	4.30587661985549e-07	7.44194860888318e-06	5.73239042921304
Rgs12	-0.479831390286276	5.19000282074555	-6.82563755087286	1.23299602318741e-07	2.4115506847623e-06	6.98981513045944
Esco2	-0.479480518525873	4.11393027496787	-7.04843833705411	6.66584818446704e-08	1.40236882041025e-06	7.60918354068074
Dbf4	-0.479245513562603	4.26660710186959	-7.34828712324729	2.93743910857783e-08	6.82833269943458e-07	8.43523435698721
Cxcl12	-0.479142970357159	4.96369218319934	-5.24934303777751	1.06587860701285e-05	0.000128571942913502	2.52202053761995
Tspan17	0.478911476174949	6.4437497388175	5.90030000213771	1.66167668920575e-06	2.47801162130932e-05	4.37804659492355
Dnajc3	0.478730260774984	5.3010260331645	6.64336469870285	2.04668828602287e-07	3.78336814541477e-06	6.47991463034151
Mll1	0.478699772559651	7.29610960794577	6.8588044112143	1.12476584464892e-07	2.22534317650969e-06	7.08229824833264
E330034G19Rik	-0.478306343037981	5.87003172028554	-7.18319168115001	4.60672623894082e-08	1.01841859182499e-06	7.98152680576895
Rad51	0.478171518964068	4.46540613356381	7.14124968592211	5.16709044895464e-08	1.12378843953954e-06	7.86582506980744
Dab2	-0.477965457642202	7.00972160416292	-7.52919439253395	1.80037657917766e-08	4.46269510610669e-07	8.9291088424602
Erh	-0.477618337927319	7.76230917993084	-7.07312964732213	6.22860023744732e-08	1.31847891751982e-06	7.67754091772739
Mpdz	0.477553792071613	4.09652048764151	7.39103550403103	2.61567238613177e-08	6.14002781906496e-07	8.55225293930255
Snrpb	-0.477467328694036	7.36612457657503	-6.13042162005151	8.65095397743412e-07	1.3823034010703e-05	5.03216653299775
Lepre1	-0.477442697675646	4.93751042862947	-7.11712484324407	5.52025229710563e-08	1.19173677749789e-06	7.79919546931755
Foxl2	-0.477130172228839	7.65669939546788	-6.84530275561028	1.16761287969539e-07	2.30060132473753e-06	7.04466150069105
Gna14	0.477123014288686	4.79384163124866	6.91581423815434	9.60705204055942e-08	1.92785809404514e-06	7.24103975066399
Ndufv2	-0.477107972476407	8.10972332924636	-7.19497169145534	4.46072227640558e-08	9.9164011943886e-07	8.01399185042122
Bdh2	0.477080348379917	4.58193063536725	7.24688172295418	3.87121517991657e-08	8.74404788513733e-07	8.15688675945138
Rbm28	0.477002282382699	6.58733001124067	6.00367012772505	1.2389055637339e-06	1.89665755378622e-05	4.67213804385875
Igfbp2	-0.476967123337832	5.75685219152315	-7.18043054978077	4.64164406530251e-08	1.02367644280531e-06	7.97391527945516
Ube1l	0.476919612148699	5.96505139811876	7.22303677797224	4.13150295780275e-08	9.25143771441811e-07	8.0912815738539
LOC100045864	-0.476800920098234	7.76517281615437	-5.92783268977975	1.53659572655553e-06	2.3058575771147e-05	4.4564146666529
LOC381150	0.476522034767367	3.80447397532489	7.10697739366853	5.67602473411256e-08	1.2154924945387e-06	7.77115259115619
Rrp1b	-0.476485574075954	6.18201823043674	-5.52092777218113	4.90160525607555e-06	6.44565133179369e-05	3.29649131082379
Pygb	-0.476399934852819	5.66978020520218	-5.59928138562826	3.91852395514475e-06	5.30453271120896e-05	3.52002498276048
Tagln	-0.476128612903853	4.48553548468959	-7.49047694050972	1.99860543774972e-08	4.89320799088775e-07	8.8237078223385
Med6	-0.475770819334673	6.08545586453157	-6.34200825831337	4.76155007144314e-07	8.11805258082109e-06	5.63136970853433
Mospd3	-0.475656896363527	4.32830115627667	-7.2670189024956	3.66439406057133e-08	8.32405564376697e-07	8.21224561740214
Tcea2	0.47560177455516	5.65478380637551	7.3386622137262	3.01526636148532e-08	6.98210758632418e-07	8.40886079516952
Uqcr	-0.475542073391285	8.4692802490435	-7.33250763328348	3.06612664819399e-08	7.08615936471499e-07	8.39199132537098
Cgn	0.475219708307884	3.75865317552848	7.33619817159127	3.03552512431232e-08	7.02222059705519e-07	8.40210742514702
Bcl7a	-0.475114841080928	4.92925886486147	-6.47211022466109	3.30393261860895e-07	5.85407912867601e-06	5.9984804596018
LOC654467	-0.474732464380246	6.01042470259025	-6.41305699947087	3.89941500419791e-07	6.7934455135043e-06	5.83198640064026
Med4	-0.474697943325757	5.02024401678918	-6.41255632765022	3.90490215948359e-07	6.79805383223053e-06	5.83057381576368
Slc25a18	0.474151365520417	4.94092882288348	7.1290427720443	5.34282662506669e-08	1.15761243543112e-06	7.83211831992822
Pftk1	0.474042230340005	4.06836958961298	7.36475860736375	2.80895029967513e-08	6.5551308456809e-07	8.48034590357202
LOC675899	0.47379673347474	5.70602442014074	6.03736868324605	1.12597354213578e-06	1.74794867807876e-05	4.76792424565479
Ptpn22	0.473770711249235	3.79172393558911	7.33890360818353	3.01328907122895e-08	6.98210758632418e-07	8.40952236743213
LOC243439	0.4732636866758	3.65046615715029	7.34688030712962	2.94868613334282e-08	6.84316299400779e-07	8.43138009519243
BC032203	0.473248848820967	6.25714044975951	5.83600195828384	1.99518625612556e-06	2.91005214917825e-05	4.19493976610502
Ddx51	-0.472505056712864	4.95067696389255	-6.03585108545961	1.13082898317125e-06	1.75417829296086e-05	4.76361156462623
Myo10	-0.472498263786051	5.39692721221074	-7.39578749095723	2.58218863818994e-08	6.0733483014261e-07	8.56524899671389
LOC386330	0.472065604292053	4.29940245939778	7.04473569180291	6.73404952475235e-08	1.41545223754021e-06	7.59892783793517
Herc1	0.472061405015531	4.53242441935328	6.48242620881548	3.20975530404056e-07	5.69987727339645e-06	6.02754087898108
Sf3a1	-0.472015416063214	6.39974990088543	-6.77513098566639	1.41843740693262e-07	2.73180537631467e-06	6.84880022966298
Dcakd	-0.471965304346855	7.86226119225798	-7.18177259732719	4.624638847683e-08	1.02143454512075e-06	7.9776149557501
Tnnt1	-0.471901686257637	4.93397537077194	-6.02936900331864	1.15180655178433e-06	1.78325001415412e-05	4.74518982374146
Ccno	-0.471697307309465	4.97481508552506	-6.72524680124115	1.62934486651388e-07	3.07850941603571e-06	6.70931293771508
LOC676420	0.471328534309765	5.81012617817999	6.34313619675872	4.74645998700792e-07	8.10387743677584e-06	5.63455709564449
Pias1	0.470939991470965	6.60058744816006	6.74986645655013	1.52155591885295e-07	2.90699820918231e-06	6.77818072080857
Nup133	-0.470810449459123	5.17826680516515	-7.02797996986028	7.05163953589246e-08	1.46929632141592e-06	7.55250108500146
Clpx	0.470748483084033	5.06055717071731	6.78516241884174	1.37948237249463e-07	2.66967786003816e-06	6.8768253175062
Rbck1	0.470684881924487	5.66575443046255	6.50498050292443	3.01319059769938e-07	5.3827870871523e-06	6.09105110876004
Tgfb1i1	-0.470418510289951	5.88725349966364	-6.5718133371869	2.49926136714035e-07	4.53928108595272e-06	6.27903087384788
Tmod4	-0.470305820678993	3.77065422729891	-6.83936974230361	1.18696041393004e-07	2.33487607740186e-06	7.02811781927891
Jak2	0.470279062747227	5.05630255080795	7.30078628615445	3.34241892431987e-08	7.66240760526648e-07	8.30498173905048
Ece2	-0.469903315658513	4.20466331925283	-6.68940489430659	1.80024530601872e-07	3.36683875840249e-06	6.60896523364159
Odc1	-0.469825230248306	7.4603938171313	-7.24226454143376	3.92028301074766e-08	8.83818752281658e-07	8.14418789911456
LOC382106	-0.469795090298947	4.12062254295938	-7.48008406009064	2.05549709249067e-08	5.00177929322247e-07	8.7953873003149
LOC100042405	-0.46975819819054	8.81151846557477	-6.32681758969192	4.96956153065943e-07	8.43661545872062e-06	5.58843552406952
Mfap2	-0.469754655007442	6.43608773646628	-6.00354959576426	1.23932932966884e-06	1.89665755378622e-05	4.67179535654192
Ttc5	0.46973238761927	5.91327780966278	7.23151059000547	4.03702921040654e-08	9.07572732264328e-07	8.11460238429165
Vac14	-0.469701839614116	4.15417290023303	-6.88889207642636	1.03492199012987e-07	2.06466505453765e-06	7.16611204071707
Gbx2	-0.46917602132168	4.51220870891271	-7.02521722955519	7.10544478613949e-08	1.47921879272808e-06	7.54484353908665
2310046K01Rik	0.469077329672159	4.12243551614735	6.45552024785156	3.46128075268879e-07	6.08778202972911e-06	5.95173065690422
Sdpr	0.468999549506083	5.17334190985661	5.91597524800541	1.58925847562474e-06	2.38040467983368e-05	4.42266712175772
Rrm1	-0.468944339279432	5.59421223913948	-7.16131666643914	4.89084023613193e-08	1.07132690886699e-06	7.92120383326684
Kif1b	0.468099699381416	6.81765193495854	6.71846484785678	1.66037320362449e-07	3.13218667434525e-06	6.69033327168395
Vezf1	0.467761441853222	7.3844960489538	7.17546524452442	4.7051133838363e-08	1.0353846563143e-06	7.96022566392689
Akt1	-0.467619762968893	4.80534919288567	-7.09478503078464	5.86909813939833e-08	1.24901092076876e-06	7.73744529381089
2610039C10Rik	0.467343940954676	6.28552742997006	7.12959682749051	5.33472037122655e-08	1.15690400072293e-06	7.83364854051383
Bbox1	0.467210104895334	3.62669693980261	6.42809314773262	3.73820494803822e-07	6.53161887195574e-06	5.87440136388714
Derl3	-0.467175372716804	4.34096736044834	-6.51178226596139	2.95633408870431e-07	5.29704205256982e-06	6.11019703627834
LOC100044204	0.467052470699178	6.16972601504968	6.88094756426487	1.05791373027387e-07	2.10526592580292e-06	7.1439891491122
Homer1	-0.466668921614253	4.16747065660112	-6.86146598665507	1.11650917520004e-07	2.21450244368034e-06	7.08971568464691
Tmem199	-0.466550300984042	5.24716992422603	-7.10846011687467	5.65298842787845e-08	1.21273079098522e-06	7.77525077998125
4930455F23Rik	0.46654953018285	5.57162106656965	7.26528520719835	3.68175032096623e-08	8.35554721798028e-07	8.20748116868794
LOC100045502	0.466280629296615	3.6682417713217	7.21307103119183	4.24548580956525e-08	9.48198137859951e-07	8.06384552285817
Stap2	0.46599803290915	4.09165335817545	7.09829070116285	5.81291126090644e-08	1.24036429403106e-06	7.74713862849936
2410129H14Rik	0.465963812233078	5.19908278756213	7.2548262264452	3.78824117975417e-08	8.58094024807953e-07	8.17873183509534
Sspn	0.465923042434036	6.78261379675129	7.12102228227519	5.46158184834905e-08	1.18227183540732e-06	7.8099635308654
Slc35b3	0.465869493066431	6.55072016620879	7.27062590718854	3.62854947012366e-08	8.25046609556634e-07	8.22215720801585
Cenpn	-0.465521189322863	4.33271495660899	-7.2993970049262	3.35508158920852e-08	7.67976570467634e-07	8.30116864415887
3110009E18Rik	-0.46526771204229	6.38440725264342	-7.0395660876638	6.8304569356129e-08	1.43194154162893e-06	7.58460673171582
Msx1	0.465078329242851	3.94708232212066	7.27540108805548	3.58164286457457e-08	8.1593235543451e-07	8.2352767458243
Ctf1	0.46495678328242	4.80098173179824	6.761081711639	1.47487491317998e-07	2.82684358359496e-06	6.80953620853036
9030625A04Rik	0.464890643576867	4.34285707186969	6.99202300382212	7.78541126575927e-08	1.60817821655407e-06	7.45278245480483
Nrgn	0.464767045504883	4.0095962458094	6.2444786111269	6.26764388687952e-07	1.0368052681477e-05	5.35547814482377
Plekhg3	0.464415854891682	7.09269180714556	7.27845396403996	3.55197742222692e-08	8.09945661960608e-07	8.24366312204704
Aim1l	0.464317222413654	3.7769798358684	7.20235566670933	4.37160615634883e-08	9.74546311834707e-07	8.03433459057452
C79267	-0.464304147862458	4.99566997112232	-7.11421118291751	5.56453058006982e-08	1.1958991147823e-06	7.79114447921246
Mrpl34	-0.463980880275845	6.91651157659345	-7.0808596669684	6.09777934834309e-08	1.29537195392866e-06	7.69892932573983
Hoxd8	0.463727382322642	5.11494169182929	5.49909094463071	5.21728519451249e-06	6.8009515996043e-05	3.23419209951032
Pfkp	-0.4633799522911	5.82009974224549	-6.92882384942561	9.26797156448921e-08	1.86607642948301e-06	7.2772238157257
Cfl1	0.463344534525728	4.39327715234416	6.96585331589119	8.36772559668083e-08	1.69767596499241e-06	7.38013106465586
LOC100044411	0.463279400278887	4.67787028623495	5.55635216509568	4.42972642675723e-06	5.89972472873235e-05	3.39755521166819
Rapgef1	-0.463067622166323	5.20580716913974	-6.55146652940794	2.64556988352467e-07	4.78322234421088e-06	6.22183608559195
Josd1	-0.462967900942219	7.09881180916836	-7.1978384119967	4.42590739426184e-08	9.85732820025543e-07	8.02189027108151
Gm2a	0.462937896775431	10.4868601388711	6.78618771106059	1.37556236978276e-07	2.66424711621081e-06	6.87968922695865
Gm962	-0.46289317714546	3.94604144174966	-6.59860100538269	2.31903303747236e-07	4.2409228024724e-06	6.35428397336811
Slc24a6	-0.462799066188251	4.52542842535194	-6.99574497862584	7.70599519114395e-08	1.59452772467269e-06	7.46311012355415
Abca8a	0.46223328679133	4.17184143611699	6.76396865463917	1.46309504958794e-07	2.80876674046096e-06	6.81760579973048
Apba3	-0.462178229513431	5.99372878674725	-7.03773567679792	6.86492652703804e-08	1.43547588728084e-06	7.57953542564822
Pick1	-0.462149855040035	5.15493435742681	-5.87254774591944	1.7981334363452e-06	2.65503972814845e-05	4.29902914498888
LOC100041932	0.461830263386103	3.6017018117799	7.16725451745815	4.81200553960792e-08	1.05599240832497e-06	7.9375828667079
Pramel4	-0.461699259738539	6.27927924919663	-6.97752166961374	8.10282204415639e-08	1.65520095013347e-06	7.41253216087257
Med10	-0.46157605609655	7.20267094966774	-5.20058411833987	1.2254773485592e-05	0.000145187806723804	2.38313522371626
Casp4	0.461461839700399	4.08600549711093	6.55454012569969	2.62292515724304e-07	4.7458676067514e-06	6.2304779044109
Ppib	-0.461188117320811	5.88338772902788	-7.15921813388371	4.91901397792013e-08	1.07552846756718e-06	7.91541438302498
Rapgef4	0.460990161149314	4.51086176847798	6.23470762234133	6.44286142541194e-07	1.05992603367162e-05	5.32780785741033
Tmem106c	-0.460921698491794	4.99750502604937	-6.68614528043622	1.81666078967881e-07	3.39488485071228e-06	6.5998340621813
4933407C03Rik	-0.46067480658845	5.86284917941401	-6.88153928754496	1.05618356350194e-07	2.10357292580902e-06	7.14563709932665
Tdg	-0.460478021487221	4.19362081508309	-6.99052581902526	7.81759032334601e-08	1.61343192868366e-06	7.44862773040589
Smad2	-0.460387038185087	5.23871517734205	-6.73692386550985	1.57728927751059e-07	2.99313126919759e-06	6.74198303140613
LOC624662	0.460235877767518	8.5185701067922	7.11189819035498	5.59993699514103e-08	1.20242812319366e-06	7.78475265831985
Fam164a	0.460197692933819	7.12268404269791	6.95646533193091	8.58721912460652e-08	1.74073119881854e-06	7.35405309782439
Crat	-0.460011344160328	4.47410281236686	-5.08194223180631	1.72080221996941e-05	0.000195078621334921	2.04555447400771
Rin2	0.459574525216754	6.3803789755766	6.84743315477167	1.16074385620296e-07	2.28895243531531e-06	7.05060118346479
Calm2	-0.459426405107872	5.3133662131117	-5.1174538391822	1.55456864806214e-05	0.000179140318657445	2.14653746647421
1500011K16Rik	-0.459291666178385	7.03209146288946	-6.84071801935997	1.18253536862891e-07	2.32808609198382e-06	7.03187763854642
Herpud1	0.459126693341379	6.97843878169074	6.96910503990963	8.29303240017719e-08	1.69112817572241e-06	7.38916182625055
Poldip3	-0.459068571093817	6.11398359171374	-7.16268052015	4.8726177041664e-08	1.0683136157989e-06	7.92496621130762
Epdr1	0.459054118909955	8.0025519519981	5.89601544032759	1.68204279848919e-06	2.50214326740432e-05	4.36584895981713
Nlrp5	-0.458461318665904	7.25725207533432	-6.54767781895194	2.6737554367514e-07	4.82688528657309e-06	6.21118267853904
Grin2b	0.458343439551243	3.89008854056816	6.84944256758949	1.15430243705851e-07	2.27812824211547e-06	7.05620318692476
EG277333	-0.458192710896897	4.30959198397607	-5.60813150146236	3.82073402786379e-06	5.18983712182095e-05	3.54527156468886
Ccdc59	-0.458188436317339	5.22327102894418	-6.72734907042378	1.61984636382274e-07	3.06298221522845e-06	6.715195490818
H2afj	0.457934560642992	4.88131251117083	7.15878268701208	4.92488064245427e-08	1.07582780792243e-06	7.91421301375082
Zfp579	0.457715510253981	6.55741151246487	7.15219311128885	5.01453176128412e-08	1.09241894107392e-06	7.89603052041286
Zfp703	-0.457552216332934	5.00108542384422	-6.45693146136503	3.4476062857024e-07	6.07266143991174e-06	5.95570812517026
Crls1	-0.45736898031736	5.22919137845274	-4.11460954843963	0.000267371180618205	0.00215555060343359	-0.662180870391573
5031439G07Rik	-0.457348928305583	3.95055210607614	-6.62231064498208	2.17050228324082e-07	3.99372420116311e-06	6.42084493545943
D2Bwg1335e	-0.457325379361579	6.59835409345004	-6.82945384863548	1.22002380781358e-07	2.39204667892629e-06	7.00046142130789
Ugp2	0.457312818966064	5.85624194814323	6.65971367989809	1.95549065189732e-07	3.63727343649953e-06	6.52575992031741
AI467606	-0.45695216673263	6.00335560304181	-6.79511689985207	1.34189663194307e-07	2.60114809044395e-06	6.90462703210652
Lsm1	-0.456941113060926	6.95044286299907	-6.76056234066346	1.477004319752e-07	2.82865839299181e-06	6.80808438762777
Dctn6	0.456920059720483	5.76365354054339	6.05257456164017	1.07846806387722e-06	1.68607556130346e-05	4.81113065598559
Cd274	0.456857591560327	4.32103161752858	6.41380193718695	3.89126520947327e-07	6.78418832438781e-06	5.83408812165531
2310045A20Rik	-0.456731435470934	4.86268380999106	-6.76644998397452	1.45304638666447e-07	2.79171643124611e-06	6.82454106305125
Abhd14a	-0.45659436493606	4.18717958237784	-6.98589903323469	7.91788862671083e-08	1.62851157309478e-06	7.43578697246965
LOC432554	0.45656357704531	9.92391167069418	6.38968676861477	4.16403915490889e-07	7.22290185536045e-06	5.76603268625035
Nus1	-0.456368146448638	4.45606782346568	-6.65605421014841	1.97554009572571e-07	3.66601389369737e-06	6.51549996890923
Dcp1b	-0.456254760539736	4.89282476472226	-6.77088340062549	1.43526594298074e-07	2.75977181319126e-06	6.8369310888741
Zbtb8os	-0.45624792360006	5.50399517916563	-6.60622551219082	2.27017974068137e-07	4.15794022948686e-06	6.37569320333805
Ibrdc3	-0.456186255893239	5.95107387517744	-6.82678312494145	1.22908742613854e-07	2.40601330528354e-06	6.993011059759
3110007F17Rik	0.45618422359293	3.8814889941002	6.96662721643115	8.34988724438472e-08	1.6973225565706e-06	7.38228044688544
Chaf1b	-0.456146954822785	4.66714473094697	-6.88345671541684	1.05059677661624e-07	2.09418957472171e-06	7.15097692594452
Prune	-0.456072444468989	4.60644214068812	-5.50496865858721	5.13036224300991e-06	6.7059161121747e-05	3.25096079604199
Shmt2	-0.455828025629246	4.09245592436678	-6.5759849109491	2.47029028290306e-07	4.49007169962319e-06	6.29075336839046
Rbm5	0.455724356703455	8.21097550923091	6.18930571420041	7.32416628473657e-07	1.1887004339412e-05	5.19916695239315
Thbs2	-0.455548135137502	4.6953274373857	-6.29116338229532	5.49456478604557e-07	9.22963410689677e-06	5.48760949651431
Acbd6	-0.455456868690356	5.74354975408797	-6.49515655898088	3.09726691062488e-07	5.52061285410933e-06	6.06339242962156
Mrpl24	-0.455191345681473	5.33552242430308	-6.73606658237191	1.58105307378232e-07	2.99673451068725e-06	6.73958490463428
Cox6a2	0.455026023192671	3.84216779515218	7.04843321236848	6.66594209367246e-08	1.40236882041025e-06	7.60916934706554
Hras1	-0.454907573161164	5.67253310065077	-6.45553330256127	3.46115400349681e-07	6.08778202972911e-06	5.95176745188251
H2-M3	0.454696191347945	6.19149871552055	6.89651535380767	1.01333583754542e-07	2.02497854921357e-06	7.18733513034107
Ccl4	0.454681381995173	4.1746210163066	5.89278221295365	1.69757769027986e-06	2.52211542555865e-05	4.35664396504388
Gca	0.454430588469845	4.25951095853082	5.18645760269086	1.27603137568465e-05	0.000150506264824343	2.34291148320712
Cdk4	-0.454307946176716	6.95089666146175	-6.97751319427567	8.10301134032733e-08	1.65520095013347e-06	7.41250863080846
Pabpc1	-0.45427550762717	5.13800738925213	-6.33182685625699	4.89997293029167e-07	8.32438583043869e-06	5.60259503583456
Bzrap1	0.454241006142344	3.81828883982211	6.98673535627347	7.89966293585413e-08	1.62616125151145e-06	7.43810817384563
Tmem88	-0.454157612913379	7.66338111184394	-6.784760189948	1.38102330261998e-07	2.67049938550283e-06	6.87570176273876
Pdap1	-0.454134917664294	7.18673056955922	-5.63875306490683	3.50089579073139e-06	4.81826394213434e-05	3.63262028359394
Slc25a12	0.453906196955874	5.32675915059102	6.07197207109087	1.02078628936572e-06	1.60533912173755e-05	4.86623282460278
Fnip1	0.45372900086032	5.2290897854762	6.74867641189301	1.5265961853612e-07	2.91430013997127e-06	6.77485299491372
Chst2	-0.453585198050524	4.50402433385348	-6.85977760645065	1.12173967537338e-07	2.22119313203074e-06	7.08501047848732
AA792892	-0.453442894369608	5.80584837809451	-7.03709646960846	6.87700533242859e-08	1.43666347206718e-06	7.57776437410913
Sgol2	-0.453350177041393	4.57869322950955	-6.9663969510769	8.35519081312763e-08	1.6973225565706e-06	7.38164092825901
Tomm34	0.453318533751937	5.86669042565705	6.02688202903321	1.15995868023736e-06	1.79354955599726e-05	4.73812150971479
3930401K13Rik	-0.453222783710084	4.06425854820779	-5.95138872428889	1.43712881441799e-06	2.1711070084466e-05	4.52344338700489
St3gal5	-0.453062171412729	7.9404421519567	-5.60812738691047	3.82077891786233e-06	5.18983712182095e-05	3.54525982730481
Hbp1	0.453046520923678	8.7375015805765	6.00453540116761	1.23586771955884e-06	1.89419056558962e-05	4.67459810673689
2410015M20Rik	-0.453033981848556	4.94372398295212	-6.91076649778837	9.74197623585033e-08	1.95165889080017e-06	7.22699620171928
Ttc19	-0.452909937457269	4.30842554096778	-6.45828470682305	3.43454479629442e-07	6.05857754626568e-06	5.95952208452718
2810452K22Rik	-0.452764755477938	5.89918711999185	-6.6386286236929	2.07390229476802e-07	3.82775793910888e-06	6.4666299878919
Tmco6	0.452690578665522	4.92823936849998	6.10127028779681	9.39500757093057e-07	1.48728379283031e-05	4.94942796821123
Scg5	0.452199389196014	4.8560234731243	6.07085802978087	1.02401330483023e-06	1.60935599550191e-05	4.86306863352107
Chmp6	-0.452073274790951	5.38831238122805	-6.59340157290475	2.35295642278852e-07	4.28984128301078e-06	6.33968170907068
Cyb561	0.452040144740507	5.66577269490202	6.15241652985178	8.12912429266868e-07	1.30590096091763e-05	5.09456634212353
Foxm1	-0.451842504277665	4.11806288658266	-6.89680121770452	1.01253531421031e-07	2.02497854921357e-06	7.18813087054018
LOC100040353	-0.451369229759466	4.36393892331803	-6.41546791648831	3.87310121923474e-07	6.75744574501058e-06	5.83878828012447
Cd3g	0.45050728946299	4.3077119429666	7.06943518920723	6.29212590012739e-08	1.32957289338381e-06	7.6673165933843
EG626175	-0.450310002646212	8.84792523499635	-6.0729225619594	1.01804112998569e-06	1.60207525192484e-05	4.86893244286581
Syvn1	-0.450290861881369	7.34419737551987	-6.18334579493493	7.44855293910813e-07	1.2062923920343e-05	5.18227211206601
Emb	0.450138003006772	5.9674675597477	6.30476335269736	5.288003634728e-07	8.91395679652529e-06	5.52607759369576
Tlr2	0.450111367211827	4.47288457331326	6.70554675235381	1.72113975705593e-07	3.23915523121777e-06	6.65417094116052
Pawr	-0.450000820645856	5.12725165914944	-6.66303360766223	1.93747962690656e-07	3.60685037443433e-06	6.53506699740747
Hsd17b1	-0.449986272602963	7.7408359474951	-6.36885234026435	4.41521654087894e-07	7.60893225200464e-06	5.70720565373177
LOC100046746	-0.449941336066823	5.06240224253481	-5.24715535828424	1.07257233445682e-05	0.000129249018842353	2.51578760192166
X99384	-0.449552918640151	6.09910879451575	-6.03926406727505	1.11993889063443e-06	1.74180352821688e-05	4.77331037695676
Mlh1	-0.449489300439114	4.66820958679657	-6.27619445448547	5.73134979796369e-07	9.56024317763539e-06	5.4452567252528
Ctse	-0.448814722224346	3.62341561030752	-6.48707770331279	3.1681825881623e-07	5.63441840214439e-06	6.04064185377363
AI451617	0.448784314614219	3.90741026081317	6.96741970033318	8.33166048391839e-08	1.6973225565706e-06	7.38448138433408
Plekha5	0.448759206082531	4.3141245883857	5.58793764185376	4.04755062861971e-06	5.44836302963328e-05	3.48766411167013
Add3	0.448587285356479	6.7654187945306	6.82063560446243	1.25021023634241e-07	2.43923563240705e-06	6.97585934779554
Cd52	0.448586654438293	6.16817177269382	6.98897608594276	7.85104080912669e-08	1.61754432518786e-06	7.44432696410919
Dnajc2	-0.448417281018893	6.52634699940468	-5.94175006796355	1.47702032501877e-06	2.22343147730957e-05	4.49601891824507
Cbfa2t3h	-0.448370297902938	5.02002235318321	-6.81746464505827	1.26124895588734e-07	2.45876732068665e-06	6.96701103446395
Dhrs7b	-0.448220092229229	6.8845299063782	-6.38851551717648	4.17776891566086e-07	7.24146612047882e-06	5.762726336807
LOC381524	-0.448101557114173	4.09120027311784	-6.13231870568245	8.60464433478762e-07	1.37582281074946e-05	5.03754951784729
Dnajb13	-0.44805626139115	5.45325306630706	-6.50750579580745	2.99195357379697e-07	5.35284438932113e-06	6.09815980665362
Nckap1l	0.447968564851673	4.81385942525615	6.74306764126313	1.55057985124188e-07	2.95066587443959e-06	6.75916759492137
Adam33	0.447914024656024	3.6070163120356	6.61476936524009	2.21667122028245e-07	4.07240979947435e-06	6.3996786645864
Ncald	0.447870787263013	4.37983178778369	6.69516909129046	1.77158319254396e-07	3.32623783089887e-06	6.62511042449022
LOC666559	-0.44772927982272	5.65599705513359	-5.66009511821073	3.29401351700833e-06	4.5624089940266e-05	3.69349346788941
Golim4	-0.447221984882285	4.81577372577696	-5.04596055839019	1.90733911264711e-05	0.000214094563934861	1.94329556856291
Pmepa1	0.44721750691778	3.99702814264936	5.82411883255054	2.06383096427924e-06	3.00284894559364e-05	4.16108645603335
Gapdh	-0.447001033001373	9.06150661779179	-5.82043164003056	2.08560980320706e-06	3.03075347348813e-05	4.15058142822974
H47	0.446837307021245	8.14699472179023	6.04040883640625	1.11630989321622e-06	1.73842009412318e-05	4.77656340542906
Igf1	-0.44683023135232	6.62997429642503	-6.92643708993959	9.32925861697052e-08	1.87683655271602e-06	7.27058658537897
Slc25a20	0.446818782620603	7.07802800022318	6.31611471922557	5.12160790886954e-07	8.67012464120024e-06	5.55817701296461
LOC382157	-0.44662260640218	4.28940550401247	-6.59354808034624	2.35199370588969e-07	4.28984128301078e-06	6.34009319349493
Gdpd2	0.446540829673933	4.69284376654151	6.33690207225391	4.83047137331075e-07	8.22383453733759e-06	5.61693940294018
AA960436	-0.446168797848596	5.43078391303804	-6.61096223671585	2.24035515363411e-07	4.11276249231988e-06	6.38899146459762
Mll3	0.446165483232668	5.72645129187721	6.77126289621708	1.4337542287402e-07	2.75908295667463e-06	6.83799158507254
Cldn5	-0.44612662768424	6.4491031136061	-5.80678475332297	2.16824729487762e-06	3.13949608313999e-05	4.11169765553637
3100002J23Rik	0.446036501455483	4.85962322981626	6.38635228661282	4.20324728810093e-07	7.28035301458177e-06	5.75661947746762
LOC100046650	-0.44592481937336	8.55952991280514	-6.78370943772483	1.38505693944555e-07	2.67613586361369e-06	6.87276660920553
Fcho1	0.445891232253127	4.55581145670573	6.82476997347844	1.23596449465373e-07	2.41538159412722e-06	6.98739468272272
Pecam1	0.445772775035809	4.9592237047387	6.01169474867603	1.21101848797184e-06	1.86047284728879e-05	4.69495173926412
Pigo	-0.445681359246509	5.20702255940262	-7.05843634477644	6.48516616803817e-08	1.36915423424072e-06	7.63686982452734
LOC386473	-0.445650657162584	4.16802897905336	-6.80597385067348	1.30208415435304e-07	2.53218316846542e-06	6.93493966092864
1810006K21Rik	-0.445025689904577	8.30603534923702	-5.44267162719737	6.13055468088403e-06	7.83348653668515e-05	3.07323934058753
Stat5a	-0.444829222586053	4.96998264666442	-6.85605996512121	1.13334436837263e-07	2.24046258607217e-06	7.07464921394556
Arf5	-0.444706099787205	4.6398477089715	-4.91421185040836	2.77961647835599e-05	0.000296030392530166	1.56948234749105
Fam134b	0.444607127062775	4.49097369242597	6.1928356199194	7.25148541952673e-07	1.1791674455138e-05	5.20917245508844
Rps6kb1	-0.444472517537935	6.27750452706591	-6.6824691291899	1.83535579420179e-07	3.42714368441115e-06	6.58953502515348
Nfyb	0.444386395985409	5.24410914410927	5.21252238847928	1.1843185038506e-05	0.000140939794090082	2.41713340632739
Rac1	-0.444328873154493	5.71166114706208	-6.50627067310013	3.002321648703e-07	5.36737921053631e-06	6.09468299341643
Rps3a	-0.444307786223743	4.46537021770377	-5.35625041687582	7.84974575303181e-06	9.78967249283217e-05	2.82675374617446
Fcgr3	0.443773778982166	4.4501697897448	5.95801029969047	1.41035439906019e-06	2.13516944465315e-05	4.54228156390591
Mustn1	-0.443690739291862	4.8946739771545	-6.3056126218459	5.27536775577672e-07	8.89892783626087e-06	5.52847942486143
Dym	-0.443605223007856	7.60381138678237	-6.5885503926048	2.38506016600647e-07	4.34506010440782e-06	6.32605565217708
Anapc4	-0.44323134407465	5.12696768961565	-5.87588167293765	1.78116211299742e-06	2.63810512339927e-05	4.30852289006415
Prr18	0.443207555962183	3.81664743678688	6.91995713728985	9.4977295073927e-08	1.90912344383894e-06	7.25256418883289
Rps15a	0.442929571668254	4.43146415747344	6.97765433247645	8.09985961109233e-08	1.65520095013347e-06	7.41290047164807
Fbxo33	-0.442800152811671	4.41163839781502	-5.54348986787092	4.5955474439551e-06	6.0900551168646e-05	3.36085994565732
BC031353	0.442613413796557	7.77370618649925	6.62954660986266	2.12711701008448e-07	3.91992595386909e-06	6.44115017002187
LOC100040573	-0.442603948010682	6.11238279862154	-5.98191327952151	1.31781319635042e-06	2.00750091936257e-05	4.61027145019031
Pdzk1	-0.442591836015017	3.86692830848753	-6.69405644400155	1.77707956799524e-07	3.33132784219797e-06	6.62199416952234
Cdk5	0.442534971395204	5.03325950510207	6.72900726544042	1.61239383518884e-07	3.05130225773078e-06	6.71983518425939
Degs1	0.442320928765594	6.7193612602542	5.08383036143532	1.71153290190189e-05	0.000194211892853383	2.05092222277569
Rheb	-0.441945700899867	6.82597633020818	-4.39959467850877	0.000120074914560708	0.0010741181586732	0.123571694866598
Cetn3	0.441707288269248	7.6811034075651	6.91860124363091	9.53336927830138e-08	1.91467836387044e-06	7.24879262502535
Pigx	-0.441664180564901	6.86367622088859	-5.26283120172864	1.02552148855794e-05	0.000124142074930698	2.56045271406013
Sdhb	-0.441521878738413	5.50599550701943	-6.07837508243304	1.00243658122004e-06	1.58272495199891e-05	4.88441811012409
BC024537	-0.441512026522485	6.31158424444781	-6.77970203200166	1.40055041158975e-07	2.70170692300217e-06	6.86157153593667
N6amt1	0.441501674562087	6.24348448460393	6.62444987436564	2.15758353816264e-07	3.973009871659e-06	6.4268483625622
Mcm3	-0.441104405461276	4.24695320807504	-6.50457845165612	3.01658577257091e-07	5.38483072238031e-06	6.08991929304066
Metrnl	-0.440937416822887	4.33578999979334	-6.82676212261557	1.22915897117746e-07	2.40601330528354e-06	6.99295246836351
BC054059	0.44080883702645	3.72737158476195	6.74479163438949	1.54316755738214e-07	2.94124047590284e-06	6.76398916355493
Edf1	-0.440805719900146	6.91627153033698	-6.22090751010528	6.69878571308791e-07	1.09975946641773e-05	5.28871862150079
Rb1	-0.440682729841011	4.69878594828589	-6.8328871679262	1.20847153158508e-07	2.3732872771359e-06	7.01003824703394
Irf1	0.440675548099417	6.84715580810755	6.10755580637854	9.22930229150011e-07	1.4629881432252e-05	4.9672711860329
Tubb5	-0.440457197369795	10.7532281608872	-6.14853477715502	8.2188562541702e-07	1.3194298093943e-05	5.08355549574883
Col18a1	0.440429092270273	6.20313809596884	6.36655066853007	4.44388776206641e-07	7.65282903301861e-06	5.70070507857506
Nat11	-0.439894673336533	5.46306236131422	-6.61990914122034	2.18509814811162e-07	4.01749021543658e-06	6.41410505617807
4930519N16Rik	0.439756117253552	4.74389089650065	6.45720099162077	3.44500078968631e-07	6.07254376487079e-06	5.95646777369438
EG194588	-0.439637421052786	4.07706196099536	-5.04071898550175	1.93614673777853e-05	0.000216616604151835	1.92840460165769
Med26	-0.439609939699666	4.94998120443387	-4.94124009891416	2.57304516070273e-05	0.000277536350882381	1.64608341761661
Sae1	-0.439596491014584	8.61786635049381	-6.44792691817303	3.5358055489894e-07	6.19607829537189e-06	5.93032673318159
D16Ertd472e	-0.439132827373303	7.00366746857538	-6.34398978232141	4.73507243019876e-07	8.09020946645389e-06	5.63696914994958
1600012H06Rik	0.438939990388072	5.66192483487753	6.69357801489212	1.77944826629219e-07	3.33315603208373e-06	6.62065417519727
Vegfa	-0.438642332996864	5.38330359051184	-6.79690439464948	1.33525810298961e-07	2.59248164151879e-06	6.90961840994524
LOC634015	-0.43849057464928	6.80946827271257	-6.4637799643765	3.38201650245955e-07	5.98407433796622e-06	5.97500852103286
Inhba	-0.438286690835008	7.55177811784016	-6.02423476529479	1.16870011044735e-06	1.80473251400262e-05	4.73059735180877
B3gnt9	0.438212633997615	5.7212794378383	6.58682295767407	2.39659849788552e-07	4.36275769173681e-06	6.32120318419223
Me2	0.438046937539933	5.65141128044134	5.98534654417557	1.30503304410954e-06	1.98957236552583e-05	4.62003530770319
LOC632667	-0.438039766356615	5.96869310766175	-5.84159816543154	1.96365901195614e-06	2.8728271294184e-05	4.2108812497146
Tpsab1	-0.437871068062184	3.64998315649251	-6.30642534754233	5.26330413223595e-07	8.88484367276527e-06	5.53077786677451
Wnt5a	0.437762965783448	6.14795757129862	6.05220048065689	1.07961216442018e-06	1.68676178791187e-05	4.81006785000893
Gnal1	0.437753804032204	5.34085662627364	6.33282073183934	4.88628344036651e-07	8.31293740352538e-06	5.60540420603336
Nans	-0.437359814669269	4.92334942801221	-6.1892645314918	7.32501856032325e-07	1.1887004339412e-05	5.1990502163376
Cyp7b1	0.436803127557448	5.09100480397165	6.25762375220088	6.03947942088125e-07	1.00322463713527e-05	5.39269523299684
Atf5	-0.43670121812317	5.1271657256486	-6.52419223610758	2.85537717257836e-07	5.13538511038153e-06	6.14512072577694
Exoc2	0.436576820898803	5.2028211003161	6.32521236083253	4.99207178280629e-07	8.46881964856216e-06	5.58389775926568
Eng	-0.43655577344028	4.38576424705371	-6.83549421336878	1.19977351070434e-07	2.35814152638027e-06	7.0173096022154
LOC100039590	0.436527007786354	4.0121904877023	6.47730119130949	3.25619889717675e-07	5.77806213801691e-06	6.01310448079479
Nxn	0.436516517002687	4.01909585934572	6.27755330045053	5.70943640232362e-07	9.53699153237298e-06	5.44910195192259
Actb	0.43641554397373	10.2579268396021	4.2419971790346	0.000187162000399204	0.00158250797085506	-0.312631868684118
Bmpr1a	0.436336230386995	5.3284295183287	6.86080286037866	1.11856054819065e-07	2.21673308307541e-06	7.08786770303905
Fam20a	0.436117381480647	4.23071284267066	6.74090243881826	1.55994019979022e-07	2.96611840850414e-06	6.75311172931615
Defb20	0.436065170211394	4.10614457957469	6.26587477990588	5.90056411704168e-07	9.82879482448725e-06	5.41605091693593
Osr2	-0.435954432722012	8.13891274982726	-6.85474731155742	1.13747082838489e-07	2.24676318868427e-06	7.07099048982421
Mrgprb2	-0.435928726214545	3.65475483636499	-6.48273300168283	3.20699643877791e-07	5.69920912448496e-06	6.0284050101652
Tnfaip1	-0.435752171822739	7.54141826106633	-5.21393661215343	1.17953524331791e-05	0.000140510373606397	2.42116118530275
Sfrp4	-0.435602393346155	5.55848593051612	-6.24593408331824	6.24195838014062e-07	1.0339864574305e-05	5.35959941667364
Rgl1	0.435085618625044	5.19108412035064	5.86439220462029	1.84033823914911e-06	2.71231612325611e-05	4.27580390761897
Trpc4ap	0.434837337681487	6.6549792497604	4.95255230689932	2.49119702729237e-05	0.000270001961453708	1.67815761270868
Wwc2	0.434680496156817	7.88626891153805	5.96161837790155	1.39597708899441e-06	2.11608187381156e-05	4.55254576849623
Rab13	-0.434405390745837	3.84711718978155	-6.33253159234042	4.89026201569807e-07	8.31379299328342e-06	5.60458696502655
Dcxr	0.434273840557771	5.52981656634603	6.45442712739283	3.47191060078364e-07	6.0975111285422e-06	5.94864963238934
Nup210	-0.43422716945749	5.91376204499308	-5.94679670605848	1.45599667774905e-06	2.19454571718698e-05	4.51037831746871
Hmgb2	-0.433762883054765	4.62887799748574	-6.38516695724156	4.21727451243678e-07	7.29922660633594e-06	5.75327313263847
Mrpl28	-0.433697206571969	7.3456263112979	-6.75297104685536	1.50848601460875e-07	2.8866388375553e-06	6.78686154522003
Cdv3	-0.433412586284887	7.09325164989426	-4.90532255542481	2.85110231712319e-05	0.000302565960184502	1.54429982197272
Gmppa	0.433066585315157	4.94244000140409	5.65341682466768	3.3573953165266e-06	4.64213271510499e-05	3.67444575996701
Fam168b	-0.43290468778238	4.72173135692222	-6.27217893742721	5.79660329297006e-07	9.66235196988459e-06	5.43389309875043
Alkbh7	-0.432749722657753	6.30808767589066	-5.6607243960038	3.28810352813811e-06	4.55950355901818e-05	3.69528825518089
Slc25a10	-0.432654404899958	5.35372530189134	-6.75183109553075	1.51327179966771e-07	2.89348213014002e-06	6.78367419091052
6720463M24Rik	-0.43234541901808	4.43103814074024	-6.56858534794651	2.52191498739909e-07	4.57695041719166e-06	6.26995904951271
Tmem204	0.431888795047363	5.91084992380996	6.6708240918465	1.89587146617995e-07	3.53462552385225e-06	6.55690341117101
Grhpr	-0.431697481585165	8.12233916803573	-6.53483770099479	2.7715555802641e-07	4.99213926806605e-06	6.17507000689329
Gpsn2	0.4310612895063	9.20264937014145	5.39535345819389	7.01898460240147e-06	8.85517466716472e-05	2.93826954223744
Aes	-0.43101051994518	7.11432100770025	-6.12748824800529	8.72305555526285e-07	1.39103659254592e-05	5.02384274086131
Avpi1	-0.430902378129654	7.05669410347292	-6.29297745545315	5.46654800313108e-07	9.19548721764384e-06	5.49274130948414
Tctn3	0.430893473410692	4.67722292032693	6.55797197930925	2.59787245079932e-07	4.70409606533835e-06	6.24012619200289
Nrbp2	0.430863203534176	6.85466711256246	5.11254940353398	1.57653557420971e-05	0.00018112743004369	2.13258756063587
Ebna1bp2	-0.42994455576831	4.91113386154094	-6.6460449072555	2.03144787408656e-07	3.75810001145788e-06	6.48743181559934
Ppp1r3c	0.429817339482988	4.90347098600457	5.96893599417879	1.3672697354824e-06	2.07519619750882e-05	4.57336134881796
N6amt2	-0.429804122094597	5.67157558964654	-6.23716567387619	6.39832261231959e-07	1.05332330961242e-05	5.33476926678851
Nr1h4	0.429784920705877	5.1706257082247	6.54380788853589	2.70285872306794e-07	4.87574514749511e-06	6.20029980912268
Zfp398	0.429724830052614	3.83513459743164	5.57831144071119	4.16038109268964e-06	5.5782688193462e-05	3.46020238526397
Tgfbr3	0.429718832591075	5.22734231869229	5.49451252561409	5.28601549694014e-06	6.87929764346073e-05	3.22113026068893
Kcnk3	0.429151730207474	7.47964473644591	6.19544999674645	7.19812465389267e-07	1.17208401443916e-05	5.21658247414438
Tro	-0.429146772598713	4.34164370873658	-6.07564827042988	1.01021006811063e-06	1.59079821127099e-05	4.87667387515612
Nuak2	0.429104286823622	4.97602368777048	6.65876192060495	1.96068524207656e-07	3.64410186406148e-06	6.52309160094994
Nup214	-0.429064958316951	4.41259326601311	-6.64792079612392	2.02084939361917e-07	3.74428485634164e-06	6.49269279129874
Depdc1b	-0.428971152357913	3.86310704867404	-6.49522869065294	3.09664102327657e-07	5.52061285410933e-06	6.06359553643842
LOC677180	-0.428803462493674	4.62335584453556	-6.02768290024592	1.15732715415534e-06	1.7906381324318e-05	4.74039772082289
Ins1	-0.428741217633868	4.96864787290203	-5.00321981925605	2.1552994960078e-05	0.000238238280704743	1.82191477945537
Zfp639	0.42868763838798	5.07890522615315	6.40739812627308	3.96189009468755e-07	6.89224807744917e-06	5.81601961825057
Lonp1	-0.428687472780231	6.69213755384285	-6.69475195497407	1.77364178898394e-07	3.32749110529379e-06	6.62394213856212
Senp2	-0.428635979222331	6.148664884884	-5.70610938403011	2.88877981312363e-06	4.05752279095227e-05	3.82471845831764
Pik3r3	-0.428567993065506	5.23229556509527	-6.69567753442079	1.7690772601094e-07	3.32414203156455e-06	6.62653441721102
Gpx3	0.428487944178265	9.57097542278591	6.72183828063731	1.64486524876066e-07	3.10538095898618e-06	6.69977447558022
Krt14	0.42786725849918	3.78854662030799	6.60855296499912	2.25547517766725e-07	4.13734403756139e-06	6.38222769473313
Ets1	0.427762517104977	7.12163209474137	5.54935648784695	4.51915606095296e-06	6.00545627655526e-05	3.37759706033037
Cbwd1	0.427577448756788	4.73035008592098	5.61630894184662	3.73255576061695e-06	5.08154432521101e-05	3.56859869644811
Klhdc4	-0.427470878040733	4.95408677545573	-5.96033637730411	1.40106856666743e-06	2.1224547254392e-05	4.54889880735269
2410018M08Rik	-0.42676924055844	3.66692227022897	-6.31128687974856	5.19172169232633e-07	8.77466850716115e-06	5.54452577891766
Mrto4	-0.426704131585206	5.27065517602119	-6.55114318776495	2.64796356611378e-07	4.78393417684605e-06	6.22092692797322
Lgi3	-0.426507967983913	4.24687279509877	-6.41895708892696	3.83533621838443e-07	6.69644104698946e-06	5.84863154545622
LOC665181	-0.426338463059732	4.94341496095207	-6.59748279229095	2.32628675555024e-07	4.24769306814975e-06	6.35114371759706
LOC381649	-0.426258897343427	4.89661347500917	-6.60703809693955	2.26503494443697e-07	4.15169623532048e-06	6.37797464032113
Elavl2	-0.426235865878667	4.12398035964534	-6.65609488273763	1.97531612035033e-07	3.66601389369737e-06	6.51561400726541
Ppargc1b	0.42611837708206	4.28871660175744	5.90198962291637	1.65371369490633e-06	2.46921545456675e-05	4.38285658295257
Samd4	0.426096706044971	3.75097853380691	6.66300639774522	1.93762655984453e-07	3.60685037443433e-06	6.53499072071901
Trim62	-0.426056600297446	3.97670637633755	-6.5087678957628	2.98139642669964e-07	5.33794929091732e-06	6.101712447909
LOC100046343	-0.425964313698971	6.7033402357585	-5.21179082610613	1.1868004375383e-05	0.000141094763747098	2.41504990579356
Gtf3a	-0.425909532245422	6.33044588936578	-6.06078327574133	1.05366755008828e-06	1.65053882109442e-05	4.83445101144848
Adrm1	-0.425678326473798	6.29287164417278	-6.20984458807585	6.91133849342224e-07	1.13154836935428e-05	5.25737509512023
Sema4b	0.425622574523314	7.40358084391539	4.34323899431077	0.000140771354546535	0.00123387717140092	-0.0328519061886539
Tspan33	0.4256171690374	4.04315954450379	6.36044121800158	4.52090665445182e-07	7.77426938709472e-06	5.68344863568749
Enpp1	-0.425570172196291	4.71049276582061	-6.51751788409212	2.90923308605956e-07	5.22036199165904e-06	6.12633937253009
Smek1	-0.425178102685193	4.59175089579834	-5.51682152282155	4.95946776125128e-06	6.50393520660389e-05	3.28477636726788
Smcr7	-0.424620206037138	4.14750469849156	-6.33924151163718	4.7987703728775e-07	8.175682857495e-06	5.62355096008872
Nos1	-0.424520820230327	3.70055247912899	-6.23950728747571	6.35618256706559e-07	1.04776623366707e-05	5.34140060367227
Vezt	0.424510493195734	4.61403363237992	6.27626834155861	5.73015608039593e-07	9.56024317763539e-06	5.4454658116932
LOC270152	0.424027427822533	3.779675168246	6.09224976123676	9.63807096444761e-07	1.5247530255925e-05	4.92381746286264
Ppp1r13b	-0.42396735390173	5.02078383174209	-6.45121979791221	3.50329046566278e-07	6.14810769909419e-06	5.93960911623591
Tgfb1	-0.423884202879747	4.20598501533792	-6.34879918917409	4.67142452507479e-07	7.98716759398063e-06	5.65055868624397
Ahnak	0.423740309351418	8.5066552951757	5.95041560654804	1.44110653311944e-06	2.17484342411464e-05	4.52067476481383
Ssrp1	-0.423723756367845	6.4050878863173	-6.29353230243449	5.45800770517305e-07	9.18758228766639e-06	5.49431087187115
LOC329750	-0.423540187546417	5.73496583939053	-6.35165646328188	4.63402103645648e-07	7.94024234899992e-06	5.65863156642413
Hyal2	-0.423450028386512	7.68985677079824	-6.56417130520826	2.55322868832317e-07	4.62675986550684e-06	6.25755273470875
Fahd2a	0.4232840729751	6.49316983267655	6.05277581414539	1.07785305269346e-06	1.68607556130346e-05	4.81170243440793
Kdelc1	-0.423279657134747	4.48451500974633	-6.19606444026543	7.1856411396282e-07	1.17084833828274e-05	5.21832396062616
Spen	-0.423262115860318	4.19714266870753	-6.08761642347392	9.7653731748391e-07	1.54387129109155e-05	4.91066133500698
Gm71	-0.42250961929301	3.91414660280237	-6.51894566826314	2.8976264836383e-07	5.20745495782331e-06	6.13035736668223
Ndufs4	-0.422355521916717	8.22768119953195	-6.46328436969811	3.3867203210473e-07	5.98746120321148e-06	5.9736119477709
Ttc27	0.422328881190865	4.47331733398645	5.43819704921396	6.20950509104579e-06	7.9090181990317e-05	3.06047516257838
Tshz3	0.422320829244244	5.18397321214622	6.37205726699432	4.37560464074717e-07	7.55700093910992e-06	5.71625672000047
Faah	0.4222504229393	4.10935605346373	6.35271533375825	4.62023669660524e-07	7.92229833568439e-06	5.6616231472008
Nudt6	0.422111012694037	3.98574044733907	5.95707404028506	1.41410946849765e-06	2.13950022052269e-05	4.53961803067109
2410018G20Rik	-0.421745002001757	5.86830045771836	-5.69886417750367	2.94909544625014e-06	4.13495680388648e-05	3.80405838678399
LOC671878	-0.421666028688797	5.17601906599816	-5.36349421885707	7.68874254698874e-06	9.61394258881185e-05	2.84741018225758
Pola2	-0.421242475039314	4.415168161398	-6.2232204730741	6.65518689290539e-07	1.09335213240588e-05	5.29527088397186
Ypel3	0.421160153370906	9.36003411595348	5.92534220629549	1.54750905836965e-06	2.32077847499699e-05	4.44932687621304
Zbtb38	0.421032231728813	3.84272990335843	6.38491630236109	4.22024682130544e-07	7.29922660633594e-06	5.7525654885298
Slc46a3	0.420819434078152	7.21842947042194	6.19145137700902	7.27989991188403e-07	1.18298373568115e-05	5.20524890216349
3830431G21Rik	-0.420788122287173	5.55888814651853	-6.16993179859399	7.73636202007359e-07	1.24846665078727e-05	5.14424016643216
1300013J15Rik	0.4207209965584	5.02166720501059	5.67020204098798	3.20036960322744e-06	4.44557728857145e-05	3.7223192143872
1810015A11Rik	-0.42071669592985	3.95852069215095	-6.28616531384912	5.57250772438939e-07	9.34088190381179e-06	5.47346951574904
Tmtc2	-0.42045500124743	4.70511553021221	-5.56135228911888	4.36689724266014e-06	5.82252965688018e-05	3.41182011622746
4930583H14Rik	-0.420332830649519	9.38351461302945	-6.24133704901781	6.32344889397163e-07	1.04315101754346e-05	5.34658218884036
Iscu	0.420266859840822	9.96604958580476	5.99558266831411	1.26766565274359e-06	1.93630666753682e-05	4.64914312698524
Atp10a	-0.420023208100412	4.36004174394188	-5.66899101874589	3.21144759687211e-06	4.45579040122859e-05	3.71886535098294
Tnik	0.419862434602184	4.74655861436888	6.56568044612612	2.54247868939654e-07	4.61077257394732e-06	6.26179455873783
Actr1b	-0.419730479043734	4.62725207215212	-5.88685615388235	1.7264268645901e-06	2.56020648487262e-05	4.33977163529508
Dgka	0.419514918535517	4.97276407079098	5.22059349869694	1.15727812687489e-05	0.000137996474550585	2.44012118429396
Lrrc1	0.419478734041191	5.73033246733123	6.1987372577132	7.13159171576043e-07	1.16362669741466e-05	5.2258991617926
Vamp8	0.41934361989663	7.05703154521855	5.79478835377377	2.24360634311669e-06	3.2388089153501e-05	4.07751280989512
Pdha1	0.419317265826109	6.64339797956575	6.11990793594406	8.91219642546204e-07	1.4164766677545e-05	5.0023307899956
LOC634731	-0.419136511858576	4.33864571299064	-5.76746089651845	2.42525467071784e-06	3.4758593003937e-05	3.99962830575799
Tdrd3	-0.419081816802694	4.51430869788922	-6.28284590621699	5.62488841876466e-07	9.415488521823e-06	5.46407781099268
Lrp11	0.418953962152858	5.40445817315062	6.14654384654646	8.26526615972815e-07	1.32510165241754e-05	5.07790780057069
Tspan18	-0.418800332740586	4.29686830445886	-6.13445104996074	8.55289010031393e-07	1.36846241605023e-05	5.04359984148279
Ctps2	0.418663910351575	5.32595529306564	5.73673615323181	2.64720824038998e-06	3.75793597092749e-05	3.9120425158511
Gins2	-0.418643617494652	4.26239600093125	-5.7308932232618	2.69167341438048e-06	3.81200876684317e-05	3.89538423957758
Ptpdc1	0.418362749812257	4.60932597547058	5.26707312523064	1.01314820440745e-05	0.000122830740240377	2.57254035470419
Ppil1	-0.418251727084192	5.21076926133564	-6.11843110192682	8.94952430505341e-07	1.42146494938166e-05	4.99813940558567
Nucks1	0.418152084320691	4.54784711310728	5.47181258608397	5.64042939158665e-06	7.2889827685982e-05	3.15637040567241
Tob2	0.418096093634427	4.92874279106221	6.46374977100594	3.38230288667656e-07	5.98407433796622e-06	5.97492343736007
Bcl7c	-0.417909924359633	6.43519366102304	-6.01727075104683	1.19201398891414e-06	1.83599321409055e-05	4.7108025863397
Rexo1	-0.417646500751149	4.60898374699648	-5.78344389366011	2.3172919691182e-06	3.33311027668715e-05	4.04518261342032
Sparc	-0.417626460785923	9.07434982114876	-6.35622299880438	4.57486910457694e-07	7.85013407327694e-06	5.67153270201957
Cramp1l	-0.417537700362466	5.14896435117477	-6.51862868836072	2.90019919631466e-07	5.20816552371222e-06	6.12946535130537
Lin28	0.417338380269237	4.45549788036369	6.51725739084949	2.91135572611754e-07	5.22036199165904e-06	6.12560629061877
Gtse1	-0.416904235490247	5.10308585670414	-6.28455024850128	5.59793188509861e-07	9.37692791957694e-06	5.46890004046485
2410146L05Rik	-0.416902178414483	7.54278930004668	-5.77327761831092	2.38539032220817e-06	3.42282762490819e-05	4.01620761545035
Lgmn	0.416564285837364	8.85499976536955	5.62459524327974	3.64528736315335e-06	4.99114331577723e-05	3.59223580631546
Phf17	-0.416186134921824	5.43134785624627	-5.44860269484734	6.02745409313191e-06	7.72237289275391e-05	3.09015854938798
Bcap31	-0.416142218002431	5.3338554525393	-6.25805849425139	6.03207834742949e-07	1.0026915501773e-05	5.39392592730117
Apcdd1	-0.416110124966929	4.68309960530485	-5.68255437761408	3.08954422756965e-06	4.29912146151634e-05	3.75754724820116
EG434402	-0.416054540678047	6.95404161810594	-6.46280949415014	3.39123369141453e-07	5.98926620764312e-06	5.97227374471134
Ubfd1	-0.415919642202406	5.66336162347463	-6.52776878908763	2.82693355483261e-07	5.08805497604184e-06	6.1551836850699
Neu2	0.41574128290782	4.16522251743951	6.01524890295454	1.19887001628506e-06	1.84299298133282e-05	4.70505524348084
Exoc3l	0.415447660191248	5.15586544170811	5.89089726964311	1.70670094395533e-06	2.53409600120494e-05	4.35127738262851
Ebpl	-0.415345276293756	7.17233983424284	-6.16975248140206	7.74028446119366e-07	1.24846665078727e-05	5.1437316961021
Nedd4l	0.41512264474397	4.8263110833613	4.71856390701412	4.8572171654519e-05	0.000483297148908525	1.01663626779882
Recql4	-0.415002252667386	3.89797654834579	-6.01673626789809	1.19382255564968e-06	1.83759559402448e-05	4.70928327070433
Epb4.1l1	-0.414875270733296	5.19891434139169	-5.75165908864225	2.5369650700582e-06	3.61861684411402e-05	3.95458508128847
Isy1	0.414791053114905	6.40090269672713	5.02614614264966	2.01854035979295e-05	0.000224992942247192	1.88701169329726
Ranbp1	-0.414504612839082	8.26750460753541	-6.06556786297901	1.03947809571558e-06	1.63044695406667e-05	4.84804232168766
Cd55	0.414411496325795	4.00115058506279	5.905643022468	1.63662668825979e-06	2.44675689894838e-05	4.39325671568633
LOC230253	-0.414301450091519	7.10562958652405	-6.14740988525146	8.24504583880185e-07	1.32274645515855e-05	5.08036452636681
Trio	0.413938626304953	4.58759246754021	6.20783936935465	6.95058720405894e-07	1.13641863240663e-05	5.25169319564806
Lgals4	0.413854493159371	4.49896937250949	4.37748718035355	0.000127808743428596	0.00113187158193707	0.0621534258859278
Piga	-0.413837271479954	5.9216924661276	-6.25258092634488	6.12600141350914e-07	1.01689072735002e-05	5.37841891477172
Fut10	0.413777092198473	4.68718373343119	6.43044900314374	3.71356390228339e-07	6.49805768417109e-06	5.88104555832987
Osgep	-0.413725174989768	5.40282538218604	-4.14632727349451	0.000244699054481326	0.00199547274394491	-0.575424369276959
Rrp9	-0.413684103682288	4.54762777397582	-6.11206929051697	9.11213346267844e-07	1.44537289408003e-05	4.98008284502082
EG216185	-0.41349824670148	6.65430752942599	-5.6229723331129	3.66221643798697e-06	5.00076319990231e-05	3.58760641674171
Isoc2a	0.41346271105223	4.11539102372546	5.22795309390127	1.13315995589832e-05	0.000135525930725439	2.46108423847332
LOC100045697	-0.4134217241776	7.73386425885926	-5.00705219003557	2.13181192176617e-05	0.00023596918634265	1.83279436152152
Mapkap1	-0.413222810630357	5.98394206915354	-5.99032995003447	1.28670432234558e-06	1.96288057337412e-05	4.63420680854339
Mrpl43	-0.413143148764342	6.0746283203526	-6.31671615746516	5.11294056180001e-07	8.66158202820511e-06	5.55987754614915
Obox1	-0.413079796889559	3.74002798145821	-6.17850960513828	7.55105131519972e-07	1.22123831953737e-05	5.16856140294701
Rab1	-0.412969920233063	4.26198580781635	-6.16175959011792	7.91717607835109e-07	1.27356322659151e-05	5.12106546275605
Creld1	-0.412924537077178	5.66252268561278	-5.83081102418354	2.02488539885363e-06	2.95156969778054e-05	4.18015200179342
LOC219145	-0.412920478931194	5.51059302149382	-5.61903262740795	3.70364186126519e-06	5.04534030462498e-05	3.57636821729297
Gata6	-0.41269032935212	6.75270395756419	-5.68442036374219	3.07314106720442e-06	4.28877096426662e-05	3.76286873263615
LOC100048346	-0.412351814998583	4.87809714245299	-5.0830546894558	1.71533482942877e-05	0.000194551015267596	2.04871705071712
Plxnd1	-0.412243746282457	5.64935789995786	-6.29617793542177	5.41747052239104e-07	9.12576724616857e-06	5.50179464329734
Mmrn2	0.412216501282353	5.96367413613323	5.89937914887348	1.66603280441899e-06	2.4829530394515e-05	4.37542508487894
Prpf8	-0.412124246342338	5.05001009154809	-5.10245469014919	1.62273012178762e-05	0.000185632254964896	2.10387803457574
Igfbp5	0.412122797141804	8.0645782197563	5.49388344642738	5.29552978972478e-06	6.88793216803789e-05	3.21933555629192
Rpl7l1	-0.412022915624736	6.14452126640156	-5.74318862790267	2.59896163233925e-06	3.70042632414017e-05	3.93043787065171
Wnt7b	0.411530305553887	3.65606924951947	6.36447729516473	4.46987609647684e-07	7.69204577177886e-06	5.69484899689859
Nfe2l1	-0.411239529541593	7.11939137100872	-6.16285240141285	7.89275238495403e-07	1.2704888092066e-05	5.124164646742
Sbsn	-0.411080255563307	4.14354386878648	-6.45072179317947	3.50818848392613e-07	6.15218977533087e-06	5.93820532509553
Hist1h4a	-0.411069465581886	5.0446565415177	-5.83951613854127	1.97532951835165e-06	2.8846081855294e-05	4.20495043926241
Casp1	0.410759473377173	5.42729495083007	5.85452552096548	1.8927329295487e-06	2.78049216383818e-05	4.24770312456656
Nid1	0.410712123687923	5.32773915314583	6.23928413598526	6.3601863348018e-07	1.04776623366707e-05	5.34076866248413
LOC381739	0.410517151023187	6.1246254503767	6.45525612131046	3.46384618550699e-07	6.08781783668826e-06	5.95098620811224
Enc1	-0.410490082147109	6.49299293177583	-6.26277615940315	5.95235072201574e-07	9.90126768224037e-06	5.40728029312034
4930570C03Rik	0.41026077572868	5.87607111037626	5.79533072554998	2.24014309339198e-06	3.23576224601064e-05	4.07905842225594
LOC235857	-0.40999418778218	4.0950041049188	-5.85729602815667	1.87787106940825e-06	2.76082827168073e-05	4.25559394159865
Lpxn	0.409956002267253	4.27812609219688	5.59145274084307	4.00711942885334e-06	5.40306069550011e-05	3.49769189619608
Hyal1	0.409938866844343	4.69398668046296	5.95124318052558	1.43772303569374e-06	2.1711070084466e-05	4.52302930185714
Tmem41a	0.409848608714382	5.88780463252779	5.76498998719956	2.44239086843774e-06	3.4962291785177e-05	3.99258529366723
Aqp8	0.409571537495447	3.72307344004225	6.28190884848917	5.63976506792235e-07	9.43378884088829e-06	5.4614264480844
5430435G22Rik	0.409185425694258	4.91750048399049	5.46182232783835	5.80386582699834e-06	7.46791127389996e-05	3.12787034601041
Ifitm1	0.409084817275696	8.36150336125293	6.28727794725885	5.55506062006386e-07	9.32470526539842e-06	5.47661738098936
Fbxo31	-0.40870894703766	4.56771034136072	-6.00915771739279	1.21976611357368e-06	1.87150772525224e-05	4.68773933208499
LOC627985	-0.408627732169106	6.68006580767967	-6.32125374543603	5.04802474745504e-07	8.55767200277283e-06	5.57270662199413
Dhcr7	-0.40855113565883	4.5190557092414	-5.59345357584903	3.98428682370203e-06	5.38137441123392e-05	3.5033997944267
Klc2	-0.408525008712329	4.82718794112632	-4.33153180922305	0.000145493486158332	0.00126644985040295	-0.065287411435202
Atp5f1	-0.408422641744514	7.10670560631485	-4.9688087015235	2.37809894231704e-05	0.000259153196811952	1.72426445254741
Itih5	0.408355058956317	4.3493692266212	5.37814777300442	7.37308819496682e-06	9.25796690937566e-05	2.88919882114881
Rnf6	0.408119652485817	7.61353420855816	6.04520998576328	1.10121851545317e-06	1.71603562798956e-05	4.79020596904814
Ccrn4l	-0.408022263846957	3.89959702277551	-5.58643854324854	4.06491779976734e-06	5.46558930693843e-05	3.48338750001325
Arsj	0.407824978798774	3.84420625608243	6.24264806972632	6.30009992844311e-07	1.04145397573158e-05	5.35029467062618
Slamf9	0.407787906865107	5.16051041244802	6.19480258957292	7.21130155368819e-07	1.17343083785185e-05	5.21474753894583
Pdia6	-0.407763834736117	3.89189210996246	-5.61133474189638	3.78594665714337e-06	5.14837089476233e-05	3.55440925547989
Lox	-0.407695059557994	4.97122344042489	-5.49634761550854	5.2583591317772e-06	6.8470305080082e-05	3.22636560833305
LOC639715	-0.407694210002193	4.1448204170766	-6.27756840475712	5.70919329891201e-07	9.53699153237298e-06	5.44914469309425
LOC100042777	-0.407667063893113	6.92121251026881	-6.07704101028266	1.0062321395658e-06	1.58662312316506e-05	4.88062934325169
Eif2s2	-0.407552358199507	6.09616299133758	-5.97910373378289	1.32836531727477e-06	2.01999354031866e-05	4.60228105343296
Mrpl20	-0.407398666650432	5.11336774770307	-5.82022947012223	2.08681060653635e-06	3.03075347348813e-05	4.15000542421397
Bach2	0.407382344825395	4.23186708976858	5.43049172829747	6.34785512817929e-06	8.06357416246241e-05	3.03849537676926
Ube1c	-0.406911467596369	3.96782567055698	-6.2131326624238	6.84746338774429e-07	1.12185838517016e-05	5.2666915718562
Nanos1	-0.406837796198307	3.78259317845531	-6.24229381960965	6.30640044720313e-07	1.0415052999739e-05	5.34929153257166
Fbln2	0.406765181143446	4.51969038123747	6.24970039528646	6.1759841936856e-07	1.02447671229514e-05	5.37026344471555
Pprc1	-0.406711121946136	5.24595449843455	-6.35978078238866	4.52931277996097e-07	7.78312943223178e-06	5.68158306248229
Galnt1	0.406555156400603	6.69314357858481	5.76190112475081	2.46398398497982e-06	3.52081821509661e-05	3.98378070437021
Pak4	-0.405926073493766	5.42057306702749	-5.0957050459455	1.65436875617567e-05	0.000188710065082127	2.08468447920202
Senp7	0.405880828044993	6.0329590307355	6.19662307605862	7.17431041338429e-07	1.16979894402285e-05	5.21990725682141
H2afy	-0.405514980152813	5.63460600599481	-2.86317135114149	0.0074757556489949	0.0370919052321008	-3.8650640432066
Rsf1	0.405390602769284	3.78526671995538	6.24666504230661	6.22909884497645e-07	1.03257134006817e-05	5.3616691338731
2310047D13Rik	-0.40537971988824	4.83601941194399	-5.85177412124673	1.90760941046223e-06	2.79595693004023e-05	4.23986651371037
Ugt2b5	-0.405271990427504	3.35836235073158	-6.34205471924245	4.76092753997818e-07	8.11805258082109e-06	5.63150100179231
Dnmt1	-0.405243514366373	4.24204868455801	-5.5854321013199	4.07661945004262e-06	5.47824366545053e-05	3.48051632681148
Dhh	-0.405230191660054	6.53554052072271	-5.90139400128509	1.65651640053057e-06	2.47185728638123e-05	4.38116098628647
Lima1	0.404736798264035	5.9509004633868	5.62314149791476	3.66044814893379e-06	5.00076319990231e-05	3.58808896442477
Pole3	0.404591311564305	5.90187224197156	6.18711106741649	7.36972413369768e-07	1.19433469700575e-05	5.1929459073864
Ncdn	-0.404505026742981	4.76392457009978	-4.99353642666753	2.21580258686863e-05	0.000244361447108795	1.79442866844726
Tsen34	-0.404461968382011	6.82758729002671	-6.16645605859395	7.81274987831869e-07	1.25930577553493e-05	5.13438409579939
LOC100040243	0.404443370880049	5.38743915446484	5.35550636599134	7.8664732981514e-06	9.80542164105167e-05	2.82463205901626
Mrps7	-0.404413331466857	6.51405759048449	-4.72370657874585	4.78658540353249e-05	0.000477174391852156	1.03112631846258
Caskin2	-0.404190799628799	5.28789814674099	-5.58803624535559	4.04641091345826e-06	5.44836302963328e-05	3.48794540619016
Slc39a7	-0.404032604090808	5.45157209805439	-4.16212380954438	0.000234123560438851	0.0019178888923621	-0.532146482809592
Lbh	0.40396155569212	6.44027263902646	6.31210374340227	5.17979078909126e-07	8.76241836457305e-06	5.54683564667098
Copb2	0.403505168366016	7.12774313208897	4.81328223745638	3.70786313947912e-05	0.000379837628678118	1.28389624193048
Plac1	-0.403420170948396	3.91500861067582	-6.00250842322021	1.24299596458018e-06	1.90105265171087e-05	4.66883514996307
Sbf1	-0.403174939144984	5.19878106845417	-5.28763807061891	9.5524693539536e-06	0.00011643068153669	2.63114807311008
Lrpap1	0.403152592410263	8.56878414479616	6.2235809322093	6.6484181532323e-07	1.09299080567228e-05	5.29629198217064
Pmp22	0.403075380751653	5.21985823427338	6.20205291629826	7.06511237723943e-07	1.15356647142367e-05	5.23529575535679
Lrrc48	0.403048440680421	4.03053216296679	5.78910397380229	2.28022878762877e-06	3.28572726506508e-05	4.06131345647575
Gm106	0.402885068406817	3.6964519678436	6.20881706671196	6.93142244710014e-07	1.13406036207001e-05	5.2544635826773
Sfrs4	-0.402704705100367	6.43235379436806	-5.62289479477263	3.66302723719176e-06	5.00076319990231e-05	3.58738523621059
Rab28	0.402686221552225	8.24853505028511	6.28620416588379	5.57189755814192e-07	9.34088190381179e-06	5.47357943723928
Atp6ap2	0.402437231447538	8.68960796772966	5.3571958916979	7.82854122873817e-06	9.77341890351863e-05	2.82944981419793
Lmnb2	-0.402350583656845	4.81724054003769	-6.04614247778306	1.09831135483149e-06	1.71262109566944e-05	4.79285555080652
Pank3	0.402329758035334	3.96648578944412	5.88238863422592	1.74850135644173e-06	2.59133534362368e-05	4.3270512582176
Ramp3	0.40215898815619	4.0678794426456	5.78667721385441	2.29604607414284e-06	3.30453803209968e-05	4.05439744532163
Plod3	-0.402120170645029	7.29464010271298	-5.86676802520469	1.8279415367689e-06	2.69570663128928e-05	4.28256993780568
Itgbl1	-0.401806147644074	3.73957721829285	-6.2151635099221	6.80830940150137e-07	1.11620809378967e-05	5.27244551408709
Snrpd2	-0.401523656582221	9.19627882722178	-5.71918141173781	2.78307450622246e-06	3.93446466837123e-05	3.8619918449432
Cd93	0.401507067931178	5.81656590582239	5.84715386311483	1.93285569506824e-06	2.8294925474928e-05	4.22670649305087
Ostf1	-0.401414071599793	6.95156518904652	-5.62328444898016	3.65895454183316e-06	5.00076319990231e-05	3.58849673643942
Ahnak2	0.401306704860894	4.86601094617718	6.00963493497961	1.21811583164307e-06	1.87017526912082e-05	4.68909601121672
Ccnc	0.401138819663959	5.02894786493679	5.2085212757373	1.19795657966525e-05	0.000142279649382288	2.40573838971837
Pank1	-0.400932342515539	7.26873839981033	-6.12564753098025	8.7686090241377e-07	1.39736927286725e-05	5.01861927576002
1110007L15Rik	-0.400827977932487	7.32082612760964	-6.13970386280628	8.42673369566072e-07	1.35008352310921e-05	5.05850325336385
Angptl1	-0.400825698633881	5.15976321611314	-6.17241702323066	7.68220540304428e-07	1.24077213531951e-05	5.15128707981151
Bcas1	0.400372282907857	4.01167971484849	6.12015638434585	8.90593218291756e-07	1.41642219292146e-05	5.00303589814098
C1qtnf2	-0.399928110083191	4.62577536928415	-5.90576101480826	1.63607780834849e-06	2.44675689894838e-05	4.39359259733742
Drg2	-0.399881546907038	5.78668590359344	-5.92170582172461	1.56358404367226e-06	2.34341668700754e-05	4.43897753365538
Litaf	0.399806966850576	8.0717092341887	5.80836421685157	2.15851690631181e-06	3.12919541811992e-05	4.11619822309851
Med7	-0.399748804625726	5.94585475294243	-5.39163606089055	7.09401939043988e-06	8.9309970431222e-05	2.92766716202298
LOC547343	0.399713872310801	4.58231872903134	5.52310490674874	4.87120172714653e-06	6.40919391162514e-05	3.3027025815164
Arhgap29	-0.399538324865395	5.34713619206861	-4.37566268403966	0.000128468556129265	0.00113561266171915	0.0570878432988851
Tex2	0.399431638333684	5.06113720674652	5.68373989101312	3.07911267947734e-06	4.29128374071139e-05	3.76092814244215
Dpysl5	-0.399407466787831	4.55847614663965	-5.57500259565497	4.19988934343041e-06	5.61638726425338e-05	3.4507627714889
LOC100044862	-0.399237733568766	4.31120035247303	-5.82672792259784	2.04855840205317e-06	2.98425803758293e-05	4.16851969449535
Phf2	-0.39922360965812	5.18967503655338	-5.50270643693563	5.16364399791382e-06	6.74573262862362e-05	3.24450683026154
Cdc7	-0.398920019906743	5.18348055691241	-6.21663675079728	6.78004729284676e-07	1.1123369769883e-05	5.27661946641539
Ube2m	-0.398834200280443	5.64185853438765	-5.65704451949475	3.32281540856077e-06	4.59914510278632e-05	3.68479267089819
1300001I01Rik	-0.398690360271623	4.00033369935253	-5.28846010924924	9.53002571017041e-06	0.000116245902594226	2.63349100591458
Rabggtb	-0.398440746689847	7.68865397052929	-5.54038182563755	4.63654202393287e-06	6.13758080865934e-05	3.35199286488626
Hspg2	-0.39829455101632	7.35083099090388	-4.82620321537062	3.57365907883571e-05	0.000368432403048117	1.32041355261423
Stard3nl	0.398285183345125	5.79397205848004	5.8134611326	2.12741552779829e-06	3.08785069326063e-05	4.13072109740243
Ugcg	0.398162361715618	7.85624505303452	6.3111058867538	5.19436898250008e-07	8.77466850716115e-06	5.54401397466257
Nfib	0.398057616111044	4.61604708525441	6.17758672202485	7.57077198812295e-07	1.22360044564798e-05	5.16594487105293
Exoc8	-0.397931234867198	6.10282463333163	-5.31331058032008	8.87589599627241e-06	0.000108989441596938	2.70432593184277
EG629383	0.397908451210848	5.52377714752388	5.43847885430016	6.20450293022264e-06	7.90685722381063e-05	3.06127903459791
Adipoq	0.397889069417038	3.9076845185323	5.65173742780122	3.373525825293e-06	4.65636109296068e-05	3.66965573273814
9630025I21Rik	0.397750418919958	4.91480134540554	6.1048032253123	9.30150295132318e-07	1.47345662646126e-05	4.95945743456838
1700021F05Rik	-0.397612688799618	6.02503444729139	-5.94471546637722	1.46463010327339e-06	2.20616826639166e-05	4.5044565922835
2610207I05Rik	0.39721895442198	7.00211899309625	4.92334580944504	2.70802255973968e-05	0.00029034468681745	1.59536357718893
H1foo	-0.397120764158438	4.1532270782801	-5.34720848864396	8.05546015494233e-06	0.000100096938652582	2.80097101586008
Pik3c3	0.397103649254401	6.43544976003251	6.17905026947235	7.53952217939256e-07	1.22019871807219e-05	5.17009425868284
Gas2l3	-0.39701355959371	4.52065169718301	-5.62666107980839	3.6238516049235e-06	4.96801892272945e-05	3.59812861958383
Slc38a2	0.396902513729604	7.27557398380983	5.870346584659	1.80942751497084e-06	2.67004973214698e-05	4.29276090122215
Prkcb	-0.396844042586956	4.06943447866049	-6.1248255344782	8.78902892403971e-07	1.39969089123189e-05	5.0162866158626
LOC383576	-0.396749580203218	3.98478932662071	-5.30969972234217	8.96807714115534e-06	0.000109952027276492	2.69403251967902
Polr2l	-0.396742969627706	10.369038774208	-5.74893372306446	2.55674849748471e-06	3.64466174373267e-05	3.94681588465018
2010107E04Rik	-0.396735942219481	8.97259808682047	-6.1875342564014	7.36091712194875e-07	1.19371618682721e-05	5.19414551755082
Mdh2	-0.396438123380029	4.3883769347706	-5.17565357878983	1.3160975115366e-05	0.000154698046564892	2.31215290086419
1700019L03Rik	0.396300068895316	3.73247870452098	5.94069054346055	1.48147284335165e-06	2.22873147251393e-05	4.49300409780604
Ganab	-0.39617323907818	7.41512663310182	-5.57494748876179	4.2005505082564e-06	5.61638726425338e-05	3.45060555977883
LOC676389	0.396034945949757	3.57623562436424	5.57599856754703	4.18795779680339e-06	5.60895579504687e-05	3.45360412772419
Cnrip1	0.395989387302118	6.15224513497116	6.16378000144697	7.87208069732051e-07	1.26801461467951e-05	5.12679524865955
F11r	0.395800160747913	5.01327112739046	5.47645617863884	5.56604085943245e-06	7.20063263156431e-05	3.16961776244234
Fmnl3	-0.395665506818526	6.74462778317907	-4.89295392367723	2.95362424924617e-05	0.000312337276931779	1.5092697737112
Nlrp9a	-0.395473284741789	3.84458182891115	-6.06977440336352	1.02716208239053e-06	1.61324471508743e-05	4.85999077659352
Rhoq	-0.395439275943679	6.37680206914287	-6.03743971287153	1.12574680341794e-06	1.74794867807876e-05	4.76812609395401
Fbxo45	-0.395359068328687	5.292285857313	-5.3540630097507	7.89902428166691e-06	9.83534103450371e-05	2.820516304899
Bat1a	-0.395297953204626	9.17791074206621	-6.01582899512521	1.19689888700596e-06	1.84114606927218e-05	4.70670424113267
Unc13b	0.39501977608555	6.02459119492541	6.12193481771092	8.8612211601849e-07	1.41024890320441e-05	5.00808308901619
Slc2a1	-0.394993483330595	5.35944243449203	-5.85436995027518	1.89357095940317e-06	2.78049216383818e-05	4.24726002962497
Sec61g	-0.394775747586398	7.82897130726967	-5.53171744376855	4.75277122383082e-06	6.27061708075197e-05	3.32727378440912
Ccne2	-0.39475283365357	3.96179325126689	-5.60335017881119	3.87325735348305e-06	5.2462240031322e-05	3.53163203192781
Fam135a	0.393811451419011	5.10498648691965	4.92409677517594	2.70221870715534e-05	0.000289852338453613	1.59749170074748
Rab33b	0.393805197136348	5.26252804595298	5.59791775965476	3.93381323267059e-06	5.32221790302491e-05	3.51613494092047
Pfkfb2	0.393713167282603	4.46855806533321	4.73928225274293	4.57882746218293e-05	0.0004582659116963	1.07502754193202
Copg	0.393358617741827	4.4383680284253	5.47047406581463	5.66205644804036e-06	7.3090334720521e-05	3.15255186233347
Dscr1l2	-0.39330679478697	4.26236339304282	-5.72962120848128	2.70145261885981e-06	3.82359447592465e-05	3.89175762445409
Prpf3	-0.393020142896634	6.39810891243721	-5.7710245753348	2.40075257100897e-06	3.44280584523588e-05	4.00978588920492
Ampd2	-0.392873265054652	4.58264330079326	-6.13017043490269	8.65710445347869e-07	1.38236274050207e-05	5.03145378151127
Gna11	-0.392744544239648	5.84608292973691	-5.5327654336882	4.73855890277718e-06	6.25531616746303e-05	3.33026365414652
Masp2	-0.3926622322597	3.74333633429023	-6.07664692197802	1.00735612607426e-06	1.58734904714733e-05	4.87951011665984
Sptlc1	0.392584755285077	7.08588954827944	6.0253758808553	1.16492396645146e-06	1.8000633900206e-05	4.733840710974
Ifi27	-0.39247078506753	5.22887455137041	-5.68468105122933	3.07085644032194e-06	4.28808441637483e-05	3.76361216638877
EG245190	0.392283232236364	3.80561230711833	5.59219176446009	3.99867077607881e-06	5.39470981183334e-05	3.49980015461582
Mupcdh	0.392279612581654	4.10096565662599	5.75436550790064	2.51747144655811e-06	3.59295447503998e-05	3.96230012112015
Acaa2	0.392135769910007	7.09889942063035	5.24804616649912	1.06984163455206e-05	0.000128984939004462	2.51832559459967
Psmd13	-0.391958024236357	7.8113852252612	-6.13933741155706	8.43547352394961e-07	1.35057916126422e-05	5.05746359242871
Usp18	-0.391911723292212	5.214910294804	-4.39754334586831	0.00012077262300226	0.00107914872701309	0.117869794066381
Ppp2r2d	-0.39183377003803	5.58978067941393	-5.67294968761664	3.17537725822977e-06	4.41342382433795e-05	3.73015549512442
2700029M09Rik	-0.391683809566648	6.33589089855378	-5.73299861166139	2.67556537829018e-06	3.79368843205104e-05	3.90138680426537
H1fx	-0.391581227205826	4.50245020575162	-5.00189621171928	2.16347134397047e-05	0.00023903110645623	1.81815743009797
Slc11a1	-0.391545238461702	7.04832251700107	-5.30700682921141	9.03744689433003e-06	0.000110745763172323	2.68635611849075
Lbp	0.391193504253878	3.85692625454524	5.98138895346941	1.31977603813583e-06	2.00820883156546e-05	4.60878028048927
Fntb	-0.391133232897354	7.61381099239786	-5.98173732890599	1.31847154862818e-06	2.00750091936257e-05	4.60977105236259
B2m	0.390795894048964	9.50490843955525	5.94874772937039	1.44794995241505e-06	2.18379337085549e-05	4.51592940066181
Rpl22	0.390783179276189	8.21114209113521	5.76286252331845	2.4572427043751e-06	3.51328424917228e-05	3.98652112603243
Dctn1	0.390630922208448	4.08933560389992	5.34138671531293	8.19076023445408e-06	0.000101356950237011	2.78437120510208
Nrd1	0.390397000539574	8.70412898066501	6.07733007000572	1.00540851066368e-06	1.58637015666723e-05	4.88145028004674
Cd248	-0.390339210511862	3.97406701042264	-5.90685488641126	1.63099811990286e-06	2.44139393166937e-05	4.39670643401485
Ptrf	-0.390297977120567	4.66403759833348	-5.80717283458434	2.16585241457993e-06	3.13792790773785e-05	4.11280347080626
Mrps12	-0.390256013503196	8.60911751185914	-5.5627414062736	4.34960151918418e-06	5.80594131355389e-05	3.41578312889352
Fndc5	-0.390249483040066	4.71725051777924	-5.8604748715047	1.86096334707286e-06	2.73765333714531e-05	4.26464749133542
Ddx28	-0.390194685652642	5.09905612608403	-5.4907765864224	5.34277086462758e-06	6.93806075363148e-05	3.21047199245091
Cdr2l	-0.390189158784547	4.25347311035486	-5.51681766113989	4.95952249868123e-06	6.50393520660389e-05	3.28476535007149
Yeats4	-0.390034716156019	5.80516630112266	-6.11622791203554	9.00550446071597e-07	1.42940721101743e-05	4.99188636696255
Mkln1	0.389894347573536	7.46887903846001	6.06775099809849	1.03306779417357e-06	1.62145548796797e-05	4.85424349851201
Sdc3	-0.389880085987996	6.16759048679732	-6.03996131740411	1.11772714674589e-06	1.73949468771384e-05	4.77529172147302
Gulo	-0.389877129667006	3.98139536086644	-5.75470846211211	2.5150120107217e-06	3.59158730128137e-05	3.96327775123059
LOC668038	-0.38987215987742	3.91689541154306	-5.70774475379779	2.87533788922065e-06	4.04339108231381e-05	3.82938168192104
LOC100041835	-0.389724062306513	8.66530682321462	-5.03601663544857	1.96236001128855e-05	0.000219344165747767	1.91504675117353
Prkaa2	0.389671129569144	3.69646862839032	5.95558564050508	1.42009975012366e-06	2.14720518476346e-05	4.53538366653476
Srgap3	0.389615199759873	5.30013496291441	4.7289030912826	4.71625057561759e-05	0.000470641275631092	1.04577058642468
Hemk1	-0.38953024048456	6.72339169717521	-5.01045451374251	2.11117398761541e-05	0.000234226724414474	1.84245379114589
LOC100048331	0.389392265315347	5.43544579343772	6.03084961777471	1.1469806378575e-06	1.77692855295022e-05	4.74939780695371
Trim21	0.38912675125091	5.08310543042488	5.73187849754405	2.68412311916729e-06	3.8035678323745e-05	3.89819331454854
Ogfod2	-0.388905343524612	4.10461585981772	-5.68568509663459	3.06207306384053e-06	4.27831703779588e-05	3.76647551395202
Plekha4	0.388904581356679	5.53103541598647	5.36958369473314	7.55595707822443e-06	9.45779661492037e-05	2.86477559571851
Rnf41	-0.388879043669743	3.72185409249681	-6.063633823169	1.04519046316039e-06	1.63833262639558e-05	4.84254852318892
Odz4	-0.388845146177594	9.05669056200024	-5.84116200358892	1.96609809820588e-06	2.87463731718122e-05	4.20963881960306
Ccnb1	-0.388782370728646	4.06202615216933	-5.79694612485649	2.22985997218047e-06	3.22285501719377e-05	4.08366183078726
Sulf2	-0.388750551247846	5.51043980788975	-5.59558966844627	3.96005483032646e-06	5.35469256876251e-05	3.50949352262005
Cops6	-0.388625780770825	7.76935213458267	-5.28479218577072	9.63057818175845e-06	0.000117233297764714	2.62303700241942
Ik	-0.388066458245193	6.11093762942986	-4.48214911627328	9.50714068079473e-05	0.000876680606589264	0.353523746379462
D1Bwg0212e	-0.387828803611794	5.27654891766752	-5.71346335501255	2.8288260426795e-06	3.98928975391249e-05	3.84568781308817
EG232599	0.387821498153098	3.71511550584931	6.03270578906631	1.14095940125855e-06	1.76874587674042e-05	4.7546730137962
Robo1	-0.387360870819617	5.4319950695964	-4.61208779796335	6.57585086204083e-05	0.000629429182152928	0.717217208362836
Plekhm2	0.387356364745512	6.23042274765059	5.54152841512226	4.6213761562965e-06	6.12089245064299e-05	3.35526402585404
Anxa11	-0.387198844207139	6.21899236347036	-5.87286093552179	1.79653224658778e-06	2.65503972814845e-05	4.29992100290414
LOC381114	-0.387160546581079	9.56881642408757	-5.51738753088638	4.95145142623344e-06	6.50393520660389e-05	3.28639116184358
Zfhx2	-0.386923580176384	5.10353591357788	-5.09253408013318	1.66944441066916e-05	0.00018997673788395	2.07566811059786
Gpr128	0.386920069504634	3.77718938263608	5.99453942859797	1.27142419853934e-06	1.94080834901474e-05	4.64617671748291
LOC383712	-0.386806924044152	7.46208311482154	-5.70641744777358	2.88624286477253e-06	4.0563413234641e-05	3.82559689911293
Ubiad1	-0.386683956457523	4.22725990162048	-5.48595418975492	5.41693582088673e-06	7.0229325114152e-05	3.19671423937434
Atp8a1	0.386621347293681	3.81709596920962	5.80952454980237	2.15139659135842e-06	3.1207644915278e-05	4.11950446919735
Rassf3	0.386534894763853	3.86344461546054	5.99956471574057	1.25342187274707e-06	1.91577323936805e-05	4.66046552594628
Elof1	-0.386357712749727	6.0879008654637	-5.65240539537186	3.36710073437959e-06	4.65217917384187e-05	3.67156093418718
Mrps11	-0.386318410733287	6.13960667103656	-6.0516906525282	1.08117340770719e-06	1.68809842769947e-05	4.80861936150656
BC025546	0.386219504357837	5.61461332719619	5.90304247458659	1.64877115668243e-06	2.46337327094589e-05	4.38585377977487
Tcl1b3	-0.386080409974859	3.70325156071347	-6.03733461145411	1.12608232145459e-06	1.74794867807876e-05	4.76782742213169
Usp5	-0.386062645147095	4.87297721195053	-5.7411678302254	2.61397577326432e-06	3.71737815080157e-05	3.92467686524757
LOC233637	-0.385947349391886	4.73887115626866	-5.96336896260849	1.38905470178858e-06	2.10692380892726e-05	4.55752563385722
Pgs1	-0.385727381115816	7.64048181936185	-5.50068427321998	5.1935772689369e-06	6.77640132526234e-05	3.23873774352059
Ccdc114	0.385637569119167	4.35545534604486	5.4812979789391	5.4895243987639e-06	7.11318654487716e-05	3.18343068192575
Ly6a	0.385532009001721	7.38200340034486	5.65039384299398	3.38648690560988e-06	4.6715551777502e-05	3.66582349583941
Itm2b	0.3852754102031	11.0438534155961	5.53724975175864	4.67822474513327e-06	6.18591132689817e-05	3.34305721078957
Agxt2l2	0.385136276315451	4.52885510960321	5.3008615883515	9.19776795001051e-06	0.00011265264176357	2.66883900421327
H2-D1	-0.385087846982225	8.37170877065313	-4.31430648895759	0.000152726877455964	0.00132267447818489	-0.112972855791258
Med25	-0.384928937633062	6.61150315081963	-5.58129717079762	4.12505112623294e-06	5.53400016486214e-05	3.46872015815182
2610020O08Rik	0.384677246541727	5.5371094882579	5.32526063353866	8.5775341888324e-06	0.000105651193510232	2.73839370378658
Spcs3	-0.384494530649539	6.36313618645189	-5.78973426190561	2.27613861108976e-06	3.28181046276475e-05	4.06310968928134
Pcolce	-0.384393579252925	7.77011639455637	-5.49281756501315	5.31168956289686e-06	6.90519643176592e-05	3.21629469863061
Rassf1	0.384378699971295	7.16029104754266	5.49646559039126	5.25658612220736e-06	6.8470305080082e-05	3.22670218048311
Srp14	-0.384100994122183	5.75746760043919	-4.35476021669763	0.000136272003934752	0.0011975115114325	-0.000911298420677831
Tmem86a	-0.384087095097978	8.79578996079658	-4.33523692240127	0.000143982353392607	0.00125603861894645	-0.0550244259898793
Ngef	0.384002321951837	3.62924034404693	5.6190126134946	3.70385350122135e-06	5.04534030462498e-05	3.57631112630522
Ccdc12	-0.3837148844961	4.23029198090412	-6.01968252071357	1.18388738673769e-06	1.8246511785287e-05	4.7176581109782
2810410M20Rik	-0.383674373339168	7.69282020581702	-5.93540705512541	1.50387857443792e-06	2.25959645103989e-05	4.47796963094018
Shprh	0.383662159877233	5.93416232848959	5.87254536090795	1.79814563528448e-06	2.65503972814845e-05	4.29902235327276
Ctsa	0.383551562749666	5.02009475529063	5.17595971064769	1.31494511390989e-05	0.000154638579767574	2.31302438705367
Ccdc126	-0.383521967707873	6.05658814327862	-5.82288442304202	2.07109655959992e-06	3.0115884319532e-05	4.15756958987078
S100a10	-0.383392402366627	4.30126852484833	-5.25457697459033	1.05003319983902e-05	0.00012685249565732	2.53693313561071
Emcn	0.383312669187498	6.30769016054012	5.58753006683263	4.05226503118257e-06	5.45164114431311e-05	3.4865013874744
9030025P20Rik	0.383217298770064	5.18090812926457	6.05132027516573	1.08230903841178e-06	1.68876922366665e-05	4.80756706390162
Fmnl2	0.383192975670595	7.46640615456227	5.63989266733017	3.48952613309577e-06	4.80538083498278e-05	3.63587085666404
Adap1	-0.38312316233747	3.79478625451382	-6.00445959628167	1.23613355889858e-06	1.89419056558962e-05	4.67438258670278
Cnot3	-0.382961724600477	5.16813432243201	-5.71329378667378	2.83019427775481e-06	3.98928975391249e-05	3.84520431040414
Lsm5	-0.382931607951142	6.90448527041118	-4.36443918703409	0.000132602064867526	0.00116740573854664	0.0259373794335875
Aldh1a7	0.38289428235555	3.74593162114117	5.64187899358844	3.46979739455789e-06	4.78096507360742e-05	3.64153657119989
Mettl3	0.382744149036587	5.87636580268519	5.29823917991086	9.26704661151916e-06	0.000113327073081564	2.66136404299755
Sac3d1	-0.38274241715014	4.60100790583826	-5.93434758731303	1.50841236995903e-06	2.26498580598996e-05	4.47495473873269
Zfp296	-0.382651477793114	3.96676806842798	-5.0289997650298	2.00213537916398e-05	0.000223372566555981	1.89511627223527
R3hcc1	-0.382450261960482	5.05773807657874	-5.51162589773827	5.03366394890666e-06	6.59032521389422e-05	3.269953508096
Spc25	-0.382418737928381	3.89108510672209	-5.83685658138535	1.99033883992269e-06	2.90475320628132e-05	4.19737431966467
Rnf11	0.382230354782465	7.84008609441561	5.97017880977295	1.36245350463851e-06	2.0691992273621e-05	4.57689644730251
Erp29	-0.381965536449876	8.4082739927107	-4.74355208339983	4.52345547770257e-05	0.000453103245505215	1.08706628109393
Abcd3	0.381890160157272	6.99927773290334	5.67422050746791	3.16388439415487e-06	4.40000666908049e-05	3.73377983621677
Slc35a4	-0.381838721903775	6.19666008669037	-5.37578464611295	7.42310063992581e-06	9.31277418952072e-05	2.88245949455952
Nab1	0.381817720343151	5.40116023239944	5.83986210375401	1.97338543662947e-06	2.88352960563085e-05	4.20593595538791
Pi4ka	-0.381676425686336	7.17412269715401	-5.04479082032797	1.91373068262604e-05	0.00021461058569346	1.93997229560143
Bad	-0.381674122923626	5.45204800911575	-5.40756312377929	6.77808460005017e-06	8.5707523477804e-05	2.97309392322678
Cyba	0.381455537234471	8.1119020697253	5.8526846941314	1.90267307591192e-06	2.79043163554955e-05	4.24246005554102
Dph2	-0.38113118127896	5.40535851149992	-5.62356404301465	3.65603500562817e-06	5.00076319990231e-05	3.58929428592007
Zmym3	-0.381052970908239	7.73916007157794	-5.8726991019145	1.79735944577417e-06	2.65503972814845e-05	4.29946015596464
Cox4nb	-0.381031000544682	6.74493524255085	-5.73437332977846	2.66509991775517e-06	3.78109074927067e-05	3.90530614854687
Wnk1	-0.381027556088577	5.17286582806683	-5.01553628440607	2.08071930318761e-05	0.000231276978309701	1.85688248846622
Peg3	0.380999672326856	5.21552023457317	4.36500731125396	0.00013238970972637	0.00116596533750176	0.0275137432388686
Ndufaf1	-0.380926558927735	4.90123445368694	-5.21203219826309	1.18598097246289e-05	0.000141067453313338	2.41573733538098
LOC268700	-0.380805630678188	5.98985831635059	-5.37220205518762	7.49957020806295e-06	9.39213190454794e-05	2.87224257572773
Dhrsx	0.380736997453404	4.62942889716894	5.37350608088171	7.47164518307307e-06	9.36696817500565e-05	2.87596140516715
LOC100044776	0.38070152017769	5.59598136948804	5.33245537387304	8.40276380460728e-06	0.000103765673828707	2.75890620079122
Pdxp	-0.380699673900199	4.61404327607564	-5.72382052282257	2.74650276095836e-06	3.88505890255021e-05	3.87521904064188
Mtrf1	0.380592739541559	5.29889531142821	5.22155547692371	1.15409669299484e-05	0.000137787635734479	2.44286118534854
1700019G17Rik	0.380520201284868	4.42524748114197	5.27235173155546	9.97959366119551e-06	0.000121173543337968	2.58758275051683
Impact	0.38019922804351	6.51921803003588	5.22330298615088	1.14833972300389e-05	0.000137272794474028	2.44783868700497
Sall4	-0.380179722250317	4.08093483198109	-5.6300933306211	3.58851696072272e-06	4.92751582666404e-05	3.60791905251315
Rad51c	-0.380178800194304	3.94995491026513	-5.42501376017652	6.44808758157903e-06	8.17806229858803e-05	3.02286955267593
Znrf2	0.380164641093506	5.11965944262341	5.10892722870219	1.5929580207803e-05	0.000182838559774783	2.12228551975418
Rab8b	0.379972452996025	7.253346842926	5.87299843823304	1.79582971380313e-06	2.65503972814845e-05	4.30031256313559
Rcsd1	0.379916989850991	4.64159479733955	5.0519316517207	1.87504280965043e-05	0.000210746538032694	1.96026078012964
5730469M10Rik	0.37972037049534	8.25217890559619	5.59505875732164	3.96606367591517e-06	5.35978774733847e-05	3.50797897105757
LOC100044177	0.379632363311839	4.82522862964631	5.85281829314497	1.90194990010333e-06	2.79043163554955e-05	4.24284057735436
Acot11	0.379539470827837	3.69994795307935	5.85038375316716	1.91517164639535e-06	2.80532184824107e-05	4.23590634898726
LOC384206	-0.379408510964874	9.42752278753119	-4.09380845687743	0.000283347708990488	0.00227072177033927	-0.718973144220604
LOC433943	0.37939571746414	5.77257180237359	4.49058119920643	9.28278144855024e-05	0.000859303917373536	0.377062140876808
Zfp41	-0.378998364098218	6.75718239485809	-5.39483701439299	7.02936115186911e-06	8.86116946034729e-05	2.93679658332909
Arl3	-0.378861658533096	6.71179387251027	-5.60419027905308	3.86397655551385e-06	5.23958725668318e-05	3.53402857213078
Ift122	-0.378852948947834	4.05419120353743	-4.91532553584375	2.77078723320242e-05	0.000295538167937543	1.57263769267335
Chac1	-0.378826732446369	4.01569172728125	-5.09322230368892	1.66616079353487e-05	0.000189783648482638	2.07762497593506
Pde1b	0.37875632378829	4.78381204176164	5.35389545945262	7.90281165063383e-06	9.83534103450371e-05	2.82003853476001
Lat2	0.37867081426657	4.68622627863745	5.23134234467831	1.12222268761536e-05	0.000134486807052903	2.47073873157897
Cdk2ap2	-0.378655410013966	6.77557008952676	-5.07023802759392	1.77938975333247e-05	0.000201053391118152	2.01228447327542
H2afv	-0.378627701697265	5.18335516241378	-5.80614281398339	2.172214601136e-06	3.14333776522523e-05	4.10986847816417
Cyp4f18	-0.378481671771254	4.20700727323113	-5.31933242698805	8.72426981229603e-06	0.000107182606014443	2.72149292515732
Ssbp3	0.378412297498464	6.80270612556883	5.38236553570692	7.28466210301501e-06	9.15654847630683e-05	2.90122752653531
A430005L14Rik	-0.37839346301009	5.29959563286257	-5.12495191318491	1.5215742896604e-05	0.000175926495452916	2.16786657179205
Socs5	0.378294284846537	4.22590094748881	5.69430674487382	2.98768230478019e-06	4.18477819962027e-05	3.79106221975269
Gata2	0.378229958068341	4.20638459197073	5.70216805444493	2.92143561938857e-06	4.10098239529194e-05	3.81347966108808
Perld1	-0.37808334172087	3.84329983439953	-5.86194738712406	1.85318327938171e-06	2.72788578724988e-05	4.2688412120043
Traf6	0.377609171173384	5.32042399330651	4.84779945757364	3.36005324987321e-05	0.000348687521635432	1.38147842535339
Gemin7	-0.377465038814718	6.45104817077397	-5.19570542473175	1.2427061166931e-05	0.000146865268336458	2.36924289266769
Slc12a6	0.377056198348291	7.18155957641856	5.50826827868391	5.08220366009586e-06	6.64969687129659e-05	3.26037440845458
Mbnl1	0.376983703421626	7.98705595638362	4.79792219655271	3.87393606294032e-05	0.000395157998403124	1.24050332031813
Sh2b1	-0.376946778204689	6.04430364652672	-5.2992521272522	9.24022493248554e-06	0.000113056869762176	2.66425134813181
Tes	0.376794923989394	7.06946394788607	5.5823700027331	4.11243003924353e-06	5.52016422776124e-05	3.47178075173383
Zfp282	-0.376742623018513	5.62308408805426	-5.42717887658038	6.40828345641024e-06	8.13189073089299e-05	3.02904548108834
2410003K15Rik	-0.376355673017471	5.18408371862401	-5.47581262680027	5.57629129850887e-06	7.20999393839633e-05	3.16778181525735
Cdc20	-0.376345186189891	5.85179563692597	-5.76419170693117	2.44795305958156e-06	3.50209552543008e-05	3.99030986998234
Grcc10	-0.376324051354968	6.45384653463463	-5.17862034742247	1.30497183052229e-05	0.000153692398749843	2.32059874415739
Actn1	0.376101198024324	6.20641571876113	4.33336653031811	0.000144743247993481	0.00126083703277642	-0.0602055855803343
1200014J11Rik	-0.375884643154911	5.88396823786636	-5.35917693123996	7.78429751696535e-06	9.72833838065889e-05	2.83509889448277
3110056O03Rik	-0.375761755124645	5.76802087046159	-5.10359082599255	1.61746426167401e-05	0.000185207013591394	2.10710899719132
Slmo2	-0.375739689828883	7.2826960673931	-5.35106763670282	7.967007827497e-06	9.91007941933064e-05	2.81197506313655
P2ry1	0.375682915303393	4.35294818581333	5.3538981333921	7.90275119363992e-06	9.83534103450371e-05	2.82004615950208
Gfod2	-0.375555513082956	4.14450511292997	-5.89863975974497	1.66953881782218e-06	2.48508827145654e-05	4.37332015236525
Ppard	-0.375476472512539	5.34158665951339	-5.74195569360876	2.60811175735174e-06	3.71124528470278e-05	3.92692296046356
D030018L15Rik	-0.375379271817817	3.62843284793425	-5.71163083711079	2.84364779189713e-06	4.00589253134154e-05	3.84046259453587
Scarb1	-0.375360159490277	4.62752153200073	-5.68835144315048	3.03887020867494e-06	4.25086405798272e-05	3.77407935943654
Mrps10	-0.375142146968256	5.54671491221769	-4.88258070977733	3.04243106326909e-05	0.000320171363983268	1.47989941675367
Ppm1l	0.37509507658166	4.88822323387196	5.00606719898008	2.13782418406756e-05	0.000236415878330541	1.8299980259845
Tia1	0.375000910494478	5.06569338395075	4.65077706103506	5.89089952977279e-05	0.000572300170858473	0.825879801051935
Clcn7	0.374993995917747	4.32686963880289	4.99008052780442	2.237803095122e-05	0.00024554243135467	1.78462048056544
St14	0.374898987818233	3.70339158131602	5.82441461211267	2.06209384990263e-06	3.00214758914613e-05	4.16192913418056
1810009A15Rik	-0.374855876694974	5.55890707012075	-5.71704106991334	2.80011216670659e-06	3.95387739242159e-05	3.85588910215628
Dexi	-0.37481443378995	3.92922242356372	-5.80541904342588	2.17669639616236e-06	3.14791885104012e-05	4.10780611434093
B3gnt1	-0.374684135224912	7.07212068171615	-5.27150360290913	1.00038434942553e-05	0.000121406360417344	2.58516579743016
Tha1	-0.374480723518887	3.70195679159409	-5.55680302550776	4.42402411426942e-06	5.89541263583981e-05	3.39884147890408
Bace1	-0.374455700826442	4.67422702644873	-5.01747580619914	2.06921176770655e-05	0.000230318964558123	1.86238975962984
Cnot6	-0.37444824864277	3.64858912540291	-4.98909631374903	2.24410842709834e-05	0.000246114613761259	1.78182730963304
Rpia	-0.374347206456881	4.80225504405672	-5.47086773812218	5.65568709686499e-06	7.30475352899625e-05	3.15367493343663
Snx12	-0.37398000372579	4.25341051683207	-5.61908860941751	3.70304993606825e-06	5.04534030462498e-05	3.5765279095933
Rab1b	0.373843647522626	5.15303089828075	4.02959900064998	0.000338809069700648	0.0026484682834116	-0.893740723595251
Fos	0.373630704875321	3.89316584704498	5.79145506315383	2.26500921146717e-06	3.26773343415529e-05	4.06801368504824
Dnmt3b	-0.373591195031192	5.31258241027192	-5.58265052762694	4.10913626484567e-06	5.518839946946e-05	3.47258103705174
2810405J04Rik	-0.373481640897257	7.0534157979398	-4.93236558789105	2.63912667794832e-05	0.000284231923172102	1.62092674376818
Lgals2	0.373442553229777	4.76656145736681	4.07610523174099	0.000297680488829294	0.00237667466381733	-0.76724092064267
Neurog3	0.373414397033954	4.12704643614673	5.77570053028204	2.36898010067283e-06	3.40336360408973e-05	4.02311338696188
Pex14	-0.373407998828663	5.2091868123328	-4.25642066654731	0.000179731700503338	0.00152724059539604	-0.272874514800897
Zfp524	-0.373385832339616	5.24420867423052	-5.62662309779585	3.6242445736467e-06	4.96801892272945e-05	3.59802027597513
AU018778	0.373124732231416	3.59795522594999	4.69858095838565	5.14163560992718e-05	0.000507585323109609	0.960355942157353
1700021K14Rik	0.372850650313164	3.56001622671901	5.62895620823658	3.60018502324674e-06	4.94070142031337e-05	3.60467544378549
Vps45	-0.372741451238936	4.20980903592806	-5.5145397233539	4.99191697549779e-06	6.53924720996206e-05	3.27826650324229
H3f3b	0.372705641014285	7.71765231492902	3.98889712216111	0.000379340737808016	0.00292232864681731	-1.00408504179435
Lama5	0.372673624240227	4.1097819802416	5.71861587083766	2.78756620164405e-06	3.93848691927499e-05	3.86037932946456
Ndfip1	0.372498409923192	8.86362008487101	5.53914463156133	4.65296232410457e-06	6.15591033144809e-05	3.34846321181378
1700123O20Rik	0.372485562399454	6.88106511157411	5.59254443038067	3.99464533933813e-06	5.39232034520136e-05	3.50080622535744
Cox5a	-0.372213820648631	7.67227277835738	-5.46192059834886	5.80223526394689e-06	7.46791127389996e-05	3.12815068777785
Lamc3	-0.372110400492673	4.61057566716713	-5.21680484062157	1.16989340121078e-05	0.00013943124143977	2.42933023859763
Tbc1d10a	-0.37202606636098	5.17728412369834	-5.46957194884527	5.67667922402307e-06	7.32395722969966e-05	3.14997829992531
Napg	0.371838701254132	7.22751172202562	5.60749646721684	3.82766855717113e-06	5.19624471552403e-05	3.54346003157848
Rabl2a	0.371804611001353	6.18372720919531	5.49195326758754	5.32482943121543e-06	6.91851819634292e-05	3.21382894350071
LOC245350	-0.371792397008277	3.87365455211877	-5.39809759390648	6.96410541690711e-06	8.79521655609387e-05	2.9460961995883
LOC640739	-0.371712785637896	4.98089076243389	-5.01414006116217	2.08904284303243e-05	0.000232094309360593	1.85291804186884
1700021K02Rik	0.371707092689357	3.79268567533997	5.73809095054603	2.63700400378085e-06	3.74567314551294e-05	3.9159049717086
Mbnl2	0.371635493591335	7.58080166344488	4.91671695779806	2.75979535062529e-05	0.000294970083945295	1.57658005202778
Grb14	-0.37156186779139	4.99341548977234	-5.50054678609706	5.19561874186084e-06	6.77640132526234e-05	3.23834550307016
Ptgis	-0.371420072677618	7.19255785739863	-5.29284009218531	9.41132813865364e-06	0.000114856616875814	2.64597488272614
Bbs7	0.371067536643846	5.2799290563414	5.63637612345359	3.52473006767131e-06	4.84549098958032e-05	3.62584031344582
LOC676724	-0.370847522305358	7.99744167790582	-5.55320702829	4.46971062846554e-06	5.94635585277507e-05	3.38858238302223
St6galnac2	0.370767075623896	4.26492319412052	5.70080348598111	2.9328279546189e-06	4.11455980495508e-05	3.80958850359785
Zfand3	-0.370608972249839	7.09952397982271	-5.46005468919056	5.83327411330675e-06	7.49768494305736e-05	3.12282771502809
Wdr76	-0.370596455872176	4.00433363917654	-5.51806392236427	4.94188878198752e-06	6.49505382775502e-05	3.28832087552077
Vav3	0.37053651907491	4.2006881829204	5.78732083354931	2.29184033097236e-06	3.30047084388073e-05	4.05623170705002
Rbm8a	-0.370488388644106	4.31294923949031	-5.43906849672897	6.19404958665326e-06	7.9009106927424e-05	3.06296103996646
Anxa8	0.370370990288523	3.6077044343998	5.74075559081855	2.61704932354328e-06	3.71953771949823e-05	3.92350162002592
Ywhag	-0.370369368411306	5.09640060629975	-4.78497110014288	4.01969681310104e-05	0.000408111832637423	1.2039310550809
Tmem107	-0.370357530877043	5.59844462976954	-5.46154190997736	5.80852121380327e-06	7.46988319538571e-05	3.12707038266721
Acadm	0.370330533740333	9.14463767738258	4.72216566849255	4.80764122434379e-05	0.000478941999774234	1.02678437146198
Cldn1	0.370298558253847	3.91106803190326	5.66011910843199	3.29378801252535e-06	4.5624089940266e-05	3.69356189140622
Mbd3	-0.370105212934191	5.6521362210243	-5.6836020605242	3.08032365501733e-06	4.29128374071139e-05	3.76053507299474
Ece1	-0.369809972177015	7.50287997263237	-4.60128304868888	6.78086456144439e-05	0.000647756710502196	0.686899980029082
Gstm1	0.369808478725828	7.36521187555111	5.54763051464492	4.54149734876248e-06	6.03179436881724e-05	3.37267296903343
Ubl7	-0.369806544187072	6.55702555223351	-4.94789971295394	2.52454142098652e-05	0.000272874065928593	1.66496484079931
Nfe2l2	0.369723172111406	4.19030241116486	5.62607796946334	3.62988928542678e-06	4.97290674154688e-05	3.59646529713346
Npc2	-0.369668259102073	4.40262903847222	-5.70840263215565	2.86994820027538e-06	4.03818593826983e-05	3.83125759644222
Plxdc1	-0.369597226721087	4.01756034726581	-5.54639175075079	4.55760039543397e-06	6.04646708035388e-05	3.36913885118559
Plekhj1	-0.36947109662584	4.09011169960305	-5.68264652701489	3.0887321172052e-06	4.29912146151634e-05	3.75781004423623
Oit3	0.369224123762164	3.66652341928945	5.74367844121337	2.59533548316626e-06	3.69746424999029e-05	3.93183424660733
LOC637353	-0.36919814089461	4.17830131850637	-5.69425450030001	2.98812757732083e-06	4.18477819962027e-05	3.79091323509176
Gpr116	0.368831781365255	3.77337857048882	5.42196949304574	6.50447370864912e-06	8.2452046163692e-05	3.01418595223461
1810027O10Rik	-0.368827779976062	9.15319712403115	-5.18369206067348	1.28616964887023e-05	0.000151552600990029	2.3350377098347
LOC100045005	0.36872317756368	7.91385143596346	5.11925132557359	1.54659449152713e-05	0.000178458949528842	2.15165039760459
Rap1gap	-0.368647164761196	4.31676292809362	-5.78164990398273	2.32916528817734e-06	3.34817510175493e-05	4.04006971339922
Gak	0.368640398222187	8.38028122258177	5.06446712172424	1.8090057179555e-05	0.000204206780431787	1.99588271920879
6430706D22Rik	0.368609225794144	5.7730888057192	5.34175423206866	8.18215212678497e-06	0.000101355297189382	2.78541909930866
Samd9l	0.368496620400196	6.80175000497724	5.19926730299728	1.2301039258328e-05	0.000145663791613468	2.37938544499533
Rhbdf1	0.36849093520387	6.6422285557678	5.68732739326583	3.04776064340011e-06	4.26080856751202e-05	3.77115900207887
5830411G16Rik	0.368352843258019	6.8440061254275	5.56153188939285	4.36465718341441e-06	5.82252965688018e-05	3.41233249824657
Bik	0.36826417088839	3.94916932636402	5.40038789121024	6.91863165537704e-06	8.7424019649561e-05	2.95262851917151
Atp1b3	-0.368244090607925	7.11425094388194	-4.79388971812594	3.91874781662415e-05	0.000399048308955511	1.22911459631848
Bcl2l1	0.368230840425297	4.31805029257552	4.96979710347853	2.37138993571281e-05	0.000258539869016639	1.72706831139407
Hao3	-0.368156639968976	4.36756760595498	-5.62271987640353	3.66485697718594e-06	5.00076319990231e-05	3.58688627591907
Lmna	-0.368139756953973	6.89676896595135	-5.3227747883036	8.63876091741745e-06	0.000106241213956106	2.73130669757576
EG666756	-0.368066191158248	5.06410793296802	-5.60572625439718	3.84706593149401e-06	5.21961526269635e-05	3.53841021079161
Timm8a1	-0.367849284693856	5.3940194968668	-4.54537590450306	7.94726034441419e-05	0.00074812462588897	0.530240960627694
Smad5	-0.367798145914938	4.91234173355577	-5.45121072489331	5.98267018796421e-06	7.66910347781907e-05	3.09759840896217
Tubgcp2	-0.367676302283434	6.05722998690161	-5.46314622837131	5.78193741711644e-06	7.44770829388397e-05	3.13164711594929
AI597468	-0.36744747723189	3.82054177078498	-5.28417322833867	9.64765066495317e-06	0.00011738138550645	2.6212729347739
Bcl11a	-0.367370651190424	4.38575592963321	-5.14270888888639	1.44619960604199e-05	0.000168247521869376	2.21838763616896
Dpy30	-0.367287580576767	6.09869309627136	-5.1150080841299	1.56548468889105e-05	0.000180290773992652	2.13958076555998
[truncated: 21,921 more rows]
