# Supplementary material for: CXCL10-based gene cluster model serves as a potential diagnostic biomarker for premature ovarian failure
Source: PeerJ. 2023 Dec 13;11:e16659. doi: 10.7717/peerj.16659 (PMC10725173; doi:10.7717/peerj.16659)
Supplement: Supplemental Information 1 [file peerj-11-16659-s001.zip › Raw data/Figure 2/F2A/Group.txt]

Sample	Group
WT1	Control
WT2	Control
WT3	Control
POF1	Case
POF2	Case
POF3	Case
