# Supplementary material for: CXCL10-based gene cluster model serves as a potential diagnostic biomarker for premature ovarian failure
Source: PeerJ. 2023 Dec 13;11:e16659. doi: 10.7717/peerj.16659 (PMC10725173; doi:10.7717/peerj.16659)
Supplement: Supplemental Information 1 [file peerj-11-16659-s001.zip › Raw data/Figure 2/F2A/Exp_Norm.txt]

Symbol	WT1	WT2	WT3	POF1	POF2	POF3
0610006I08Rik	8.76118961112013	8.80889769509079	8.82728758464722	8.66842777217442	8.78766254157461	8.71246225105763
0610007C21Rik	9.36566849277284	9.26861003052098	9.41326978895126	9.48948546777469	9.59580569792473	9.32192272517527
0610007N19Rik	5.20298294525282	5.44303676252594	5.12436124216717	5.34657450817186	5.27368430555728	5.44945891864918
0610007P08Rik	4.08808645957793	3.89857455737352	4.09233123665211	3.90204440392724	4.25574331100549	3.85372157901356
0610007P14Rik	6.94167009692986	6.78539499059808	7.12290998353973	7.03201443434937	6.99183473147302	6.9333567961994
0610007P22Rik	4.40083740389946	4.33263327056613	4.28346299396316	4.19513195714682	4.05259591048862	4.13543398397615
0610008C08Rik	3.4577612565711	3.49675242532713	3.54005059752977	3.59010972952593	3.5258092670777	3.51300045156494
0610009B22Rik	4.09913482348045	4.1996932495873	4.08329529429718	3.99414639072727	3.77820271984158	4.03712196087768
0610009D07Rik	3.87854181582773	3.9037490693833	3.9925035090929	3.82899954044298	4.00872895225836	3.79676187913125
0610009O20Rik	5.46253767256371	5.6515909440448	5.45884303720912	5.55257784449115	5.57281195842387	5.52295633654485
0610010D20Rik	3.47329289865157	3.52769624750779	3.55805610737454	3.65954707886949	3.68837236488092	3.46956093317712
0610010E21Rik	4.46860249923997	4.6747171627078	4.36165682112468	4.13128788617858	4.2162809247115	4.18145940975169
0610010F05Rik	3.90702715935936	3.90421508133469	3.99883257326194	4.20462101102199	4.05910050243868	4.18761744367919
0610010K06Rik	6.79233385979935	6.77376314462656	6.61787003984509	6.85995301189177	6.7389684051636	6.79439297578092
0610010K14Rik	5.49890578972863	5.28187115390865	5.52151571570629	5.25486939431363	5.13709777053585	5.18052189548964
0610011B16Rik	3.5872451020387	3.5972243315853	3.39723553972257	3.27883372853025	3.40909507366382	3.34716553946057
0610011F06Rik	5.55257784449115	5.31918327078161	5.57108693672175	5.01790578121404	5.28702796599253	5.05259249368831
0610011L14Rik	3.48250926301583	3.44348255883838	3.36646112937619	3.49028157810919	3.2988930572562	3.47707246645395
0610012D14Rik	3.55603899667737	3.57720900962054	3.59355857095954	3.45020947165126	3.571182833989	3.35446469455916
0610012H03Rik	3.60232265864323	3.64262888210485	3.40311702134638	3.56195633552573	3.54845405544589	3.52069586884306
0610013E23Rik	3.48793128668127	3.59070769015657	3.55721349789614	3.41816182324587	3.57709427202109	3.36494094797221
0610025P10Rik	3.91428207625641	4.06911852533167	3.93910021204372	3.90295290568067	3.88521636578054	3.9745422764141
0610030E20Rik	4.84260703465669	4.79152151042266	4.70871518987695	4.85415180749759	4.63752858574624	4.87760620542654
0610031J06Rik	6.39777230654621	6.19550950943948	6.42392525648652	6.28702060752028	6.19312451968674	6.17885721033227
0610037D15Rik	4.14141442795933	4.24454975983233	4.21861194197723	4.3463880292741	4.38495157032431	4.36165682112468
0610037L13Rik	5.94197552707368	5.81933817339942	5.87222607962236	5.97326177200295	5.85374792534508	5.92578642451441
0610037P05Rik	3.35253929720109	3.43715317721231	3.42542593331497	3.4812832762232	3.3772958991764	3.45022663770573
0610038D11Rik	4.37315065372732	4.15823366593954	4.37551189091102	3.93053524536559	4.13984276431638	4.04185495771761
0610038F07Rik	4.25977628203954	4.26335014401832	4.0885936138263	3.89320474639121	4.02388185361092	4.09090474130907
0610040B10Rik	3.86345974280014	3.89606175910439	4.01565515720014	3.83894001578166	3.72340310960315	3.99332974458009
0610040J01Rik	3.3871257853204	3.42730008383374	3.47572349742324	3.44168472276188	3.45035581876179	3.56500445636214
0910001A06Rik	4.68893475303206	4.59464280708901	4.59314993782636	4.87860903540831	4.61455905793809	4.93340167475364
0910001L09Rik	9.87596943418991	9.78490708650543	9.78490708650543	9.55664070660915	9.39032727177955	9.51478256866627
1-Mar	3.364304981218	3.43154160836607	3.47646785536605	3.44286313364004	3.56414919704284	3.54191174754297
10-Mar	3.84491379745823	3.7952274380233	3.70858447601241	3.54587796795548	3.79746998287155	3.6260271009602
100041294	8.54680235299075	8.63997694625019	8.5856124947952	8.61523122037739	8.59292143832539	8.51129573793515
1010001N08Rik	3.41701577922465	3.49785887601286	3.53523001819119	3.46447105187882	3.39242767414659	3.52895617218193
1100001E04Rik	3.53565041649729	3.44863533079702	3.47631079530222	3.58087185271241	3.48535357220755	3.49880343108346
1100001F19Rik	5.98907234403573	6.17075886627831	5.96333842302395	5.72138420504475	5.70945569154401	5.77932534702935
1100001G20Rik	3.43894443621447	3.31145840297016	3.38787966053577	3.48143693839408	3.32988330424413	3.42841736857999
1100001H23Rik	3.390104844621	3.45634688059227	3.39947043368398	3.55805610737454	3.54824226313986	3.37862972098226
1100001J08Rik	3.62366251237195	3.68767113382364	3.75043617026348	3.48021749912229	3.484594402248	3.48451608183138
1110001A07Rik	4.0587564370388	3.97334759998288	4.22251589952788	4.02657709071371	4.07616457123578	3.81065473528926
1110001D15Rik	3.38867976448072	3.58877649620511	3.34101209747037	3.47887540854814	3.43990396874597	3.56929528014835
1110001J03Rik	5.71397765212482	5.827173736435	5.72523416128052	5.60564482362098	5.68255013012189	5.67215138808216
1110002B05Rik	5.31364732239063	5.30463918344423	5.12680477487954	5.01033877065589	4.9545282855898	4.8566838526451
1110002H13Rik	3.46915704866173	3.35907926434521	3.40848143042023	3.50945154609556	3.38402775505923	3.4480718592699
1110002N22Rik	5.26100959615667	5.3879658881977	5.27082323879023	5.35531028760284	5.45732889445405	5.38279914791212
1110003E01Rik	7.18638920254511	7.26253799331957	7.27663125511624	7.31076566292767	7.3733750009767	7.28264546662225
1110003E08Rik	3.66330206182484	3.60237731026529	3.54928943052526	3.37135407686781	3.51687109170393	3.51198542036281
1110004E09Rik	3.68624161866443	3.55551726416729	3.63641123521129	3.37902019251143	3.39172232134336	3.63501243272607
1110004F10Rik	3.33409000043184	3.36850195816713	3.44459284992497	3.3889261145724	3.40059565100666	3.37731828407316
1110005A23Rik	3.43988574818878	3.41451937681871	3.46590067073179	3.48860295433051	3.38374327903615	3.39451981039498
1110006G06Rik	3.97283139519165	3.87644810779515	4.18539646801807	3.96917220860121	3.98102412726151	4.10151138521784
1110006G14Rik	3.29247826814491	3.28630116384304	3.32222771954332	3.43618622130689	3.26224434139446	3.41544997355508
1110006O17Rik	3.42517289798098	3.26171535539232	3.40144523266728	3.42280058405382	3.23681937980663	3.37085824092919
1110007A13Rik	6.74087313793659	6.53425714804875	6.75197354142988	6.37431269207952	6.58130903653502	6.47365386464392
1110007C09Rik	3.32378021705458	3.41935523240092	3.26198566450748	3.67438890095914	3.58132136343054	3.58275433014782
1110007L15Rik	7.58090125534893	7.51444696622265	7.46837212815607	7.19074978431729	7.05402992317274	7.11645670844016
1110007M04Rik	6.45393201200742	6.44472296508586	6.53195248979062	6.56457837407384	6.28558465195458	6.63991127125794
1110008F13Rik	5.50094123309467	5.66149198730137	5.44733244354813	5.10374234783303	5.27947893868872	5.30831668268854
1110008J03Rik	4.42889646552356	4.42808564779477	4.2384169873139	4.22282416948887	3.90702715935936	4.30486081872509
1110008P14Rik	6.33403003508403	6.31202720736018	6.50946435262298	6.62756207965813	6.66123189917231	6.64475220703672
1110012D08Rik	4.92920606793617	4.98305930910582	5.05130681731681	5.01477782235422	5.06831192617417	4.94466962125349
1110012J17Rik	5.3050834141342	5.16530060984071	5.24807303943282	6.06696425589063	5.88308753623912	6.51859948186938
1110012L19Rik	4.52601700882177	4.57763555302621	4.45554341892282	4.48448775013025	4.62024847342872	4.34966856126674
1110013L07Rik	3.47676671350119	3.65661377822761	3.50717698936717	3.54458960761669	3.44265806327998	3.65280195647443
1110014N23Rik	6.18319510314487	6.19184642672655	6.2547427117588	6.30264854873505	6.21981859590874	6.21115996062094
1110015M06Rik	3.32952007850825	3.42644100407271	3.37772181077157	3.38130741078379	3.37120406529561	3.38779820032571
1110017D15Rik	3.72718407092162	3.69689372203553	3.69525254146224	4.75114129163945	4.81689098822356	4.64920538511011
1110017I16Rik	3.30702322878685	3.38816503048585	3.25270533367821	3.64339833055507	3.51533933767142	3.58719227993422
1110018G07Rik	6.4666895035986	6.35228451215125	6.39777230654621	6.83307965654644	6.92618824164949	6.50618914938257
1110018J18Rik	4.59518462618392	4.52903557129428	4.49687743565623	4.30820132975145	4.14407989941212	4.42279092363489
1110018M03Rik	3.33790094527191	3.34397741730673	3.37280201742332	3.45792779445591	3.30210882286966	3.39463843624501
1110019N10Rik	5.10220214759301	5.21826980092781	5.12474178626892	4.85572451014504	4.60344171446779	4.93849152557169
1110020A21Rik	3.45504930639457	3.3835954330072	3.35959810855382	3.44946594175385	3.32874074301357	3.3457227557307
1110020C03Rik	3.50725430135912	3.41161532736988	3.45601215269598	3.50481961006271	3.33235311701881	3.48254470956994
1110020G09Rik	3.34421671440617	3.47211018010471	3.36300537838126	3.46328385992511	3.56273944630029	3.40622649137308
1110020P15Rik	10.6248094601042	10.5009425116308	10.6962399900259	10.4089799513975	10.4202655222851	10.4510360498601
1110021L09Rik	3.45870500112326	3.55594893486587	3.47948641614255	3.53739628335791	3.47629274078948	3.45736925944018
1110025L11Rik	3.28462508087895	3.3480955475693	3.34831996136189	3.35532975663957	3.37629470212294	3.30118054675701
1110028A07Rik	3.33586085453556	3.38748671551049	3.43154160836607	3.34459379453197	3.31669450638008	3.329508583313
1110029I05Rik	5.18309926221393	5.24255795661677	4.90561002294345	5.13709777053585	5.37381464210401	5.20342794784782
1110031B06Rik	4.9590871611572	4.96899865886496	5.02996065874264	5.25265548274447	5.23986048134962	5.1046166855773
1110031I02Rik	4.83002568089426	4.63361014929468	5.10922350940577	4.82681621407271	4.94305425936457	4.84042807966474
1110032A13Rik	6.72422448733592	6.60094087055616	6.95601320347116	6.54634500426895	6.90137873494702	6.22788046930893
1110032E23Rik	6.09133364942005	6.21536229016134	6.12431071071944	6.18319510314487	6.30894905603426	6.11522559693892
1110032F04Rik	3.42807783123931	3.34300111339342	3.31447603369372	3.26282573112538	3.33632292251895	3.3740513586781
1110033F04Rik	3.51782155259605	3.50997373698936	3.37179934516785	3.63334968363631	3.54554722728414	3.53678522662486
1110033M05Rik	4.25185962387659	4.15455189844067	4.17701357644845	4.09745620973556	4.18611059109227	4.33782841185895
1110034A24Rik	3.5105197372819	3.57634509718346	3.61538149206585	3.37876562146054	3.42570193655994	3.4316475500785
1110034B05Rik	3.52526774890971	3.37523882990589	3.51104868897582	3.41731160043674	3.36433917405986	3.49009443149824
1110034G24Rik	3.54991480684742	3.68241781241393	3.6222746497743	3.58443244972169	3.63757708789981	3.58825024922533
1110036O03Rik	5.9307429644236	6.00530355596161	6.02721645552386	5.02509784516846	5.00913833310388	5.08192304833216
1110037F02Rik	4.25896577876992	4.33782841185895	4.36304314433499	4.02146732512827	3.88718440407534	4.13783963177572
1110038B12Rik	6.57451710252129	6.74317042849739	6.46030417152827	6.77275210300855	6.59941494400082	6.79150424480222
1110038D17Rik	6.0756877315148	6.09198034087888	6.05170513014245	5.97772270264581	5.92182729508614	6.01227595352445
1110038F14Rik	4.60637537465069	4.46484280658697	4.58506869099114	4.69187877758464	4.69360905088469	4.49847785121857
1110039B18Rik	4.96899865886496	5.22293665012828	4.75979429415805	4.96700992811357	4.49118781953876	5.20040911349663
1110049B09Rik	3.50832905425888	3.44929098068871	3.40854033829858	4.03886218507568	4.37062873627904	4.00392836955185
1110049F12Rik	5.09200304159615	4.93387553297719	5.06237503650296	4.96287992937183	4.98305930910582	5.25035429438046
1110051M20Rik	3.38758257457216	3.50047153296334	3.34093427448308	3.45331165704421	3.39023039289613	3.33311819339851
1110051N18Rik	3.4336438694102	3.41031475872907	3.27654793452418	3.29967094346574	3.37695547785767	3.43847879338246
1110054O05Rik	4.69005918419506	4.5585847201037	4.61957672708141	4.53791350938993	4.5817747227325	4.56443308487308
1110054P19Rik	3.3839914322737	3.37727390677351	3.45953440119208	3.47140400158504	3.37360267919183	3.39862642896013
1110057K04Rik	5.70476136077592	5.61743756561569	5.71003375286601	5.63525693245187	5.77838378493285	5.6325098238137
1110058L19Rik	6.54301523712938	6.45735329770697	6.59001139512723	6.25669538313618	6.20427733436382	6.26083867784253
1110059E24Rik	4.27892301018237	4.19616435331401	4.5233956022595	4.38221881279196	4.46563228434062	4.33716135571498
1110059G10Rik	3.71681186904546	3.9455543304032	3.60237731026529	3.78582327400808	3.65148113802378	3.76483185911616
1110065P20Rik	3.77311332844931	3.82100615897658	3.90258059488071	3.55083769692777	3.52562751063971	3.59202415477811
1110067D22Rik	3.81206693072917	3.87991342288198	3.92101340643929	4.02461590352695	3.83486400929226	4.18986634696406
1190002A17Rik	3.64539067617132	3.56650021190064	3.56428192015848	3.46718130298874	3.61382925503585	3.6433113838386
1190002H23Rik	8.30504740142451	8.27178989158693	8.1701645571204	7.97089946067431	8.24289980670868	8.00361131124641
1190002N15Rik	3.58564350963326	3.66510179404225	3.70646833880284	4.1534995950839	4.23969652717884	4.05133916982241
1190003J15Rik	3.49268480266243	3.52002493496322	3.59034067692316	4.3669706001272	4.49687743565623	4.0333605123642
1190003K10Rik	3.38819298971487	3.32218483130276	3.2255594490797	3.28130576716569	3.30853698794137	3.45141166935386
1190003M12Rik	3.32978942988586	3.44190777533718	3.30768634552532	3.5993792344245	3.46506689025023	3.58616254689272
1190005F20Rik	4.68441162546643	4.74561056044409	4.79152151042266	4.87969956670237	4.86678572937498	4.93595227315187
1190005I06Rik	3.58201124124913	3.64484740957084	3.62433763307443	3.82034117188075	3.74753479465317	3.71171027536646
1190007F08Rik	7.74574558819745	7.7249141701726	7.88025207231088	8.09072897157198	8.0450550192101	8.27510408495155
1190007I07Rik	3.59934029803806	3.56896142972501	3.46086920027943	3.33677830502885	3.48932555079156	3.44129475498211
1190017O12Rik	7.82169345405883	7.98907768717907	7.8053528698773	7.7153631630453	7.85463537907595	7.55885189207628
1190020J12Rik	3.36999183870825	3.37882800550987	3.51868493432464	3.42200831154528	3.43157098187917	3.38743527875149
1190028D05Rik	3.31876575933988	3.46423417965592	3.30645683964101	3.4061793370827	3.43253766682602	3.39754237844378
1200002N14Rik	4.2427866582117	4.38321764031742	4.29131456368689	4.80944176660595	4.54079626295586	5.03457844021998
1200003C05Rik	7.96849017499129	8.07163812200679	7.98907768717907	7.95822580879821	7.90711960806321	8.16162590548315
1200003I07Rik	4.54079626295586	4.57227084427462	4.49592504015524	4.73560027799162	4.74050536055925	4.70871518987695
1200009F10Rik	3.57586888190571	3.48184634529875	3.50938805563812	3.36068487882155	3.47515457254222	3.52131264640338
1200009I06Rik	3.63254923500382	3.55802803493656	3.53830604132796	3.70314966700493	3.72718407092162	3.73248475822446
1200009O22Rik	6.34252143510097	6.27483544195677	6.2270837789113	6.43534246488147	6.32379567701379	6.31708341766789
1200011I18Rik	3.35224236039106	3.51553908834272	3.33360782586881	3.44892025333577	3.49822347255928	3.44472006617975
1200011M11Rik	3.53365246596414	3.54424728100275	3.62660266061022	3.50261572097568	3.53365246596414	3.44811471056211
1200011O22Rik	4.45695222292767	4.38585763070285	4.5191971420735	4.27129192635802	4.42350135600714	4.0484041147431
1200013B08Rik	3.44659920038451	3.41436449144472	3.63221070784444	3.57829047900886	3.61806752358155	3.68688115376338
1200014J11Rik	6.13664916973471	6.009860646481	6.06922186211573	5.76540895782214	5.78565198916997	5.5370168018746
1200014M14Rik	3.41155604156469	3.31728576637239	3.30291694617718	3.48979221030954	3.29593298030573	3.47812703933652
1200014P05Rik	3.45205846385096	3.3761929889633	3.34775008750878	3.3147373690052	3.39326664832535	3.46830421070711
1200015F23Rik	4.41829386927339	4.41535171784588	4.42017056006342	4.57426500493573	4.70072913279206	4.53302693265159
1200016B10Rik	6.58222936865586	6.67615287791167	6.64475220703672	6.46551056484612	6.28779456660743	6.65144544200469
1300001I01Rik	4.14517137394953	4.40980342377573	4.04406184073976	3.8006784612957	3.72978171941848	3.87250537693597
1300002K09Rik	3.34554357599731	3.46092730072987	3.38001950615606	3.34289709474358	3.32524962856078	3.31577621976532
1300003B13Rik	3.45384114624358	3.52221040132364	3.50613182474394	3.46917915868181	3.29127618075835	3.43497226216645
1300007F04Rik	3.34037793288895	3.37398262347075	3.4555571591807	3.38295486116664	3.42841736857999	3.33390900727448
1300010F03Rik	4.70599536563455	4.74515726315984	4.83518612554829	4.99405650650366	4.92653569837677	5.09400614627614
1300010M03Rik	3.3749887209165	3.4920031941969	3.42500880180344	3.48731406756697	3.34574341298922	3.61129584927539
1300012G16Rik	3.38637829747945	3.4359927257888	3.51150432731203	3.53120058586319	3.57222982367863	3.50546698659182
1300013J15Rik	4.75069005361642	4.80029279972779	4.88293726684997	5.22490415884494	5.41487489686237	5.05630405416207
1300014I06Rik	3.30821217217827	3.36882944163886	3.38095310225125	3.57301943781864	3.49868945372576	3.65744358702671
1300017J02Rik	3.38417754171331	3.36980974509998	3.37981698822612	3.48784734899025	3.51162411247569	3.43522554686766
1300018I05Rik	7.31156773783945	7.07458727577824	7.32315658873001	7.21153531131685	7.12807180289188	7.09273486441735
1300018I17Rik	3.78236661152148	3.71974148815024	3.66560454441845	3.66399671108322	3.53552728108616	3.60775284075181
1300018J18Rik	4.96700992811357	5.06897636446189	4.93743622245134	5.34803660518105	5.17996262607857	5.3050834141342
1500001A10Rik	3.34417921989048	3.55083769692777	3.26559974737824	3.43715317721231	3.45074019678573	3.40814616685498
1500001M20Rik	4.74561056044409	4.70823107769273	4.95589331750096	4.42780362481271	4.50970806029741	4.49091118274743
1500002O20Rik	3.37972495333884	3.47934717371864	3.45106715830979	3.51421819468127	3.60343849833982	3.48470862384015
1500003O22Rik	3.27177813009297	3.30435771631209	3.26272929383755	3.51990625347537	3.55888127246667	3.31355907086072
1500004F05Rik	4.48608417357293	4.24124461015503	4.51681544651451	4.12888392680103	4.2380337734033	4.34549452933945
1500005I02Rik	3.44454932534433	3.47552311644315	3.61914730584311	3.54364095360124	3.54379974624104	3.45284265191745
1500005K14Rik	3.37491812700126	3.51350706397171	3.39849300471841	3.45076343233619	3.43545680388834	3.45980231280906
1500009K05Rik	3.46991250661598	3.41938963919338	3.35049645231955	3.37719080930424	3.53090615963756	3.51268049686255
1500009L16Rik	4.36477095005313	4.22282416948887	4.30733899376618	4.12734254907464	3.81530676151869	4.42808564779477
1500010J02Rik	6.21378136418269	6.33744725063802	6.14327012904023	5.98071352333206	5.9476014551925	5.87867913808611
1500011B03Rik	4.78906744331113	4.69506553938426	4.68745095965157	4.59113695367188	4.88178592536166	4.61610173898368
1500011H22Rik	6.2157522706465	6.37582497686601	6.15599916669737	5.63216656838249	5.44250217422476	5.92622505967436
1500011K16Rik	7.20950842718639	7.19074978431729	7.38495367643228	6.80711822405148	6.75450239077204	6.84571627457729
1500012F01Rik	8.22292659339748	8.33491878931328	8.23755074475269	8.09943602723924	8.12708670277181	8.23162473863464
1500015O10Rik	3.93243796962716	3.7595561203577	3.9107834374729	5.30831668268854	5.27561159138565	5.36868100569238
1500016O10Rik	3.3533616214591	3.50809012252849	3.34515076384835	3.38000225768112	3.33092199067816	3.3686767020798
1500017I17Rik	3.18044109205004	3.2308594742012	3.25121325025633	3.34349902432308	3.39084785011307	3.24992757581783
1500019G21Rik	4.4330373329185	4.53765729008671	4.31426006323078	4.42042360975517	4.48806610051822	4.3065636437992
1500031H01Rik	3.498138035839	3.50044316516458	3.61850581639648	3.58127866805913	3.40472693403948	3.59871429784845
1500031L02Rik	5.95835672788415	6.10534550925097	5.92961852257831	5.84765444240341	5.93619004819529	5.90503323858416
1500032D16Rik	8.63997694625019	8.52789167594544	8.54990596113992	8.30215168578287	8.2341016206578	8.14509377430795
1500032L24Rik	8.72017680579015	8.60249922243725	8.63295500959147	8.45411965663287	8.2566335436555	8.43926514830516
1500034J01Rik	6.97300917232323	7.00105049934709	7.08770815453509	6.88379288535951	7.08572006286944	6.72481571591851
1500035H01Rik	3.54102526769591	3.48923490921852	3.44612731996458	3.62742979383642	3.56544728640502	3.50269191300258
1520401A03Rik	3.57217394953263	3.58082553850212	3.51907498755581	3.61679427163543	3.5926254955668	3.48993119756084
1520402A15Rik	3.71048236604391	3.73350674178639	3.70932072290843	3.58836394723289	3.55055020323005	3.68441305688893
1600002D24Rik	3.49178003188722	3.54832634127873	3.56017385602372	3.57182993731877	3.53121946802179	3.47194841532615
1600002H07Rik	3.51533933767142	3.42677081078363	3.45929711494067	3.54429739583523	3.3528304961518	3.54279365225261
1600002K03Rik	6.00726372184429	5.90331104790801	6.0744788703928	6.05894968811891	6.13781088526294	5.95275079196625
1600012F09Rik	3.57728815682292	3.5558283692722	3.44099110259228	3.51540846381947	3.39591423172764	3.44836479558978
1600012H06Rik	5.44180442889137	5.42111552802172	5.46444456213739	5.89372060581381	5.96570006515035	5.78476381925053
1600014C10Rik	3.62121086397011	3.7583951809529	3.63175993247416	3.89041004569962	3.89965371586726	3.72639502793172
1600014K23Rik	3.43715317721231	3.28980350820846	3.39614145158468	3.23667084749522	3.30468279425436	3.33993471892434
1600015I10Rik	3.34763961767908	3.35653805310741	3.4862353034888	3.41496030426737	3.47856530028584	3.3138587044344
1600016N20Rik	3.56856021448645	3.65250779652382	3.68597730632882	3.87489899707855	3.95720405851698	3.84427068353378
1600019C01Rik	3.30226336346955	3.40158821595425	3.33568776357999	3.41411935191459	3.34750447622307	3.49642932243356
1600021P15Rik	6.10643222170106	6.01422722555889	5.98907234403573	5.79786232815018	6.03929945421455	5.8692456463715
1600023N17Rik	3.60264429638378	3.58164875417344	3.45183849359003	3.28928761912219	3.33668081424359	3.44850717531488
1600025M17Rik	3.33434421642859	3.39610893217916	3.30971611669246	3.44697647993014	3.39832828421448	3.3063628362219
1600027N09Rik	3.44909976305788	3.46709719153199	3.59434238594821	3.59544642258771	3.50470342978002	3.54393369639174
1600029D21Rik	3.57890169961385	3.43191584264932	3.55834772728039	3.3997029866291	3.55670823990979	3.54128630239248
1700001C02Rik	3.36061908884496	3.29453259127318	3.39131562893527	3.71048236604391	3.70751584462022	3.68004085822081
1700001C19Rik	3.46380041124247	3.47301154196961	3.6203810587004	3.48950154696663	3.55533114581942	3.46905079879683
1700001E04Rik	3.37723142520565	3.48641264247425	3.32532190135427	3.43678019797023	3.34084598341309	3.33853807773024
1700001G17Rik	3.53690988204129	3.46586857648835	3.45139690498592	3.30957484784563	3.53152493218047	3.29849529305824
1700001J03Rik	3.58877649620511	3.63476856554094	3.35923193931664	3.46951397764819	3.33137945560612	3.39706739151057
1700001J11Rik	3.78676983495928	3.67298098400776	3.71492735482209	3.35766667711405	3.46436048968028	3.55164679030744
1700001K23Rik	3.41459056611964	3.34679331208532	3.28245317248731	3.44643501019296	3.36917183172325	3.29639915352701
1700001L19Rik	3.51553908834272	3.44449910481434	3.44142256734991	3.54144603358699	3.45530253144578	3.45088498963077
1700001O22Rik	3.53741865016145	3.40377863183173	3.52412522991117	3.54861510550475	3.40640475832021	3.52118253002558
1700001P01Rik	3.47094648579938	3.4198000498183	3.36390794202963	3.57769633609554	3.55422463571035	3.41572833579138
1700003E16Rik	3.36844853273608	3.51304426204609	3.38050692480861	3.47484638800593	3.50010240307892	3.50743106148664
1700003F12Rik	3.53257521800179	3.47339610031088	3.48808831093211	3.52895617218193	3.67582758290499	3.53175241191907
1700003H04Rik	3.41874309662637	3.48287184326787	3.55259122540444	3.42764505670229	3.42888967247932	3.40577011715482
1700003M02Rik	3.35189259002514	3.50801173173247	3.34184315101502	3.58809670337134	3.57259789880724	3.61515963529649
1700006H02Rik	3.50831489072339	3.39170662601347	3.46638388458561	3.25199893761514	3.29411401623388	3.38778919229885
1700006H03Rik	3.28652660341919	3.34095906588543	3.3602223313414	3.3253932629324	3.23028622684189	3.36359869584916
1700007B13Rik	3.36395738050301	3.40376465278961	3.48466629060449	3.33374093867229	3.35678689176662	3.25469785589184
1700007B14Rik	3.39227064649544	3.54377935085819	3.41373554579704	3.42462875114891	3.37973743412966	3.49515796059562
1700007E06Rik	3.54824226313986	3.470128494145	3.46948639201243	3.20831951255083	3.18872322267422	3.38654805035019
1700007G11Rik	3.51569655883859	3.65808591421993	3.39399430972599	3.77477500487999	3.79875788187463	3.71957152836421
1700007K09Rik	3.42259327046337	3.63237762049395	3.33164336919318	3.53023787215558	3.53890322535166	3.36587320725555
1700007K13Rik	4.10767238185967	4.18450299144498	4.20894787417486	4.09090474130907	4.17163155660483	4.06614971231112
1700008F21Rik	3.22523966910323	3.24832563588586	3.27720926158137	3.30556846213747	3.289700528937	3.33981456577312
1700008G05Rik	3.43866483550491	3.3768022897825	3.531401056044	3.39463843624501	3.36986321199555	3.43746268605826
1700008I05Rik	3.55834772728039	3.50200017481525	3.46700691045845	3.56017385602372	3.3710460371705	3.5569516094156
1700008O03Rik	3.40201823408512	3.32044480467314	3.27339393234597	3.46646283240575	3.37072301924474	3.3499440188093
1700008P02Rik	3.38608049529559	3.51936840724986	3.42503846406961	3.41345862362031	3.30709346347086	3.48049595743034
1700008P20Rik	3.70552088608627	3.64588313206998	3.58883823672929	3.6068768468178	3.50249836743502	3.52984304679862
1700009C05Rik	3.34739361282753	3.31532526824291	3.51899623503635	3.39966358535029	3.41176126972744	3.34168531369452
1700009J07Rik	3.35286073670377	3.38487879282325	3.47461425345138	3.35115367961217	3.31667105135256	3.34932766184304
1700009N14Rik	3.21486568460375	3.3071229177501	3.24439059887786	3.34657424916363	3.37881042684932	3.27291274359735
1700009P17Rik	4.01023910022017	3.9249391766767	3.91718600415123	4.50376418415981	4.51184317806129	4.30264753817682
1700010B08Rik	3.37807289995126	3.40519260347235	3.41726889464067	3.55164679030744	3.56295035370482	3.38576889846598
1700010C24Rik	3.29736479941721	3.32933784806954	3.28982595819157	3.49671272683759	3.47814172452244	3.35791304092124
1700010D01Rik	3.51738426588872	3.52744898851148	3.33649043856414	3.44254909955716	3.50738798904639	3.4174896087496
1700010I14Rik	3.44223663257775	3.30489254371002	3.4040963115459	3.44922222063372	3.30653750780101	3.36625683406548
1700010M22Rik	3.25536213916926	3.27185898129943	3.36581079452913	3.41256625672304	3.46630162644648	3.37967421489831
1700011A15Rik	3.30304198174579	3.30315619641567	3.43385265929809	3.41318348854389	3.30375390717021	3.52912262989893
1700011E24Rik	3.31695179072287	3.32790702356639	3.33586085453556	3.40954045720547	3.29166376479209	3.31292787206166
1700011F03Rik	3.41825656634032	3.25096195281048	3.39403632249136	3.41709840556478	3.23053494636234	3.36153230319879
1700011F14Rik	3.55301173215038	3.46021040406342	3.48856985028754	3.3947712072174	3.43453028339889	3.36120356568847
1700011H14Rik	3.25760308468733	3.30532850541542	3.33497214285186	3.53780267674014	3.60451699964411	3.53332561065135
1700011H22Rik	3.47310550391508	3.39047327981627	3.3870077615178	3.25820220772672	3.2630170170042	3.43434895172841
1700011I03Rik	3.6146251269536	3.4464515090094	3.61016067321503	3.31960192433644	3.39088280646194	3.4851883558109
1700011K15Rik	3.17830005507816	3.29117662158518	3.14115627718585	3.30572139747361	3.39253588671775	3.23398694627804
1700011L22Rik	3.42899847182944	3.26781420386148	3.39542365631993	3.32915729076411	3.33431543339366	3.26579642551691
1700011M02Rik	3.60915540804065	3.58328634500072	3.47419064384819	3.49884460395677	3.49011994850027	3.45175088356783
1700012A03Rik	3.45927795975062	3.37163893414709	3.3711739011817	3.22487893464062	3.26980757844008	3.3427234405989
1700012A16Rik	3.3657760759554	3.52719261381291	3.35454356342166	3.48229947487685	3.47480228654651	3.4979459692193
1700012B07Rik	3.43937331272684	3.37194062861851	3.32938762609415	3.45288445827346	3.35346131025788	3.32887207760477
1700012B09Rik	3.4949980422419	3.47804953759221	3.34542064084376	3.38032515930019	3.61428299300659	3.42198719413915
1700012C15Rik	3.38673650705089	3.27791879501923	3.27475330834172	3.40668784344164	3.22831037064836	3.33493107138505
1700012F10Rik	3.4298318806774	3.32907667619476	3.33477124958572	3.39381322506683	3.63170588502207	3.43773751363102
1700012H05Rik	3.46032053872284	3.5575682335072	3.39188212378181	3.3977236130329	3.36690051466872	3.43200553211095
1700012L04Rik	3.42256717907822	3.5815849821095	3.40341911516631	3.51574004697308	3.50628238867331	3.37212913241715
1700012P22Rik	3.18596307736775	3.18206846794116	3.3117740013526	3.3664940684987	3.31076764239937	3.40253880264669
1700013B16Rik	3.42157303895803	3.43171372304032	3.22226467688864	3.4983323990323	3.40463134309274	3.39966358535029
1700013D24Rik	3.43350326358811	3.30565135902473	3.37950242121916	3.57189334534918	3.45933175706078	3.50839438472539
1700013F07Rik	3.31782386924491	3.27079157889232	3.39670158880672	3.44301648780613	3.35325642349213	3.34217167086561
1700013G10Rik	3.84513708363667	3.98082797370222	3.88919359007406	4.0161202621416	4.11757306835104	3.90977731058262
1700013G24Rik	3.46336105208148	3.40084431757224	3.36414593994053	3.55383662541879	3.50967685365219	3.41850655177268
1700013H16Rik	3.32191613017145	3.35125134120557	3.43078860229499	3.40207167559927	3.37049582860105	3.3910352801578
1700013N18Rik	3.60296827636377	3.4581906536992	3.58830125908819	3.52475432721118	3.49914013346283	3.51698082122307
1700014B07Rik	3.45784136922798	3.45435352413393	3.28086548858621	3.28519475996101	3.39107268456315	3.38312098043057
1700014N06Rik	3.40064489942231	3.16051707761047	3.42477787888097	3.23294494303151	3.28584335366443	3.34729336674937
1700016A15Rik	3.86799664606367	3.84381603309175	3.70737498535654	3.62163676155495	3.66457284779483	3.62886683680313
1700016C15Rik	3.37985902983438	3.46679728536682	3.46466111848898	3.34632350869699	3.35315386133288	3.24073645810432
1700016D06Rik	3.41493203285095	3.59327006044108	3.37937924574255	3.46120298388778	3.55086026943271	3.60237731026529
1700016D18Rik	3.35841535555496	3.55238225927972	3.29922860584477	3.46962057159669	3.37514965128804	3.55331101349365
1700016G05Rik	3.49620376387006	3.48079203827751	3.35664515319485	3.58145415736138	3.50877620579887	3.47731628821141
1700016H13Rik	3.56513455737557	3.53516649057091	3.44110166207974	3.64821965415567	3.54955357068198	3.56358943249226
1700016J18Rik	3.68809409148004	3.86385462091454	3.68991779222654	3.95416916958831	3.97334759998288	3.98967354596148
1700016K19Rik	3.56705718357205	3.71570864687989	3.5183261470794	3.82086604039057	3.99414639072727	3.9837195869391
1700016L21Rik	3.56371417103759	3.5417961200909	3.41914240265522	3.25052074851826	3.38528927578161	3.29199099614346
1700016M24Rik	3.24725467869662	3.28086548858621	3.33891800014203	3.33000127280921	3.36542065494193	3.2352263791498
1700017N19Rik	3.27475330834172	3.43600807033767	3.24105225356116	3.34025408393898	3.33513547010223	3.29835055763624
1700018B24Rik	3.27796284685743	3.35923193931664	3.32453043472208	3.40459439205456	3.41092641318112	3.41392018649169
1700018C11Rik	3.61144316030637	3.41924823911423	3.63449125960031	3.56714895418613	3.4904434999449	3.46854577898664
1700018F24Rik	3.59096832061191	3.49720964424269	3.52372780351365	3.25096195281048	3.32942519325548	3.35061648982499
1700018L24Rik	3.35476957068142	3.45226630736721	3.41334462231921	3.41946110420744	3.41909100229399	3.39291858988915
1700019D03Rik	3.47434788446362	3.34289709474358	3.44713129846723	3.53161213115771	3.39345730141967	3.48502826525944
1700019E19Rik	6.41006185771539	6.61860370976772	6.37748801875977	6.31478571575265	6.48797365201604	6.16336505214871
1700019G17Rik	4.20998852470268	4.36326655047961	4.13170706631631	4.67090366744343	4.47114468176176	4.70447439614801
1700019H03Rik	3.65997366437902	3.65175070943574	3.68624161866443	3.49101653826015	3.53305208394634	3.41630469869341
1700019L03Rik	3.58855604574625	3.48117646192354	3.53325350255018	3.81958536755993	3.97595744092251	3.99634340842348
1700019M22Rik	3.49330831582913	3.28083985810409	3.53002609768437	3.31337329043477	3.26322090555084	3.28933115041306
1700019N12Rik	3.78051479586009	3.61606961737243	3.75278392203392	3.59931012288297	3.7338997219111	3.78969990840159
1700019N19Rik	3.46833249143785	3.32358175999452	3.45144525272986	3.49319385849365	3.41031475872907	3.37937924574255
1700019O17Rik	3.35996927261158	3.47050949441218	3.40665005997416	3.41293447474355	3.34746501782598	3.49370606801095
1700020A23Rik	3.48174252141372	3.2637419403996	3.52164877281869	3.29823210519357	3.30973842116622	3.4922666635549
1700020C11Rik	3.88936830438476	3.75991680112615	3.84441651470843	3.7789825837582	3.61476429505388	3.75303116222147
1700020D05Rik	3.48040728225355	3.37751490696502	3.42852190913464	3.6252970033805	3.4165744335791	3.63346580359641
1700020I22Rik	3.49283842259122	3.42844685442583	3.39690879012324	3.27628547325157	3.52696620026981	3.20590935575009
1700020L13Rik	3.46139751930793	3.36270337722689	3.38541938203825	3.27668845361638	3.32042962067331	3.43014091334468
1700020L24Rik	3.2758923607777	3.17524903860365	3.4587384292947	3.30179740505141	3.31712203447984	3.29924910312367
1700020N01Rik	3.24613196953773	3.22406450941869	3.3952274165509	3.40407267524318	3.41673048118686	3.34952241694812
1700020N18Rik	3.36385415571338	3.51257165653405	3.36865450033567	3.35461490101447	3.34239975192685	3.33396310531077
1700020O03Rik	3.54085205520677	3.50234511112845	3.43102435865403	3.51340410926133	3.44675128299968	3.39455992392399
1700021C14Rik	4.43375736565039	4.49091118274743	4.54555979707089	4.42691140653162	4.50640479495236	4.39688366770749
1700021F05Rik	6.20339107410154	6.30894905603426	6.15918224493781	5.87646816343382	5.87156272418563	5.73065342105531
1700021F07Rik	3.44442132162081	3.39997033248646	3.30403571297294	3.31805832599794	3.3992371222464	3.4721871598971
1700021K02Rik	3.6618854122448	3.5939813926798	3.56462958206129	4.04406184073976	3.9201788085424	3.9713770157718
1700021K14Rik	3.32602307728892	3.41474736971725	3.38000225768112	3.74519351113651	3.84079677529116	3.65333436919911
1700021K19Rik	5.24400076917353	5.3543894519689	5.20966589290634	5.41591120070677	5.38743041786347	5.28187115390865
1700021P04Rik	3.58574908645743	3.55111115211744	3.45490958792101	3.35537961928925	3.51999949593472	3.46182721642798
1700021P22Rik	3.54968529498135	3.61760989362721	3.53447735415918	3.595139679426	3.66223202725398	3.58338930849513
1700022A21Rik	3.36414593994053	3.39373025642571	3.3899570893864	3.4072419454176	3.37056032569104	3.22607862576796
1700022C21Rik	3.74086861864224	3.71957152836421	3.57648641778268	3.6371957226115	3.51971091463216	3.57078437051296
1700022K14Rik	3.48854824266107	3.3517737010491	3.4615159572673	3.30441823224255	3.38429572674907	3.44534532579478
1700022N22Rik	3.33225610190359	3.39967745523025	3.41109465934414	3.35184284667132	3.34070421053379	3.32768117461836
1700022P22Rik	3.30780723167091	3.29910271604267	3.343115218903	3.53722017419568	3.36113337287251	3.52202323456203
1700023A16Rik	3.49546675539444	3.39508214475762	3.44665071652992	3.58447443436102	3.39981907670898	3.57728815682292
1700023B02Rik	4.43438413200171	4.62253384443693	4.22126966513701	4.36018397571474	4.42328521649609	4.25185962387659
1700023C21Rik	3.50295929014601	3.47959942250129	3.36202130104259	3.25237523658556	3.33329037088156	3.34942492140301
1700023D19Rik	3.37093286936792	3.32566578679154	3.47188573863868	3.45513205582405	3.28458778772284	3.4421263553298
1700023E05Rik	3.4895960729697	3.60366077411781	3.49570521067454	3.49141672568364	3.43007464243651	3.39860793724915
1700023I07Rik	3.36774011949406	3.31744673052053	3.47036359905082	3.53807237821482	3.43982538972412	3.49285811377724
1700023L04Rik	3.43345748234733	3.29432204363919	3.38053393513614	3.23910565604081	3.41152771623792	3.23558018631657
1700024G10Rik	3.8307376156167	3.72260567080356	3.74795274358509	3.35940135625509	3.55575606853595	3.4323445447916
1700024G13Rik	3.39940578361393	3.36231330401421	3.51214901846731	3.56563936035827	3.43228873714247	3.55249894304799
1700024P04Rik	3.4251575379257	3.28351869585714	3.37853822104309	3.51982613476673	3.39408950687059	3.4603498802761
1700024P12Rik	3.53878042064644	3.4193048462286	3.49996826792117	3.35607864990168	3.4491531801039	3.53250409286354
1700025D03Rik	3.62430841231374	3.53384326656933	3.54935046819604	3.3590532990097	3.51836332889053	3.47569046209595
1700025E21Rik	3.46306933461422	3.4561721342501	3.30358457052281	3.48014405706287	3.36172952542068	3.39355148385264
1700025F22Rik	3.58738530961783	3.38497569540186	3.6183829340055	3.50494679534151	3.39714054113026	3.42395110225153
1700025G04Rik	4.25551444623297	4.1692447918245	4.17352573323875	4.33220177301174	4.30384757768021	4.15320204364663
1700025K23Rik	3.73176612785439	3.83745742873754	3.80099047267152	3.6861732832794	3.76198950499636	3.61236508183023
1700025O08Rik	3.44001721392145	3.34090780057358	3.3508587296663	3.13462346976262	3.25713761972441	3.1254121359275
1700026J12Rik	3.44638990286323	3.38125916186255	3.48745604511898	3.3530200414338	3.46751169545218	3.33199963748309
1700026N04Rik	3.24681989688617	3.22784824026727	3.39423602469117	3.36638040193034	3.36980974509998	3.28672897851593
1700027A23Rik	3.39879933656884	3.41753386816375	3.4645966290624	3.75784661304139	3.68984764785664	3.67410474433602
1700027D21Rik	3.48067698086496	3.37981698822612	3.415864561476	3.29947505781552	3.3573039265671	3.45523812891425
1700027J07Rik	3.37794722764404	3.22342238401977	3.30572139747361	3.50306961261495	3.40347741917132	3.41303389374646
1700027L20Rik	3.45682506808488	3.34987350840037	3.38592314242725	3.29669376813232	3.38283530652894	3.42423668178921
1700027N10Rik	4.69294864674031	4.75814502922907	4.70447439614801	5.08320939085742	4.91578600277983	5.07716118633533
1700028I16Rik	3.46252740566844	3.37312004110772	3.37847045443012	3.22563484520238	3.36711856011713	3.24516736462583
1700028J19Rik	3.48135211502267	3.45788823188764	3.34630551232826	3.2948142543981	3.46380041124247	3.33478569920916
1700028K03Rik	3.59547795499418	3.59820980266698	3.46905079879683	3.62135765136531	3.47481055676445	3.5804994629502
1700028M03Rik	3.39383822765409	3.28392716451165	3.27827862593332	3.09903915302069	3.17164921373045	3.15754274306482
1700028P14Rik	3.42390279208703	3.24356390807779	3.41849147411889	3.54876404184432	3.53843145604193	3.37018477904512
1700029F09Rik	3.34060766086469	3.35692682140406	3.36587320725555	3.49859692172825	3.37123700460395	3.47016622759558
1700029F12Rik	3.37474023638529	3.33770536976531	3.42837590274728	3.44678817094804	3.42296577527784	3.42056682386708
1700029G01Rik	5.73460364304272	5.61225509557721	5.65823506292064	6.27765107758488	6.32322516709703	6.25870336430611
1700029H14Rik	3.41496030426737	3.44330418375178	3.44408485692345	3.46005336673671	3.53661046448391	3.43050387870774
1700029I01Rik	3.225949041789	3.32561582041352	3.20082482005114	3.42020289558093	3.35872159834577	3.5872451020387
1700029I15Rik	3.46180614375238	3.3909593393739	3.37028585188609	3.50339399623007	3.45593282119827	3.36009378441644
1700029J07Rik	3.49592194182071	3.4979123893438	3.61679427163543	3.57999072076271	3.544944667818	3.47188573863868
1700029P11Rik	4.68245971856849	4.62920118158634	4.73296311676433	4.5057810602281	4.50166178663909	4.48153832656565
1700030C10Rik	3.47839454084522	3.36865450033567	3.42140140331191	3.41327071671286	3.58478728571135	3.54619571048095
1700030E15Rik	3.4238085731763	3.37425107642645	3.27375568339731	3.32289990034114	3.40051949749239	3.4858690141439
1700030F18Rik	3.55908980502614	3.44476708575929	3.52200017683392	3.50725430135912	3.4693668837783	3.35514387155244
1700030G11Rik	3.42004605502222	3.32661099501709	3.32042962067331	3.48639290662575	3.40705926178237	3.36448907091592
1700030J22Rik	3.59199205652671	3.71132197571539	3.67007248261848	3.6209042883151	3.59382662209063	3.69563997232792
1700030K09Rik	4.82433308865864	4.86276105986963	4.86678572937498	4.90885200478537	5.0086981458754	4.56698696036702
1700031F05Rik	3.42453811306336	3.61071211554355	3.42521020142862	3.42981991108932	3.44555536138822	3.45500413410323
1700034E13Rik	3.49138627645088	3.32641767295757	3.4979123893438	3.41488445613172	3.285499436958	3.29688998281945
1700034F02Rik	3.42563828310026	3.43953249265442	3.22469652434535	3.43673387841341	3.28945835863689	3.35109342513218
1700034H14Rik	7.33633164787966	7.43992245828733	7.29639041461337	7.30781673683895	7.19074978431729	7.21301211025319
1700034I23Rik	3.41502463182657	3.50186130235243	3.52493319836723	3.44856848737367	3.55246597930995	3.42865431445488
1700034O15Rik	3.55486341509692	3.50930418660777	3.45200536809742	3.51343661819499	3.30486080363432	3.52123771633888
1700036D21Rik	3.52797104709596	3.59063385112956	3.50709367994741	3.55951427118086	3.49777146796802	3.59797728979808
1700037C18Rik	3.62341948843111	3.63221070784444	3.76002629741726	3.79600266521479	3.80798618106201	3.63248488089921
1700037H04Rik	6.62756207965813	6.54787726068392	6.77928802596617	6.5473264842072	6.65882541364576	6.2270837789113
1700039E15Rik	3.44385387231199	3.35830756525927	3.40343190939841	3.31881441312604	3.43937331272684	3.38702379285934
1700040I03Rik	4.13652163157522	4.23662141277685	4.17050673083767	3.94337613303816	4.1144987876542	3.91994806834087
1700040L02Rik	3.34811600523753	3.38690993164839	3.35347074069029	3.50486765459613	3.45880184817659	3.36072914139109
1700041B20Rik	3.37967421489831	3.45101709377532	3.37236182148462	3.56789216794439	3.47754762687448	3.5171756811308
1700041C02Rik	3.50671290316865	3.5984580462075	3.53623217639523	3.66364501031859	3.61488409507543	3.56017385602372
1700041I07Rik	3.31528482217006	3.43449578367438	3.33140106770498	3.44273373002685	3.53606081884449	3.32196450842737
1700042B14Rik	3.43333934776553	3.59625778682231	3.41838677158935	3.32453043472208	3.35065488727894	3.33900153805972
1700042G07Rik	3.45444984723612	3.49493528783582	3.53500238095565	3.62001489275621	3.56517181147652	3.48811556103365
1700045I19Rik	3.40727248446915	3.4815451350342	3.47754762687448	3.46530183811912	3.48703942784614	3.58757653124715
1700047I17Rik1	4.16706804571516	4.21935507421049	4.12194527085339	4.21279057794753	4.12315713354607	4.25694379842935
1700047I17Rik2	3.45420648564343	3.41441354097055	3.46487852947333	3.46933370968196	3.44665071652992	3.3947712072174
1700049G17Rik	3.49117320350734	3.59697615860127	3.55651548084589	3.52118253002558	3.5381008534934	3.48337931080278
1700049K14Rik	3.45347741150269	3.41537692058472	3.32318628943953	3.5232945486859	3.41822165800512	3.44618367282545
1700049L16Rik	3.3504500927899	3.46032053872284	3.39329498660411	3.46657414795172	3.48276269812736	3.45435352413393
1700052K11Rik	3.61494608909753	3.76022444001684	3.66426351942663	3.62757234789068	3.75248168198364	3.49265545798169
1700052N19Rik	5.59213885801811	5.56968224121933	5.3886594031103	5.24079728321214	5.29943319617695	5.46324446852217
1700054F22Rik	3.45801165968082	3.31559800642331	3.42334116869819	3.27426906396497	3.46021040406342	3.27998081700186
1700054N08Rik	3.74951336439406	3.88136440079384	3.79118999970891	3.74151960577535	3.79585748097563	3.69285766405917
1700054O13Rik	3.22784824026727	3.29176838804723	3.2850983154683	3.36285529333642	3.39987574080351	3.29869799392249
1700055D18Rik	3.44283927542503	3.35970300339261	3.35179684839236	3.39430854557638	3.31035123522917	3.21401929024212
1700055M20Rik	3.32026931765716	3.46007720287125	3.3145330501896	3.38630269077954	3.37905925499404	3.39342130760655
1700055N04Rik	3.40888068280924	3.37632568898632	3.23882005297419	3.47490512942201	3.27925760699477	3.45940506250521
1700056E22Rik	3.47410798159739	3.30699782340478	3.46849713872231	3.26683969306039	3.38916602320626	3.33157815147422
1700057G04Rik	3.35732935926031	3.25736357802215	3.54438722141672	3.33913282448005	3.29170938981417	3.44068644527478
1700057K13Rik	3.5371669646875	3.52626077774566	3.38104909734615	3.37692977552346	3.31378791728381	3.43123571742811
1700058C13Rik	3.25646750180522	3.30289262419826	3.33551841613316	3.45601215269598	3.61467779154256	3.30951730671988
1700058G18Rik	3.49613157763422	3.46649159694783	3.36176124045307	3.28186257142004	3.37309602332952	3.3914646149397
1700061G19Rik	3.33250539418265	3.43641707688993	3.32023116801367	3.3433562725042	3.29368380373484	3.45047492607347
1700061J05Rik	3.32894952894979	3.47203650347718	3.32365389795832	3.39484723696693	3.37499803167742	3.42121669803753
1700063H04Rik	3.27887406191082	3.35737611853508	3.32822271517924	3.3525538259014	3.24569094293323	3.42677872981288
1700063I17Rik	3.5059268386237	3.44759577610821	3.4051681906444	3.50843656793106	3.47217445038511	3.60505100844993
1700063K16Rik	3.49424833191053	3.40814616685498	3.42085136676594	3.28713834137452	3.46802138034991	3.30758728811183
1700065A05Rik	3.35470430979799	3.45841442177078	3.40674678131331	3.27827862593332	3.17223103161515	3.28552728195284
1700065D16Rik	3.49026045245548	3.41023190710891	3.42079672917899	3.55933998444599	3.49570521067454	3.44696565675649
1700065I17Rik	3.40905699783323	3.56353644917667	3.43897796319461	3.36882944163886	3.40249335114382	3.31669450638008
1700065J11Rik	3.19676865974021	3.25014716813711	3.26940183995195	3.41310551024976	3.37969215600183	3.41416286619433
1700065O13Rik	4.91578600277983	5.03026581757457	4.97558891492114	5.17769920525311	5.1308374650342	5.26543021450575
1700066B19Rik	3.40733864502709	3.21306374496993	3.38918876111207	3.29831144460088	3.46793034967279	3.34073600419356
1700066J24Rik	3.16199848608352	3.24969635609928	3.18704431538893	3.38107324950763	3.37221519493353	3.38572692465039
1700066M21Rik	3.42458825039442	3.31119959521163	3.34757960649879	3.52898260822897	3.43605698706714	3.44090169173492
1700067C01Rik	3.33813090804737	3.46266386705149	3.36003566958042	3.48930675294733	3.50651074410251	3.48481317033112
1700067K01Rik	3.45690337440928	3.54245281455456	3.54074607465806	3.47820339387478	3.4951216754295	3.6068287500308
1700067P10Rik	3.41439664911899	3.27978324778013	3.35061648982499	3.48943643724955	3.36802369153063	3.41160472904361
1700069B07Rik	3.35081091899382	3.51206754255985	3.33284526266814	3.37825632124137	3.29338181615104	3.45363618343673
1700069L16Rik	3.50486765459613	3.36476357443626	3.48214138282219	3.34400575961132	3.47466875582845	3.47711999680402
1700071A11Rik	3.98048074579721	3.81949745348117	3.95001642527503	3.84647145421273	3.88849988784561	3.86060015710501
1700071K01Rik	3.44652583989658	3.55448019027684	3.504761556788	3.39021344950655	3.36197723603197	3.51406410045998
1700072E05Rik	3.60255762078235	3.50980360044459	3.59950864396987	3.53057240137281	3.44856848737367	3.50311743484155
1700072O05Rik	3.29201310783101	3.3642205588751	3.34802090277067	3.46150010122798	3.48268070351234	3.44085823590314
1700073E17Rik	3.31143529650558	3.37896862364968	3.32682205172943	3.52564944054073	3.4081039875604	3.49466288916995
1700074P13Rik	3.39000111261503	3.41856569810421	3.44000436550243	3.48813840401892	3.31652363409065	3.45729801462567
1700080E11Rik	3.30160122577965	3.38982150567706	3.29272093033695	3.44478085738309	3.52936178882811	3.4981151610562
1700080G18Rik	3.62298510827315	3.52502278131037	3.55590684204076	3.35454356342166	3.45454124271516	3.52383413619127
1700080O16Rik	3.30307409823881	3.45897563500607	3.27628547325157	3.40106604407199	3.44831590204441	3.36471829937813
1700081D17Rik	3.5017900972117	3.48545060617623	3.5643704899877	3.50286121439176	3.45395030900119	3.52818787849726
1700081H05Rik	4.48969241062588	4.42137434213265	4.71376540854691	4.75024079214077	4.77950941752312	4.73149253227251
1700084C01Rik	3.42444551938484	3.45880184817659	3.54319905957811	3.46674944175935	3.6358551376446	3.44956973874688
1700084E18Rik	3.74429560122615	3.75466024413749	3.90537103538161	3.84843885335305	3.82403028148405	3.87899958225148
1700084J12Rik	3.33941329477917	3.37286227264868	3.34705738902732	3.52729767669407	3.47530884934576	3.39569514705898
1700084P21Rik	3.27460833379187	3.35248721189311	3.32333910624072	3.38854684228293	3.32836206697537	3.44821969338927
1700085A12Rik	3.4122235767387	3.3733296166268	3.30510251448472	3.3678843001333	3.37421151578738	3.42268819487303
1700085B13Rik	3.61679427163543	3.51088764913628	3.55825069651345	3.33396310531077	3.34915284023394	3.55523637892284
1700086D15Rik	3.31161240473954	3.3740513586781	3.3838286702049	3.36791149466742	3.26692803967134	3.44898532499974
1700086L19Rik	3.35315386133288	3.39495023218172	3.3596858786829	3.6146251269536	3.57404012181331	3.50391481950377
1700088E04Rik	5.10099250975021	5.01749948311131	5.34059355532698	5.32078483479421	5.47660993285917	5.17671303691412
1700091H14Rik	3.34643783077456	3.44313415072863	3.40135225435048	3.35182123406127	3.39153567927444	3.2754016079334
1700092M07Rik	3.48475005932655	3.44525310679318	3.35899129326967	3.34574341298922	3.42804022034026	3.52247869724813
1700093K21Rik	3.41888051369186	3.52622670379091	3.4067538401592	3.50241119339464	3.4683564101906	3.38494398294683
1700094C09Rik	3.39710549021987	3.48252376190986	3.4961129603106	3.34626835479696	3.26564629198749	3.38603476511654
1700094D03Rik	3.5233178461308	3.41548608022741	3.47466875582845	3.33826729260168	3.49391383196927	3.44060171145827
1700095J03Rik	3.32033511358432	3.41289188588155	3.36681917433754	3.36411684561156	3.32309452794472	3.32675737315077
1700101C01Rik	3.43736419054663	3.29597909248904	3.38920144488529	3.31468010948603	3.3214937598805	3.52721750275799
1700101E01Rik	3.31618970151544	3.4061793370827	3.36345429677354	3.37878422156484	3.39231663678647	3.30210882286966
1700102P08Rik	3.52518905313533	3.55796858773548	3.3110202646375	3.32757264268812	3.59096832061191	3.27952600502991
1700106J16Rik	3.44598188829507	3.3664112798642	3.34203893692401	3.22989949814459	3.34261664950507	3.28321365037289
1700106N22Rik	3.35009280157725	3.3899643012304	3.46364672297659	3.41162450217479	3.39857014272763	3.44461697580258
1700108M19Rik	3.41808607158887	3.36236161148525	3.55888127246667	3.55214774744933	3.48599825816905	3.47871853310431
1700109F18Rik	3.46677736318236	3.33431543339366	3.42707063471869	3.23385636170765	3.31303239192693	3.32333910624072
1700109H08Rik	4.58647581250785	4.74128370898266	4.60637537465069	4.81751511673258	4.89193036632097	4.73994504637233
1700112C13Rik	3.45426256667032	3.36633982311736	3.37469776512396	3.43668259056393	3.26673635787528	3.37330121437473
1700112E06Rik	3.35276606918214	3.43757273158625	3.42567156401372	3.52324374428633	3.37261125653745	3.48568292379214
1700113H08Rik	3.36968106313059	3.29399774493889	3.21486568460375	3.50269191300258	3.35493355159091	3.45766093826446
1700113I22Rik	4.3806373470955	4.41195203942229	4.15751364318052	4.36064927235696	4.30937442257457	4.20949775675185
1700113O17Rik	3.44173018441586	3.59202415477811	3.38865362264714	3.82253288276299	3.82152179229577	3.64456934764195
1700120B06Rik	3.54832634127873	3.43157098187917	3.50671290316865	3.35237690839403	3.38077624943337	3.57714367812536
1700120B22Rik	3.53544853219184	3.41098312538935	3.51020251513747	3.40358260909795	3.333229329346	3.30574605202612
1700120K04Rik	3.3952274165509	3.39714054113026	3.4733407313317	3.54245281455456	3.56785340936536	3.35651159171597
1700122O11Rik	3.357504351949	3.48014405706287	3.38830367861088	3.41543194495866	3.35816338178849	3.44014454956094
1700123A16Rik	4.53180338194791	4.58208852097621	4.65003829130169	5.10220214759301	5.19086671019146	4.97936655015007
1700123D08Rik	3.66066402071403	3.73185186728819	3.73185186728819	3.56868836024744	3.63794970933692	3.65009446834341
1700123J19Rik	3.33154511930965	3.3652165058078	3.44300410179909	3.37653463501203	3.34861620288996	3.39577475606018
1700123K08Rik	3.55314692229711	3.5492471051974	3.39811227832991	3.53795489358417	3.51178866515113	3.44204115692452
1700123L14Rik	3.50752865993474	3.35061648982499	3.49931222127465	3.35757360345566	3.35364529384037	3.43639808196703
1700123O12Rik	3.56789216794439	3.42317939904224	3.54619571048095	3.29245234649892	3.39170662601347	3.40419851392631
1700123O20Rik	6.69582169659594	6.6723408092269	6.71630448530032	7.07857946169068	7.16811855977864	6.9552256568522
1700124P09Rik	4.17239550185614	4.16423532058591	3.99654733582985	3.79009560331537	3.71017819526199	3.78154131391666
1700125D06Rik	3.51762281486639	3.51113354210094	3.37007822231583	3.44026790189045	3.25983106044999	3.39075402547878
1700125H20Rik	3.30205027222592	3.32787612425646	3.40785282835301	3.40639159804527	3.41764664188243	3.35589802721285
1700126L10Rik	3.49897082396331	3.41332180475282	3.43701192816528	3.58732371974949	3.45042333922802	3.54435711594764
1700127D06Rik	3.38551386325729	3.44501793083433	3.45347741150269	3.54009787943195	3.44863533079702	3.48941832470275
1700128F08Rik	3.42384631740704	3.43309662268463	3.51789434032061	3.48524535920178	3.37933152506473	3.42870515372028
1700129I15Rik	3.17036209194664	3.2379494427661	3.22383888688695	3.40104062952678	3.46780203689523	3.2861072857261
1810006K21Rik	8.50827013253131	8.75730758492096	8.32006686511566	8.13050545059514	8.17913509155317	7.94092697070588
1810007M14Rik	4.01849830760703	3.95001642527503	3.90802737459007	3.9093651800393	3.79500543195511	3.83990049152422
1810007P19Rik	4.17646550903947	4.32692970513061	4.10675193889561	4.43948653057553	4.44025739160917	4.27428331024038
1810008A18Rik	5.49978082760385	5.33111192907826	5.65185006234814	5.51509391398251	5.82063936747744	5.06032857038947
1810008K16Rik	3.42051407371226	3.26418867188039	3.38660505625547	3.45518299433794	3.33711847038134	3.35246785691855
1810008N23Rik	3.20192770451802	3.32995839662652	3.1978517571512	3.34244115320276	3.26341845140879	3.37768887317844
1810009A15Rik	5.69106593497346	5.811717385406	5.73622170502524	5.37682255643745	5.43956144588549	5.29805339299684
1810009J06Rik	3.44206415814137	3.28362940860879	3.42623327587404	3.62472054425197	3.56943117649067	3.49249749592694
1810009N02Rik	3.86126859511799	3.94056080290099	3.87397341489083	3.80462015046267	3.73424859823641	3.72275029754767
1810009O10Rik	4.09550032100295	4.24141162148568	4.02703341508226	3.93065256726085	3.77364311269868	3.93146776491347
1810010H24Rik	3.43440881291754	3.33517231708051	3.35279714748602	3.40023055480614	3.20983096594037	3.33548542687672
1810010M01Rik	4.53450811182331	4.60225090661388	4.5364348294384	5.63170141951805	5.4791351675926	5.6230428209658
1810011H11Rik	3.46357447343461	3.39429126456895	3.36136278756795	3.50738798904639	3.43486764252169	3.58841070349249
1810011O10Rik	3.76928275905331	3.65477878998902	3.69689372203553	3.51659226781982	3.56789216794439	3.78933409580241
1810012P15Rik	3.33313681020617	3.36494094797221	3.4459170207083	3.42887715068871	3.57250243738242	3.2908409640822
1810013D10Rik	6.92350535104699	6.80711822405148	6.81796821282422	6.49581135450893	6.58430581773347	6.71017031126339
1810013L24Rik	5.99404349239457	5.88988314445331	5.89372060581381	5.8942565522468	5.9114677700769	5.68164481574583
1810014F10Rik	5.33786151193241	5.05661745552259	5.38575164203644	5.14436333766769	5.37682255643745	5.21635007043148
1810015A11Rik	4.12358688220953	4.25085182362941	4.1321984145087	3.69970724284609	3.85042825152293	3.69435153818907
1810019J16Rik	3.4733407313317	3.63510166355133	3.41552261485162	3.7772046224229	3.74003981077984	3.625620406287
1810020D17Rik	4.83470684161318	4.77929663844246	5.00530426227606	5.07752706485282	5.27840314933717	4.98458990540047
1810020G14Rik	3.51588192822941	3.4558056010973	3.45344768992709	3.63144571957464	3.59934029803806	3.472918709147
1810020O05Rik	3.44483026439232	3.34695090376269	3.35807298203776	3.31217024263155	3.38584505188361	3.46685821797579
1810022C23Rik	3.65195603700335	3.65517408843897	3.4766825206454	3.56414919704284	3.42876014983774	3.51920896932533
1810023F06Rik	3.28443916301268	3.26198566450748	3.43586945280772	3.4176337766265	3.39629862835706	3.46359602177291
1810026J23Rik	4.5364348294384	4.49757212737057	4.69049905169708	4.71277372641037	4.80899622287003	4.76784966950755
1810027O10Rik	9.30378963505456	9.24411973617204	9.46492367083094	8.91837301577568	9.10098375780833	8.88699292854534
1810029B16Rik	3.49408517049561	3.69849870979946	3.3862016311878	3.62101952475376	3.52475432721118	3.53384326656933
1810030J14Rik	3.41046901448745	3.50485784800254	3.46293489226791	3.44887574045049	3.48709341906444	3.54908516401354
1810030N24Rik	6.43255428169803	6.4993817941093	6.48759798169604	6.78539499059808	6.88284509747393	6.81997129251466
1810030O07Rik	3.41027349238396	3.35720291960614	3.26097774322102	3.47165901018133	3.44670105647701	3.28317645773445
1810031K17Rik	3.65668926666725	3.66090240565707	3.47985274247777	3.51425983946696	3.65382757049865	3.70472016903149
1810032O08Rik	5.05046660649822	5.06512678839358	5.20342794784782	5.27685641407676	5.50612845964071	5.04927885735868
1810033B17Rik	3.62622253520512	3.70492354205318	3.6475095553929	3.73477167249007	3.65989494023313	3.65763011745843
1810033M07Rik	3.41080012820353	3.42672553520086	3.53658839368635	3.34210000004573	3.29806883529716	3.44291052144605
1810034K20Rik	3.38992096879984	3.49322571097081	3.46730247794199	3.51365561878004	3.55872774621195	3.53413325805934
1810035L17Rik	6.4822320166455	6.61231116294962	6.41705459402798	5.9151265699068	6.00088237697964	5.61798034101901
1810037C20Rik	5.15526468709311	5.29080574699149	5.0855039543805	5.36200495736233	5.20451619123451	5.35049017018179
1810037I17Rik	9.56192218622713	9.49404325638483	9.5041972972898	9.46492367083094	9.35613190902889	9.37872486416294
1810037O03Rik	3.52863831601954	3.42489623867031	3.47649424207646	3.36280673724608	3.48901317175851	3.51387363263613
1810041L15Rik	3.6048498405574	3.59953672364602	3.43416316256495	3.45729801462567	3.43542366430243	3.62298510827315
1810043G02Rik	3.97955159192373	4.07738608226154	3.9639667888769	3.85693652107884	3.82267995395992	3.93404816877005
1810043H04Rik	5.97562716552144	6.02508228105614	6.08563089111759	5.84286608052986	5.91929122134493	5.81267603395296
1810046J19Rik	8.75197080277618	8.66487137082162	8.62702831118678	8.62953765262815	8.68520357574507	8.65910032610027
1810048J11Rik	3.60723943274855	3.64993062853428	3.71431393979154	3.75968209986712	3.58413114365207	3.77651459199421
1810049H13Rik	6.09549793445481	6.06696425589063	6.11154546211944	5.89731649575978	5.96744760292231	5.79055368458793
1810049H19Rik	3.31712203447984	3.27876458289641	3.30099165538309	3.33286436651469	3.22024426418473	3.30110842120544
1810055E12Rik	4.80211944189505	4.87417988251508	4.8633329347391	5.05384373199352	5.1793120064148	4.73790867488917
1810055G02Rik	6.90805958406365	6.79439297578092	6.81073129170009	6.74988750077988	6.61111296983229	6.71665251863522
1810058I24Rik	3.87421933926188	3.83180355840343	3.73100566434057	3.49240672329276	3.53402082010865	3.77052713712886
1810062G17Rik	4.12793638226494	4.01624899028159	4.06739314844882	3.8842036510128	4.08010094143861	4.01316670199145
1810063B05Rik	4.70230018766218	4.63803349132681	4.92592907689165	4.75360035120236	4.6870433699967	4.86505652820625
1810064F22Rik	8.89765132927942	9.04788447339681	8.87089624469228	8.94957713034594	8.9464721411736	9.10390015801428
1810065E05Rik	3.84843885335305	3.92388954010769	3.9557156071406	3.76062423469384	3.77542203263303	3.8000112009863
1810074P20Rik	5.48352654038843	5.61421855911231	5.53196581908197	5.70801472549559	5.88620224172975	5.56897380738107
2-Mar	5.73563027977071	5.70476136077592	5.57281195842387	5.86595319007679	5.74463421480958	5.79371038827502
2010001A14Rik	3.54882569260353	3.52348838143844	3.41077357810552	3.34589794201209	3.46130673341629	3.49432459333027
2010001J22Rik	3.60910894735381	3.56768875847558	3.55055020323005	4.17212107606411	4.13448544601824	4.14883744097692
2010001M09Rik	4.39048756202927	4.27287644320074	4.32024580191777	4.39196720929821	4.37601069099109	4.20810544998085
2010002M12Rik	3.38940914446995	3.46222900278037	3.39053320131024	3.44186935820156	3.23294494303151	3.42372933142909
2010002N04Rik	3.32741464247264	3.29778317176544	3.39102207795124	3.40191877305643	3.27141956195395	3.27562213419806
2010003H20Rik	3.3264669019253	3.43129319941113	3.36382641795846	3.38203313067323	3.38878713679653	3.31510425216294
2010003J03Rik	5.1131741033392	5.1290399295682	5.23233437691811	5.18099845904332	5.38352093127319	5.09453839590003
2010003K11Rik	3.39393055806276	3.52157730005874	3.44693940027355	3.50616664863213	3.52388880978269	3.50606685204041
2010003O18Rik	7.24420092667335	7.20390176285957	7.38909453316075	7.44718164467045	7.21485608585179	7.51345833518882
2010004A03Rik	3.9075592136545	3.93053524536559	3.97402868890985	3.92078464990402	3.97283139519165	3.71001622303479
2010005H15Rik	3.30884957739379	3.44221671358298	3.30686520660005	3.39989227021515	3.44186935820156	3.36828221351344
2010005J08Rik	4.31730034094189	4.45959455804034	4.3401929112987	4.5209391262022	4.69294864674031	4.3401929112987
2010007H12Rik	6.79439297578092	6.64384512949546	6.77047180622279	6.61231116294962	6.4685288317955	6.55169479210835
2010011I20Rik	3.97657589518177	4.06638022814586	3.97086895904861	4.06843983716141	3.9336803485069	4.01073857737376
2010012O05Rik	3.5564884440941	3.49848270367542	3.45671065429406	3.32969774932629	3.36357217859108	3.53321889383554
2010015L04Rik	3.40379979298564	3.4243813452446	3.56394705059464	3.41631970678676	3.34911368582419	3.45110225741327
2010100O12Rik	5.23390375799609	5.03071180361409	5.24255795661677	4.98354847298404	4.9275556916575	4.83246372060746
2010106E10Rik	3.54509691798636	3.28606829735054	3.62130308826726	3.5170367513315	3.33384050494683	3.50447847865054
2010106G01Rik	4.28290352252473	4.13543398397615	4.24329694146245	3.79667349830378	3.9927315411796	3.93243796962716
2010107E04Rik	9.11212567419029	9.16614406144781	9.23462843815252	8.74804400549002	8.79788987936897	8.77675646227318
2010107G12Rik	3.34936185560568	3.48487131673415	3.30794105318584	3.34479764697542	3.50223770482664	3.23653550618349
2010107G23Rik	3.29667704270054	3.24788021703518	3.42731906865375	3.52144585586288	3.39449913529175	3.49735710088254
2010107H07Rik	7.70116500446771	7.48438424108993	7.72635449441883	7.57328648729305	7.50616452836672	7.4140019525125
2010109A12Rik	3.44887574045049	3.36623396503389	3.36048458457958	3.4610140735619	3.4751239624989	3.22267554045254
2010109I03Rik	3.43778095051047	3.40114985223623	3.29601059845087	3.37985902983438	3.24336923964958	3.24661001091137
2010109K11Rik	3.46135106109929	3.40179012878754	3.35823411765225	3.20402758716089	3.23825939283589	3.32974492763473
2010111I01Rik	4.42419032024805	4.30305605645176	4.53512564211564	4.53512564211564	4.53088854642241	4.52033383933385
2010203O07Rik	3.43096226980531	3.51082994969637	3.55688948695341	3.39269809151686	3.37109495291921	3.41935523240092
2010204K13Rik	3.25606595928179	3.34574341298922	3.29117662158518	3.34893002027026	3.23660535045592	3.37154114918859
2010204N08Rik	3.38393532798108	3.27578339295781	3.47037466235942	3.40457726784761	3.47602210890303	3.24187036052358
2010300C02Rik	3.34630551232826	3.50317631516132	3.33237311003635	3.48505308731048	3.50688077285972	3.52367458437064
2010305A19Rik	3.84917279536627	3.9904974255443	3.8425876884953	3.78666421367362	4.02975854653697	3.6738977437483
2010309E21Rik	3.42830495421539	3.41631970678676	3.25440755058365	3.62775655714464	3.52701821123576	3.54503513412478
2010311D03Rik	6.16171829161126	6.21475821568853	6.28779456660743	5.96415468013259	6.06623865168188	5.93672477298567
2010321M09Rik	5.93130794968082	5.90912051633552	5.94811381598696	5.90008089882275	5.93399965784791	5.83131404240721
2200001I15Rik	3.5343790880358	3.44821969338927	3.46427978817333	3.23882005297419	3.31192723883835	3.33756629959981
2200002K05Rik	3.3825614818895	3.23455250110236	3.29739045275386	3.27177813009297	3.39796713774461	3.33646898586701
2210008F06Rik	3.53171628329323	3.43318921821573	3.47446696814966	3.33405626970721	3.49077279400836	3.43184307194922
2210009G21Rik	3.70309612505464	3.59594959755725	3.62618723678405	3.53899524442457	3.56120419718306	3.57761774825529
2210010C04Rik	3.45288445827346	3.4425238110982	3.29186325773207	3.62810917312254	3.53849193645594	3.53441432558684
2210010C17Rik	3.37610724483291	3.37327771716852	3.53694515910659	3.42793441504297	3.50572378245062	3.37859740956231
2210010L05Rik	3.793012739147	3.81495636454907	3.58719227993422	3.89405730877009	3.82778621597586	3.7768495352212
2210011C24Rik	3.29526198557077	3.33491862951966	3.28002386107256	3.47087262873169	3.35709809708872	3.41268503091577
2210012G02Rik	3.72913432127383	3.65314253703007	3.61685054645451	3.53849193645594	3.48252376190986	3.59445098831071
2210015D19Rik	4.31455225057988	4.092669298456	4.32900956821013	4.21136223243563	4.54664961862977	4.17163155660483
2210016F16Rik	4.11875200021364	4.2811254185147	4.13558408634242	4.14171162398681	4.0735543546958	4.25551444623297
2210016L21Rik	4.79998313703615	4.70197477910043	4.705527535062	4.75770425877846	4.8187951165298	4.75652864911807
2210018M11Rik	6.90137873494702	6.63214664380828	6.9391786178902	6.76171896111209	7.0107704400918	6.83546774158496
2210020M01Rik	3.52396078089684	3.39213263283391	3.50505318202086	3.50669562340639	3.34245883728062	3.47804953759221
2210021J22Rik	5.15483930222938	4.99983127375275	5.35666327200782	5.27407060607887	5.17275871112977	5.21572640681607
2210023G05Rik	4.41431520431998	4.42419032024805	4.5323000256147	5.41112897569447	5.19027576309085	5.72670950509679
2210038L17Rik	3.49720964424269	3.64903952302768	3.5106877689703	3.60134222394521	3.50989216716613	3.54932318458916
2210404O07Rik	4.01892752053582	3.97086895904861	3.88705769681356	3.9451093172857	3.80406838875915	3.90492957518095
2210407C18Rik	3.36015032847901	3.49378973060116	3.38135097856774	3.3853440258285	3.46340338957208	3.30168721983987
2210408F21Rik	3.70027195622997	3.67194749642385	3.53987853421628	3.50680398585754	3.68468893750769	3.66077043935635
2210408I21Rik	3.51649251663102	3.44752329395809	3.43960121112098	3.39239065758202	3.49696510586318	3.58215627373403
2210409D07Rik	3.49701763382327	3.47320207522525	3.36707258644825	3.52298571098878	3.38786422877591	3.47241796065491
2210411K11Rik	6.57133298008975	6.49657218475684	6.69656797736344	6.68071134444985	6.65800727116852	6.55024191384564
2210412D01Rik	3.59961279641521	3.75379453708715	3.64053060732975	3.60633823980693	3.58719227993422	3.63069702278399
2210414H16Rik	3.40519260347235	3.46346515126273	3.53463395561975	3.48329567047501	3.46487852947333	3.55780946286784
2210415F13Rik	3.32504563828594	3.43135370522232	3.36016338038025	3.37739943802735	3.38039114336033	3.36707258644825
2210417D09Rik	4.12597819447726	4.02809008108808	4.04874178045159	4.1338430306729	4.36266345627054	4.22282416948887
2210418O10Rik	6.5240086711301	6.55609015622185	6.46792628591801	6.68349722606552	6.54174383890398	6.79287557269581
2300002D11Rik	3.59428612532967	3.59428612532967	3.56617587824092	3.53278420836687	3.55825069651345	3.48617627346153
2300002M23Rik	3.59777433862257	3.41499730665082	3.61494608909753	3.86568501250024	3.77611772006491	3.76928275905331
2300005B03Rik	3.44987183597865	3.55975503817535	3.45340167633293	3.60761723572907	3.4603498802761	3.56866639030221
2300006N05Rik	3.58151415933415	3.50756830158709	3.50531679399137	3.46118215480009	3.36581079452913	3.364304981218
2300009A05Rik	3.91718600415123	3.99348074943354	4.02136133556656	3.84158820810351	3.73680924164708	3.98629575879855
2310001A20Rik	6.46286533127964	6.31286432270238	6.72092586589863	6.26879971649765	5.92465919107047	6.40948166034046
2310001H12Rik	5.40727915132495	5.61050051968843	5.38081445802035	5.7147034272158	5.66903472883092	5.79877696668577
2310002B06Rik	6.48501238614786	6.1803431287063	6.5670742446797	6.29757928846266	6.50767330030117	6.40261348106187
2310002B14Rik	3.36012930937767	3.48535357220755	3.39057825169904	3.38097083452299	3.37061960802893	3.33080591725674
2310002D06Rik	3.47369473969563	3.42819775453204	3.35007275744606	3.27527718704272	3.42256717907822	3.32380055040856
2310002J15Rik	3.33515217184357	3.38840013913712	3.37689489427571	3.35539528823242	3.33680855226116	3.44526648154694
2310002J21Rik	3.46225625284927	3.37894671403825	3.37256198443228	3.30834460932691	3.48107468452389	3.35842541878489
2310002L09Rik	3.37930335210734	3.39663481372976	3.52558779428726	3.4018205391723	3.45618631180386	3.30067120842089
2310002L13Rik	3.51304426204609	3.57555121632485	3.57284460892149	3.43894443621447	3.47526679678209	3.20235209325775
2310003C23Rik	5.95792237187719	6.13234204300367	5.94052277479635	5.87506364517685	5.99026505634222	5.80856228173512
2310003F16Rik	7.00039806134673	7.01399558117539	6.77193706682628	6.61594792001043	6.94499699362286	6.55976584011055
2310003H01Rik	5.96685711418359	5.94689015475427	6.14780188656426	5.82381305892139	5.97444062939135	5.70553964652896
2310003L06Rik	3.32576270257972	3.37143029075343	3.31328587451096	3.42157303895803	3.26473956108186	3.37491812700126
2310003L22Rik	4.89193036632097	4.84260703465669	4.74590394883545	4.10293670126848	4.2021007661806	4.3366435502265
2310004I24Rik	3.94988109155323	3.92818356830217	4.13685946763072	4.06924751652727	4.16155164260449	4.02428477139621
2310005E10Rik	8.20927237519796	8.23943887044607	8.25424507706427	8.22962397282726	8.11015118399527	8.17913509155317
2310005E17Rik	3.23618002690672	3.28533606028098	3.31011596323963	3.40173836190247	3.41128397915199	3.34828388653157
2310005G13Rik	3.55083769692777	3.42839069191827	3.51369472293241	3.28843176196982	3.4316081235566	3.35202506374044
2310005N01Rik	4.19290361574816	4.2500559728635	4.22174810085378	4.01295754621109	3.8431976219084	4.01624899028159
2310005N03Rik	4.48427519816667	4.43438413200171	4.60265814659933	4.62820477219436	4.40534391115825	4.65886549741579
2310006M14Rik	3.5605072263733	3.51929780954153	3.43992375594116	3.31536372806252	3.470128494145	3.39510148820566
2310007A19Rik	3.62321951375195	3.79194513267713	3.64707237373165	3.94876336913565	4.15234901909404	3.72229587378325
2310007B03Rik	3.51070669531098	3.45138176095791	3.68171797888301	3.76155113711586	3.68363452866375	3.68662305550953
2310007D09Rik	5.42515603063035	5.28588924639526	5.70801472549559	4.26606844963017	4.34800135035468	4.16895265376894
2310007F04Rik	3.41895822898486	3.4949980422419	3.49772147075967	3.40061916776788	3.51287223929664	3.39839040716902
2310007F21Rik	7.08101486724792	7.10082045631687	7.23268038089056	7.35110006031702	7.29760729450902	7.43061038628974
2310007H09Rik	5.21635007043148	5.02185786923999	5.22077190150386	5.10741723156859	4.88757700108292	5.10420742208746
2310007L24Rik	3.57350390605757	3.50608759933874	3.49106898039786	4.39728802989838	4.26234411172777	4.33921114508571
2310008H04Rik	3.43810056943466	3.46196394290701	3.5740762531522	3.44898532499974	3.59876674857259	3.42564791652325
2310008H09Rik	5.68957114057554	5.72670950509679	5.81525931877839	5.43447140418048	5.49592468162666	5.41705387652786
2310008M10Rik	9.23965477700915	9.35044390385244	9.25857671694669	8.98702709662025	9.00112043808207	9.13765563144664
2310009B15Rik	6.76373661629699	6.78166530491629	6.92532814037241	6.71200496121063	6.65376957235382	6.83402733723672
2310009E04Rik	3.51425983946696	3.5978049370913	3.47115656959043	3.72260567080356	3.81603290223972	3.59244251820109
2310010M20Rik	3.36631085013901	3.42259327046337	3.36695718814335	3.39715414848612	3.32713573654972	3.24263120044586
2310011J03Rik	3.96735570635703	4.19154979677171	3.89857455737352	3.9455543304032	3.85251794943685	4.03485375714572
2310014G06Rik	6.86779657798258	6.73042608809175	6.80147158638874	6.47854546363883	6.36577703581139	6.85014826246386
2310014H01Rik	7.75580826050483	7.70116500446771	7.60851399956622	7.33395660958448	7.46676794865567	7.50344352722248
2310014L17Rik	3.48434528158123	3.59801299678167	3.54149801578318	3.38066200053651	3.40377863183173	3.41289188588155
2310015A05Rik	3.44672230039293	3.56823596762985	3.53649436524885	3.53157759383768	3.65911476371108	3.53006531602451
2310015B20Rik	3.34646341048525	3.31589691295006	3.42023883626544	3.47103328872298	3.32768117461836	3.44232167044649
2310015D24Rik	3.35411330607508	3.36540500987362	3.3905048673321	3.52483175898293	3.53378195474039	3.35972690906179
2310016C08Rik	5.01033877065589	5.08272937946905	5.05765560294858	5.151163931714	5.0368347373831	5.38051087452191
2310016C16Rik	7.66513290133203	7.65968449466453	7.48142336064004	7.14078415298622	7.10287603114695	6.97630163300485
2310016E02Rik	8.92782995182365	8.94330428830913	9.04788447339681	8.66290528078909	8.76947064004082	8.72221540926145
2310016G11Rik	3.5833322313542	3.50288193473432	3.50410857767744	3.3429670087968	3.45959967288119	3.488637826118
2310016M24Rik	8.67094406644764	8.50187952923629	8.63997694625019	8.62452495424141	8.65910032610027	8.67327626189985
2310021H06Rik	3.4243813452446	3.29220524412492	3.3672298696041	3.49911885971505	3.32919931720183	3.47280142600594
2310022A10Rik	3.45376454753023	3.51580100232811	3.42962333209	3.48974028817813	3.56972847449401	3.36317378798674
2310022B05Rik	6.76940217297164	6.68811557072788	6.66038027159492	6.38876254772561	6.79439297578092	6.22171630711214
2310022K01Rik	4.00533880150394	4.0806653201595	4.11238461197513	3.88904831223788	3.97833324408495	3.85548749168161
2310022M17Rik	4.71487923619481	4.75465229652405	4.46182140030864	4.54299581329928	4.69005918419506	4.73352719340796
2310028O11Rik	3.64807723936946	3.53712598320892	3.59039317443437	3.48826073667015	3.65430410464034	3.64910792124431
2310030G06Rik	3.40946290941755	3.40459439205456	3.50455116314378	3.50943527108006	3.34491595587851	3.51523660470819
2310030N02Rik	3.41206221092224	3.28304630672115	3.34081579799178	3.47554069688681	3.36094160110279	3.38152439359925
2310033E01Rik	3.4668847448228	3.62101952475376	3.54271742926939	3.41912419698867	3.46132327525362	3.48561708341654
2310033K02Rik	3.51840664775999	3.63934091579849	3.56304202283212	3.59103171858498	3.55212467556025	3.77106463392488
2310033P09Rik	5.2355511345914	5.36200495736233	5.28632745901412	5.00372461505389	5.00104515886242	5.03863396638448
2310034C09Rik	3.36426757241146	3.40947381334295	3.48040728225355	3.37973743412966	3.3199945209161	3.43415051888798
2310034G01Rik	3.47631079530222	3.33211790165842	3.45159700199938	3.20366050477475	3.22989949814459	3.33770536976531
2310035C23Rik	4.22886115822903	4.03219116642206	4.24538146265181	4.30557732351738	4.19655011737508	4.21114207655202
2310035K24Rik	5.12949667367166	4.86995416021076	5.19143345751428	4.9812291108511	4.9216062392905	4.83578198965114
2310036I02Rik	3.9037490693833	3.95720405851698	4.03285796368749	4.04320350818948	4.00101900375298	4.12888392680103
2310036O22Rik	8.79421615051043	8.87719686001238	8.89497384211757	8.72800517031594	8.79421615051043	8.73523939300588
2310037I24Rik	5.85374792534508	5.94886011992827	5.88620224172975	5.52261071335502	5.5957333154148	5.57417898942068
2310039D24Rik	3.32559160151418	3.43365710461875	3.35930240588901	3.3905048673321	3.4444530338336	3.33752990420699
2310039E09Rik	3.28118342319995	3.34034009633431	3.29797180772665	3.4139626017774	3.56552099595269	3.36953441453212
2310039H08Rik	7.87861909458786	7.77306994160506	7.78869260080401	7.75406905393295	7.65084194610326	7.70007788784236
2310040A07Rik	3.67577893051651	3.69576689308954	3.64140634160048	3.37126907415681	3.37251947139598	3.49874006228608
2310040C09Rik	4.23140168543213	4.102622957959	4.18328155402792	3.69904016822236	3.85693652107884	3.86883366803547
2310040G24Rik	3.57733818580002	3.64276486255641	3.61797324249172	3.56406977516531	3.50648959179527	3.48242253401867
2310042D19Rik	3.4745634963587	3.54647755894838	3.5750859887503	3.46858536090248	3.5740762531522	3.50729042308572
2310042E22Rik	3.51104868897582	3.44165703386726	3.43447344136991	3.51651951916575	3.42573202808145	3.42227604660282
2310043J07Rik	3.46184395539502	3.49671272683759	3.54911896825488	3.56371417103759	3.47327461805164	3.4786309722313
2310043L02Rik	3.41491991058895	3.28641411060746	3.33468100004311	3.27904482598478	3.39734626309016	3.35944644128756
2310043N10Rik	3.95617706394579	3.93564474569831	3.77651459199421	3.99862231717538	4.32477646331581	3.97042167054154
2310044G17Rik	5.50773405945441	5.44833939072778	5.63687308011591	5.75507283123253	5.62501867920271	5.68716969444146
2310044H10Rik	7.21077400106778	7.29043059213432	7.2084443865377	7.51444696622265	7.42515273429789	7.4436134303488
2310045A20Rik	5.15592413863812	5.15081034265366	4.96641410188781	4.69544577938159	4.58864655691626	4.61886194046894
2310045N01Rik	4.6870433699967	4.78284463756192	4.76157849251928	4.71608731163961	4.89530596733319	4.57792438336818
2310046A06Rik	3.30913713501333	3.32532190135427	3.31928005412685	3.4516534214697	3.30749592345503	3.3724692594564
2310046K01Rik	3.94933571712399	3.85230602110236	3.86204881570747	4.42808564779477	4.47883750534625	4.16399938980928
2310046O06Rik	3.75427000666019	3.67499107951672	3.65367879828241	3.6388912162598	3.55225297012686	3.54098776567142
2310047A01Rik	7.49350261275325	7.39858295472008	7.39858295472008	7.58617355448459	7.64713465054633	7.28111908616149
2310047B19Rik	4.76226912206241	4.86441177473664	4.74766690057414	4.90915498020002	4.80171256152657	4.84757491311793
2310047C04Rik	4.15809109264119	4.16870009021912	4.27797975777233	4.25408805452239	4.4127179123002	4.22456955652052
2310047D07Rik	3.29260224604265	3.33427015794063	3.38014489545667	3.41086386130409	3.43344287531498	3.35236506464287
2310047D13Rik	4.99727223926762	5.04873831403343	5.07011726236328	4.58782145606205	4.52436898022432	4.78779821971324
2310047M10Rik	5.51074335073635	5.48100974778687	5.66544255353121	5.68672654255498	5.92108150944926	5.58985136549131
2310047M15Rik	3.2373989952944	3.33459822496453	3.26341845140879	3.34395726054004	3.29581467054727	3.29364992403544
2310047O13Rik	3.45568259154595	3.39931455371323	3.36834328377076	3.52767125374318	3.51933154253265	3.38014489545667
2310051E17Rik	3.63823822007044	3.68588320312282	3.39355148385264	3.53536946295773	3.73003168156434	3.67202530921128
2310051M13Rik	3.16548136821029	3.25887077247731	3.18640758493357	3.40310419045805	3.47401021951165	3.3419962510853
2310051N18Rik	3.95927062809655	3.9837195869391	4.10804629448285	3.97042167054154	4.05225050994613	3.89769137664535
2310057J16Rik	3.44590534013929	3.58910695536772	3.51239263285576	3.59908102793516	3.625620406287	3.62864756468915
2310057J18Rik	3.39824121553913	3.40741613042832	3.56288745730856	3.44831590204441	3.45106715830979	3.43789174176286
2310057M21Rik	3.44722140328011	3.35539528823242	3.36802369153063	3.46856594352862	3.34486989158421	3.38048102558494
2310057N15Rik	3.28432526290531	3.47011836064511	3.22322279959443	3.3711739011817	3.31052044981307	3.36228120805316
2310061C15Rik	3.50374995220372	3.53228160293572	3.60004336519102	3.51985172336526	3.37035655276938	3.51789434032061
2310061F22Rik	5.80856228173512	5.80984357347237	5.98184809380403	5.59166758897847	5.83415562126575	5.31544329134724
2310061I04Rik	3.45320644812858	3.37140178022862	3.3667203446433	3.49095949856259	3.46819576282062	3.31137686754547
2310061N02Rik	3.38770976902575	3.26064335030236	3.29532733331438	3.45711937439958	3.34278713730373	3.3525538259014
2310065K24Rik	4.61923351399552	4.42849323976808	4.61610173898368	4.23140168543213	4.51681544651451	4.23946223949724
2310066E14Rik	3.88552125397509	4.14820592215091	3.78294098787475	4.02190399660111	3.98498257364253	4.10332881767848
2310067B10Rik	5.40698302918872	5.55897618173448	5.44416509868743	5.3050834141342	5.1329785708237	5.4875795316649
2310076L09Rik	5.13878089968001	4.84868207718123	5.21248140221128	4.40562643002191	4.64396216322904	4.4932636705242
2310079F23Rik	3.46892204361017	3.57341517656726	3.53505128689427	3.51335780259849	3.41168793696946	3.58212188149888
2310079G19Rik	3.27385683070161	3.18513850883302	3.39348591969193	3.56617587824092	3.50723124794458	3.44872442389361
2310079N02Rik	6.46082467879764	6.35878059219924	6.38167072147419	6.29542658600552	6.12431071071944	6.24915192592491
2310081J21Rik	3.24916862461088	3.36252639205663	3.26091312558822	3.39838129832221	3.41445663043889	3.39217195380947
2400001E08Rik	5.18874282820443	5.08811339758293	5.09869163460569	5.04331762608604	5.15789576342569	4.69294864674031
2400003C14Rik	6.59673481285964	6.6300729496669	6.68531791954248	6.4934407910003	6.67539243342217	6.42561959815308
2400006N03Rik	4.26279428177474	4.27030137792031	4.43192947458031	3.95838571047842	4.04496989001113	3.92892568333231
2410001C21Rik	5.6325098238137	5.36640222689257	5.6795430314987	5.42874523340491	5.52478889827711	5.64523338716579
2410002F23Rik	4.94055244913989	4.84842156830318	4.85031688709351	5.04970012443576	5.00289188127484	4.89617414409971
2410002I01Rik	3.76062423469384	3.81746693864475	3.7872307452504	3.69535130839016	3.62430841231374	3.6153303839551
2410002O22Rik	3.84575698551173	3.93863443296631	3.83946325647965	3.83471681173396	3.83665048558626	3.64714957290195
2410003J06Rik	3.45627671154671	3.34030660969094	3.39437910458572	3.29993723146667	3.34168531369452	3.47081049452875
2410003K15Rik	5.31265135765408	5.40536087613803	5.39877243160614	4.98559599513832	4.87531687632798	5.12680477487954
2410003P15Rik	5.16765118155251	5.34015192697052	5.10844671698847	5.12182580907831	5.2629601935814	5.09348473478956
2410004A20Rik	3.54920153292038	3.64269852075263	3.66243479891695	3.52347149497619	3.54068805315086	3.57272859594803
2410004B18Rik	3.53321889383554	3.38048102558494	3.53065991339207	3.41914240265522	3.38104909734615	3.21146222972468
2410004L22Rik	5.0740877177555	5.0924165828233	5.13800009241824	4.81307393452365	4.85284558433502	4.60370984964057
2410004N05Rik	3.33025421822568	3.43721984289168	3.3680381198453	3.37036530740654	3.35243398101122	3.37323320204989
2410005O16Rik	3.38206840400936	3.49965004173542	3.38271477831083	3.52053743352107	3.52282593130772	3.49859692172825
2410006H16Rik	6.37467439891166	6.45510414132827	6.47302913948613	6.06922186211573	6.08497826311734	6.11753106187564
2410008K03Rik	4.22351385763426	4.35706773649743	4.17608105182245	4.12836444695065	4.0343427668978	4.06778350848949
2410012H22Rik	5.87794079229693	5.90447253788159	5.6515909440448	5.05081534522586	5.33422442353357	5.07307098801029
2410012M07Rik	3.49405951567134	3.37578772021144	3.46116279483109	3.47664075872818	3.3899643012304	3.35618909952484
2410014A08Rik	4.7870340440733	4.57471526302242	4.80345409262907	4.5698024500116	4.70985758650729	4.76076451361337
2410015M20Rik	5.10885090153799	5.22035531796266	5.18151670212854	4.69977081483728	4.79852859399054	4.6533215672557
2410015N17Rik	5.2373365865695	5.2660409478829	5.38478895120346	4.7343868661828	4.98877108726667	4.49227555454267
2410016F19Rik	4.4127179123002	4.32519350228222	4.61582161322371	4.67307287294266	4.85827399690146	4.62351686744108
2410016O06Rik	4.95528225738106	4.99841947353401	5.03964599517424	4.62125895452657	4.78138126798801	4.61249923238373
2410017P07Rik	4.62071310639551	4.54157672496962	4.81353429725332	4.48522982575365	4.53602817248453	4.27505777446746
2410017P09Rik	3.20805254339862	3.29317141338537	3.24710336471115	3.35796070277181	3.34154520051177	3.34646341048525
2410018C17Rik	8.05931421818539	8.19179337519675	8.08042496204565	8.2341016206578	8.29513832026406	8.15153084318383
2410018C20Rik	3.35463451952578	3.37601195113581	3.48596443711009	3.40751404172123	3.47446696814966	3.35516463712606
2410018E23Rik	3.36145654582663	3.26017059441161	3.22092290487005	3.33830267772002	3.52503602781306	3.40361428261065
2410018G20Rik	6.04744084018031	5.95947508414526	6.23060295183213	5.61523627084147	5.80307681981448	5.55397077949648
2410018L13Rik	3.62974417344728	3.47587245036389	3.61180574545507	3.57725810675809	3.787447107368	3.69535130839016
2410018M08Rik	3.83628634134012	3.84917279536627	3.95546153481817	3.41739966265422	3.57063920504554	3.37257408214948
2410022L05Rik	5.16858124687992	5.19222943685368	5.31747872224555	5.04275831911434	5.02185786923999	5.10844671698847
2410025L10Rik	6.16496083062232	6.1528299434866	6.30655629182407	6.71810192469962	6.88626134583837	6.70445211358922
2410030I24Rik	3.28535649734818	3.36822894090138	3.32974492763473	3.36432755967364	3.35323321443692	3.35257096024951
2410042D21Rik	4.44746120891404	4.54597927120792	4.46588898623755	4.38149485773088	4.48001766111182	4.41739126711566
2410066E13Rik	3.95495812682692	4.01398334296723	4.06911852533167	4.03250065352159	4.09032997560408	4.01793887570816
2410072D24Rik	3.4238249613103	3.44953578947687	3.50295929014601	3.60833331159047	3.44202577410245	3.61628117495445
2410075B13Rik	3.79039138530505	3.8838706309569	3.78039890046119	3.90238783019976	3.8064964034716	3.81455977571339
2410076I21Rik	3.33953543089458	3.46098278744467	3.25612023259417	3.47424636111178	3.3401750326038	3.40043347441142
2410078J06Rik	3.32918385275869	3.40570183213105	3.39755066439088	3.35833091906846	3.33609881611809	3.35272769662474
2410081M15Rik	3.83471681173396	3.92744607329422	3.8770739881154	4.14847148099784	3.91797108611356	4.1941168240507
2410088K16Rik	3.43833563833059	3.37309602332952	3.32524962856078	3.45457729952403	3.27325245177493	3.41448903906863
2410089E03Rik	3.36834328377076	3.47154841682333	3.42814428879452	3.53669444328737	3.56056323416436	3.57855365048791
2410091C18Rik	4.91488682529744	4.7870340440733	4.8620384153013	4.64834681222948	4.51208648200468	4.601800297037
2410091N08Rik	3.59183196790104	3.47778193157489	3.55113485523855	3.32550060991974	3.36955216905462	3.51874169624633
2410116G06Rik	3.37819908873847	3.31899842033886	3.54001813198172	3.35409513924456	3.38460366651612	3.39474757342931
2410124H12Rik	3.43538412757675	3.25744145057975	3.4250287799672	3.36579683825722	3.33666891288025	3.37418411901636
2410127L17Rik	3.67654082596482	3.58322605485218	3.60448665589554	3.60867752599329	3.56809576299128	3.59711974900735
2410129H14Rik	5.03071180361409	4.89617414409971	4.97141669662298	5.41705387652786	5.44180442889137	5.43733577561679
2410131K14Rik	3.83218519025325	3.75348909412157	3.72332922890003	3.59474726549188	3.64053060732975	3.86618988932765
2410137M14Rik	3.40914013783654	3.51849737847413	3.38433759165694	3.46677736318236	3.34940910128791	3.41144679238604
2410146L05Rik	7.82317789302808	7.8325062256009	7.59803704913279	7.4010761138439	7.20635126171452	7.3955872569599
2410166I05Rik	4.86019345712492	4.74257489522309	4.78600992283684	4.78408651089096	4.73790867488917	4.65144043433181
2410187C16Rik	4.86276105986963	5.04331762608604	4.741013097496	5.0938016082805	4.9470070586271	5.05982794192483
2500003M10Rik	8.87719686001238	9.05039975255303	8.82288688353291	9.10098375780833	8.97693490041885	9.05039975255303
2510002D24Rik	3.99414639072727	3.83218519025325	3.97657589518177	3.97283139519165	3.90470805720517	3.85490401155025
2510003E04Rik	3.52726740942901	3.5298991973376	3.35422924935015	3.333229329346	3.41792078862778	3.4983323990323
2510006D16Rik	8.19179337519675	8.04127871260747	8.14782734888302	7.85609659360678	7.88992884779315	7.86967098028652
2510009E07Rik	7.39646477442787	7.47744514960558	7.29909647381934	7.22883029069336	7.27663125511624	7.11744130674136
2510012J08Rik	4.55691839071274	4.44461156114916	4.46811084245304	4.04765320203325	4.16669820733402	4.29508957186181
2510022D24Rik	5.0591377070038	4.9797023661385	4.94642916581536	4.58456055059799	4.64770966149869	4.84613142959035
2510039O18Rik	4.02406372751116	4.11622715874755	4.01587851756669	3.97440637706075	3.79458455828152	3.99370316366315
2510047L19Rik	3.33572189327388	3.3657760759554	3.45211322935573	3.30659727179896	3.20873601440821	3.32666707513848
2510048L02Rik	3.46597503390405	3.47452930332441	3.62357514000954	3.52846250810978	3.46437554183205	3.4497991606252
2510049I19Rik	3.66077043935635	3.47603964999157	3.91011801272979	3.62914270963871	3.54948243842363	3.55971715110736
2510049J12Rik	3.22607862576796	3.23699687902176	3.3395528751636	3.41046901448745	3.44472006617975	3.33904138741152
2600009E05Rik	8.12004109416173	8.22731960470405	8.10471272279859	8.09640517088815	8.20678862812159	8.1379853448633
2600010E01Rik	3.45655134972699	3.48849740455307	3.59226404205592	3.45848721160326	3.50481961006271	3.5560872380852
2600011E07Rik	3.56334939811535	3.56989096819102	3.7129345570296	3.5350970859116	3.54141903287819	3.68227585131645
2610001J05Rik	4.3228087826824	4.29606802864304	4.15013187273505	4.16516736133777	4.25551444623297	4.39112505712098
2610002J02Rik	5.96333842302395	6.10405346053184	5.89145053552264	6.08770357240288	5.9307429644236	6.10221534538583
2610002M06Rik	3.80168111997339	3.73322368235485	3.69334480751436	3.79540663743133	3.85946979572939	3.53165713207437
2610003J06Rik	5.86463821970799	5.9283051739343	5.93130794968082	5.76025156031821	5.96415468013259	5.69200480530326
2610008E11Rik	3.37727390677351	3.52125627520115	3.34576361662657	3.52837426503168	3.48362164469266	3.42859467084231
2610014I16Rik	4.29785711172598	4.22671182966101	4.17999262491297	3.98843553438946	4.23140168543213	4.06257058473073
2610016C23Rik	3.37179934516785	3.39652330420654	3.40757168999454	3.4406484955273	3.42022173795104	3.26669771733414
2610017I09Rik	3.33370121524937	3.37334132416458	3.33116618077911	3.46976342718089	3.38158350734731	3.38690993164839
2610018G03Rik	3.50181802637802	3.47428831934121	3.46023104321797	3.47946156362345	3.40593057323114	3.43362719197859
2610019A05Rik	3.44923860755287	3.43447344136991	3.57605399926479	3.56246100922954	3.38087984005315	3.58592450567497
2610019P18Rik	3.647693593442	3.7377381312982	3.74783493239791	3.45343363353164	3.53833759880605	3.40863007113849
2610020H08Rik	3.44054583236468	3.55774161364796	3.53264435053209	3.56455233440031	3.54090109064361	3.66171379993182
2610020O08Rik	5.30235914612082	5.30565672049039	5.42629672834989	5.78635866487969	5.85126430170792	5.55072136799867
2610021A01Rik	3.35551871571254	3.39001999737697	3.37072301924474	3.41428548619223	3.29291305643291	3.32639667696816
2610021K21Rik	3.66704659463593	3.63226841437116	3.6763904129028	3.70702238598453	3.64779507389923	3.58069337033145
2610024G14Rik	6.31069302494077	6.29962944540745	6.44682327651287	6.09133364942005	6.19257333348954	5.83184088517853
2610027C15Rik	5.63794625402446	5.80307681981448	5.57589215020605	5.48492412517575	5.53138561839614	5.56968224121933
2610027L16Rik	3.54373330759251	3.6371957226115	3.56167177421807	3.56761770355899	3.45155884110767	3.53932527976096
2610028A01Rik	4.22102252609057	4.17547811741256	4.09131308352393	4.01157481362468	4.20183719192714	4.13942160429935
2610028H24Rik	3.43712927674101	3.47817024886005	3.42790105972133	3.47953534721432	3.33356961030534	3.57186196444555
2610029G23Rik	6.32379567701379	6.31708341766789	6.12548865934661	5.8558777854938	6.0940377623941	5.93515249301154
2610030H06Rik	3.43548804997609	3.26341845140879	3.41915144739167	3.28552728195284	3.32864156025328	3.44574942046653
2610034M16Rik	3.58322605485218	3.67741228341996	3.64335322760552	3.45244182318168	3.42453811306336	3.60793538932612
2610035D17Rik	3.3992371222464	3.55966876743309	3.4124083355445	5.15592413863812	5.11626498101304	5.23876693709533
2610036D13Rik	5.23681351658793	5.27798422853577	5.37219171446305	5.38717610532882	5.36868100569238	5.43956144588549
2610036L11Rik	6.64384512949546	6.45097393099507	6.61994478652333	5.54168052164421	5.65486272110282	5.74398763456792
2610039C10Rik	6.01768270953048	6.12623287934565	6.01165078960202	6.47585100233468	6.48501238614786	6.59673481285964
2610042L04Rik	3.51391950122837	3.48579804406795	3.58766364058636	3.59125468418685	3.65546402166526	3.51367526006981
2610044O15Rik	3.53108244547941	3.4252790248561	3.48021749912229	3.36131322883641	3.44358512655727	3.55048426705442
2610101N10Rik	6.35941133154082	6.39842135152228	6.108329857961	5.82670388899055	5.85700012191038	6.10585533687179
2610109H07Rik	3.42402995931464	3.47329289865157	3.44427017704995	3.49922055268227	3.48492198465968	3.5070782945994
2610110G12Rik	3.6597179116006	3.64707237373165	3.49112514640509	3.50678751959571	3.690757720764	3.65446155599827
2610200G18Rik	3.64734883014135	3.55567925415059	3.57926712057727	3.57252221584247	3.47683898249294	3.49300970381959
2610204K14Rik	4.24059034411039	4.17852326979857	4.43223712598156	4.57291475752239	4.45959455804034	4.53602817248453
2610204M08Rik	4.07515817535165	4.24848753044559	3.97798062407224	4.14108596857389	3.90621738529861	4.19860542635567
2610206C17Rik	3.26619034823664	3.30768634552532	3.24814649739738	3.3863976768289	3.24254598831158	3.30207454691404
2610207F23Rik	3.58342086987199	3.36643466935711	3.61613640279479	3.43696374198459	3.39587614561454	3.50965210522664
2610207I05Rik	6.77047180622279	7.05970786598864	6.58034887544435	7.15921698323231	7.20390176285957	7.23906666482984
2610208M17Rik	6.83993145499886	6.84642469396234	6.82775666544505	6.81073129170009	6.78451077810704	6.78607962133168
2610209A20Rik	3.56174894574685	3.62775655714464	3.66171379993182	3.67555629299232	3.67406160507537	3.68221321091996
2610209M04Rik	3.64362791719923	3.75751409604171	3.67724844356188	3.52370553831974	3.52010132736799	3.67932235989432
2610301B20Rik	3.5430337061403	3.56561998912427	3.63595265164327	3.63746913666769	3.52375451422118	3.59931012288297
2610301F02Rik	3.47468307275671	3.5503724189001	3.57113424141567	3.58023308363338	3.70460265716505	3.40604697361668
2610301G19Rik	3.60893426366447	3.4496525638758	3.59691376382024	3.37523882990589	3.50585412639119	3.5326939201934
2610305D13Rik	4.37858596589908	4.22717257978036	4.5126989234481	3.80943816477887	3.8488402639897	3.7388223864673
2610307O08Rik	3.58782742132972	3.68903500243058	3.58862837372412	3.88603062680817	3.72242601704488	3.89072436175531
2610318N02Rik	3.44171529400022	3.40917982727509	3.46519264771408	3.4553399420808	3.5225863455138	3.37502544664
2610507B11Rik	7.31524336007977	7.29371465419889	7.30344217798427	7.22381395209691	7.18113203724979	7.21541466555068
2610510H03Rik	3.60124809338196	3.3401750326038	3.67333199215233	3.31623651983194	3.38154023651654	3.39096777305045
2610510J17Rik	4.13448544601824	4.39667009244495	3.97855833927292	3.80913747258974	3.73148646993727	4.01341181977777
2610524H06Rik	5.28023296995501	5.13424761922755	5.56503271252145	5.39353407844269	5.5451065389121	5.25669805655
2610528A11Rik	3.35084518299961	3.3148540329252	3.52653887304875	3.45376454753023	3.51848272254424	3.37608212442757
2610528E23Rik	3.71410515226329	3.70112105198583	3.89757173007952	3.9191209288901	4.07465078010811	3.81186185020931
2610528J11Rik	3.26683969306039	3.36368633432443	3.29510817885734	3.61313380722818	3.6260271009602	3.60176741405624
2610529C04Rik	3.34695090376269	3.36753711281781	3.47504238321648	3.48432293321632	3.50289549709007	3.52577871236983
2700007P21Rik	6.17885721033227	6.12151219320944	6.24118622927042	6.51424329576292	6.59337515576646	6.38049161589469
2700008B19Rik	3.46983266372492	3.55639413547028	3.59981365518928	3.68632838684346	3.75187696623777	3.67274791220126
2700023E23Rik	3.47363637864417	3.69495319209246	3.45116719811757	3.44638990286323	3.43521580685377	3.49945963596563
2700029M09Rik	6.60359719288247	6.54687825204298	6.44472296508586	6.02508228105614	6.2270837789113	6.16798092134392
2700038C09Rik	5.95507049550875	5.99612275970479	6.02802329378029	5.90120740095178	6.05397928356965	5.88988314445331
2700045P11Rik	3.63196883677743	3.54529098842195	3.5506982412704	3.34193070719993	3.47349355315181	3.47265686095388
2700046A07Rik	3.58852360083229	3.74666553250235	3.62704987378668	3.45042333922802	3.41761121520396	3.47463810911129
2700046G09Rik	5.31454860670449	5.45391271430607	5.34470665457865	5.50094123309467	5.61602930643163	5.3563032070728
2700049P18Rik	3.30340512219862	3.34486989158421	3.39786232730106	3.36176124045307	3.43829803153594	3.36368633432443
2700050L05Rik	4.38648170000979	4.33686595825742	4.25134564007471	4.42137434213265	4.34848047170042	4.30027955056266
2700060E02Rik	8.68520357574507	8.78555107659316	8.75045546307619	8.48355705571592	8.52149854382957	8.47809966682593
2700062C07Rik	5.81725208070381	5.79648672807273	6.07708340492732	5.65536049279828	5.82958108295511	5.52829931079919
2700078E11Rik	3.71957152836421	3.60526041098577	3.65636947016827	3.72419581472334	3.6561238063373	3.60512894518511
2700081O15Rik	3.38291608040561	3.40146010440377	3.53121946802179	3.35689049180036	3.31647421974209	3.31195078835676
2700082O15Rik	3.21595824329353	3.28737132797272	3.26692803967134	3.20731010134669	3.17036209194664	3.09903915302069
2700094K13Rik	9.01346540477103	8.9464721411736	9.16614406144781	8.82288688353291	8.68198660341063	8.82490981881509
2700097O09Rik	4.6185407193113	4.52164816826089	4.52601700882177	4.5191971420735	4.59589245544881	4.77950941752312
2810001G20Rik	4.51549379112831	4.40640706166548	4.42350135600714	4.21915447130551	4.31640400231911	4.43088205330513
2810002I04Rik	3.47336188653266	3.51444724069008	3.55632838975689	3.48588154316506	3.46914181297738	3.33775043028257
2810002N01Rik	5.72523416128052	5.57654314016578	6.00489965156808	5.96123762433593	6.08393902814395	5.85659414744413
2810002O09Rik	3.42764505670229	3.46153751547084	3.50154816065605	3.5774738009266	3.49653086996626	3.51777912039241
2810003C17Rik	3.99789895583517	3.98554010900737	3.82645718776021	3.5051794192356	3.64910792124431	3.69126448519707
2810004N23Rik	3.64603702690904	3.66631891979356	3.7697924430869	3.74593962472659	3.6751910734036	3.78145435844873
2810006K23Rik	3.35800259295416	3.43631286799064	3.38560216908747	3.45435352413393	3.46900273937751	3.57786308974762
2810007J24Rik	3.39403632249136	3.26987175636383	3.30307409823881	3.48652016837287	3.34698085057894	3.42494749318323
2810008M24Rik	6.6723408092269	6.72870673980322	6.41078123916952	6.45031398685768	6.54457604394751	6.65800727116852
2810021B07Rik	4.08214540684358	4.08645898860001	3.88799201896914	4.10924481313297	4.36095462567726	4.18328155402792
2810021J22Rik	3.72359114983482	3.80256836253061	3.51170805320692	3.79331933315421	3.61564308722411	3.77930671472291
2810022L02Rik	3.97402868890985	3.96596042017608	3.7952274380233	4.18842089836652	4.0806653201595	4.09745620973556
2810025M15Rik	5.03199473707349	5.23344908760791	4.998154830302	9.30862195412632	9.27692060592262	9.29548222773202
2810030E01Rik	3.58132136343054	3.70751584462022	3.60757054390498	3.63850324961444	3.6698762850139	3.74441853459482
2810032E02Rik	4.58380917013662	4.52399046444326	4.45695222292767	3.88430311740927	3.7326309466531	3.84191578440193
2810043G22Rik	3.42521020142862	3.30591480538954	3.35465249224471	3.51572142070991	3.35618909952484	3.4830275585211
2810046L04Rik	6.85995301189177	7.0426819593926	6.84068092358711	6.84642469396234	6.81796821282422	6.86608759973117
2810046O15Rik	3.32816445136188	3.32597540375784	3.47005373967494	3.44800437220278	3.4476647245086	3.4917165199379
2810048G17Rik	3.56690476367193	3.56281634790313	3.40836703073367	3.55503766660436	3.54333681888498	3.71660846395437
2810055F11Rik	3.34034009633431	3.47104507917214	3.35434527814069	3.35367458356474	3.35173337328775	3.32123492209555
2810055G20Rik	3.27203783305545	3.25270533367821	3.31667105135256	3.42396092993318	3.2960512679935	3.34974596231553
2810403A07Rik	7.13972223910923	7.28111908616149	7.17082811480005	7.31156773783945	7.39241386823696	7.26047459438542
2810405J04Rik	7.18490782918268	7.41719046289714	7.11837156308546	6.86989117158714	6.99660485870889	6.73352890217747
2810405K02Rik	5.96491999676465	6.11249466593058	5.98684411628129	5.37061060532617	5.43081603229814	5.34803660518105
2810406K13Rik	3.48713302452127	3.41735802588364	3.40702206430822	3.33363369971038	3.58215627373403	3.31035123522917
2810407C02Rik	8.68198660341063	8.65589358605716	8.50545312897766	8.5856124947952	8.83973981998261	8.66842777217442
2810407L07Rik	3.31275217221967	3.37983467940984	3.38112134971833	3.42944169023068	3.47461425345138	3.41916414681681
2810408A11Rik	3.54220586775593	3.54383354757803	3.49971577208536	3.60605010444697	3.59252264355341	3.42606715204213
2810408M09Rik	3.98936787306877	3.95633388281745	4.15135740311613	4.27745349687224	4.03904009962593	4.3380589264212
2810408P10Rik	3.40713195830497	3.43581483132593	3.52829658264597	3.66439950481372	3.56946657369034	3.58270029858004
2810409K11Rik	3.76900159388189	3.63885744316039	3.71957152836421	3.50451341228365	3.62064163065926	3.47815080157034
2810410C14Rik	3.96022255068766	3.98271241972338	4.06638022814586	3.87899958225148	3.90492957518095	3.99397307846795
2810410L24Rik	3.45305489239043	3.36325449255757	3.37430312974462	3.60619089474337	3.46135106109929	3.56587792698759
2810410M20Rik	7.86534833912875	7.83980587391081	7.94881796442027	7.55968324464954	7.48249847868688	7.4607673341059
2810416G20Rik	3.29538872129283	3.44606730250717	3.22420849137949	3.49754841233588	3.46968932129506	3.50161505295118
2810417H13Rik	4.02832084652539	4.13448544601824	4.1054070776298	4.03459149275374	3.99155776581735	4.0732192848475
2810422O20Rik	3.76098988175482	3.77843568076521	3.55686359754415	3.66026166733776	3.59179345767406	3.5436781298457
2810426N06Rik	3.48895575716212	3.37745134054768	3.44925939789877	3.50505318202086	3.44271341299031	3.48556384472616
2810426P10Rik	3.57474046201455	3.7030050657495	3.64658585529846	3.68403537277457	3.6678209866786	3.70407439094647
2810429I04Rik	3.26895890224691	3.24390422455896	3.32015497975536	3.41747910020158	3.30534982594592	3.28330829115366
2810432D09Rik	7.32611195128018	7.34960801604421	7.40204933129655	7.00870866192657	6.97404178513257	7.18753057878251
2810432L12Rik	3.69904016822236	3.64695112565073	3.57335793765295	3.73645462700883	3.63123354727763	3.65436784409187
2810433D01Rik	3.23455250110236	3.26533271495891	3.32778949591497	3.31705199524262	3.27464942619944	3.28863272840615
2810433K01Rik	3.41521668492278	3.43618622130689	3.48519811246376	3.46218242127637	3.4269330339025	3.48103339202997
2810439F02Rik	3.75683235523629	3.79059093621406	3.82194503381342	3.70213154408222	3.81915908225124	3.68950277570908
2810441K11Rik	5.19827192012722	5.34755327357619	5.17374415498396	5.30463918344423	5.15946166584251	5.27199523061048
2810442I21Rik	3.42065024733199	3.38544615091051	3.25312883176439	3.15130705925107	3.22267554045254	3.21472582242524
2810452K22Rik	6.08885140248137	6.24276989677731	6.04508719393379	5.68164481574583	5.59058876116209	5.74618064985073
2810453I06Rik	4.66182329628793	4.85793788007253	4.53180338194791	4.22904730049662	4.14433609896571	4.1054070776298
2810455K09Rik	3.55210207287003	3.56188469120583	3.37862972098226	3.44615858876725	3.25839612119556	3.40888068280924
2810470D21Rik	3.48524535920178	3.6698762850139	3.51064002160326	3.61741542210479	3.73601576242774	3.54383354757803
2810474C18Rik	3.33173992137438	3.48273211873195	3.31899842033886	3.46631290011573	3.35436269729035	3.56218599286207
2810474O19Rik	4.0333605123642	3.75149497653691	4.11594831765072	4.16474211710391	4.26147722082984	4.3830089017267
2810485I05Rik	6.78451077810704	6.95684913954483	6.68878570300465	7.1719939860578	7.09080888359783	7.04740803087774
2810488O17Rik	3.29170938981417	3.37352497278362	3.3389417455874	3.41761121520396	3.39251866647772	3.46724139951009
2900006K08Rik	3.47247510622228	3.54680898004643	3.57031774472724	3.55183541415627	3.69904016822236	3.55402448622615
2900009I07Rik	3.46679728536682	3.38967061376152	3.38348889083039	3.45884053591847	3.34811600523753	3.35149530187
2900010J23Rik	3.41478544796168	3.50141932038699	3.42441931647096	3.48628523290769	3.46982076758868	3.33856332657179
2900010M23Rik	7.11559787949889	6.82973335484967	7.45627021246376	6.31708341766789	6.53507938216436	6.21442417144476
2900011O08Rik	3.5729534193632	3.50102047049094	3.49531341776304	3.67943006224724	3.5956669194875	3.58065680038675
2900016B01Rik	3.698624307094	3.5908282367728	3.62298510827315	3.35479176701213	3.48715664405027	3.49428728294087
2900024C23Rik	4.1144987876542	4.18383594041995	4.22431987813951	4.23077368643635	4.2302119966514	4.26793053553218
2900024O10Rik	5.43128440528879	5.41705387652786	5.24872743503348	5.08272937946905	5.23037265559873	5.24872743503348
2900026A02Rik	3.45748596590395	3.35902406397085	3.37908593849675	3.38597503217495	3.42564791652325	3.62500210441877
2900041A11Rik	3.4167076111685	3.31081652786548	3.3148540329252	3.18933981931208	3.2904362709952	3.23938782920646
2900052P03Rik	3.34831996136189	3.49405951567134	3.34840497958459	3.4488273179647	3.53354945955053	3.40130676215223
2900054J07Rik	3.46711797782857	3.41046901448745	3.36359869584916	3.23953349055562	3.38044736652435	3.26885276995717
2900056M20Rik	3.42618943868281	3.30916150577007	3.34421671440617	3.1835632423927	3.23409644682288	3.2822125952222
2900062L11Rik	6.26083867784253	6.28558465195458	6.0367025370015	6.46792628591801	6.3958678602198	6.32591749879663
2900064A13Rik	3.46277096948535	3.57048185140995	3.47336188653266	3.66171379993182	3.60568694709547	3.56662730881678
2900075B16Rik	3.3449398530254	3.37483986322412	3.46557635259126	3.4199758320576	3.40794896585784	3.40500616395771
2900083I11Rik	3.36066058429606	3.3992700699047	3.48056018498721	3.31962249969684	3.30792037759794	3.26251190118203
2900092C05Rik	3.29749598683922	3.18319590340719	3.35967034561822	3.38301927884654	3.42459947669639	3.23748313657317
2900097C17Rik	3.67194749642385	3.57176300945994	3.59860228835675	3.37421151578738	3.5750859887503	3.4122878251129
3-Mar	3.3138587044344	3.33944875432558	3.37163893414709	3.3549011148765	3.39715414848612	3.38391670646856
3000004C01Rik	4.89123303000616	4.84568361611054	4.75069005361642	3.99607285160483	4.03751037939721	4.27083317400659
3010003L21Rik	4.1321984145087	4.00101900375298	4.09531277115841	4.09913482348045	4.08288716863018	3.93435789951651
3010026O09Rik	5.18237225806792	5.03803456204949	5.11944232978847	4.89938128537603	4.98458990540047	4.84192902810924
3100002J23Rik	4.69977081483728	4.57918588848652	4.63085823394176	5.15385525770917	5.16814010703119	4.92592907689165
3110001A13Rik	3.76657034598556	3.73963031271174	3.91994806834087	3.90621738529861	3.72133041399811	3.93220524488976
3110001D03Rik	7.41107224188834	7.29909647381934	7.62129452022297	7.26884283681761	7.46947221463827	7.19246332812422
3110001I20Rik	3.36905632375311	3.30372815980586	3.48538968333138	3.45689351957841	3.38449395201701	3.30888362123801
3110001I22Rik	3.47480228654651	3.40958932025756	3.37268986713563	3.36007356345457	3.57609586641619	3.40620868077308
3110001K24Rik	3.49482314738979	3.44014454956094	3.3879767193619	3.48205311900783	3.56386013225839	3.45370487607664
3110003A17Rik	3.45065082852792	3.32163288854128	3.39842956456166	3.21117207381131	3.28002386107256	3.29910271604267
3110004L20Rik	3.93993999687907	3.99607285160483	4.05736828698332	4.12944809929192	4.14869856849568	4.11125410295209
3110006E14Rik	3.35491439541749	3.42805841187535	3.44036749278093	3.28432526290531	3.29823210519357	3.1694831813297
3110007F17Rik	3.60311227404707	3.68541799314093	3.67166037972322	4.06349259403996	4.20293532656231	4.06231539708774
3110007G05Rik	3.21542422880008	3.28916235372914	3.26329931063048	3.40058923786226	3.4478837359688	3.30623746144204
3110009E18Rik	6.56783133255624	6.71102564273461	6.57226635070286	6.13454488451116	6.21946523865975	6.10131006669593
3110009E22Rik	3.27941283041964	3.35099186400442	3.33576945087924	3.55875411144569	3.60542964488093	3.57421702747923
3110021A11Rik	4.05395544116867	3.91454915044212	4.0081115169979	3.91545877060246	4.22126966513701	3.9247950047784
3110021N24Rik	3.537878678733	3.52271961863417	3.39233284532077	3.3838380544279	3.54747869846087	3.51219751490324
3110023B02Rik	3.5229496901113	3.58208047046873	3.67688998583985	3.63540221715578	3.68029770964736	3.63934091579849
3110035E14Rik	3.49207335797253	3.33187677755614	3.48490731369377	3.37474023638529	3.55298682112607	3.4819265405733
3110040M04Rik	3.28810453527649	3.36530334624366	3.33918458049853	3.38387137272499	3.33342007945799	3.37626078818142
3110040N11Rik	5.24765678818874	5.05046660649822	5.24300997590394	4.76397672834051	4.93387553297719	4.91813859555017
3110043A19Rik	3.62442400261475	3.5671219114986	3.52436016032196	3.67170733859158	3.59950864396987	3.55846832516253
3110043J09Rik	3.39937115315585	3.4258436144865	3.55178138213935	3.46722916181144	3.4997689028097	3.49064970687121
3110043O21Rik	4.41127059044125	4.35823610652302	4.26677118726825	4.24941641612043	4.47338289435401	4.33601255390866
3110049J23Rik	3.95819531616676	4.04619050680924	3.86912236850982	3.91814835245121	3.89225213073734	3.91365983006511
3110052M02Rik	3.46402388467348	3.40982640656336	3.34539813469047	3.33654024814542	3.51550729979549	3.40956886017602
3110053B16Rik	3.46873636067007	3.31613898003438	3.44856848737367	3.29294127624417	3.32822271517924	3.46537247104984
3110056O03Rik	6.03604743803924	5.76952385502378	6.06213395100872	5.4760271139865	5.61381989951327	5.65057296519803
3110057O12Rik	4.08725883584146	4.06284075891117	3.93358425878927	3.93709764485163	3.82985050940957	3.86110077936586
3110062M04Rik	3.35057081452429	3.52202323456203	3.31876575933988	3.43094723282231	3.44277997411021	3.45538184033891
3110070M22Rik	3.38326064437306	3.38066200053651	3.45442241514885	3.47154841682333	3.41392018649169	3.31736950783754
3110079O15Rik	3.4769733054712	3.3861299296074	3.41181518839097	3.45788823188764	3.41739966265422	3.27835533491536
3110082I17Rik	4.21077632165394	4.32748887275512	4.17128234636962	3.97923056259595	3.83976524632484	3.96092992585043
3200001I04Rik	3.2791181400795	3.35172048996497	3.33429296212184	3.39840814241021	3.40822427350193	3.39835947872686
3200001K10Rik	3.80969751510239	3.74338923874237	3.69816529604051	3.60237731026529	3.49971577208536	3.54616969558688
3200002M19Rik	3.67994797668335	3.59222170745432	3.84987378337446	3.69707733379116	3.63129223186671	3.61169133070236
3222402P14Rik	3.54786023657468	3.47307093826564	3.46649159694783	3.66733475585931	3.59230952258794	3.55725649983226
3300001G02Rik	3.8378414548579	3.78198082383632	4.01914101394079	3.37133407602529	3.29345718119501	3.33859643161374
3300001P08Rik	8.75045546307619	8.4943035986567	8.79125367385139	8.80134999653043	8.53801492890968	8.88272028499226
3300002I08Rik	3.38794543091236	3.52995825291679	3.41847542940092	3.59053190592755	3.50534494338923	3.72679220999608
3300005D01Rik	3.47664935657174	3.41531212835806	3.37170828467259	3.40794896585784	3.53487378871962	3.28109698714089
3321401G04Rik	3.53348141561773	3.67781219022228	3.55052658323505	3.53348141561773	3.62786647126256	3.59148949073541
3321402G02Rik	3.41924823911423	3.33451207806226	3.29875309846044	3.21021069876731	3.25677204099216	3.32318628943953
3632451O06Rik	3.5719619754711	3.62285368634247	3.62886683680313	3.63560902829081	3.5358749558563	3.58437611050863
381484	3.52401245048697	3.54640616948083	3.71155524394013	3.47226439967824	3.52981883300485	3.41322302032083
382044	3.55168862087337	3.63213881218088	3.50428360216377	3.53868614279743	3.52005371451216	3.53825980843011
3830402I07Rik	3.57110939354395	3.57148764489157	3.52452876691996	3.59970952681313	3.72926452308612	3.61450003262731
3830403N18Rik	3.37808828293355	3.28033960077447	3.24921895950566	3.52372780351365	3.41724387738865	3.44786786687601
3830404O05Rik	3.34144712290643	3.44922222063372	3.38297416050232	3.40341911516631	3.35940135625509	3.45812230638461
3830406C13Rik	4.8665046292566	4.99625406430976	4.9025566503843	5.13118164930466	5.1491502001998	5.0931431014631
3830417A13Rik	3.51601147282828	3.53219742278661	3.33900153805972	3.57386949280736	3.55150942310916	3.41170306581421
3830431G21Rik	5.83131404240721	5.79302250643056	5.68351007414857	5.41487489686237	5.40303661384567	5.22757074541678
3930401K13Rik	4.29720117385234	4.49411478929993	4.08129385703622	3.8483241997463	3.85922758583389	3.80538968347805
4-Mar	3.27738340706279	3.33194731901249	3.38040981234371	3.55404421133624	3.65703304401848	3.53795489358417
4121402D02Rik	5.34220578299174	5.13371836077966	5.32905426561966	4.88063253284304	4.95767243472376	5.11714535299112
4430402I18Rik	3.48726128789473	3.4298318806774	3.65763011745843	3.52754319950146	3.39874249637033	3.50562094391866
4432405B04Rik	3.91402997018452	3.98967354596148	3.97334759998288	3.99332974458009	3.91476059482928	4.19616435331401
4432416J03Rik	3.61918192896308	3.80528183571811	3.5758105472583	3.67466712447635	3.78323884851731	3.70952421826955
4631416L12Rik	3.52289006939714	3.40858415017873	3.47977669652625	3.52162054909731	3.57213191934341	3.53549757503838
4631422C13Rik	3.87521232081558	3.86450267126748	3.70906070086608	3.81330502694632	3.76847163522148	3.6763904129028
4631422O05Rik	3.35761139151997	3.37766536508469	3.29869799392249	3.45018848648088	3.41879566890762	3.43319906796061
4631424J17Rik	3.52825622705183	3.53392583465216	3.54236317955558	3.41489874172559	3.50025090950151	3.53632036305253
4631426J05Rik	4.74875095166889	4.86076557397786	4.82352498272622	5.30397711453115	5.2879826365737	5.34755327357619
4631427C17Rik	4.0748687114244	4.21114207655202	4.07616457123578	4.01341181977777	3.81421481525461	4.0412610829055
4631434O19Rik	3.58961891221579	3.64722564217794	3.59206277379125	3.63555235803428	3.67274791220126	3.64779507389923
4632401L01	3.45593282119827	3.25008493888266	3.48124597816052	3.30867064106804	3.33048263953157	3.50365243904106
4632404H12Rik	3.63020933070912	3.58443244972169	3.56785340936536	3.66757614330712	3.49207335797253	3.65424917032063
4632411B12Rik	6.63111067065411	6.74831347432961	6.63991127125794	6.95060932486503	6.79063778224254	6.97114681154618
4632415K11Rik	3.56645458388689	3.49553352587837	3.48824129932972	3.57399392821597	3.35082764360755	3.59544642258771
4632417K18Rik	4.91758937281841	4.90474475421031	5.01056332893168	4.79665609160857	4.72688094723735	4.71529818676909
4632417N05Rik	3.51230372209197	3.35605676379133	3.79344318220918	3.73003168156434	3.9272770470645	3.6650066185197
4632419I22Rik	3.57089402897795	3.41901468875396	3.55494209872801	3.39569514705898	3.46005336673671	3.62078703919595
4632427C23Rik	3.42925271381559	3.57383200337845	3.48568292379214	3.56746504071331	3.58292392077127	3.56563936035827
4632428N05Rik	3.66650168039325	3.61871024515445	3.54662257577988	3.59088452666442	3.58082553850212	3.40942329959699
4632433K11Rik	3.63964304700726	3.56334939811535	3.578322259304	3.55059738002625	3.61366146122502	3.56504435727433
4632434I11Rik	3.82359705513826	3.57456577479173	3.88288935692974	3.7157832552185	3.61185884948633	3.63435978959613
4731413G05Rik	3.46790269920316	3.37222809836395	3.47961779714281	3.3635423505626	3.44948345239433	3.37028585188609
4732415M23Rik	3.31859604417717	3.4040460862081	3.37216322611333	3.42169559456014	3.36181369324642	3.50203681511009
4732418C07Rik	6.39038974518123	6.26923448139595	6.34455611463116	6.45735329770697	6.56906440386603	6.09133364942005
4732429D16Rik	3.35775966490626	3.4561302292947	3.41652134094632	3.9037490693833	3.77233260284702	4.07140950247081
4732454E20Rik	3.61618268725662	3.55391314057937	3.5132075456441	3.45444984723612	3.41274499665863	3.53053771867034
4732456N10Rik	3.54375076185911	3.49339260994776	3.43468566978252	3.4268966276493	3.40162947199774	3.48167993951246
4732460K03Rik	3.61436380392709	3.58564350963326	3.47247510622228	3.40151304188308	3.57850286900683	3.52129596212395
4732471D19Rik	3.93838272327092	3.95096937484971	3.73506428740971	3.91797108611356	3.88450357321266	3.76290404693257
4732473B16Rik	3.54344488114158	3.6392840769779	3.55930722614946	3.60284057566122	3.49432459333027	3.56598917932553
4732474O15Rik	3.27821561951382	3.24040278126551	3.3433868647437	3.4291087659323	3.38273485657466	3.2359777380071
4732496O08Rik	4.53512564211564	4.58567916067406	4.65144043433181	4.86276105986963	4.98048231161127	4.73897743589841
4733401H21Rik	3.46778679449489	3.40457726784761	3.37156025652393	3.45340167633293	3.2878678347226	3.39732580378865
4831426I19Rik	3.45424144535536	3.51574004697308	3.51424119695189	3.58069337033145	3.54855734497764	3.48203587719831
4831428F09Rik	3.25539473783276	3.34921689761669	3.23817912380614	3.36863607566198	3.3588299331168	3.46210934117224
4832428D23Rik	3.43423350325415	3.33581223503813	3.34077327693332	3.40948317683342	3.5229496901113	3.30072881751639
4833403I15Rik	3.4645966290624	3.26797275599018	3.49309685069501	3.46922357508591	3.4048489724645	3.32153583242154
4833405L16Rik	3.27099857455371	3.24271759206248	3.37947864443385	3.29154962486623	3.28170451143691	3.3071229177501
4833409A17Rik	3.75166227580469	3.69714656247402	3.61349782411273	3.68319310617936	3.69912509888511	3.72032186585999
4833409J19Rik	3.48620350243824	3.47459268640447	3.32888865453453	3.32347653916091	3.43612642960095	3.45689351957841
4833413D08Rik	3.44968615073054	3.54571957048311	3.42402995931464	3.51906131231509	3.53257521800179	3.55717150662643
4833413E03Rik	3.44873327179634	3.57873745373898	3.52977807289118	3.5392184833481	3.51993305286082	3.57573518812753
4833413O15Rik	3.40707859145309	3.336520874391	3.26150113614926	3.26745120880162	3.37535116849521	3.34763961767908
4833417A11Rik	3.35461490101447	3.45298733184831	3.41184408355938	3.57250243738242	3.56902208179299	3.63710636977546
4833418A01Rik	3.71257495030891	3.79039138530505	3.81266064010731	3.86957647572552	3.87729355377816	3.86723922762452
4833420G17Rik	3.63794970933692	3.6947824089325	3.77142785036793	3.72359114983482	3.62500210441877	3.81784083571648
4833422P03Rik	3.40745416593616	3.50367063591	3.50413494630025	3.45503317756423	3.43222941221635	3.52179530108283
4833423E24Rik	3.39969294733816	3.32833086691097	3.62584384486663	3.37967421489831	3.33536467966442	3.4195650543927
4833424O15Rik	3.44478085738309	3.45197560570793	3.45915736586523	3.59682566729376	3.45929711494067	3.58559962232036
4833426J09Rik	6.65070367840445	6.56404003764334	6.72870673980322	6.67158233431545	6.63991127125794	6.67907171754575
4833427G06Rik	3.28875393997106	3.34315882967555	3.25791964355414	3.49596758006743	3.47751053248328	3.35642821275673
4833436C18Rik	3.61281832113935	3.66408134431956	3.66364501031859	3.77038844417797	3.58939989150266	3.7587171415149
4833439L19Rik	4.3316775479632	4.52227644844479	4.20409259311462	4.28012657330051	4.39361750285006	3.97210346421475
4833442J19Rik	3.79156505023816	3.67876889820791	3.71775120655977	3.54908516401354	3.68809409148004	3.7393621305854
4833446K15Rik	3.36727916863362	3.40915441118261	3.48771337822792	3.45859003961773	3.4524152723108	3.46677736318236
4921501E09Rik	3.37881042684932	3.36653443622551	3.50466713716197	3.58514936522614	3.54093602804124	3.48606224237894
4921504E06Rik	3.33356961030534	3.2986097576702	3.40511817858526	3.44479649068878	3.34483775935917	3.31647421974209
4921504I05Rik	3.41349568124983	3.39584366671677	3.5211518285842	3.47839454084522	3.37974888775866	3.41084017941977
4921505C17Rik	5.02222168687381	5.04793504802249	5.16727529291257	5.41796639364787	5.55122307242336	5.31364732239063
4921506M07Rik	3.25275227764264	3.28883447999197	3.34239975192685	3.44258855601851	3.48219792189479	3.44593186031081
4921507P07Rik	3.50727522505176	3.43397727203817	3.42391154861047	3.38563756474909	3.59118420831356	3.46601454215476
4921509A18Rik	3.30682989619508	3.38484062383773	3.36181369324642	3.39750931152728	3.32292164087025	3.37861144785642
4921509C19Rik	3.57440067276067	3.55526659427915	3.45291146244397	3.49696510586318	3.50367063591	3.55480115565557
4921509E07Rik	3.4852157868747	3.29928278241157	3.50797290580922	3.53758007330851	3.43487951472019	3.46134329447154
4921510H08Rik	3.62236079547563	3.53669444328737	3.55227851977197	3.61173463499629	3.53060131268982	3.51095524160747
4921511C04Rik	3.3663955042975	3.37735513732324	3.41188510561274	3.48901317175851	3.38387137272499	3.43447344136991
4921511C20Rik	3.42336811202009	3.2754016079334	3.37185805440556	3.30146628842992	3.48117646192354	3.33495906138086
4921511H03Rik	3.34029336711429	3.33911527261791	3.43773751363102	3.47664935657174	3.41515237976616	3.41778714273627
4921511H13Rik	3.53997788147163	3.54231850385934	3.48001104304728	3.71822180158268	3.80998745551282	3.68017202602668
4921511K06Rik	3.52194003828892	3.51628952599308	3.36117942265935	3.40768145798107	3.4570589628577	3.47072551073125
4921513D11Rik	3.37522390531701	3.28358781830645	3.22884538518516	3.18181703730052	3.20576260088229	3.30567965704458
4921513D23Rik	3.4046612741848	3.52412522991117	3.36254873096628	3.57568524038261	3.47313317566038	3.50121857836324
4921515J06Rik	3.38833533189004	3.58539607424419	3.37133407602529	3.37654631648945	3.23346132281001	3.46346515126273
4921517B04Rik	3.47178470972818	3.38649020123539	3.45980231280906	3.38880791517385	3.46027768756678	3.33135072332969
4921517D21Rik	3.34808266603779	3.45014313993822	3.28669548821092	3.61117478182367	3.57801537964478	3.4542467069167
4921517D22Rik	3.29961881875083	3.33726082802069	3.39371597727373	3.31887239588622	3.21557293264645	3.3574110704083
4921518A06Rik	6.97204665843393	6.86676932128746	7.19835431351802	7.32184215556522	7.22076850831668	7.44718164467045
4921520G13Rik	3.39732580378865	3.46426249631353	3.51357671570016	3.46027768756678	3.46574528563033	3.45570899700923
4921521F21Rik	9.37872486416294	9.61133090461501	9.27296700061377	9.47947842487182	9.27296700061377	9.7003085013214
4921523A10Rik	3.45079950531887	3.38506108385946	3.4874740558373	3.56927068218996	3.46313954634052	3.54262807988038
4921524L21Rik	3.4648636312822	3.35834224857886	3.40905699783323	3.46668946488647	3.3546819158823	3.36615528991578
4921525H12Rik	3.59820980266698	3.54200515222673	3.50126730556146	3.50824126230735	3.36215218940809	3.46374167529557
4921525L17Rik	3.57876109854505	3.48750166546723	3.50945154609556	3.30134475232986	3.51473018558872	3.29325014885193
4921528I01Rik	3.38221847607756	3.39504283630583	3.43843308383586	3.46229935697043	3.48141119382432	3.25839612119556
4921528O07Rik	3.34070421053379	3.38835819360291	3.33472096107337	3.56131027910713	3.45833698834062	3.52214795682295
4921530D09Rik	3.35815358043443	3.36297264879911	3.40324184872248	3.47925381754603	3.34395726054004	3.44752329395809
4921530L21Rik	3.57284460892149	3.45850902888386	3.53426706647739	3.5915930321381	3.50045280394562	3.50564730352236
4921531P07Rik	3.42891713937837	3.4997689028097	3.33598077455608	3.69028869541781	3.62982298203116	3.7505429063901
4921533I20Rik	3.32103871568053	3.45387661676075	3.32292164087025	3.41091011270805	3.44428841044007	3.39841673755415
4921536K21Rik	3.37196356807965	3.38753314633043	3.47041698718291	3.39931455371323	3.41021450898327	3.49734418676802
4921537P18Rik	3.25725068266086	3.30510251448472	3.33478569920916	3.42498733586882	3.43890255742376	3.38854684228293
4921539E11Rik	3.40173836190247	3.31103689102505	3.28033960077447	3.46298582435997	3.42402995931464	3.2859296842441
4922501C03Rik	3.66260269678793	3.73663847557336	3.68336866039856	3.83151966476663	3.76022444001684	3.75222447429078
4922501K12Rik	3.44615858876725	3.38050692480861	3.33958448462592	3.44685923757397	3.32885146241145	3.3389417455874
4922501L14Rik	3.4425238110982	3.41559593339231	3.29453259127318	3.78544362962849	3.7114180669488	3.67100454735122
4922502B01Rik	3.51278517189249	3.39798141018458	3.46964783052321	3.36908431407362	3.56989096819102	3.4444654112113
4922502D21Rik	3.52932435176256	3.43469631718421	3.47889023049286	3.30207454691404	3.38561779364043	3.43701192816528
4922505E12Rik	3.36737587637632	3.41077357810552	3.43751048431886	3.46173438112443	3.38450760916101	3.36248065605169
4922505G16Rik	3.47723204852182	3.59434238594821	3.57667491329082	3.49317190950385	3.42921087759288	3.60701702953274
4930401A09Rik	3.49064970687121	3.36192380882792	3.45578851366521	3.28741391193228	3.44005032047021	3.33944875432558
4930402E16Rik	3.41296567657136	3.40606932740831	3.51199820926766	3.49024488164298	3.36765067985553	3.414043147735
4930402F06Rik	3.31794476559924	3.42309530884973	3.35028025364506	3.36861235143126	3.34497916917541	3.31890791690141
4930402H24Rik	3.89252437340534	3.91626136277589	4.05395544116867	3.90421508133469	3.93169780308779	3.88100694099682
4930402K13Rik	3.35900747183763	3.44946594175385	3.41426669956696	3.42509320925734	3.39379607138112	3.35827695466158
4930403C10Rik	3.59733635304072	3.53672331997215	3.49513892842437	3.2798956886472	3.35233290193813	3.40699759558735
4930403J07Rik	3.34750447622307	3.5057035808246	3.33205511538134	3.42087732472585	3.41897810661	3.39684007581443
4930403L05Rik	3.38309139376868	3.48212161168957	3.40522576601423	3.49054015390158	3.45037980416107	3.37106042766238
4930403N07Rik	3.28928761912219	3.43434895172841	3.27270273610333	3.29510817885734	3.25475755355512	3.19419613411492
4930404A10Rik	3.28139141020587	3.28375478597971	3.30253026338607	3.51140282706607	3.37289632458134	3.46176311878118
4930404H21Rik	3.29979208866825	3.40341911516631	3.32836206697537	3.41919178241598	3.31292787206166	3.48986183627143
4930404N11Rik	3.37212913241715	3.47885021652421	3.45192062004864	3.4322200826427	3.43031801861803	3.42296577527784
4930405M20Rik	3.28135433380182	3.28170451143691	3.30486080363432	3.38808354800567	3.28358781830645	3.26175838971285
4930407I10Rik	3.49586989330887	3.47296207816177	3.35306019790868	3.23266116482137	3.39881661773804	3.23000716596199
4930408G06Rik	3.37942111143389	3.36200230332273	3.22618633218223	3.44364867806399	3.35276606918214	3.39131562893527
4930408O21Rik	3.61782603158048	3.61476429505388	3.72066768860617	3.78399034569319	3.73584360312983	3.67842317706108
4930412D23Rik	3.50621479315079	3.47640799308727	3.38447604190187	3.48110082135739	3.45792779445591	3.29654401997802
4930412F12Rik	3.43967058207007	3.32713573654972	3.36433917405986	3.28409965921685	3.35967034561822	3.41043713732128
4930412F15Rik	3.5008829165978	3.51988915608428	3.30788963209187	3.20895257804074	3.23803252061568	3.33947696954949
4930412O13Rik	3.50123398753766	3.56218599286207	3.26541236286597	3.39705778146356	3.37657166081407	3.50948609784777
4930413G21Rik	3.17223103161515	3.22024426418473	3.24669125774523	3.30629254153778	3.31279406352507	3.21654175406815
4930415F15Rik	3.37792523004311	3.3512077912654	3.38099727782125	3.47642877319064	3.4095536736412	3.504761556788
4930415L06Rik	3.38936960150766	3.4337239617184	3.47619323897477	3.41835932222118	3.40677225637887	3.54733398556874
4930417G10Rik	3.3373994098046	3.36352648147457	3.45827488311963	3.44005032047021	3.45642831896717	3.41010299275745
4930417M19Rik	3.41844782661679	3.39929234424596	3.53226008109467	3.48122430276136	3.44448288611101	3.35252455547357
4930418G15Rik	3.42150146561911	3.36751334442435	3.28278029869662	3.52271961863417	3.48098282520817	3.37808828293355
4930421P05Rik	3.31314624588933	3.43005846117023	3.33068499170608	3.38477098772221	3.44074805047579	3.32566578679154
4930421P07Rik	3.43053003315584	3.33048263953157	3.33539430838202	3.3086434192611	3.47229051269683	3.3697104431354
4930422G04Rik	4.00572884275624	4.15510530562741	4.0336783372493	3.96657096339142	3.95522445800112	4.02787147896788
4930422I07Rik	3.53031090830229	3.58169133611469	3.68971686248236	3.58729032407605	3.65517408843897	3.57776356920167
4930425F17Rik	3.50384360727893	3.4517217180688	3.39597010605092	3.27380832388347	3.45176812467052	3.28737132797272
4930427A07Rik	3.80952874129475	3.8770739881154	3.91949922776229	3.59468918094847	3.63315565732189	3.5637443272412
4930428D18Rik	3.40026016806265	3.36233539255737	3.55971715110736	3.53637125668065	3.36841924948342	3.54799913261741
4930428E23Rik	3.34443866047408	3.39109223524783	3.44972862527801	3.45717345514349	3.46091467528433	3.45242630177212
4930429B21Rik	3.65356804290589	3.61281832113935	3.51823299705647	3.50874310831662	3.52548519013811	3.81221030931078
4930429H19Rik	3.41098312538935	3.51543774217315	3.50112039850875	3.40039464444904	3.41766419896753	3.33802483248654
4930430A15Rik	3.2078778661564	3.27035106100151	3.17036209194664	3.45400355874987	3.33313681020617	3.39279458843705
4930430D24Rik	3.57186196444555	3.67749550735069	3.66704659463593	3.42742676904248	3.47410798159739	3.35581645961036
4930430E16Rik	3.40472693403948	3.4356426976133	3.58384031359622	3.47244912386211	3.51636279202711	3.43042825513713
4930430F08Rik	3.3905048673321	3.39312002938471	3.46495951118224	3.50520356761958	3.40035195250624	3.42114076882807
4930430J20Rik	3.61749984575904	3.59016908665632	3.47490512942201	3.40881388538081	3.57394043330501	3.54587796795548
4930431B09Rik	4.60305108860413	4.48272824917646	4.53765729008671	4.52209448363534	4.38472780699008	4.48045882926184
4930431J08Rik	3.49834951392122	3.44658013307526	3.40769944021057	3.47111230565192	3.59535073820142	3.50432466076356
4930431L04Rik	3.3968941237979	3.46437554183205	3.40991541209448	3.57655046966085	3.38215052720061	3.60846340759246
4930432E11Rik	3.44006603497187	3.39830316688584	3.29344308885811	3.27945957499367	3.51987111569422	3.28644251451359
4930432H15Rik	3.38923498003507	3.49950822419327	3.3470905211438	3.45990232903686	3.322078330501	3.38099727782125
4930432K09Rik	3.37388298200536	3.35065488727894	3.45659364954124	3.483733194721	3.44519449411487	3.358650210862
4930432K21Rik	4.08623265419832	3.9797312847458	4.0137698910752	3.92101340643929	3.97724290736494	3.66660213934733
4930432M17Rik	3.55990934870817	3.47608056591487	3.48499938975702	3.29749598683922	3.32570819696305	3.47817024886005
4930432O21Rik	6.08393902814395	6.34030887669175	5.95156828486969	6.45230277950751	6.24915192592491	6.60794236529077
4930433I11Rik	3.43186243864931	3.34111476243123	3.35670891205727	3.57814062755767	3.53807237821482	3.43726270566383
4930433N12Rik	3.3680381198453	3.35081091899382	3.44150934039176	3.44779586537303	3.2255594490797	3.44470053754173
4930434E21Rik	3.39200439645296	3.50527869835504	3.4608372077954	3.47320207522525	3.55007567054178	3.44854747428118
4930435E12Rik	3.29991236558492	3.36749880288239	3.36367187445757	3.32919931720183	3.39567403611392	3.20366050477475
4930439D14Rik	3.25872524923186	3.36857045652492	3.27460833379187	3.39875590344566	3.43663798007223	3.31244214426638
4930443G12Rik	3.3642205588751	3.61125232307571	3.23628986430592	3.49169249012444	3.45363618343673	3.58568391718594
4930444A02Rik	3.61602510208412	3.68798937310817	3.34679331208532	3.55491890377649	3.44165703386726	3.490400572562
4930444G20Rik	3.49568237818637	3.40838269666559	3.4241464073391	3.28562828931773	3.39463843624501	3.38078642182231
4930444P10Rik	3.36432755967364	3.29138542357541	3.5741351864653	3.3689892258684	3.39131562893527	3.32967096112737
4930447A16Rik	3.57514856474709	3.53654135290149	3.45001002254535	3.2921048760746	3.40764614948203	3.38699087823315
4930447F04Rik	3.34759684079043	3.42240579868786	3.4271948417593	3.38730397936605	3.43442293454991	3.28200760485224
4930447J18Rik	3.32758566800676	3.44206415814137	3.35393855474063	3.35798415770155	3.24111783723731	3.44759577610821
4930448F12Rik	3.48786540391117	3.33790094527191	3.47152173166595	3.34280555253086	3.29061825238891	3.35091506309832
4930448N21Rik	3.42253156057514	3.29900678622752	3.34436006136062	3.32822271517924	3.49728349662902	3.51002518316516
4930449I24Rik	3.37199739161671	3.43210247483786	3.42935585406163	3.30380923302796	3.30262647245898	3.31992573556944
4930451C15Rik	3.43429402959099	3.43417677526452	3.46665766762949	3.67681320871829	3.55599730652867	3.75986285042252
4930451G09Rik	3.34589794201209	3.39872333332095	3.33720541149778	3.5605072263733	3.4684499673488	3.51196178505555
4930451I11Rik	3.82136667275144	3.67842317706108	3.78363216698548	3.7109053596759	3.6402177308521	3.59508383334783
4930452B06Rik	3.47145662087855	3.66260269678793	3.37219665717467	3.46946856306437	3.27136905156658	3.48787537798792
4930453N24Rik	6.00783916526225	6.02721645552386	6.08393902814395	5.84467567382933	5.89877714923369	5.93334083152376
4930455B06Rik	3.3510134559157	3.42885967080094	3.42896623471115	3.38186501267197	3.21963062795417	3.52636759633057
4930455C21Rik	3.72523144542602	3.79445250377594	3.65934372171399	3.47701195309323	3.55630130165539	3.34672279827118
4930455F16Rik	3.29002965401035	3.30578141600992	3.40272106977293	3.35804162603769	3.4276723768295	3.25654406240821
4930455F23Rik	5.29756744612428	5.3563032070728	5.36116825123758	5.75782379221008	5.78635866487969	5.87050503789344
4930456L15Rik	3.31843847442418	3.33627654358549	3.43723831518244	3.37114529198351	3.44210697627257	3.28351869585714
4930458A03Rik	3.49671272683759	3.49370606801095	3.33137945560612	3.31788126782466	3.44578791598887	3.4291087659323
4930458L03Rik	3.41612715357416	3.28566451055425	3.34981546233508	3.57758135428716	3.5064226115273	3.47301154196961
4930461P20Rik	6.74317042849739	6.8287863243539	6.45510414132827	6.59778304941858	6.38049161589469	6.60410707149427
4930465A12Rik	3.29629572890449	3.30256590577399	3.42096552219661	3.39260556157443	3.39678702117484	3.33594439973088
4930465K10Rik	3.45691454810414	3.35516463712606	3.38149237190428	3.33772600939857	3.46905079879683	3.4649956395749
4930467M19Rik	3.43801058154363	3.59805705765221	3.42930084038615	3.52957927459113	3.39514085616092	3.62338093111295
4930468A15Rik	3.45862343730503	3.51763042892796	3.52174914689111	3.53231657753633	3.44646595525521	3.43897796319461
4930470H14Rik	3.24131979774413	3.27835533491536	3.23000716596199	3.45813611884372	3.34387574679093	3.39364585232347
4930470P17Rik	3.40927651375787	3.45413223544946	3.45835647605707	3.44330418375178	3.27418394765748	3.42249896266807
4930471G03Rik	3.43354447296755	3.27380832388347	3.40241666085458	3.20688106900996	3.31791828113156	3.2503150228495
4930471M23Rik	3.72755848209259	3.55012910989088	3.72536033893381	3.65945152413425	3.62465266023204	3.50435786066593
4930472D16Rik	3.3024794033457	3.36007356345457	3.37731828407316	3.33190199035958	3.25182495550153	3.35952514736462
4930473A06Rik	3.48577449800345	3.58148882041016	3.39306952545637	3.60025604931561	3.55180548409674	3.50460874679802
4930474N05Rik	3.26893022706567	3.31715169222203	3.34684660308786	3.47608056591487	3.4017550943352	3.54622104951342
4930478A21Rik	3.35065037302172	3.32025418762057	3.52230763775752	3.4266564559865	3.39628674654305	3.43478815185681
4930480E11Rik	3.50025090950151	3.37467327523133	3.46445364283413	3.45315995822886	3.4790300965562	3.37924021556125
4930481A15Rik	3.49800042991748	3.39577475606018	3.44024143397903	3.70952421826955	3.83843257631855	3.63334968363631
4930481F22Rik	3.5149178189285	3.54357065487719	3.59701863736745	3.5454835236206	3.58467705436497	3.48249216101679
4930481M05	3.415864561476	3.43251078285826	3.41441354097055	3.37418411901636	3.31440460529392	3.32529322635074
4930485B16Rik	3.48675779515168	3.41174344655874	3.41071656199884	3.49443199853533	3.41131984072447	3.38209698769875
4930486G11Rik	3.3823794753653	3.19535708579935	3.34888234427757	3.26130232875571	3.32754547474755	3.37855942376853
4930486L24Rik	4.75428780554573	4.87323192571799	4.72385072568175	5.17523259375712	5.33888522760106	4.74681161095194
4930487D11Rik	3.44415247620405	3.40908262679179	3.2941482147185	3.31067492764002	3.37064207987509	3.47606317763978
4930488E11Rik	3.40313488636896	3.32398241975061	3.27351102346517	3.4589407961369	3.38190949424395	3.3174986158081
4930500O05Rik	3.46239167984059	3.52225313630483	3.61754103772202	3.42765623493844	3.43904314247289	3.45117945978751
4930502E18Rik	3.82086604039057	3.94337613303816	3.82886950054792	4.62485465391393	4.43192947458031	4.92095609830013
4930503B20Rik	3.4961666806963	3.60826902256738	3.50684772889721	3.42272665646948	3.41340691327324	3.54577398457795
4930503E14Rik	3.45372889833763	3.54052884493797	3.48646998771119	3.44869967282435	3.32388815042329	3.3871257853204
4930503E24Rik	3.59039317443437	3.49844141420544	3.52141407383468	3.32026931765716	3.41020215424835	3.47050949441218
4930503H13Rik	3.49757328911844	3.41850655177268	3.41831647799305	3.28903163000571	3.4835398251479	3.29538872129283
4930503L19Rik	3.36177774548509	3.45833698834062	3.42680031924961	3.37662856226411	3.40361428261065	3.34010422123849
4930504E06Rik	8.33722474100811	8.34808577484884	8.53382562506922	8.34561942693787	8.36804308464929	8.32241582661788
4930504H06Rik	3.39802263627228	3.42721103515545	3.45284265191745	3.5231837084861	3.47033583143671	3.43258369845788
4930504O13Rik	3.28421713062617	3.36941296779622	3.22395173677719	3.39455992392399	3.25548288987537	3.27351102346517
4930505D03Rik	3.68756230890579	3.57226242994704	3.62111448578622	3.44152908681697	3.44741359870106	3.49350128358355
4930505N22Rik	3.53632036305253	3.45044368626572	3.46603264925499	3.29961881875083	3.36051366092297	3.4528972648563
4930506M07Rik	3.4989362055753	3.5729534193632	3.59739836876028	3.61564308722411	3.5687308581556	3.79734059617589
4930507C10Rik	3.53904636549225	3.45374042346754	3.47789182866106	3.52677152795837	3.4710049114699	3.39937115315585
4930509E16Rik	3.50220327517397	3.42728102646992	3.43034870918405	3.4682657926885	3.34309445855147	3.38195059280026
4930509G22Rik	3.46429150934896	3.32405105409262	3.430655236641	3.32765451818127	3.48573296149968	3.41819283376561
4930511I11Rik	3.31332208627736	3.31962249969684	3.33454559944435	3.49090067598411	3.47582334707603	3.34329861949334
4930511J11Rik	5.11478231889839	5.06032857038947	4.99185362297047	7.4929133972774	7.19919187402803	7.56297183204377
4930511M06Rik	3.57999072076271	3.56614115631542	3.42316101465661	3.32352749437651	3.4046612741848	3.48434528158123
4930511M11Rik	3.38411776717173	3.32961464722335	3.21711579239542	3.44966676738164	3.25539473783276	3.42127400992771
4930513O06Rik	3.25635515269576	3.31510425216294	3.32200332493157	3.36445928122329	3.30613592494206	3.34436006136062
4930515G01Rik	3.37805784655166	3.42483891095462	3.39699518888504	3.58164875417344	3.55289233356986	3.46510216934344
4930515G13Rik	3.62338093111295	3.67151602562794	3.67718430423584	3.75063598847029	3.68004085822081	3.6332291671155
4930515G16Rik	3.36059552651973	3.4159495193414	3.46642615548541	3.35297392072953	3.27810648226535	3.39415746197798
4930518C23Rik	3.51514895639058	3.4682657926885	3.41460911108202	3.50918233738095	3.30343899500011	3.5145501369238
4930519B02Rik	3.45507833050467	3.3437793075549	3.38800777056607	3.27284358922007	3.17859100377278	3.26541236286597
4930519F16Rik	3.34214848530471	3.31378791728381	3.4649313465772	3.45840415258497	3.30379010803985	3.43263496029733
4930519F24Rik	3.38954344770355	3.20641981873794	3.34612552901017	3.28458778772284	3.46563500531964	3.30245301488586
4930519G04Rik	3.54387942838683	3.42937217859679	3.50872337749953	3.42234396423868	3.33013554499755	3.27219685509928
4930519H02Rik	3.44587134313541	3.41287929091022	3.30644256468602	3.50283301742991	3.34628112251085	3.46630162644648
4930519N13Rik	4.0367534260008	3.94694357253341	4.13101439285773	3.98755204500497	3.9814565016988	3.95720405851698
4930519N16Rik	4.49986696260096	4.47081001984611	4.60136153117455	5.0286257747159	4.83791380512379	5.02476728554258
4930520P13Rik	3.56972847449401	3.56590921787815	3.39942546813548	3.3018406996753	3.44377972093741	3.3781111225593
4930521A18Rik	3.44834799275584	3.41569363029589	3.56442005537051	3.46021040406342	3.36946010361428	3.33868429623299
4930522H14Rik	3.3840682278622	3.31708404953999	3.50990687788782	3.46412165679132	3.34835073420296	3.40529679761221
4930522N08Rik	3.31985284784275	3.41418376668553	3.36419027708928	3.38468859631044	3.35504711826398	3.41203107903852
4930522O17Rik	3.5274050314672	3.51890678833822	3.36933374476354	3.29970106593106	3.43585809032803	3.37981698822612
4930523C11Rik	3.25147774763407	3.36991302498577	3.25760308468733	3.32143634693173	3.30680479013743	3.27091424522185
4930524B15Rik	3.43636883541266	3.61450003262731	3.59897891643277	3.45347741150269	3.50874310831662	3.45310686467149
4930524E20Rik	3.49596758006743	3.4374912509189	3.59538665514573	3.51291225101873	3.49949001726344	3.50785043922756
4930524L23Rik	3.36129348270083	3.27438551031088	3.21548256316599	3.41988215056708	3.30633228211744	3.2888563989478
4930524N10Rik	3.38239969747781	3.29678910758786	3.23266116482137	3.40320359045953	3.28773506308415	3.51816600708765
4930526A20Rik	3.27096271207305	3.34203893692401	3.32612293237735	3.33839438623011	3.3034847191106	3.32371210014807
4930526D03Rik	3.36193416240686	3.50894302171254	3.31342160485217	3.47909081396404	3.51403686837082	3.59183196790104
4930526H21Rik	3.39386833799784	3.23558018631657	3.3401750326038	3.59154670605487	3.55219424932702	3.44892025333577
4930527J03Rik	3.39253588671775	3.47258456144271	3.49469148253901	3.47434788446362	3.58239002435944	3.34783268516945
4930528A17Rik	3.3656655578566	3.43839208514559	3.45729801462567	3.31507148213994	3.24180566975664	3.31899842033886
4930528F23Rik	3.28974166850998	3.3299239507894	3.37898493031549	3.45139690498592	3.44011883967382	3.45659364954124
4930528H21Rik	3.30994766711333	3.27191767464325	3.47807179934153	3.3665585793034	3.32311417546306	3.39086006629288
4930529C04Rik	3.3652165058078	3.37186974602461	3.414478625594	3.47876667713172	3.41696518329556	3.37477727809749
4930529M08Rik	3.3440817730116	3.47417601108882	3.36879336472852	3.4269330339025	3.48846030660102	3.49772896910498
4930533C12Rik	3.30407080460529	3.28945835863689	3.45050108533477	3.38830367861088	3.4682657926885	3.24652541060544
4930534B04Rik	3.42007795880774	3.50451341228365	3.50328478089039	3.52109466943972	3.47062844403742	3.38632509900297
4930534P07Rik	3.32765451818127	3.36190514266181	3.43509734959465	3.34079290865997	3.29811319779327	3.28242739857937
4930535E21Rik	3.49534778329887	3.54401783361373	3.61931689866496	3.59096832061191	3.67842317706108	3.6514030600302
4930538K18Rik	3.70508142661485	3.57821054116636	3.64984434852111	4.28934320208307	4.19290361574816	4.18649264187849
4930539E08Rik	3.40405572234317	3.49397230355412	3.50397386872089	3.44375915162276	3.55083769692777	3.36491319066109
4930542N07Rik	3.42163273325242	3.32839317066114	3.31217024263155	3.34725842110211	3.5227744250815	3.43471284007854
4930544G11Rik	3.55724063648413	3.60195681800044	3.71544115054465	3.66278073689055	3.62742979383642	3.74368276602847
4930544G21Rik	3.44197172464487	3.50798223762637	3.58683727238131	3.71747145753397	3.73213047171417	3.70382527736363
4930545L08Rik	3.38641878023279	3.43794879178414	3.4080287973904	3.41795975784834	3.31289421329381	3.31633602147695
4930546H06Rik	3.55966876743309	3.60598800798529	3.62402635960564	3.96816780083107	3.90977731058262	3.87477577680621
4930547C10Rik	3.41041972839408	3.47773510356387	3.48943643724955	3.62064163065926	3.61526711212737	3.46815878795442
4930547N16Rik	3.82969582180531	3.74378707876775	3.73728968810536	3.77142785036793	3.51535541540077	3.82799874754222
4930548F15Rik	3.22015611414621	3.29993723146667	3.26188029400278	3.31597690437349	3.21005748246974	3.30011552946347
4930548H24Rik	3.45520216650248	3.47426120990795	3.5543322269491	3.64741383545217	3.55395533396558	3.55753239480858
4930549C01Rik	3.24740368313223	3.35541317143317	3.26402365649743	3.36153230319879	3.42014080891748	3.27555305173885
4930550C14Rik	4.85885229668222	4.78600992283684	4.73560027799162	4.54414691892133	4.57426500493573	4.57943497158758
4930550L24Rik	3.41755332764499	3.48233970934035	3.45435352413393	3.45361918107661	3.31649166069765	3.40843779684035
4930553J12Rik	3.23028622684189	3.29047020107886	3.29274211458351	3.42459947669639	3.4531207196154	3.37149077274273
4930553M18Rik	3.57048185140995	3.48901317175851	3.50238751596639	3.29983521894527	3.41892476191455	3.39766482072438
4930555G01Rik	3.36893512760476	3.39185504550414	3.45936983847894	3.39491022297948	3.43806634833762	3.46225625284927
4930555I21Rik	3.4351458005406	3.41577928452356	3.26496226520687	3.3094673627983	3.39273509541489	3.45281763600051
4930555L11Rik	3.60775284075181	3.47836964861533	3.57076469715109	3.44056450015444	3.55348727184056	3.53312406957083
4930557A04Rik	3.37711474708547	3.24704046885424	3.27025709168467	3.29918545298333	3.35202506374044	3.45907280251924
4930560E09Rik	3.46541933408253	3.43076413524133	3.32696943556891	3.28961541190327	3.32124919850362	3.37485703643416
4930562A09Rik	3.30056640652244	3.35202506374044	3.38122671537034	3.33805345196415	3.21824317507296	3.41207678293074
4930562C15Rik	3.37186974602461	3.33868429623299	3.55340217099118	3.35391634258889	3.37685122204568	3.23999851042297
4930562D19Rik	3.49462705179822	3.47178470972818	3.39743915925832	3.64100842925572	3.49018968619316	3.60471647917135
4930562F07Rik	3.42000563648739	3.3145330501896	3.33197329152157	3.56060004261386	3.51857368377179	3.42272665646948
4930563E22Rik	4.2662629825519	4.40683410936565	4.3065636437992	4.22965503890809	4.20489978006165	4.24091823759247
4930563F08Rik	3.29416774400478	3.37465921521163	3.3434060011346	3.36076500686065	3.33178992233849	3.36334216775549
4930563M21Rik	3.36023672329168	3.37284283448367	3.45509474762135	3.38401191205895	3.42559588420041	3.44785647518587
4930563P21Rik	3.56338874097748	3.39079218247241	3.56324574682272	3.22243838524313	3.30587871248964	3.29906905464267
4930564B18Rik	3.48386214100167	3.45235384029284	3.35983465220744	3.49634536666941	3.38921479779726	3.40993324440657
4930564C03Rik	3.37013732006182	3.51489860397775	3.38313460583047	3.44731547332885	3.38992096879984	3.49055286563701
4930564D02Rik	3.36166061583268	3.3657314449592	3.5105197372819	3.45544385670516	3.45447351882883	3.50328478089039
4930568D16Rik	3.6166237708436	3.57801537964478	3.49703713417086	3.50331171236723	3.37711474708547	3.43957098778637
4930570C03Rik	5.63687308011591	5.57946235934713	5.79648672807273	6.02966733462453	6.2098346867715	6.00410247332578
4930571C24Rik	3.13462346976262	3.18596307736775	3.20590935575009	3.27965556610834	3.20895257804074	3.25162238518975
4930572D21Rik	3.26430046993379	3.29996611376658	3.25179175882857	3.55708123373341	3.49106898039786	3.48340283433373
4930572J05Rik	4.83097750669344	4.73473152969457	4.91523935275156	4.84537966058008	4.60512532231533	5.02750031225326
4930573I19Rik	4.2380337734033	4.29703756165575	4.36266345627054	4.44687987568457	4.44461156114916	4.5008724704313
4930578C19Rik	3.67926000878946	3.5392184833481	3.65175070943574	3.43300222475037	3.28519475996101	3.34534219311845
4930578N16Rik	3.34498973144756	3.36343520213625	3.37038173543131	3.47048783042739	3.4443074205115	3.39413443523757
4930578N18Rik	3.39622324697795	3.29145047786208	3.27682348912272	3.21070466152807	3.31808839501099	3.25808574325649
4930579C12Rik	3.27748167569147	3.40018441652484	3.28281525273864	3.336024374055	3.25339707514666	3.3697512468709
4930579C15Rik	3.25479964605791	3.36832211717365	3.16451349885402	3.42351733939472	3.33127684909724	3.31300528736046
4930579E17Rik	3.56823596762985	3.60232265864323	3.35691047593994	3.63356580723024	3.59282838149334	3.48466629060449
4930579F01Rik	3.39399430972599	3.2902170079014	3.281666182682	3.42381714165153	3.36240396809741	3.24157383402474
4930579G22Rik	3.30272046506863	3.3460969077472	3.39160616645121	3.43098254089948	3.32790702356639	3.50473019343013
4930579G24Rik	3.66311285278174	3.67187810513119	3.74723486553041	3.73409705722631	3.57809286996414	3.70112105198583
4930579J09Rik	3.34815152810931	3.34286837175205	3.45252939074541	3.39766482072438	3.35431429383466	3.53824392188576
4930579K19Rik	3.44536686797096	3.31814456131278	3.38792503550277	3.20009914475804	3.22921815177462	3.33095913816848
4930583H14Rik	9.64930328215923	9.58323713000642	9.54850267289698	9.17342389421627	9.28096288157159	9.06565781732621
4930583I09Rik	3.34104349919377	3.31975065757711	3.40392820698665	3.35431429383466	3.2352263791498	3.21739387879446
4930588N13Rik	3.47515457254222	3.47182169138586	3.30387968791329	3.21904732106708	3.30059522705482	3.29704945308418
4930589O11Rik	3.47378013435052	3.36177774548509	3.41706146795969	3.3933239671875	3.41305121895201	3.37878422156484
4930590J08Rik	3.48961939998187	3.31908028936483	3.50044316516458	3.54191174754297	3.39350625017201	3.50585412639119
4930594M22Rik	3.24295398058325	3.18417261495762	3.38304898368472	3.33211790165842	3.45744554795191	3.25023027906043
4930595M18Rik	3.57850286900683	3.46685821797579	3.52721750275799	3.41561846853889	3.36910536102727	3.48219792189479
4930596D02Rik	3.34303229610218	3.35591995034513	3.42876014983774	3.49844141420544	3.47799498992027	3.36266251475256
4930597A21Rik	3.3660218565116	3.45781231650817	3.43767815464107	3.39413443523757	3.36402033253428	3.42970067413177
4930597O21Rik	3.4471184300359	3.37595071069172	3.33619647230334	3.2555871691748	3.36613014056103	3.32412503976245
4930599N23Rik	3.55206805262296	3.42978258401673	3.5149178189285	3.38379919186415	3.63020933070912	3.40966439062209
4931400O07Rik	3.40399989918616	3.38821878265469	3.50339399623007	3.39754237844378	3.17257016129662	3.40347741917132
4931406B18Rik	3.35537961928925	3.40936694150402	3.35060168623595	3.52769624750779	3.53362092834195	3.36631085013901
4931406C07Rik	3.75043617026348	3.61353183944174	3.7058631007322	3.90923499551917	3.92336299480318	3.70340228227119
4931406H21Rik	3.55688948695341	3.36311069647265	3.58317381587279	3.722108828432	3.58043102807777	3.67724844356188
4931406P16Rik	7.05538137651591	7.04562948267569	6.87295668877851	7.33802545326988	7.24304510028878	7.22556449958276
4931407G18Rik	3.21083195273065	3.2626571760866	3.28212035274412	3.54262807988038	3.45637849467454	3.63805480652741
4931408A02Rik	3.52752724959088	3.60720958184353	3.6139170541203	3.59355857095954	3.58989035240302	3.74405072332521
4931408C20Rik	3.43703608395948	3.47033583143671	3.51685831316136	3.53773020524606	3.51811634444592	3.41113592225343
4931409K22Rik	3.53177561136435	3.50254139567609	3.39983575018419	3.31496448199833	3.44432662678585	3.42157303895803
4931414P19Rik	3.45363618343673	3.31784402167059	3.40943997363916	3.28652660341919	3.4648491513265	3.30989507873199
4931417E11Rik	3.4087789855182	3.29099919162491	3.32188508680424	3.47567761007625	3.33947696954949	3.40470770739005
4931417G12Rik	3.37504622064688	3.38029538083751	3.48444307448531	3.40509759786321	3.38732052193781	3.53023787215558
4931419H13Rik	3.43312578211567	3.29374815446054	3.39036364053307	3.46025277268117	3.27982292931769	3.42450450924321
4931423N10Rik	3.37003465905478	3.37476737424687	3.42465605974647	3.42608728403132	3.28261065863947	3.36973924337917
4931426K16Rik	3.90161074580985	3.93910021204372	3.95227883342686	3.98271241972338	3.92388954010769	3.84917279536627
4931427P12Rik	3.3528304961518	3.39440779435714	3.46670495927528	3.44260734212904	3.41272756864651	3.50935265103003
4931428F04Rik	3.45091525571291	3.49662012518559	3.61643472355227	3.51762281486639	3.47106623872303	3.62321951375195
4931428L18Rik	3.55348727184056	3.46788105504613	3.48158035266516	3.40936694150402	3.38794543091236	3.70417882703577
4931429I11Rik	3.45135938858214	3.26104594057939	3.46134329447154	3.25783062585333	3.42864474908263	3.26496226520687
4931429L15Rik	3.37675265721952	3.57036096898459	3.32768117461836	3.36480717418825	3.3480955475693	3.30267305263298
4931429P17Rik	3.50603704206533	3.38172676416223	3.470128494145	3.22718175446457	3.38669475469006	3.38500572475962
4931431F19Rik	3.55292712774241	3.43431142493726	3.53341563845851	3.46581807621162	3.54501587956772	3.44820847771135
4931432M23Rik	3.40697731747574	3.4186939066658	3.57769633609554	3.55537292854768	3.46108859377084	3.56765702174855
4931433A01Rik	3.32716073614442	3.27965556610834	3.4100064627823	3.49834951392122	3.39908793027068	3.44375915162276
4931440B09Rik	3.5742523120643	3.47762495250469	3.51952554802784	3.47280142600594	3.48877520595411	3.23779522402557
4931440F15Rik	3.40490672176929	3.58189570612339	3.40066649443519	3.55476407720868	3.52026184989267	3.55594893486587
4931440L10Rik	3.31185490758375	3.42533719215078	3.33279056761403	3.32994454616939	3.25066162360035	3.30053891000138
4932408F19	3.44555536138822	3.46851527504533	3.62874667884503	3.43684202352042	3.50995312395047	3.39796713774461
4932408L24Rik	3.28533606028098	3.43218104449989	3.26657996314021	3.32718372915805	3.27551673711106	3.2661237750153
4932411E22Rik	3.30275110273179	3.25052074851826	3.48393662485589	3.39208528551202	3.4238249613103	3.3638920137199
4932411G14Rik	3.35186161769705	3.29794277011603	3.36526587154004	3.41927494142885	3.41926277942014	3.34846421831355
4932411N23Rik	3.38840013913712	3.24772255137496	3.31037037260931	3.38158350734731	3.30403571297294	3.18704431538893
4932412H11Rik	3.41147537673176	3.39869413661302	3.560255877654	3.45963332751454	3.51546275672092	3.54848409300273
4932413F04Rik	3.46919169923387	3.36103536600965	3.40668784344164	3.37082743406683	3.55279914437552	3.47145662087855
4932414J04Rik	3.49874006228608	3.49728349662902	3.49008052988053	3.43967058207007	3.43123571742811	3.54093602804124
4932414N04Rik	3.31444600949099	3.34806492676131	3.37041600819754	3.44619266984163	3.36876537069066	3.35159978944792
4932415M13Rik	3.42041631144147	3.50297260686703	3.45753786361363	3.51296250007951	3.35601229617135	3.50154816065605
4932416K20Rik	3.4499997658024	3.24677278039166	3.47045471162726	3.44101243006063	3.44757186739353	3.47572349742324
4932417H02Rik	5.06742108871339	4.96174779209692	4.98385968585802	4.62846424712523	4.70871518987695	4.60544643704572
4932417I16Rik	4.79483426524008	4.80741310351849	4.86241945153711	4.95697222886384	4.93064715720321	4.779803788708
4932418E24Rik	3.42712977100831	3.34623754566321	3.31975065757711	3.48776616478659	3.38453158155919	3.39176047390376
4932422M17Rik	3.36592554922416	3.5213458008532	3.36261283608945	3.46510216934344	3.60964473722259	3.34528866899135
4932425I24Rik	3.65208690700668	3.78523943821252	3.52748259117112	3.70282860593618	3.78893145345602	3.58222920007887
4932429P05Rik	3.49286852029919	3.52503602781306	3.28274799622934	3.49949001726344	3.53426706647739	3.52957927459113
4932430I15Rik	3.56268538788372	3.58281672391247	3.35947868250333	3.26786729999608	3.36304218536847	3.36074356539139
4932431H17Rik	3.49342311647641	3.40849780279059	3.61317350157191	3.59079422054915	3.53449467854844	3.6209042883151
4932438A13Rik	3.61027701945056	3.60222034209182	3.69392872319161	3.52688784418675	3.51865876748588	3.50684772889721
4932438H23Rik	3.43884105635039	3.54882569260353	3.53802641687196	3.49682565366535	3.56141973175513	3.49581976024778
4932441B19Rik	3.25258755535041	3.29887200113137	3.33095913816848	3.32826406012645	3.28086548858621	3.31833886425556
4932441K18Rik	4.19065531300812	4.2650199981321	4.24900429658175	4.05395544116867	4.00939797448175	4.23555279714433
4932443I19Rik	3.47437638411378	3.37293163337951	3.41892476191455	3.51578238794156	3.48545060617623	3.35524560879796
4932702K14Rik	3.43140953625417	3.5215382455201	3.50209223171613	3.42738566910325	3.46058903500544	3.52423419557318
4933400A11Rik	3.44513969687504	3.40401514036862	3.30202818954742	3.40007220530044	3.29220524412492	3.50730593623673
4933400C05Rik	3.20667461215598	3.23313841089455	3.25845323557857	3.32933784806954	3.43275354990346	3.26940183995195
4933400N17Rik	3.64094323391607	3.57105843911432	3.54212650411182	3.56792462576123	3.63631142274192	3.5584395774903
4933401B06Rik	3.49884460395677	3.43967058207007	3.39804252636729	3.4261330838063	3.34577506801992	3.44005032047021
4933401F05Rik	3.48626961891578	3.42239175294043	3.39902556380677	3.46964783052321	3.3663955042975	3.36140677237313
4933402D24Rik	3.21935888421379	3.23892305881639	3.32347653916091	3.39096777305045	3.34569992388461	3.43794879178414
4933402E13Rik	3.3501706999994	3.30913713501333	3.53028441721487	3.48273211873195	3.47905355975465	3.54406677744167
4933402J07Rik	3.3578141504857	3.42913596760332	3.39321351005043	3.38487879282325	3.54938575883266	3.30216635089272
4933402J24Rik	3.41747910020158	3.34924619968539	3.27956579812724	3.27057342190408	3.40143759705794	3.32915729076411
4933402N03Rik	3.4033108907782	3.27371141073475	3.32457436668981	3.43358419455685	3.3535371392423	3.27692538670898
4933402P03Rik	3.55733248985242	3.36936169796907	3.56984815153308	3.25469785589184	3.31602898730936	3.37263978205097
4933403F05Rik	3.44511972423759	3.36221757409086	3.35420000516296	3.57474046201455	3.43650699964862	3.53199007002668
4933403G14Rik	4.23946223949724	4.17016392718877	4.14472138020445	4.22220086424194	3.99108664703221	4.24141162148568
4933403O03Rik	3.29967094346574	3.37201419049035	3.35941855994062	3.45070742429314	3.4919187438215	3.45627671154671
4933403O08Rik	3.47297415960783	3.46964783052321	3.31206543916936	3.46030796687068	3.36274522944879	3.34093427448308
4933404G15Rik	3.43177518622937	3.32173271857941	3.35809661441778	3.54962332613504	3.553701937269	3.35230418679065
4933404M02Rik	3.56414919704284	3.57209772261958	3.37825632124137	3.64836178026243	3.70684588072693	3.63983476356153
4933405L10Rik	3.33166979334169	3.43022372571905	3.37940098024733	3.40896365842083	3.47878302590036	3.35399583123519
4933405O20Rik	3.36228120805316	3.38203313067323	3.49897082396331	3.45690337440928	3.53599264771941	3.42184287371371
4933406B17Rik	3.46795292893345	3.3560351358554	3.41975319756332	3.53876163753582	3.52829658264597	3.35878348704204
4933406J08Rik	3.49525798204247	3.48043659979315	3.35459221933496	3.54020281456569	3.43426312635119	3.46796875164245
4933406M09Rik	3.48018581726716	3.35159978944792	3.45214498546159	3.51525326834726	3.40419851392631	3.43958569648743
4933407C03Rik	6.15455892771691	6.13936495150683	5.98563586890095	5.69769208949678	5.56767667048007	5.63216656838249
4933407H18Rik	3.63757708789981	3.49382709844183	3.61173463499629	3.34262741817911	3.48641264247425	3.46141059736862
4933407I18Rik	3.63526582288154	3.48481317033112	3.61467779154256	3.28589449949622	3.38037154439145	3.39720017324268
4933407P14Rik	3.51034888949429	3.4008980401397	3.69324221273444	3.5021217920084	3.55124460822104	3.42574415184144
4933408B17Rik	3.46480039362517	3.34417921989048	3.41206221092224	3.35645032222293	3.44490555399773	3.53748364691602
4933409G03Rik	3.61450003262731	3.50738798904639	3.56548605436704	3.43021139771251	3.33783510756165	3.28533606028098
4933409L06Rik	3.41544997355508	3.53165713207437	3.49577536767103	3.44673041121378	3.39001999737697	3.53677021541751
4933411B03Rik	3.24852473508977	3.28746129670191	3.33499875153919	3.36745849797145	3.38582982511469	3.32964825761309
4933411G06Rik	3.43892047079819	3.36486410630149	3.32378021705458	3.32044480467314	3.43000478399079	3.45354418883352
4933411G11Rik	3.57683798343402	3.50603704206533	3.49815251129335	3.58625533576518	3.44943620107399	3.54234220495581
4933411K16Rik	3.60675725609454	3.47818757327711	3.56943117649067	3.40637162815	3.57128926769153	3.54248442399316
4933411K20Rik	6.18184985832727	6.12203714548918	6.05674091173984	6.25750188139697	6.01549736707526	6.290673915508
4933412A08Rik	3.51419374096887	3.36129348270083	3.50305303166352	3.26336576626038	3.40336341529752	3.30677577964777
4933412E14Rik	3.41049117710534	3.47556279281793	3.3473576677997	3.4906076509224	3.48426056542609	3.47087262873169
4933412E24Rik	3.34850180887696	3.30008852854766	3.44085095643357	3.53375789033753	3.47518918971421	3.45159700199938
4933413A10	3.30445256006688	3.47916086903126	3.25658136113519	3.39037670678299	3.34298126440531	3.43899669265183
4933413B09Rik	3.56257113844351	3.39415746197798	3.55920535974302	3.32542820059249	3.4052551080608	3.48886813953411
4933413J09Rik	3.40023055480614	3.48045438444847	3.50585412639119	3.38103229579313	3.42299811744392	3.3339434132619
4933413N12Rik	3.26853309075691	3.3054416848903	3.25479964605791	3.43541015896966	3.25440755058365	3.3847070578444
4933415F23Rik	3.55116220989058	3.47432529990258	3.48104730657523	3.39981907670898	3.32629939767652	3.21331321750441
4933416C03Rik	3.47608056591487	3.46489334207103	3.69435153818907	3.63799285285504	3.70314966700493	3.57203698837815
4933416I08Rik	3.31105296589376	3.42268819487303	3.33409000043184	3.35674488032349	3.43513413121536	3.24489350991614
4933417A18Rik	3.34682236447621	3.38957085765172	3.4045620069044	3.41156794792303	3.5205110172382	3.42100265742528
4933417E01Rik	3.80618565359235	4.01230928604376	3.76629028739153	4.46514112681684	4.47796307184748	4.50601412880956
4933417G07Rik	3.52636759633057	3.50410857767744	3.38619170260543	3.31843847442418	3.35179684839236	3.51301686208864
4933421E11Rik	5.35352081298681	5.5293609767627	5.23181814298363	5.9135634756608	5.97812951046882	5.68672654255498
4933421I07Rik	3.44846117411486	3.25614408870329	3.45859003961773	3.31659714254502	3.35721742847652	3.50306961261495
4933422H20Rik	3.4917165199379	3.6292972734977	3.567805540793	3.57663274331387	3.62135765136531	3.54157864042857
4933424B01Rik	4.08940813236262	4.10828269506861	4.15823366593954	4.04813034596236	4.12245926471238	3.96207406384753
4933424G06Rik	3.52606436547884	3.47513953366462	3.42974227032595	3.45262939099801	3.32677770605187	3.35627384349642
4933425B16Rik	3.40377863183173	3.27714507298596	3.3221184579049	3.44565134569839	3.33173992137438	3.33286436651469
4933425L06Rik	3.22183095082511	3.22071395019906	3.24916862461088	3.41071656199884	3.33171036146111	3.23724991820454
4933425M15Rik	3.43319906796061	3.53035597396174	3.44483026439232	3.37535116849521	3.24199651531107	3.27335848628076
4933425O20Rik	3.35019747705506	3.29132437495532	3.36843474809627	3.4092869031432	3.33304155065148	3.40613501107582
4933426G20Rik	3.37725370072412	3.32915729076411	3.18754301389815	3.32052650433125	3.33043121587255	3.24320462688395
4933426I21Rik	3.35297392072953	3.41608628085108	3.33830267772002	3.51379768623617	3.42284431999247	3.45757738473968
4933426M11Rik	4.44543594840882	4.2990217019355	4.39178247363384	4.15055053332777	4.41992762179064	4.1817304321038
4933427D06Rik	3.35176304148965	3.37532151574024	3.37576964712671	3.44178783458048	3.36589914647409	3.3264669019253
4933427D14Rik	3.74976475353015	3.69555923354902	3.87939805339101	3.95253133321646	3.95633388281745	3.7952274380233
4933427E11Rik	3.35159978944792	3.48628523290769	3.36686740596296	3.58901082549313	3.52129596212395	3.66624735504374
4933427G23Rik	4.96073977105743	4.94055244913989	5.14488284396624	4.93064715720321	5.10885090153799	4.71352143813682
4933428G20Rik	4.97048039501518	4.99727223926762	4.73149253227251	4.7324861884896	4.61923351399552	4.89321473362102
4933428L19Rik	3.43217104626038	3.5308116227581	3.53997788147163	3.45854976672312	3.48548653450414	3.48256300473358
4933428M09Rik	3.40158821595425	3.31931953711868	3.2730260444986	3.56273944630029	3.44925939789877	3.49822347255928
4933429E10Rik	3.4230129874293	3.52418842651916	3.43147621856982	3.65934372171399	3.7374547610111	3.54125745094253
4933429F08Rik	3.51999949593472	3.40086654595446	3.49054015390158	3.58586988814934	3.56181196263634	3.42491259360803
4933430H15Rik	3.26975788443613	3.355186156155	3.31006062670323	3.46920758559473	3.42932750860074	3.50953284282422
4933430I17Rik	3.40717994388849	3.37013732006182	3.24009987816829	3.52375451422118	3.51560027781594	3.33907187802552
4933431K14Rik	4.12944809929192	4.12413238589561	3.94816157226112	3.88479085800219	4.01187941751985	4.08129385703622
4933432B09Rik	3.34885522218259	3.44140104276562	3.44731547332885	3.4081039875604	3.46743026599909	3.4531207196154
4933433C11Rik	3.30587871248964	3.32849534660458	3.41694285550699	3.37276241749482	3.45507833050467	3.27527718704272
4933433P14Rik	4.0827888425444	3.93537868226482	4.04209476011038	3.90258059488071	3.9904974255443	3.8689965431948
4933434E20Rik	6.92532814037241	6.84207934153699	6.79150424480222	6.61411871494083	6.8526208169193	6.6778788336163
4933434I06Rik	3.24199651531107	3.29096500992155	3.31730556600071	3.42642566183375	3.4057324386761	3.42510796196582
4933434I20Rik	3.37721502600128	3.18617992536653	3.34555592149924	3.51623593807893	3.32378021705458	3.51161207490728
4933436I01Rik	3.39678702117484	3.40352159609853	3.47136808570985	3.48074175795227	3.37022633747377	3.38676260043264
4933437F05Rik	3.26351170824424	3.1978517571512	3.45881359208539	3.3501706999994	3.46004207621906	3.19890789402045
4933439C20Rik	5.99836498404063	6.12480373559745	5.97987921920914	6.79287557269581	6.87786202488304	6.83800769949545
4933439F18Rik	3.38756620887618	3.47629274078948	3.3686767020798	3.61499154856369	3.56561998912427	3.47828262271575
4933439G19Rik	3.32803349724946	3.34113968737722	3.45574017007003	3.4159495193414	3.42327294277757	3.37802020338387
4933440H19Rik	3.38686787293359	3.40310419045805	3.49580575138496	3.55231001518333	3.45953440119208	3.50394076677253
4933440N22Rik	3.50789017866571	3.42669355727454	3.43224880359883	3.31897326537308	3.48438184871664	3.39018306295243
4Cytl1	3.35097812019345	3.42384631740704	3.47083180021351	3.45393833570829	3.45523812891425	3.4989362055753
5031408O05Rik	3.27546475742728	3.28446681039872	3.28869458801479	3.49047850126915	3.39065842459603	3.43140953625417
5031409G23	3.40058923786226	3.46006419353515	3.52526774890971	3.43327978240818	3.54895741036228	3.3369159545231
5031414D18Rik	3.53428865186823	3.4291225331175	3.52859347128429	3.5933276102332	3.50746499464826	3.50255562270112
5031439G07Rik	4.23817717110356	4.23578160974711	4.06372092983614	3.61526711212737	3.74215207621558	3.80821373742711
5033411B22Rik	3.47925381754603	3.34729336674937	3.44333974972122	3.29457441166979	3.40958932025756	3.39148292879256
5033411D12Rik	3.44189282859596	3.51104868897582	3.48988060506494	3.53769985737253	3.44714609997728	3.48590659730485
5033413D22Rik	3.38092387798832	3.39342130760655	3.48803273317599	3.33260993383	3.30081794677167	3.44789797232569
5033414D02Rik	7.72635449441883	7.82943829465474	7.61162891787173	7.52969696037998	7.57424225444431	7.43992245828733
5033414K04Rik	4.90584823523874	4.88843730574168	4.7374545465676	5.80666052809694	5.88844325427388	5.50138369970452
5033425G24Rik	3.4176337766265	3.39680398013877	3.23432128214515	3.28461224507076	3.31408856275152	3.45544385670516
5033428B15Rik	3.20537576268609	3.2357654241866	3.29958300054036	3.33025421822568	3.29743681512713	3.25133731252705
5033430I15Rik	4.9483909936423	4.86609630710502	4.84868207718123	4.64632564471693	4.88939443814518	4.73621872045244
5133400G04Rik	6.67390337602659	6.48006373371702	6.66616579535419	6.15455892771691	6.4822320166455	6.14173533152252
5133400J02Rik	3.61054663722338	3.50053414136287	3.55575606853595	3.42859467084231	3.61602510208412	3.54984680958461
5133401N09Rik	4.6302613926204	4.77950941752312	4.46685597279078	4.6621479948926	4.8361913620454	4.43032917980749
5330401P04Rik	3.98695622757179	4.04059136966779	4.11684247295624	4.2069315342897	4.20444960452968	4.20341616731533
5330408N05Rik	3.34965242863802	3.37036530740654	3.47905355975465	3.43575175518087	3.43042825513713	3.47786243421391
5330417C22Rik	3.81806039012585	3.82733413180285	3.61542714883134	3.54113916084412	3.65477878998902	3.75623131874336
5330421F07Rik	3.41695271589666	3.39760725932972	3.51122518979661	3.56696391907707	3.53006531602451	3.5195803433309
5330426L24Rik	3.37957179574077	3.53871623860417	3.37928533855037	3.28150648539733	3.21871468973796	3.19535708579935
5330426P16Rik	3.56188469120583	3.43506367551251	3.52574131390298	3.35581645961036	3.49742489190513	3.48771337822792
5330427M13Rik	3.40822427350193	3.49456793138581	3.51410430242745	3.54928943052526	3.55944105493518	3.60343849833982
5330431N19Rik	6.37886598074732	6.47585100233468	6.45735329770697	5.89535164173999	6.00922218796589	5.82670388899055
5330432B20Rik	3.47800762211834	3.41975319756332	3.38162999359021	3.51062095127569	3.4569385087555	3.47830431105631
5330437I02Rik	3.46208459927029	3.31167783225638	3.44737014452769	3.49157543792172	3.43826869949906	3.34664097868027
5330439B14Rik	3.31549956876684	3.34201288649685	3.31695179072287	3.38558171839844	3.25096195281048	3.29112235294202
5330439C02Rik	3.36977197969183	3.34850180887696	3.44838146658504	3.4557991451013	3.34761735108877	3.38159829239053
5330439J01Rik	4.05599654280361	4.01102536579232	4.18383594041995	4.22756884694953	4.0169560277328	4.26165055212347
5430405C01Rik	4.4168879487696	4.61376660638796	4.37705319644302	4.26793053553218	4.11526858477699	4.44916152308664
5430407P10Rik	3.45736925944018	3.49927659978735	3.58450682971202	3.45969869667887	3.57001263713434	3.49017001377346
5430409I15Rik	3.4359807802684	3.23882005297419	3.4454904865261	3.33116618077911	3.21581855986633	3.39408950687059
5430411C19Rik	4.1254042371108	3.96376428271062	4.10225830001266	3.99883257326194	4.14141442795933	4.17374965087011
5430411K18Rik	3.59355857095954	3.70417882703577	3.5111945764638	3.61180574545507	3.53578126848511	3.54772888563625
5430414B19Rik	3.36174634041314	3.52206575803246	3.35023672135469	3.4852157868747	3.51212867661067	3.51894380351894
5430416O09Rik	3.4410882056308	3.5260501111623	3.52202323456203	3.42431596354153	3.50544187796433	3.47454737032787
5430420C16Rik	3.39754237844378	3.51560027781594	3.41008869528075	3.37847045443012	3.37964017532023	3.47287021624734
5430427G11Rik	3.38496081908804	3.33765607285806	3.20058244016418	3.25646750180522	3.42852190913464	3.26097774322102
5430427O19Rik	3.59682566729376	3.65939416163579	3.6392840769779	3.5872451020387	3.45963332751454	3.53627910762075
5430432N15Rik	3.85067127340869	3.70761614687059	3.81603290223972	3.73126073608044	3.70604721758657	3.56640688619545
5430433E21Rik	3.56304202283212	3.48340283433373	3.48348323772801	3.35079205931994	3.43633226028096	3.4448458945107
5430433G21Rik	3.48708094727867	3.60977434277206	3.48239561846627	3.89225213073734	3.82206748113243	3.81530676151869
5430433J05Rik	3.39102207795124	3.26762399261839	3.28754139580068	3.20125264754977	3.28285730044166	3.27578339295781
5430435G22Rik	4.67975108219461	4.54948924791674	4.90948298331874	5.07969685435658	5.21076253174437	5.07582020441191
5430437P03Rik	6.68691202510942	6.77193706682628	6.73236546550377	6.55609015622185	6.28466804903448	6.6300729496669
5530400B04Rik	3.41366223151181	3.31055097715856	3.31539455829002	3.48344416593522	3.3657760759554	3.39866672196738
5530401A14Rik	3.45207730781173	3.39665814776005	3.33866837271533	3.43345748234733	3.31161240473954	3.31983436817927
5530401N06Rik	3.33298722713151	3.43107077430526	3.38107324950763	3.39359121195602	3.34037793288895	3.45111458034752
5630401D24Rik	4.7590589972518	4.75652864911807	4.93802028013162	4.57896680070785	4.5492001101455	4.61759262962997
5730403B10Rik	4.13128788617858	4.14190803751106	4.29935260225538	3.86618988932765	3.87939805339101	3.91039227325963
5730403I07Rik	3.29471969531938	3.38822920709775	3.33119252220364	3.43422001189464	3.39976388379238	3.44971030083356
5730403M16Rik	4.27156365150643	4.17180590197281	4.18649264187849	3.82120977163294	3.91814835245121	4.04597650556527
5730405N03Rik	3.56598917932553	3.45553211916631	3.5145501369238	3.36574353705441	3.38787966053577	3.32222771954332
5730406M06Rik	5.87430965952938	6.04933664903727	5.46387653172432	6.47302913948613	6.27597469510935	6.46082467879764
5730408A14Rik	3.34027443625768	3.40375617528245	3.42783867525	3.45532183313392	3.41299386429756	3.53741865016145
5730409E04Rik	3.45523812891425	3.65424917032063	3.45738850980499	3.45224343544313	3.46513389168293	3.48675779515168
5730409G15Rik	4.44000739975044	4.35846739232904	4.48252599557545	4.26147722082984	4.39178247363384	4.33487658730695
5730410E15Rik	4.8620384153013	4.7590589972518	4.76511103890411	6.00374008413623	6.14841501836953	6.20339107410154
5730410I19Rik	4.40458849682506	4.58949067178661	4.33027299925773	4.26469500845778	4.08440536610667	4.27892301018237
5730419I09Rik	4.89567021403563	5.07752706485282	4.83002568089426	4.65979948274999	4.49021041047095	4.93997183413215
5730427N09Rik	9.0162056904287	9.02631219542242	8.83657654474425	9.03636947500696	8.91081103291569	8.97122491469791
5730437N04Rik	8.46114501094404	8.41933188474401	8.70356040279131	8.60856605080392	8.57313687288231	8.66487137082162
5730442P18Rik	3.46662784669007	3.39622324697795	3.36512888357926	3.33119252220364	3.37758322990964	3.46793034967279
5730449L18Rik	5.78565198916997	5.74240165664759	5.64723974955786	5.72428445388752	5.6954990140566	5.70396359279896
5730453I16Rik	6.80535434253903	6.63888050464715	7.0688900715875	6.83028839951056	6.61594792001043	6.86779657798258
5730455O13Rik	4.36248831120866	4.15013187273505	4.37500388282236	4.46811084245304	4.38248510632517	4.3669706001272
5730455P16Rik	5.2535832806715	5.42679569885634	5.25229566687706	5.20261498754888	5.2198350807056	5.24255795661677
5730469M10Rik	8.00361131124641	8.07704593047777	8.10629891932139	8.44899380410031	8.32452746175154	8.55259600667974
5730470L24Rik	3.44836479558978	3.37400602858867	3.35149530187	3.48787537798792	3.28641411060746	3.48276269812736
5730472N09Rik	5.17523259375712	5.17996262607857	5.24765678818874	5.11124505463476	4.96031210252367	5.07496905089045
5730488B01Rik	3.39725579356116	3.4648636312822	3.41010299275745	3.51192200960878	3.35049645231955	3.48184634529875
5730494M16Rik	4.57291475752239	4.37858596589908	4.56619484855154	4.15474744816593	4.17198731163791	4.44295082986286
5730494N06Rik	4.77285805005396	4.55382552671155	4.79710350742072	4.65886549741579	4.45886334932414	4.6681666920671
5730507A09Rik	3.39922294523209	3.40274337647113	3.41825656634032	3.58254464869054	3.39887320307191	3.60757054390498
5730507C01Rik	3.32684353130467	3.43804301203505	3.35726504654718	3.37544667851041	3.46631290011573	3.2700273514325
5730508B09Rik	3.49169249012444	3.50395404067467	3.31859604417717	3.48667754295305	3.39077364544961	3.38176773522349
5730522E02Rik	3.43123571742811	3.4491531801039	3.3645477633236	3.4819265405733	3.51768269388873	3.42707736419873
5730528L13Rik	3.4306116299498	3.59764093528319	3.4616099175988	3.40822427350193	3.41173204923419	3.36704920911433
5730536A07Rik	3.4735760816851	3.41904360804309	3.37140178022862	3.57821054116636	3.45476571313525	3.53451099602696
5730557B15Rik	3.43773751363102	3.47541853013672	3.60711961674949	3.43119178089642	3.36585430681097	3.35923193931664
5730577I03Rik	3.36796212528752	3.50535707803294	3.38858049129881	3.38371177754228	3.3821221216406	3.32680272461951
5730588L14Rik	3.36836638284655	3.50473019343013	3.39030148178406	3.44197172464487	3.47417601108882	3.45251224856381
5730589K01Rik	4.36165682112468	4.38044603083778	4.41493643870854	4.37290968332644	4.25753268998089	4.32519350228222
5730590G19Rik	3.66954182835177	3.64319028674722	3.51607176182945	3.34303229610218	3.5041643735393	3.44427017704995
5730593F17Rik	4.49157370318395	4.5623302695163	4.58898234964086	5.51151132043996	5.53554203568532	5.47165799327503
5730596K20Rik	4.22009278951716	4.23393793877326	4.3366435502265	4.25309989249676	4.20256398293013	4.42726162106224
5730598B06	3.56198410710145	3.41224920847993	3.54390253770997	3.32578652758674	3.472201626207	3.42749530927345
5730601F06Rik	4.18794592786301	4.17588444211135	4.01753932989786	4.07022943492518	3.9876760826396	3.97177547632584
5830403L16Rik	3.43395879079843	3.54632603120209	3.52936178882811	3.42576807384328	3.50671290316865	3.37157840248825
5830404H04Rik	4.7318554368217	4.69747816849906	4.89024658628549	4.53450811182331	4.56443308487308	4.66354555471342
5830405N20Rik	3.44341106524152	3.52424775091495	3.47935749116695	3.56635068320489	3.45031651635885	3.50395404067467
5830409B07Rik	3.64219477942531	3.71394492885956	3.76127157932649	3.98967354596148	4.04739076811794	3.98423056814386
5830411G16Rik	6.63706123283868	6.6778788336163	6.66454904494048	7.07968253544335	7.09378697004193	6.91107813568424
5830411N06Rik	3.49774719297749	3.46537247104984	3.3777107018208	3.58347644079088	3.51720174046857	3.4729317229148
5830415F09Rik	4.18842089836652	4.27378536509884	4.27969279409676	4.34683720262932	4.34763994992073	4.35001996187886
5830415L20Rik	4.01157481362468	3.85490401155025	3.97697485286698	3.62786647126256	3.89606175910439	3.67566207580017
5830416P10Rik	3.41285811697189	3.37094848141296	3.24489350991614	3.26469041073262	3.38693840993679	3.32725368129296
5830417I10Rik	4.90804859101415	4.78138126798801	5.09626211142994	5.29365139350129	5.29571801110002	5.07603286608882
5830418K08Rik	3.37640165381113	3.44101243006063	3.37499803167742	3.5372520177431	3.44409247856308	3.45237104969052
5830427D03Rik	3.49642932243356	3.67508783826546	3.52855332390694	3.47644336420251	3.42007795880774	3.57902085021136
5830431A10Rik	3.35757360345566	3.31403188074657	3.44858452755596	3.47452930332441	3.3652165058078	3.41491991058895
5830433I10Rik	3.52757045700789	3.4142134448373	3.48321543525315	3.25539473783276	3.43789174176286	3.24814649739738
5830433M19Rik	3.33918458049853	3.44921000428198	3.37717813895636	3.43310827844302	3.37277141960947	3.47152173166595
5830434P21Rik	7.0426819593926	7.09599339534521	7.16111469625893	7.27763183150596	7.32445739578326	7.27228409691028
5830443L24Rik	3.54009787943195	3.4623583861085	3.46153751547084	3.22406450941869	3.30028738371199	3.30953052297946
5830454E08Rik	3.88027103148278	3.75560870062496	3.83114137003431	3.82440248623234	3.75362921527481	3.71410515226329
5830457O10Rik	5.55759356552044	5.60163767366622	5.58726781917885	5.28461085644607	5.26473290894138	5.09816887852474
5830468F06Rik	3.41977213452167	3.32278733314614	3.3123423786533	3.38447604190187	3.46662784669007	3.29646916982287
5830477G23Rik	3.29497012214056	3.35651159171597	3.36380991843936	3.34171510960702	3.26559974737824	3.37276241749482
5830482F20Rik	3.51384665388731	3.37930335210734	3.49754841233588	3.54740867274695	3.34958722631762	3.55052658323505
5830483C08Rik	3.43316058583835	3.37673841908604	3.30714129846406	3.58606159399426	3.48700850081333	3.50877620579887
5832418A03	3.37589982470696	3.45823122686786	3.4637792485534	3.38348889083039	3.47858885108327	3.27976437318486
5930416I19Rik	7.18753057878251	7.12398299336574	7.31632643320264	7.0713125822279	7.22556449958276	6.72870673980322
5930434B04Rik	4.62351686744108	4.75525156987222	4.48272824917646	4.40683410936565	4.38585763070285	4.60344171446779
6-Mar	4.76562456445376	4.68788868673149	5.00487019562179	4.48744434822289	4.43691105619738	4.58757881573542
6030405A18Rik	3.31003109552258	3.200348340768	3.49927659978735	3.32393481684967	3.35291378544766	3.33513547010223
6030408B16Rik	5.5370168018746	5.4875795316649	5.58548921520569	4.59314993782636	4.74324550723849	4.40026108337345
6030408C04Rik	3.52478704324955	3.64851075556136	3.6568832059468	3.52902262798504	3.63221070784444	3.48252376190986
6030419C18Rik	3.59303476048534	3.49083285564841	3.54141903287819	3.4903148864483	3.45848721160326	3.32119547502239
6030422M01Rik	3.43607137245925	3.38632509900297	3.29479415559951	3.38690993164839	3.30532850541542	3.46408360977281
6030429G01Rik	3.5984580462075	3.64910792124431	3.69951746287893	3.57089402897795	3.65730748556852	3.6356521026896
6030446N20Rik	3.53952991491947	3.49871936024938	3.43909615107255	3.70293046294735	3.59010972952593	3.63422424547217
6030448M23Rik	3.88884601613192	3.96934512308017	3.99067757944879	3.80926365211532	3.89306421023299	3.78031116338718
6030452D12Rik	3.23836489398126	3.22129133998741	3.38220202737356	3.39832828421448	3.24858482543176	3.5393681817069
6030458C11Rik	3.33545537674235	3.36249137110369	3.45415625047512	3.38649020123539	3.38184992423751	3.39109223524783
6030468B19Rik	3.30572139747361	3.29224974661857	3.34564248050003	3.45614356556448	3.36725872763247	3.3635423505626
6030498E09Rik	3.33039460194203	3.30465267204115	3.39242767414659	3.42802278209104	3.42494749318323	3.22850234713064
6130401L20Rik	3.37287190495178	3.37054585137447	3.46581807621162	3.48121577350156	3.41232654064629	3.40609418335654
620807	3.24105225356116	3.16743449001147	3.39515972194435	3.39277885873281	3.44582637518827	3.44963239473788
6230409E13Rik	3.37843494162766	3.42141739571259	3.50447847865054	3.42398519646961	3.4182833966035	3.4605603818807
6230416J20Rik	3.52245291178464	3.73031534613889	3.51785098851463	3.43586945280772	3.47659428888513	3.43309662268463
6230424H07Rik	3.45577661439857	3.32769918768631	3.40597186628147	3.28990606084022	3.34503859057352	3.44220328977493
6230427J02Rik	3.54557436994165	3.70123707226365	3.42044734090624	3.57233337523018	3.44256703986941	3.5372520177431
6330403A02Rik	3.4193048462286	3.41327071671286	3.52363986188994	3.54203255219756	3.54899595296201	3.43354447296755
6330403K07Rik	5.4117729993039	5.30985000026599	5.32716426718628	4.92494262894953	5.19827192012722	4.94554024296776
6330405D24Rik	3.59630522418676	3.53077125254433	3.50606685204041	3.40815453913882	3.40600702858028	3.42876014983774
6330406I15Rik	3.78420242214573	3.87160003090674	3.87991342288198	3.75858186350522	3.79009560331537	3.73088736186076
6330407J23Rik	3.32524962856078	3.37422862250677	3.41809957363945	3.47136808570985	3.42691822696885	3.51553908834272
6330409N04Rik	3.58926990116544	3.62480212277195	3.65945152413425	3.6561238063373	3.60984777608716	3.51433408034547
6330411D24Rik	3.45370487607664	3.31017492403518	3.41778714273627	3.23206241570883	3.25243232736877	3.38024900429898
6330416G13Rik	3.93065256726085	4.05736828698332	3.93351494033551	4.0253473228681	3.99939953718941	4.18209967903957
6330416L07Rik	3.47748483320137	3.50018311698586	3.28833581955606	3.46814469373882	3.33262556238983	3.4680593393809
6330416L11Rik	3.25361712555852	3.28732140642405	3.34536897016709	3.39282682708764	3.33123180885999	3.40370628094784
6330417G02Rik	3.36757787817602	3.28526951319614	3.4989362055753	3.45310686467149	3.37009013077495	3.3530200414338
6330419J24Rik	3.46966785000884	3.60499922628943	3.54772888563625	3.67214880624212	3.71811616858719	3.67643680252031
6330439K17Rik	3.61366146122502	3.50669562340639	3.64946213692459	3.65195603700335	3.60769438553105	3.50967685365219
6330442E10Rik	4.71561529849477	4.84913862814652	4.70950199545413	4.64127158415277	4.65144043433181	4.48325606860084
6330500D04Rik	3.6668139282084	3.53698913745524	3.62345847163804	3.69839613414509	3.94977382991627	3.77267330798318
6330503C03Rik	3.40428382616504	3.47980761936748	3.47053106144193	3.4175926263345	3.44044497069245	3.51807323880489
6330503C17Rik	3.40382943288559	3.34399166783771	3.46242341229065	3.48485422070023	3.5170367513315	3.41988215056708
6330503K22Rik	4.03989537702908	4.12315713354607	4.14263932472383	4.38610043230638	4.32389494435688	4.48228226633847
6330505N24Rik	4.5126989234481	4.65038437735013	4.53718915569179	4.30346669281272	4.14759220987148	4.43347275527013
6330512M04Rik	3.50872337749953	3.45161446779105	3.41870390095468	3.30888362123801	3.37677137374652	3.46593006601614
6330527O06Rik	3.40069286156679	3.28462508087895	3.29439047690486	3.3249269330516	3.32669479933296	3.55141946221452
6330534C20Rik	3.73831678887284	3.85265145879507	3.79676187913125	3.80143672934183	3.65396348375211	3.93838272327092
6330545A04Rik	3.48724461777686	3.32748466656308	3.66070631046708	3.40590326166646	3.32984492322768	3.40017256794056
6330548G22Rik	3.8006784612957	3.88479085800219	3.85310617728379	3.6989007339367	3.87185927444714	3.66768644540244
6330549D23Rik	4.47287818771933	4.30517649456632	4.44461156114916	4.14190803751106	3.95581673460947	4.12430460756976
6330565B04Rik	3.3478022399151	3.47161400201675	3.37274903203921	3.43497226216645	3.5397448188524	3.35370268415844
6330569M22Rik	7.19444741927027	6.98162136615905	7.20635126171452	7.2084443865377	7.18261733480014	7.02568314596564
6330575B07Rik	3.45089808415396	3.31799589672481	3.40249335114382	3.37753086510371	3.39376740609224	3.35348299122312
6330578E17Rik	6.07233794554852	5.8604582147624	6.07082943826465	5.93515249301154	5.77377102671672	5.9146197729206
6332401O19Rik	3.57686249566924	3.54700091669697	3.46625862559236	3.31539455829002	3.41504154732017	3.45936983847894
6430411K18Rik	3.25685333619949	3.23117495439278	3.36271687305491	3.37237817940094	3.51683780038748	3.30786079527044
6430502M16Rik	3.31851316379093	3.32696943556891	3.39610893217916	3.35341304949219	3.36830358322771	3.4087789855182
6430510M02Rik	5.84765444240341	5.85086682191118	6.00869554259565	5.72385996280935	5.63988953909024	5.84001360967644
6430514L14Rik	3.71122194406884	3.80952874129475	3.69707733379116	3.88750741160436	3.81177637422519	3.81495636454907
6430517E21Rik	3.64588313206998	3.57705870261258	3.54398123907697	3.72897331909932	3.92252960655121	3.85946979572939
6430526N21Rik	4.06069993858918	4.18539646801807	4.12245926471238	3.91678096468901	4.01536951144681	3.87092988163558
6430527G18Rik	5.37061060532617	5.20410638044205	5.52596528472171	5.30277558054266	5.32207645639966	5.21659729682135
6430531B16Rik	3.46652590076383	3.3851494151302	3.37605792782415	3.37469776512396	3.50402154006943	3.36653443622551
6430537H07Rik	3.47161400201675	3.54268746261983	3.52423419557318	3.61860705591167	3.60858262208846	3.65650724699864
6430550H21Rik	4.38897862585617	4.58506869099114	4.30780004612425	5.08461029351573	5.06237503650296	5.23148148243573
6430571L13Rik	3.58003186285872	3.60761723572907	3.74768974547608	3.76529619912133	3.7588521078644	3.77253548059851
6430573F11Rik	3.92868731847135	4.00442358400327	3.98423056814386	3.93863443296631	3.85533823734289	4.1479656083998
6430590A10Rik	3.41020215424835	3.55711426109056	3.45037980416107	3.38582982511469	3.42677081078363	3.34315882967555
6430598A04Rik	3.6835059903029	3.5543322269491	3.6423931991085	3.54161390785378	3.35568670182302	3.53469208170626
6430706D22Rik	5.59854563358419	5.69409224152541	5.47371470335678	5.96245955637176	6.03977256419505	5.869948135282
6530401D17Rik	3.30334994913355	3.28046332540796	3.45761746449866	3.43282757284789	3.48212161168957	3.41926277942014
6530401N04Rik	3.53567141289013	3.51165159076705	3.40832600985103	3.52526774890971	3.40890666655395	3.45782959484005
6530403A03Rik	3.43844563222884	3.46945192086486	3.53362092834195	3.44989559001405	3.42044734090624	3.51651951916575
6530404N21Rik	3.77154491823009	3.60001903742695	3.75149497653691	3.67151602562794	3.95157303529378	3.7058631007322
6530409C15Rik	3.39895678191231	3.47502098734954	3.40350968886124	3.58789078553613	3.58342086987199	3.44314733174098
6530418L21Rik	3.4454904865261	3.42932750860074	3.5966600934697	3.62988338348294	3.53171628329323	3.54501587956772
6620401K05Rik	5.08192304833216	5.21332210382539	5.13567322009435	4.87179847713151	4.92592907689165	4.80741310351849
6720418B01Rik	3.48490731369377	3.3870077615178	3.41946110420744	3.2390206826143	3.38136859980332	3.26720569218869
6720456B07Rik	8.8171448675008	8.88699292854534	8.81487560527627	8.78323797877296	8.70602674216045	8.73196225884167
6720456H20Rik	4.67515048243432	4.66354555471342	4.48637311614854	5.33461604884405	5.24209999205367	5.22110990262688
6720457D02Rik	3.2691790350811	3.2636123063875	3.2989639385854	3.45442241514885	3.2626571760866	3.42498733586882
6720458F09Rik	5.09348473478956	4.96239322332798	5.04793504802249	5.63920028697096	5.36640222689257	5.71305732837129
6720460F02Rik	3.56587792698759	3.63784442289398	3.65107477723441	3.50449286699254	3.53273376923818	3.45347741150269
6720460I06Rik	3.47707246645395	3.29717173949225	3.48337931080278	3.30053891000138	3.43208717440303	3.38649020123539
6720463M24Rik	4.58864655691626	4.72946912639049	4.62351686744108	4.20164628290763	4.15823366593954	4.28471634484642
6720467C03Rik	6.11371612022434	6.01549736707526	6.35878059219924	6.01165078960202	6.09549793445481	5.99231607373825
6720475J19Rik	4.29582398211242	4.16793388294644	4.23525548496064	4.12909617741107	4.23227839442231	4.35194033160691
6720489N17Rik	3.47289749686975	3.39847155978862	3.37861144785642	3.30245301488586	3.39444656418404	3.4291225331175
6820408C15Rik	3.39371597727373	3.44115363634137	3.52656421846637	3.5742523120643	3.72447133713939	3.47217445038511
7-Mar	3.62480212277195	3.74086861864224	3.6068287500308	3.90537103538161	3.78582327400808	3.87305900833378
7030419G21Rik	3.48074175795227	3.35288552696887	3.44202577410245	3.29162494493184	3.40433677821102	3.38850966171782
732482	5.03863396638448	5.09136790420168	5.063711074607	5.17126755206374	4.88016277320405	5.27947893868872
7420416P09Rik	3.78627946966632	3.90336013707497	3.85265145879507	3.60711961674949	3.63394944826273	3.58307952041285
7420426K07Rik	3.45530253144578	3.43671330013996	3.29426301995326	3.31145840297016	3.40253880264669	3.44932056583269
7530404M11Rik	3.48870233970228	3.3835462374571	3.50734545760818	3.60441844846571	3.5558283692722	3.5064226115273
7530422B04Rik	3.24820383785728	3.32344476197617	3.29654401997802	3.3472450965077	3.35313645882651	3.29956058721359
7530428D23Rik	3.44883640545763	3.38319163667527	3.33218904271942	3.19485664520255	3.29646916982287	3.2484659442089
8-Mar	3.44734429424679	3.55708123373341	3.54905784226678	3.60884135127886	3.64758117547267	3.62045662148094
8030411F24Rik	3.46811308957375	3.39172232134336	3.3848651767819	3.67177934700099	3.57617145985107	3.58243296691004
8030423J24Rik	3.36352648147457	3.44541970148981	3.44409247856308	3.35872159834577	3.21654175406815	3.47088348333906
8030451F13Rik	3.37277141960947	3.34711308701371	3.45717345514349	3.58408251014805	3.50233232337933	3.52467402369264
8030462N17Rik	3.6316253428045	3.61902050604125	3.82877632689791	3.58275433014782	3.47918982934565	3.73338202528534
8030474K03Rik	3.39312002938471	3.44553711328293	3.52104995570331	3.42761680360382	3.48163846972048	3.40602462297085
8430401F14Rik	3.33194731901249	3.48514616251913	3.31712203447984	3.45866363848434	3.43879395299789	3.4769733054712
8430403M15Rik	3.71155524394013	3.64609416035748	3.59145113879929	3.46436048968028	3.75166227580469	3.48622396601334
8430406I07Rik	3.48622396601334	3.48667754295305	3.32706208623734	3.44876593416224	3.47442207533128	3.19159546716969
8430408G22Rik	3.48588154316506	3.57598744040613	3.56792462576123	3.4596559811803	3.44666735500984	3.60734528738232
8430410A17Rik	3.87967575905581	3.77820271984158	3.8064964034716	3.81154253038635	3.6482920975674	3.78812948247079
8430410K20Rik	7.46947221463827	7.52969696037998	7.56657030619552	7.7164981674527	7.87244158463922	7.59803704913279
8430415E04Rik	3.50645454771352	3.47124055902272	3.39051469186316	3.28439341118053	3.35880818511126	3.41205130779494
8430419L09Rik	4.54995042774265	4.63632542871831	4.62760701386105	4.50640479495236	4.46395171677367	4.55274747432749
8430426H19Rik	3.59257494636467	3.45055341594863	3.56640688619545	3.42695303879427	3.36145654582663	3.42063315134085
8430427H17Rik	3.881878605175	3.95966246098246	3.94259744512683	3.56883510114902	3.65959107258845	3.629475803201
8430427K15	3.59850573649315	3.51140282706607	3.52357369126893	3.33028092016174	3.35510396450431	3.54113916084412
8430429K09Rik	3.30763190764081	3.42436306156035	3.32454779092062	3.36714178711483	3.35007275744606	3.36462585635416
8430431K14Rik	3.30745292888888	3.3504500927899	3.39760725932972	3.49742489190513	3.39743915925832	3.59474726549188
8430432A02Rik	3.66446207545971	3.83282948236759	3.68227585131645	3.75771630890712	3.76276907162395	3.80550563463098
8430437N05Rik	3.24832563588586	3.23715838944031	3.38773428047007	3.40943997363916	3.30412600626103	3.51939930954521
9.33E+12	3.54393369639174	3.4050478239714	3.5195803433309	3.42786226071723	3.40318445648	3.41949155399568
9030025P20Rik	4.9649914621537	5.03863396638448	4.96427301110045	5.3886594031103	5.35787252693175	5.37101840590677
9030205A07Rik	3.42296577527784	3.55964575913219	3.48530625566719	4.24029772437839	4.27718673349197	4.19065531300812
9030224M15Rik	4.697275764099	4.43766904606486	4.74561056044409	4.24509699419452	4.32082273243033	4.47651264378397
9030404E10Rik	3.42864474908263	3.36459295967443	3.29445942913461	3.29445942913461	3.47699653650915	3.31856654516813
9030409G11Rik	3.38787966053577	3.51359060977312	3.43824671245784	3.50089924082459	3.43973056997854	3.57182993731877
9030411M15Rik	3.35872159834577	3.37604581960322	3.3924771036666	3.51818010095402	3.39314022510761	3.49186795402985
9030418K01Rik	3.54526901367575	3.59817303922799	3.52999037607491	3.43698592638043	3.38894292844217	3.53492337942337
9030420J04Rik	3.512629599505	3.50276056487091	3.45480425835031	3.45374042346754	3.55796858773548	3.42144782278189
9030421J09Rik	3.43254802413434	3.43925875888661	3.43053003315584	3.40970218437751	3.41838677158935	3.46700691045845
9030425E11Rik	3.35972690906179	3.39066971553912	3.38138499815565	3.57135753837756	3.47484638800593	3.52712296725007
9030607L17Rik	4.24421348439029	4.18878841123673	4.1254042371108	4.21351096373671	4.32356921881353	4.41654664794139
9030612M13Rik	3.67355911235369	3.67788438353947	3.76098988175482	4.00442358400327	3.99919999378296	3.85520716154425
9030617O03Rik	3.45155884110767	3.47511321621547	3.6358551376446	3.47670646993349	3.55476407720868	3.45155884110767
9030619P08Rik	3.42351733939472	3.41614882768543	3.46996968253144	3.44047112763169	3.43385265929809	3.49443199853533
9030623C06Rik	3.4825966205681	3.35184284667132	3.45741643408282	3.30899409403774	3.45175088356783	3.39381322506683
9030624G23Rik	3.30792037759794	3.37865715023725	3.37146687537326	3.47273985982344	3.48184634529875	3.46938967150512
9030624J02Rik	6.90653209974174	6.91107813568424	7.00656782883617	7.09080888359783	7.11132214961655	7.21153531131685
9030625A04Rik	4.06199110346077	4.182785158183	4.08645898860001	4.52537834927003	4.67515048243432	4.52537834927003
9130004C02Rik	3.41795975784834	3.36579683825722	3.26519667910807	3.25040195274632	3.19930699675752	3.47632600968183
9130005N14Rik	3.89200802361211	4.12119095497403	3.83692993974818	3.91658323048826	3.80180489788786	4.0225661719802
9130008F23Rik	3.40063428900038	3.41504154732017	3.53332561065135	3.4914492225924	3.56542066271234	3.58625533576518
9130011E15Rik	4.39142467851207	4.43122236728102	4.52633642429339	4.1326632753345	4.09550032100295	4.21823080902923
9130011J15Rik	7.11214860887439	6.96242834668089	7.08101486724792	7.31253303547244	7.44468771205236	7.48249847868688
9130014G24Rik	3.414478625594	3.54575646919797	3.42580275966151	3.44421469879076	3.31732589436456	3.51309509296473
9130017C17Rik	3.45903172361166	3.3853440258285	3.36743021624394	3.31387306635877	3.53108244547941	3.31361013995502
9130017N09Rik	3.45020947165126	3.49471392793834	3.44476708575929	3.60370793396624	3.61507422621569	3.56096618082053
9130019O22Rik	3.74544868067237	3.87397341489083	3.79138735365233	3.65541195496557	3.71326184684547	3.64722564217794
9130019P16Rik	3.63470137904915	3.53028441721487	3.58127866805913	3.57804479396184	3.49646715058468	3.48368220764527
9130024F11Rik	3.36018924990538	3.27363104663524	3.20300672757595	3.37613605748123	3.40809003036138	3.61499154856369
9130206N08Rik	3.46854577898664	3.52475432721118	3.62810917312254	3.81272816595884	3.86968256183059	3.7646593595689
9130209A04Rik	3.35414546427523	3.41242453123377	3.34439200929578	3.38765113206084	3.34012370285188	3.2049265771525
9130211I03Rik	3.68876993436442	3.6874947821459	3.81986539814751	3.62577227933214	3.80866493442621	3.5797501047894
9130213B05Rik	3.57481798643207	3.73461904364846	3.61309776127932	3.80200720870046	3.76911602965228	3.88849988784561
9130218O11Rik	3.44395756213905	3.586534883071	3.40188008979005	3.48088327492568	3.45190220753194	3.34318959636061
9130221D24Rik	3.34960634299712	3.34687695788941	3.3977236130329	3.47762495250469	3.33578431027762	3.41281946982405
9130221H12Rik	4.19246478820961	4.00055806246579	4.20138730950739	4.33921114508571	4.26973610097361	4.21252911304862
9130227C08Rik	3.46503570048328	3.69951746287893	3.42323580188228	3.51694079708776	3.46357447343461	3.62889160677732
9130227L01Rik	3.53077125254433	3.48265233733426	3.43140953625417	3.53457307519825	3.48312879785903	3.40520687178008
9130230L23Rik	3.50824126230735	3.46076031101613	3.40741613042832	3.55259122540444	3.32589672337796	3.57829047900886
9130230N09Rik	3.64930262685761	3.6233344573511	3.50025090950151	3.41170306581421	3.60274632202307	3.52133547282484
9130401M01Rik	3.55308009755648	3.4722498724243	3.57072652998299	3.56002128229254	3.48969616059147	3.53136003255327
9130404D08Rik	5.71871582561074	5.76377426488157	5.74754663828924	5.98761584002305	5.96890779004221	5.86854961786448
9130404H23Rik	3.2636123063875	3.24187036052358	3.41519081829217	3.33162128574607	3.33777708836551	3.26915832239677
9130409I23Rik	3.41364167834672	3.52129596212395	3.45218323949587	3.46554128075656	3.3811062578234	3.37703048073759
9130415E20Rik	7.14369069435489	7.04352528644674	7.05970786598864	7.29909647381934	7.33495364736251	7.55529758334518
9130416J18Rik	3.23977622491924	3.33671173961249	3.26683969306039	3.40742896146112	3.39769530934538	3.43440881291754
9230002F21Rik	3.36832211717365	3.49080806505887	3.35224236039106	3.54252173636036	3.48186001684901	3.46334157708326
9230009I02Rik	3.4876322497942	3.49515796059562	3.30884957739379	3.26908682519348	3.31359176798509	3.41399421630415
9230020A06Rik	3.26878175020464	3.37376010002045	3.29006334952265	3.37637722827564	3.32244408164778	3.36629172975879
9230104L09Rik	3.3888867350324	3.43119178089642	3.42425120198769	3.58239002435944	3.40144523266728	3.60296827636377
9230105E10Rik	3.36433917405986	3.20873601440821	3.28648028740422	3.5448643042977	3.42325382773581	3.48733994820821
9230110C19Rik	3.33733379324559	3.45209257193339	3.26064335030236	3.5543322269491	3.47631079530222	3.49211344433359
9230110F15Rik	3.43880951742947	3.57399392821597	3.40361428261065	3.59390453499675	3.49283842259122	3.51819748476665
9230112D13Rik	3.41554936199222	3.34532906431875	3.2770498474295	3.33019199387791	3.32938762609415	3.27385683070161
9230113P08Rik	3.34648604774697	3.25926026353678	3.19580501356022	3.43184307194922	3.32218483130276	3.30542434189254
9330128J19Rik	3.51854392892508	3.38271477831083	3.49297664888616	3.36936169796907	3.32597540375784	3.39743915925832
9330129D05Rik	3.32757264268812	3.43188243881001	3.39156627511558	3.53816268703757	3.49917864459543	3.63964304700726
9330134C04Rik	5.98184809380403	5.99504545539867	6.07997706760222	6.21536229016134	6.25233498894416	6.01549736707526
9330154J02Rik	3.39202386912151	3.45495052776809	3.50970772574666	3.4073885962058	3.44972862527801	3.38166209692139
9330155M09Rik	3.30613592494206	3.23409644682288	3.40859930789455	3.46458111513181	3.53505128689427	3.20009914475804
9330176C04Rik	3.42140782832895	3.55415940856652	3.48782198559156	3.57031774472724	3.53825980843011	3.6166237708436
9330182L06Rik	3.34124614194185	3.37049582860105	3.46124853853747	3.38500572475962	3.34881776305247	3.41946110420744
9430007A20Rik	3.38739738586745	3.44034599596919	3.40849780279059	3.59133785152602	3.50205825394043	3.5381008534934
9430008C03Rik	6.38923144798871	6.40912190106629	6.54240051115936	6.77730761145169	6.67907171754575	6.91364266559327
9430015G10Rik	4.9275556916575	5.10966091220984	4.91259120125256	4.6626450877349	4.42889646552356	4.90534800178405
9430016H08Rik	4.93931370600423	5.00664231977969	5.04398265396997	4.90362179269654	4.81920082687184	5.02005691984783
9430020K01Rik	3.51510806020082	3.50909095221191	3.35527408972575	3.28228788427091	3.31916644162168	3.44541970148981
9430023L20Rik	6.19130865390846	6.28848017135569	6.27035037435403	5.6775160748435	5.75023724024401	5.67262293887421
9430024E24Rik	3.40771278021236	3.48733994820821	3.41850655177268	3.56574386118179	3.4893462499773	3.46737420212667
9430025C20Rik	3.34313259720432	3.33938966743378	3.44442132162081	3.30120955166844	3.27818596649099	3.33760456200251
9430028L06Rik	4.11238461197513	4.01295754621109	4.02231894835748	3.9927315411796	4.1941168240507	4.11307062299
9430031J16Rik	3.30328469533697	3.35743421222477	3.38176773522349	3.38551386325729	3.40296177659375	3.30913713501333
9430038I01Rik	5.09512405853581	4.97843817537006	5.0368347373831	5.29494573980483	5.28855036041215	5.08663261457859
9430056A22Rik	3.36891840147825	3.48337931080278	3.41719319567128	3.42450450924321	3.53463395561975	3.33143180400865
9430070O13Rik	3.53833759880605	3.49649460961238	3.46150010122798	3.44560693682033	3.5531848451932	3.52452876691996
9430073N08Rik	3.29903614142562	3.43217104626038	3.29634540586285	3.31708404953999	3.23607973472828	3.33123180885999
9430077A04Rik	3.87126379207802	3.805127620333	3.75438810764287	3.54887620828314	3.75704692805803	3.67227727771583
9430077D24Rik	4.27931980362042	4.22791798675797	4.49623608377264	4.34284553463901	4.38121156826704	4.35610915217271
9530002B09Rik	3.28153302829408	3.329508583313	3.3617981442021	3.2876653696003	3.31185490758375	3.16268943746299
9530002K18Rik	3.53145313080644	3.49941204040243	3.41459056611964	3.48221242514099	3.38032515930019	3.38010452584102
9530003J23Rik	3.33317274645528	3.40663462577776	3.40599391152085	3.39900785201198	3.29563949839976	3.45341855844917
9530008L14Rik	3.34637397448068	3.45337073830526	3.38965188992184	3.52825622705183	3.70179344231065	3.39079218247241
9530009G21Rik	3.48915509605973	3.40231070302348	3.4263531138455	3.46089156338806	3.45590257927381	3.24449985175099
9530015I07Rik	3.39799770493919	3.40463134309274	3.52185759119092	3.41515237976616	3.40352159609853	3.54161390785378
9530048O09Rik	3.66775339969021	3.57686249566924	3.59483426578588	3.66476916276032	3.48886813953411	3.6528880045604
9530053A07Rik	3.46862236265442	3.45650543995755	3.31744673052053	3.59091082757093	3.49876859279756	3.50666012092574
9530058B02Rik	6.25669538313618	6.06276689409185	6.26809089192461	4.84368737011023	5.20167638670912	4.77564744608852
9530059O14Rik	3.44811471056211	3.53071498181205	3.57886081816868	3.57013594058482	3.71502464773278	3.4159495193414
9530066K23Rik	3.36863607566198	3.41587481412545	3.48505308731048	3.45461778275066	3.4657658109033	3.49159240199307
9530068E07Rik	7.53456880337525	7.43880830951132	7.41981117558755	7.23423918459397	7.36620145533506	7.39697735251702
9530077C05Rik	4.10996208015964	4.18912386733675	4.16333744773064	4.34144135699365	4.23555279714433	4.28852427335643
9530081K03Rik	3.4629681251793	3.34387574679093	3.40820162903141	3.27782619998431	3.44800437220278	3.30321634412544
9530091C08Rik	3.45183849359003	3.46991250661598	3.42179193064103	3.53207901198495	3.39914800774083	3.48054675690362
9530096D07Rik	3.74319773477642	3.68458665505904	3.64993062853428	3.66605242909638	3.72592914598799	3.65618087817887
9630009A06Rik	3.3672298696041	3.26579642551691	3.22755483890503	3.24284345431193	3.34768803276416	3.31148914957094
9630014M24Rik	3.44253520006405	3.397121970734	3.30210882286966	3.2341815994637	3.33045353390771	3.30613592494206
9630025I21Rik	4.77950941752312	4.68893475303206	4.67933423728149	5.1046166855773	5.05207424920412	5.18433872981513
9630028B13Rik	3.79786742277898	3.77626509004548	3.94765389836231	3.89367546860313	3.82754250909404	3.81121203044247
9630031F12Rik	3.76944693419202	3.70709632158015	3.65382757049865	3.76888616967238	3.62799805006104	3.71859373485532
9630033F20Rik	3.50234511112845	3.41457398451935	3.43200553211095	3.31969756102014	3.51353463326458	3.35899129326967
9630041A04Rik	3.48745604511898	3.3119754962454	3.49260848941355	3.25815573777611	3.32274396473864	3.37435979756988
9630041N07Rik	3.63842732975811	3.54406677744167	3.56537065030804	3.35084518299961	3.44754910504212	3.51985172336526
9630058J23Rik	5.80984357347237	5.77377102671672	5.65696545254056	5.52880172771953	5.59752513573295	5.76644596149421
9830001H06Rik	4.2082907526511	4.23609647285858	4.05225050994613	4.44777939744273	4.31164084060775	4.39232170171705
9830102E05Rik	3.42867172551803	3.26345282111756	3.40946290941755	3.49707374873292	3.48722265599895	3.30659727179896
9830107B12Rik	3.39690879012324	3.47690470121101	3.50106807912461	3.49517627823218	3.49138627645088	3.56131027910713
9830123M21Rik	3.40815453913882	3.42628478431675	3.57396486001254	3.40152591001011	3.17310545415461	3.60291576077296
9830134C10Rik	3.45359884471352	3.32529322635074	3.43683497443878	3.45447351882883	3.41612715357416	3.44708832802542
9830163H01Rik	3.82239542668795	3.69977164352116	3.75579037690062	3.47901928421158	3.70083665582634	3.57978299929905
9830167H18Rik	3.40433677821102	3.58234923765732	3.39809049206021	3.35911203705762	3.3022899777407	3.38840013913712
9830169C18Rik	3.33542545555517	3.4306116299498	3.38804235095283	3.3664112798642	3.47278176310658	3.23288499144571
9930012K11Rik	3.71481498404311	3.6514030600302	3.60124809338196	3.83365969389132	3.66119862806707	3.81571408452838
9930013L23Rik	3.65217828747944	3.67703885573015	3.81177637422519	3.58747903774188	3.57829047900886	3.6068768468178
9930021D14Rik	3.58169133611469	3.6763904129028	3.59154670605487	3.61092257962147	3.5759003155776	3.53335175433272
9930021J03Rik	3.44149342149532	3.45915736586523	3.24652541060544	3.44120368334136	3.34473357516702	3.30656329811213
9930021J17Rik	3.30526093567627	3.34934887401281	3.39446112238272	3.41959027570645	3.45502258975133	3.35521333721248
9930023K05Rik	3.69084518075963	3.62558341236029	3.58281672391247	4.13712767002067	4.27378536509884	4.32024580191777
9930032O22Rik	3.49917864459543	3.38342094596743	3.45447351882883	3.33579840106405	3.46098278744467	3.46761127561544
9930104L06Rik	3.66465843184551	3.70521221346066	3.64181427373725	3.63784442289398	3.64626560527377	3.59212249061421
9930111J21Rik	3.45291146244397	3.41695271589666	3.59826820412164	3.52586496294025	3.3435550851424	3.51431403036188
a	3.43863543719757	3.31328587451096	3.4927026069474	3.44783387133589	3.44260734212904	3.49613157763422
A030003K21Rik	3.41168793696946	3.46656305596586	3.45237104969052	3.54781989984754	3.55915276658035	3.38206840400936
A030004J04Rik	3.50063908146353	3.50551919193106	3.33777708836551	3.45835647605707	3.36737587637632	3.33058872744347
A030005L19Rik	3.37974888775866	3.52444612356683	3.39783466676359	3.39498394570058	3.47890518023548	3.31163741251285
A030007L17Rik	4.57103546733052	4.49878381520972	4.45258829024228	4.75879635078369	4.52164816826089	4.80053339347243
A030009H04Rik	3.50150929151166	3.34461550475461	3.5021217920084	3.48750166546723	3.33216131110187	3.44158644894845
A030010K20Rik	3.35774042006528	3.48103339202997	3.33384050494683	3.38085101214624	3.4175110563077	3.44518223155683
A030014E15Rik	3.19945489307787	3.29702681784683	3.22523966910323	3.36512888357926	3.36734856276454	3.28471163381118
A130010J15Rik	3.4350368441867	3.46785488631037	3.6070731946056	3.53661046448391	3.5939243358166	3.54307328197468
A130014H13Rik	3.41479785473441	3.50181802637802	3.42396092993318	3.48546961176266	3.38641878023279	3.42251224595525
A130022J15Rik	3.54339123890919	3.52757045700789	3.40358260909795	3.55253906568871	3.41550369956252	3.50802986045245
A130023I24Rik	3.21146222972468	3.36468442767882	3.18044109205004	3.41641477949483	3.37913830003518	3.47595841383283
A130030D10Rik	3.38377893776183	3.54727876665884	3.32495517477464	3.38024900429898	3.44730390256488	3.41381863194261
A130030D18Rik	3.27639052407593	3.26994079275718	3.41145963944675	3.39138813372791	3.33060314658699	3.45333970598668
A130038H09Rik	3.45992791652073	3.44197172464487	3.63867696048671	3.38934412013741	3.46767235415133	3.41714875418405
A130042E20Rik	3.68241781241393	3.81421481525461	3.73369726669176	3.82539169568773	3.96976577984378	3.68075898281264
A130082M07Rik	4.05833599387709	4.05153219975007	4.24160422947792	4.25343430446491	4.21136223243563	4.33460235344424
A130090K04Rik	3.45212472775264	3.51141900315919	3.60609019061738	3.45944704520098	3.42181086412277	3.49330831582913
A130092J06Rik	7.2786547830768	7.17609214239982	7.18113203724979	6.45393201200742	6.37431269207952	6.31394847911389
A1bg	3.61382925503585	3.46962057159669	3.58935974223698	3.54662257577988	3.66311285278174	3.55990934870817
A230046K03Rik	6.93580012317565	7.03002455016542	6.8966339923706	7.23268038089056	7.1197539736604	7.16604964089954
A230050P20Rik	6.03857638884277	6.11577247254743	5.93198666862985	6.82331989542391	6.7996564003855	6.78933293052493
A230051N06Rik	3.38310776978431	3.2770498474295	3.25475755355512	3.31350146368025	3.2758923607777	3.27639052407593
A230054D04Rik	3.92158894339805	3.96955726221711	4.05503503238931	3.95157303529378	4.01047510499161	3.94868765553123
A230058J24Rik	3.39094139606643	3.39208528551202	3.46718130298874	3.65125807672488	3.51517998548522	3.63658706756986
A230065H16Rik	3.51486102329527	3.60806997441735	3.63501243272607	3.48842930462841	3.54109721200916	3.4431771713436
A230067G21Rik	3.57226242994704	3.52518905313533	3.45689351957841	3.40777831108955	3.55265688719922	3.56596599128014
A230069A22Rik	3.37606898344888	3.53161213115771	3.32398241975061	3.62906468775624	3.49185173665799	3.61378557036292
A230074B11Rik	3.48943643724955	3.51108168781321	3.51753743976315	3.49577536767103	3.39047327981627	3.4460504789409
A230079K17Rik	3.30375390717021	3.37568834719286	3.36449870692534	3.39756776292764	3.42930084038615	3.31773625652924
A230083H22Rik	3.38421623021863	3.43607137245925	3.36370469096545	3.48054675690362	3.46206451216652	3.42656851978227
A230106D06Rik	3.58985804683821	3.54194239965909	3.4740408889056	3.2989639385854	3.39872333332095	3.41441354097055
A230106M20	3.40178286131566	3.47864645242847	3.51176018882023	3.43965122410021	3.48842930462841	3.43083137625968
A230106M20Rik	3.44358512655727	3.40922180212025	3.30393448221747	3.45596093225567	3.33826729260168	3.35297392072953
A230107C01Rik	3.66488929169003	3.78582327400808	3.68683855296395	3.80022806420358	3.60189474779859	3.83874546672589
A2bp1	3.34522965267259	3.49037669866999	3.34528866899135	3.44805271472658	3.51476902182095	3.42286778248793
a2ld1	4.20462101102199	3.99777709707173	4.49543870434841	5.00913833310388	5.00664231977969	5.13567322009435
A330017A19Rik	3.80895244909266	3.78107528100447	3.91706593790492	4.06244547384609	3.90336013707497	4.05987039016244
A330021E22Rik	3.56960456372015	3.58248132842788	3.54449240517636	3.72629755190659	3.65250779652382	3.64871189296399
A330042I05Rik	4.29109780337485	4.30712949003385	4.44916152308664	4.089157014578	4.20753898354227	4.02210019343386
A330043C09Rik	3.27835533491536	3.32412503976245	3.36096350597499	3.41209164164469	3.42153923871876	3.42512742245254
A330044P14Rik	3.40155127270732	3.54560936387867	3.4384592368013	3.44680959707108	3.45258331624426	3.45510787309772
A330050F15Rik	3.44890747603032	3.3022899777407	3.41328888224816	3.26028881514114	3.34819673390323	3.35475200007053
A330068P14	3.27575554353582	3.27925760699477	3.40028650937883	3.37169404587406	3.38497569540186	3.34503859057352
A330070K13Rik	3.3298701841091	3.32013306365387	3.37625179266752	3.34720594538265	3.27371141073475	3.15450629821886
A330102K04Rik	3.63066759246322	3.59659766367997	3.49330831582913	3.41660337302024	3.47055757887252	3.66129989908148
A3galt2	3.36948643741874	3.52692103298602	3.41055146726801	3.54454601065704	3.5462588532225	3.3934100179695
A430005L14Rik	5.44945891864918	5.39948060883796	5.61743756561569	5.17019700138265	5.22077190150386	4.94022780118605
A430033K04Rik	3.43076413524133	3.4239776246003	3.54168626566991	3.52622670379091	3.39037670678299	3.51044534689566
A430035B10Rik	3.42169559456014	3.28580522001743	3.35635820515757	3.28644251451359	3.42328710335855	3.35465249224471
A430041B07Rik	4.24509699419452	4.11338813658732	4.2038594243749	4.13984276431638	4.33460235344424	4.26528008734476
A430048G15Rik	3.34596047445651	3.39396948048633	3.45018848648088	3.40899969846941	3.46046394046681	3.31730556600071
A430060F13Rik	3.30130660433213	3.3825131982876	3.35156808285484	3.44267365234985	3.46609815426144	3.46260320283955
A430076E10Rik	3.45878673712667	3.4047378553154	3.33709475828164	3.32870548649501	3.55259122540444	3.33714907351923
A430078G23Rik	3.46920758559473	3.43548804997609	3.38020711944152	3.53298214771677	3.56593858702052	3.54928943052526
A430083B19Rik	3.40761484446819	3.4646970036562	3.53943159699126	3.54824226313986	3.58930699515793	3.57178843552806
A430084P05Rik	3.72340310960315	3.64349781827347	3.61526711212737	3.52839483202823	3.67774850875343	3.71048236604391
A430089I19Rik	3.24175719467653	3.36331171069255	3.1976602247207	3.30273316865385	3.27035106100151	3.34957144392128
A430090E18Rik	3.25736357802215	3.27193907670746	3.37043854602981	3.32907667619476	3.28987489316703	3.25606595928179
A430093F15Rik	3.59450464843611	3.55430218758592	3.4687174269795	3.28269673570485	3.31904407088347	3.44653780830977
A430107D22Rik	3.52809027373853	3.66827921255955	3.59817303922799	3.72847395290222	3.84750485371453	3.65963641531214
A430107O13Rik	3.61732764282207	3.53050099497065	3.54914587692048	3.35692682140406	3.51249001432987	3.47603964999157
A430107P09Rik	3.50110599239629	3.36168019402178	3.77074317073271	3.62726935039386	3.70203904232466	3.5111945764638
A430110N23Rik	3.53849193645594	3.46047595829776	3.47030615559485	3.52965581425404	3.42305451015551	3.45422239490306
A4galt	3.53186755230073	3.63858870960066	3.45606483615485	3.83582626935756	3.81495636454907	3.82778621597586
A4gnt	3.33429296212184	3.42146465340306	3.41289188588155	3.49205126877836	3.47717876906212	3.62668425207087
A530006G24Rik	3.34360928646459	3.45750235453777	3.37864552020323	3.39624202331185	3.49178003188722	3.30059522705482
A530010F05Rik	3.23927293306272	3.33064641431436	3.27182766237706	3.3395528751636	3.30838818888302	3.32340130902059
A530010L16Rik	3.25475755355512	3.26878175020464	3.36806574585855	3.41605036351834	3.412949123887	3.44465574362159
A530016O06Rik	3.49709265097072	3.62874667884503	3.48119671606039	3.60812886588434	3.44288438300439	3.58367733490429
A530021J07Rik	3.44497952408414	3.53316517294323	3.56863319059225	3.45034167644356	3.51463613520104	3.37102965979023
A530023O14Rik	3.31256543019945	3.50763781584366	3.30272046506863	3.52223583184764	3.6292972734977	3.47143571826855
A530032D15Rik	3.41665160387029	3.46953320388048	3.58386932896169	3.38874951280916	3.47177020708496	3.42229923545897
A530050D06Rik	3.55526659427915	3.55041415980218	3.40044771857775	3.56527677032183	3.54952153357363	3.3944260240305
A530053G22Rik	3.34564248050003	3.36408094930962	3.37084152684864	3.38166209692139	3.20961539689481	3.32403946761637
A530054K11Rik	3.4920031941969	3.42498733586882	3.40909507366382	3.52011609122921	3.43140953625417	3.42630614087159
A530058N18Rik	3.2042013601254	3.24079824689802	3.29229236287878	3.4767285088409	3.53778975863901	3.41533477090077
A530064D06Rik	3.3740513586781	3.4777910427539	3.4371107132832	3.46212135220698	3.41959027570645	3.50104469630783
A530082C11Rik	3.75942259200916	3.81931696598019	3.85934423975541	3.82733413180285	3.92349735557147	3.78666421367362
A530088H08Rik	3.65490496758779	3.46074214387317	3.67824229431185	3.58966470876995	3.52313012159814	3.49696510586318
A530095I07Rik	3.47753267674451	3.50377476110533	3.27469582359277	3.23653550618349	3.35182123406127	3.29145047786208
A530098C11Rik	3.65465478448998	3.7296547360908	3.72348039625183	3.66996304756383	3.70417882703577	3.59817303922799
A530099J19Rik	3.53419076467533	3.6668139282084	3.61063648023194	3.44315811936987	3.41772074889413	3.45656979762432
A630001G21Rik	3.54458960761669	3.59334928416642	3.70217362253443	3.59351905807214	3.58818930133428	3.71849397924553
A630005I04Rik	3.30567965704458	3.26188029400278	3.47946156362345	3.42542593331497	3.42073530980111	3.46201686158767
A630007B06Rik	3.48056018498721	3.45052425926166	3.35248721189311	3.50613182474394	3.40754706467568	3.43094723282231
A630018P17Rik	3.50444195062094	3.52524431701688	3.30935388328603	3.34967862931702	3.4130622691192	3.54509691798636
A630033E08Rik	3.336520874391	3.42006531225069	3.40191877305643	3.35386012584323	3.33308060833728	3.34109627070839
A630033H20Rik	3.55502316763701	3.47990594178314	3.4823746396749	3.50226115574036	3.41451937681871	3.40086654595446
A630034I12Rik	3.42714380197994	3.57696827940698	3.47634473796308	3.41155604156469	3.34303229610218	3.49342311647641
A630042L21Rik	5.53554203568532	5.4117729993039	5.46811382573171	5.41884892780897	5.56556500962871	5.29691050107671
A630047E20Rik	3.49028157810919	3.41113592225343	3.41989001997012	3.53763707286181	3.53375789033753	3.34879026326397
A630052C17Rik	3.88403958891462	3.81177637422519	3.77463568057009	3.51610186958105	3.66650168039325	3.69525254146224
A630055G03Rik	3.3499440188093	3.32669479933296	3.41919178241598	3.51135469932025	3.35539528823242	3.47664935657174
A630073D07Rik	3.29329748230519	3.39065842459603	3.32534090815202	3.32098169511814	3.30110842120544	3.27551673711106
A630075K04Rik	3.43302806550489	3.31985284784275	3.35291378544766	3.31913313196228	3.41703629535503	3.46069835814374
A630076J17Rik	3.38235884085103	3.41780414246499	3.41772074889413	3.56090837380421	3.4341345668	3.50820395171666
A630077B13Rik	3.56868836024744	3.44218587753211	3.53165713207437	3.46482876484325	3.51082994969637	3.47336188653266
A630091E08Rik	3.47036359905082	3.40257968716591	3.37962129201858	3.37835499984807	3.29993723146667	3.18044109205004
A630095E13Rik	3.28266892713634	3.29159883835452	3.35066502282126	3.37261125653745	3.37715351062948	3.4589639422976
A630095N17Rik	3.45645621859331	3.50740647735786	3.21935888421379	3.26224434139446	3.2555871691748	3.4529622240686
A630098A13Rik	3.29079435583771	3.38883696329398	3.32083654877585	3.36596501628394	3.37369748431368	3.33758599977652
A730008H23Rik	3.71816898508494	3.67956273432147	3.92448716199547	3.87142620705019	4.17128234636962	3.56690476367193
A730008L03Rik	5.61159851445424	5.68840433065656	5.3011284470931	5.60905335397351	5.55397077949648	5.47030315201887
A730011L01Rik	3.52021029194687	3.51161207490728	3.64247593204721	3.53939544271155	3.64088267011925	3.46833249143785
A730013G03Rik	3.33478569920916	3.39827573666933	3.30928188192978	3.49676519109525	3.4956506796055	3.33805345196415
A730013O20	3.27900331369999	3.29190787040106	3.39444656418404	3.37738198025693	3.36989631460183	3.37719080930424
A730017C20Rik	5.01952242592966	5.10280029372699	5.10741723156859	5.87867913808611	5.85315016123615	5.9602611258969
A730018C14Rik	3.6101300234109	3.50369250244402	3.56101521395527	3.50257031425981	3.50315441740359	3.34885522218259
A730020E08Rik	3.56185250862799	3.40925205646451	3.54848409300273	3.49075025049628	3.53516649057091	3.46482876484325
A730027B03Rik	3.32551935344421	3.42691822696885	3.37682113887605	3.46513389168293	3.39682548203026	3.3590532990097
A730035I17Rik	3.46260320283955	3.46601454215476	3.50367063591	3.39895678191231	3.34116626314589	3.38496081908804
A730036E13Rik	3.75187696623777	3.62571253038235	3.6874947821459	3.50276056487091	3.69116591165154	3.64637147827055
A730036I17Rik	3.37444524931555	3.25815573777611	3.2520672120946	3.29958300054036	3.47226439967824	3.3399706932569
A730037C10Rik	3.3571410982027	3.33873540232968	3.52123771633888	3.39376740609224	3.33758599977652	3.40028650937883
A730049H05Rik	3.54291432703607	3.43652140117463	3.50119232627817	3.4851883558109	3.30245301488586	3.4616099175988
A730092B10	3.44948345239433	3.36483602834718	3.35191532483406	3.27133511523972	3.32911281954503	3.40583077909879
A730098P11Rik	3.44618367282545	3.39896732754387	3.30963539429207	3.29563949839976	3.32403946761637	3.47442207533128
A830005F24Rik	3.37312004110772	3.20688106900996	3.29970106593106	3.37888460743353	3.39688553502943	3.35438900543898
A830006F12Rik	3.48206372395526	3.4830275585211	3.51974369232536	3.50801173173247	3.44267365234985	3.54117466737289
A830007P12Rik	3.86602500124277	3.98294511053575	3.93220524488976	4.12869518180201	3.92181324913353	4.30669850080907
A830010M20Rik	3.30028738371199	3.30950610698674	3.42240579868786	3.37441037580355	3.40715942455363	3.27358718011927
A830018L16Rik	3.51727674960866	3.39353369998924	3.49159240199307	3.625620406287	3.49411956374525	3.57213191934341
A830023I12Rik	3.19354490218572	3.24105225356116	3.26961785505802	3.35721742847652	3.26759159569797	3.41766419896753
A830031A19Rik	3.35587239706627	3.33718242003357	3.42362464115788	3.40823743806312	3.29922860584477	3.30235795958594
A830053O21Rik	3.48690815766264	3.3850154754926	3.43691393321495	3.4499586989874	3.36049591538137	3.31289421329381
A830073O21Rik	3.53813275432275	3.44632826622571	3.4729317229148	3.36314226438338	3.52862224689914	3.47459268640447
A830080D01Rik	3.66090240565707	3.74861553865442	3.76033083999213	3.7261614561021	3.84191578440193	3.66311285278174
A830093I24Rik	3.48483330384863	3.51960339234918	3.27219685509928	3.34987350840037	3.46764374965934	3.49931222127465
A930001N09Rik	3.51540846381947	3.44950736811415	3.43516687419316	3.5328075547954	3.39051469186316	3.49018968619316
A930002H24Rik	3.48355152957799	3.7085222870733	3.45987658518669	3.62442400261475	3.59066959453573	3.65939416163579
A930003A15Rik	3.53288811635724	3.34659193105592	3.54636479218194	3.31947088943482	3.4961129603106	3.37972495333884
A930005I04Rik	3.48988060506494	3.58514936522614	3.61144316030637	3.44501793083433	3.47465408376329	3.4597779929338
A930006D20Rik	3.54160172327543	3.43847879338246	3.49720964424269	3.28471163381118	3.40966439062209	3.36258332654299
A930007B11Rik	3.45192062004864	3.31543233575058	3.40764614948203	3.30892897622512	3.46768473095603	3.37568834719286
A930008G19Rik	3.91531509846093	3.99224944617273	3.84563138525501	3.69743140202533	3.7500427057949	3.60925921637459
A930009A15Rik	3.29649769586587	3.35689049180036	3.36690051466872	3.39064629721182	3.41780414246499	3.30836433049169
A930009N24	3.38416153961007	3.48446193471645	3.45843871817166	3.41247897674916	3.41577928452356	3.37532151574024
A930011G23Rik	3.41739966265422	3.2842639331513	3.35567561721825	3.43578093847843	3.37367703949537	3.26121115701167
A930017M01Rik	3.37075299188999	3.50680398585754	3.39498394570058	3.44001721392145	3.54354501588386	3.36327427710926
A930018P22Rik	3.37469776512396	3.39253588671775	3.42027261816909	3.50047153296334	3.42483891095462	3.42601714115391
A930024E05Rik	3.34974596231553	3.26385306945468	3.56527677032183	3.38572692465039	3.37855942376853	3.33563270451748
A930025D01Rik	4.06141050064964	4.06986376891614	4.2069315342897	3.93169780308779	4.07738608226154	3.87210391140251
A930033H14Rik	3.4637792485534	3.60370793396624	3.53655971185837	3.5809189174752	3.61353183944174	3.60592653042805
A930035D04Rik	3.45277251687617	3.38554407704584	3.34021716460388	3.32641767295757	3.3472693618852	3.53841331891337
A930037J23Rik	3.20300672757595	3.21739387879446	3.31244214426638	3.33023970605036	3.25312883176439	3.3534378705967
A930038C07Rik	3.48583235076529	3.35127659305394	3.45542979580491	3.2870528064276	3.44603766705188	3.33225610190359
A930041I02Rik	3.43094723282231	3.40557234967007	3.34772165661233	3.33459822496453	3.43085176989523	3.38332233757024
AA388235	3.31334916299205	3.43990396874597	3.26875092091067	3.3499440188093	3.49157543792172	3.26619034823664
AA407270	4.05425031194178	4.20949775675185	4.02673447772302	4.17475660735684	4.35536503941736	4.11395723313677
AA407659	6.10794009519702	6.1291001674875	6.20231708384312	5.8806245009539	5.89372060581381	6.00726372184429
AA408296	5.10374234783303	5.01152494587294	5.01351491312668	5.21012787835388	5.06573425984141	5.16858124687992
AA409316	3.5934731867177	3.64100842925572	3.65009446834341	3.77380993934714	3.70667637657431	3.68887264200364
AA415398	3.73584360312983	3.68160864707958	3.59876674857259	3.54916861321824	3.57533722312341	3.8422256395204
AA416372	3.44124385427181	3.39023039289613	3.30553043686395	3.30265178811118	3.36250803542998	3.4586893010828
AA467197	3.54571957048311	3.44344091194131	3.48989916231466	3.46548776599451	3.69334480751436	3.55632838975689
AA474455	3.29280257693851	3.3733868047815	3.34152720990516	3.33317274645528	3.26058632972958	3.35338020013069
AA536717	4.18629656458349	4.00472384093871	4.18761744367919	4.15607868576651	4.1208792034918	3.99067757944879
AA617276	3.36074356539139	3.28535649734818	3.19114999188314	3.37236182148462	3.34402633685384	3.38843547736547
AA619741	3.35510396450431	3.32474144421883	3.52867349179714	3.37312004110772	3.27351102346517	3.40599391152085
AA792892	5.99457000024037	6.06336691140252	6.03977256419505	5.53554203568532	5.54903207726227	5.65280667978153
AA881470	5.32612158513209	5.22943014657396	5.22854306620628	5.22757074541678	5.14190092875337	5.11918842153982
AA960436	5.65696545254056	5.63478419802183	5.66985528532462	5.22639378922711	5.31700789875753	5.07969685435658
AA986860	3.38870254578103	3.29074831258325	3.26740645805968	3.14353554715027	3.15851262522833	3.25371531697836
AA987161	3.40447637428926	3.43951240826528	3.45940506250521	3.41776087382537	3.21499839166584	3.41642800195673
Aaas	4.77093656826176	4.78779821971324	4.84192902810924	4.51615858613388	4.39468330667623	4.46114093811613
Aacs	6.10405346053184	5.93399965784791	6.05894968811891	5.66903472883092	5.86778680310299	5.81319838201835
Aadac	3.39556114442792	3.34107322163586	3.52069586884306	3.42130700599326	3.29991236558492	3.33851996661843
Aadacl1	7.49100839642833	7.64287494848719	7.45315413270764	7.70266900272783	7.85609659360678	7.69649094480288
Aadacl3	3.38014489545667	3.42094564564589	3.50859651726624	3.3568669239931	3.27904482598478	3.40546231349918
Aadat	3.46893396957833	3.46284155051311	3.31055097715856	3.36583925826939	3.52141407383468	3.49059173239542
Aak1	3.71787092029902	3.65413730431831	3.59418505064556	3.53765800947894	3.57036096898459	3.60366077411781
Aanat	3.42540063729639	3.2704330872259	3.39337934521756	3.40674678131331	3.28504311933003	3.27517196749184
Aard	6.73352890217747	6.82223774781782	6.8244731417631	6.86676932128746	6.74379813621274	7.02446333505952
Aars	5.86398081010245	5.62420072675751	5.89611093427507	5.84183409514881	6.06089771238424	5.94542618963608
Aars2	3.45314867966878	3.51942321036919	3.5554840254657	3.40256930535525	3.48879390890712	3.43248984202656
Aarsd1	3.83692993974818	3.96851343674759	3.83665048558626	3.553701937269	3.58475217288201	3.67393114349957
Aasdh	4.44395688251867	4.43925601303846	4.61985114557058	4.73897743589841	4.7343868661828	4.75979429415805
Aasdhppt	3.4721871598971	3.36018924990538	3.41502463182657	3.21472582242524	3.2884835308382	3.29970106593106
Aass	3.50756830158709	3.43349020925604	3.53316517294323	3.51739510333	3.43526853930019	3.48413061380797
Aatf	5.51332053484993	5.38544427948771	5.63170141951805	5.54553038470496	5.50842505839064	5.53346639904915
Aatk	4.19539749756183	4.34603741601513	4.22102252609057	3.94631809745672	4.1042068720553	3.83560503827096
AB041550	3.43309662268463	3.38310776978431	3.28945835863689	3.36001393271375	3.50691257850417	3.4900458240528
AB041803	3.32537009034423	3.43693311290588	3.35431429383466	3.50894302171254	3.50244874491261	3.53358582926647
AB112350	5.56411041227912	5.59213885801811	5.65120876790148	5.77167885223277	5.90331104790801	5.77023244697896
AB124611	3.40583077909879	3.43323966518132	3.46991250661598	3.57951535019422	3.43445725923169	3.57499036871742
AB182283	3.44296507793453	3.58534499334927	3.50913048508182	3.46464900264883	3.6455722833191	3.49764735767515
Abat	4.90687158952491	4.89061040921167	4.72729488545194	4.8187951165298	4.72329641203801	4.95024534798757
Abca1	3.28909806003821	3.49275720579547	3.2086355386084	3.41822165800512	3.49871936024938	3.35902406397085
Abca12	3.46709719153199	3.32684353130467	3.44584750004564	3.52398769223089	3.30393448221747	3.54914587692048
Abca13	3.41173204923419	3.44646595525521	3.52182199763789	3.3392587985702	3.41563796168399	3.31752887902087
Abca14	3.57718223889792	3.5101599644776	3.48455882106556	3.51367526006981	3.47513953366462	3.52487764806034
Abca15	3.62850391948874	3.57962821142821	3.63135453672789	3.73424859823641	3.66672524749122	3.61467779154256
Abca16	3.34090780057358	3.33835395033309	3.48776616478659	3.37833508829751	3.40166468423246	3.34700541695788
Abca17	3.48715664405027	3.41766419896753	3.61281832113935	3.50421439739875	3.49362243131097	3.49471392793834
Abca2	4.33263327056613	4.47308642552357	4.35739033882505	4.30780004612425	4.34683720262932	4.25880131463776
Abca3	6.23060295183213	6.06434425556814	6.19550950943948	5.77838378493285	6.02684348483839	5.84467567382933
Abca4	3.6099909197022	3.77887301850354	3.58467705436497	3.68792984209867	3.43423350325415	3.76803698600936
Abca5	3.46552100777966	3.48256300473358	3.49333124467637	3.4956071887476	3.52167029562087	3.46208459927029
Abca6	3.34744396764825	3.4983323990323	3.50880169238082	3.44971030083356	3.44408485692345	3.49851417465317
Abca7	5.91929122134493	5.97772270264581	6.02966733462453	5.67863286712021	5.73372727645442	5.643635851239
Abca8a	3.91239143222558	4.02773376864937	3.88204917728904	4.46876179848994	4.46041964595128	4.27969279409676
Abca8b	3.42731906865375	3.53014731849126	3.48206372395526	3.50654968314077	3.4979459692193	3.45482191407648
Abca9	4.03969190381435	4.06739314844882	3.81455977571339	3.95977038686392	4.15874068817746	4.08440536610667
Abcb10	3.26519667910807	3.30692831019552	3.34846421831355	3.49505911575023	3.44794213512559	3.55183541415627
Abcb11	3.33284526266814	3.40097854032817	3.3019831622994	3.57459879704135	3.52104995570331	3.4874740558373
Abcb1a	3.36518632059228	3.45244182318168	3.33034683029702	3.53932527976096	3.48995024790082	3.44783387133589
Abcb1b	7.68336406256625	7.88181351442926	7.60748481395538	7.09273486441735	7.45627021246376	6.7965824225347
Abcb4	3.61205457110661	3.42023883626544	3.63548961808672	3.51391950122837	3.45673691190172	3.38466891080403
Abcb5	3.39674661141192	3.46999426034355	3.40278918976916	3.49330831582913	3.41351775714472	3.41690397250125
Abcb6	4.54251348799629	4.74635967609801	4.44057574978309	4.61455905793809	4.48522982575365	4.59639274728686
Abcb7	4.09334566075681	3.92336299480318	4.078882640709	3.76944693419202	3.98598889157835	3.87874724904665
Abcb8	5.01477782235422	5.04625044434238	5.10526274128379	4.76562456445376	4.85964424546864	4.81689098822356
Abcb9	3.27814680617189	3.41954683312547	3.26592223715615	3.37388298200536	3.36919644079755	3.36745849797145
Abcc1	3.53523001819119	3.34733971438033	3.54977239843072	3.54971690965894	3.70675735720633	3.43901379806552
Abcc10	4.00214850318626	4.14710815450346	4.0333605123642	4.08755665365703	4.09393984599495	4.14171162398681
Abcc12	3.44345984894998	3.36029863120896	3.34172953382338	3.34729336674937	3.4122235767387	3.2388780095472
Abcc2	3.60305167931868	3.55118632813139	3.51560027781594	3.58312979048834	3.44769024431993	3.53755258488968
Abcc3	4.27262164976951	4.21252911304862	4.40807701659502	4.3228087826824	4.27969279409676	4.16379719247815
Abcc4	4.17788792461828	4.26375599584993	3.89159395711755	4.20971679438666	3.93681728960901	4.26434682022722
Abcc5	5.68351007414857	5.49592468162666	5.84241552276498	5.89145053552264	5.88186905424209	5.86778680310299
Abcc6	3.49011994850027	3.54496659608	3.6084160376945	3.41910968521917	3.45686260683512	3.50795425067201
Abcc8	3.42068871221943	3.38549514889315	3.26463069532988	3.61727452500365	3.6145655054221	3.42177406014959
Abcc9	3.92787557876816	3.98423056814386	3.87681588143433	4.21431849903635	4.24396380072955	4.13486747973166
Abcd1	3.74414236577217	3.97744156102145	3.66827921255955	3.62382032968695	3.63180749572199	3.66465843184551
Abcd2	3.76757148854537	3.79667349830378	3.82168763412524	3.76643175801996	3.61176519505963	3.76173782271421
Abcd3	6.76086659635798	6.91943059079238	6.74470077132375	7.14602864305385	7.15498761701636	7.26965217887571
Abcd4	3.85042825152293	3.97016340504777	3.86799664606367	3.79931081640803	3.77200907544302	3.642563915354
Abce1	3.42376981977617	3.41005780849716	3.45510787309772	3.4013259169949	3.45472197610938	3.47308829553105
Abcf1	7.17938443363591	7.30486927127188	7.12714675648912	7.17703400360655	7.06963169893553	7.11432536786894
Abcf2	6.28391789929292	6.30264854873505	6.36221154741313	6.35311139204286	6.30530684275614	6.21800192959348
Abcf3	6.00088237697964	5.9114677700769	5.87156272418563	5.77071286332846	5.93461154581573	5.9283051739343
Abcg2	3.30039682434402	3.19580501356022	3.43562527833007	3.40155127270732	3.22625341766449	3.36005315854971
Abcg3	3.4581906536992	3.34400575961132	3.40637162815	3.56885681475923	3.44818554392086	3.56257113844351
Abcg4	4.54643024567848	4.63085823394176	4.62697385774586	4.43540870304762	4.51828543067354	4.40049751575259
Abcg5	3.43678019797023	3.54512591189125	3.43652140117463	3.75023183961138	3.60311227404707	3.73865656887848
Abcg8	3.29657686157014	3.29314784709629	3.32483404234646	3.5339944110397	3.52601879455439	3.39314022510761
Abhd1	4.09469212369295	3.98725928683342	4.09649794587461	4.1659477003884	4.06257058473073	4.08102192222987
Abhd10	3.85161275510458	3.87271357614851	4.01187941751985	4.05259591048862	4.08585743912247	4.07096583129302
[truncated: 21,921 more rows]
