# Supplementary material for: CXCL10-based gene cluster model serves as a potential diagnostic biomarker for premature ovarian failure
Source: PeerJ. 2023 Dec 13;11:e16659. doi: 10.7717/peerj.16659 (PMC10725173; doi:10.7717/peerj.16659)
Supplement: Supplemental Information 1 [file peerj-11-16659-s001.zip › Raw data/Figure 3/F3B/Enrich_Result.txt]

Group	ID	Description	GeneRatio	BgRatio	pvalue	p.adjust	qvalue	geneID	Count
8	mmu00480	Glutathione metabolism	8/243	54/6698	0.000655337039514425	0.110913358304916	0.10707541424028	Anpep/Gsta3/Gstm2/Gstm6/Gstm7/Gsto1/Gstp2/Txndc12	8
9	mmu00980	Metabolism of xenobiotics by cytochrome P450	9/243	77/6698	0.00175682730209132	0.110913358304916	0.10707541424028	Cyp2e1/Cyp2f2/Gsta3/Gstm2/Gstm6/Gstm7/Gsto1/Gstp2/Ugt1a6a	9
12	mmu04142	Lysosome	12/243	125/6698	0.0018383429553301	0.110913358304916	0.10707541424028	Ap1g1/Clta/Ctsa/Ctsb/Gba/Gns/Hexb/Hgsnat/Hyal1/Manba/Mcoln1/Ppt1	12
9	mmu03320	PPAR signaling pathway	9/243	81/6698	0.00250581066057741	0.113387932391128	0.10946436043575	Acadm/Acsl3/Acsl6/Adipoq/Cpt1c/Fabp3/Fabp6/Nr1h3/Rxrb	9
4	mmu00531	Glycosaminoglycan degradation	4/243	21/6698	0.00621382309316508	0.224940395972576	0.217156764940085	Gns/Hexb/Hgsnat/Hyal1	4
7	mmu04920	Adipocytokine signaling pathway	7/243	68/6698	0.0111757463774139	0.281093462479137	0.271366762265407	Acsl3/Acsl6/Adipoq/Camkk2/Cpt1c/Rxrb/Tnfrsf1a	7
8	mmu04512	ECM-receptor interaction	8/243	86/6698	0.012382698664243	0.281093462479137	0.271366762265407	Col6a1/Col6a2/Col6a3/Hspg2/Itga2/Lamc3/Sdc1/Sdc2	8
8	mmu00982	Drug metabolism - cytochrome P450	8/243	87/6698	0.0132232677029286	0.281093462479137	0.271366762265407	Cyp2e1/Gsta3/Gstm2/Gstm6/Gstm7/Gsto1/Gstp2/Ugt1a6a	8
6	mmu00140	Steroid hormone biosynthesis	6/243	55/6698	0.0140488539669383	0.281093462479137	0.271366762265407	Cyp17a1/Cyp7b1/H2-Ke6/Hsd17b7/Srd5a3/Ugt1a6a	6
3	mmu00603	Glycosphingolipid biosynthesis - globo series	3/243	15/6698	0.0155300255513336	0.281093462479137	0.271366762265407	B3galt5/Hexb/St3gal2	3
3	mmu00511	Other glycan degradation	3/243	17/6698	0.0220057083106566	0.339179992874396	0.327443319669379	Gba/Hexb/Manba	3
7	mmu04070	Phosphatidylinositol signaling system	7/243	78/6698	0.0224870713507887	0.339179992874396	0.327443319669379	Calm3/Dgka/Inpp5a/Pi4ka/Pi4kb/Pik3r1/Plcd3	7
4	mmu00020	Citrate cycle (TCA cycle)	4/243	31/6698	0.0246342632312514	0.342984741912039	0.331116412662975	Idh3a/Mdh2/Sdhb/Sdhc	4
10	mmu05160	Hepatitis C	10/243	137/6698	0.0267812837392619	0.346243739771886	0.33426263915169	Cldn15/Cldn5/Ddx58/Irf1/Nr1h3/Pias1/Pik3r1/Ppp2r1a/Raf1/Tnfrsf1a	10
5	mmu05223	Non-small cell lung cancer	5/243	55/6698	0.0481854930462892	0.581438282758556	0.561318726012913	Pik3r1/Raf1/Rassf1/Rxrb/Stk4	5
3	mmu00563	Glycosylphosphatidylinositol(GPI)-anchor biosynthesis	3/243	25/6698	0.0602742237158199	0.648980310824797	0.626523591723852	Gpaa1/Pign/Pigx	3
6	mmu04974	Protein digestion and absorption	6/243	78/6698	0.0630357586912415	0.648980310824797	0.626523591723852	Atp1b1/Col6a1/Col6a2/Col6a3/Slc3a2/Xpnpep2	6
8	mmu04670	Leukocyte transendothelial migration	8/243	120/6698	0.0695278127549621	0.648980310824797	0.626523591723852	Cdh5/Cldn15/Cldn5/Cxcl12/Pecam1/Pik3r1/Rock1/Vcam1	8
6	mmu04146	Peroxisome	6/243	80/6698	0.0695569559561412	0.648980310824797	0.626523591723852	Acsl3/Acsl6/Agps/Ech1/Nudt19/Pex14	6
4	mmu04960	Aldosterone-regulated sodium reabsorption	4/243	44/6698	0.0740716742364962	0.648980310824797	0.626523591723852	Atp1b1/Ins1/Pik3r1/Slc9a3r2	4
