# Supplementary material for: CXCL10-based gene cluster model serves as a potential diagnostic biomarker for premature ovarian failure
Source: PeerJ. 2023 Dec 13;11:e16659. doi: 10.7717/peerj.16659 (PMC10725173; doi:10.7717/peerj.16659)
Supplement: Supplemental Information 1 [file peerj-11-16659-s001.zip › Raw data/Figure 3/F3A/Enrich_Result.txt]

Group	ID	Description	GeneRatio	BgRatio	pvalue	p.adjust	qvalue	geneID	Count
22	GO:0060326	cell chemotaxis	22/562	303/23328	4.95811659236536e-06	0.0263970127377532	0.0226977358528389	Aif1/Arhgef5/Ccl4/Ccl9/Ccrl2/Coro1a/Cxadr/Cxcl10/Cxcl12/Cyp7b1/Dpep1/Dusp1/Fgf1/Hspb1/Kars/Lox/Mtus1/Rpl13a/Saa3/Scg2/Tiam1/Vcam1	22
4	GO:0015959	diadenosine polyphosphate metabolic process	4/562	8/23328	2.1600713645466e-05	0.0433038529155924	0.0372352517556865	Gars/Kars/Nudt11/Nudt4	4
9	GO:0033209	tumor necrosis factor-mediated signaling pathway	9/562	67/23328	3.16294843345732e-05	0.0433038529155924	0.0372352517556865	Adipoq/Casp4/Kars/Krt18/Krt8/Sharpin/Tnfrsf1a/Trim32/Ube2k	9
7	GO:0032781	positive regulation of ATPase activity	7/562	39/23328	3.57337774863259e-05	0.0433038529155924	0.0372352517556865	Ahsa2/Atp1b1/Gtf2h2/Msh6/Pfn2/Plscr1/Tpm1	7
25	GO:0090407	organophosphate biosynthetic process	25/562	427/23328	4.62886357578925e-05	0.0433038529155924	0.0372352517556865	Acsl3/Acsl6/Afmid/Agpat2/Agpat4/Aldoa/Bcl2l1/Cox5b/Dgka/Dhodh/Dtymk/Fabp3/Gars/Gpaa1/Hexb/Kars/Ndufc2/Nme7/Npr2/Pdk2/Pign/Pigx/Plscr1/Sh3yl1/Zp3	25
14	GO:0006575	cellular modified amino acid metabolic process	14/562	165/23328	4.88022384473242e-05	0.0433038529155924	0.0372352517556865	Acadm/Cpt1c/Ctsb/Dpep1/Gamt/Gsta3/Gstm2/Gstm6/Gstm7/Gstp2/Pcmt1/Plscr1/Slc22a5/Vnn3	14
14	GO:0071356	cellular response to tumor necrosis factor	14/562	169/23328	6.33923093399548e-05	0.0468736475738737	0.0403047754554899	Adipoq/Casp4/Ccl4/Ccl9/Gba/Irf1/Kars/Krt18/Krt8/Sharpin/Tank/Tnfrsf1a/Trim32/Ube2k	14
9	GO:2001021	negative regulation of response to DNA damage stimulus	9/562	74/23328	7.04337303889913e-05	0.0468736475738737	0.0403047754554899	Bcl2l1/Cxcl12/Dyrk3/Nudt16l1/Psmd10/Senp2/Snai1/Trim32/Trp53bp1	9
13	GO:0045017	glycerolipid biosynthetic process	13/562	164/23328	0.000178636362953409	0.0953131516708283	0.0819559683293986	Acsl3/Acsl6/Agpat2/Dgat2/Dgka/Fabp3/Gpaa1/Nr1h3/Pign/Pigx/Plscr1/Sh3yl1/Zp3	13
21	GO:0050900	leukocyte migration	21/562	360/23328	0.000193397010401598	0.0953131516708283	0.0819559683293986	Aif1/Arhgef5/Ccl4/Ccl9/Coro1a/Cxadr/Cxcl10/Cxcl12/Cyp7b1/Dpep1/Dusp1/Itga2/Kars/Mtus1/Pecam1/Rock1/Rpl13a/Scg2/Spn/Vcam1/Zp3	21
14	GO:0034612	response to tumor necrosis factor	14/562	188/23328	0.000196927999319893	0.0953131516708283	0.0819559683293986	Adipoq/Casp4/Ccl4/Ccl9/Gba/Irf1/Kars/Krt18/Krt8/Sharpin/Tank/Tnfrsf1a/Trim32/Ube2k	14
3	GO:0060315	negative regulation of ryanodine-sensitive calcium-release channel activity	3/562	6/23328	0.000263473808927619	0.10494464700365	0.0902377060814733	Gstm7/Gsto1/Pkd2	3
13	GO:0008654	phospholipid biosynthetic process	13/562	172/23328	0.000285377650389557	0.10494464700365	0.0902377060814733	Acsl3/Acsl6/Agpat2/Agpat4/Dgka/Fabp3/Gpaa1/Hexb/Pign/Pigx/Plscr1/Sh3yl1/Zp3	13
15	GO:0030595	leukocyte chemotaxis	15/562	219/23328	0.000293678717187344	0.10494464700365	0.0902377060814733	Aif1/Arhgef5/Ccl4/Ccl9/Coro1a/Cxadr/Cxcl10/Cxcl12/Cyp7b1/Dpep1/Dusp1/Kars/Mtus1/Rpl13a/Scg2	15
25	GO:0007005	mitochondrion organization	25/562	481/23328	0.000295674249634627	0.10494464700365	0.0902377060814733	Alkbh7/Atp13a2/Bcl2l1/Bnip3l/Cxadr/Dcn/Dhodh/Fancg/Fez1/Foxred1/Gba/Lmna/Mfn1/Ndufa6/Ndufaf1/Ndufc2/Ogt/Phb2/Psmd10/Sharpin/Slc22a5/Them4/Timm8a1/Trafd1/Vdac1	25
18	GO:0097193	intrinsic apoptotic signaling pathway	18/562	295/23328	0.000317762898187679	0.10573560437195	0.0909178186985668	Bcl2l1/Casp4/Cxcl12/Ddit3/Erp29/Hspb1/Mlh1/Msh6/Pdk2/Pik3r1/Plscr1/Prkra/Snai1/Tnfrsf1a/Trim32/Txndc12/Ube2k/Vdac2	18
9	GO:0120193	tight junction organization	9/562	91/23328	0.000348107296095963	0.107689284476769	0.0925977101090333	Cdh5/Cldn15/Cldn5/Lsr/Mpp5/Pecam1/Rock1/Snai1/Svep1	9
6	GO:0034105	positive regulation of tissue remodeling	6/562	40/23328	0.000364088489966537	0.107689284476769	0.0925977101090333	Ahsg/Fshb/Klf6/Ppargc1b/Rock1/Trf	6
4	GO:0043518	negative regulation of DNA damage response, signal transduction by p53 class mediator	4/562	16/23328	0.000481617932388211	0.111658835777104	0.0960109685623447	Dyrk3/Psmd10/Senp2/Snai1	4
4	GO:0097284	hepatocyte apoptotic process	4/562	16/23328	0.000481617932388211	0.111658835777104	0.0960109685623447	Bcl2l1/Krt18/Krt8/Stk4	4
4	GO:1901550	regulation of endothelial cell development	4/562	16/23328	0.000481617932388211	0.111658835777104	0.0960109685623447	Cdh5/Cldn5/Rock1/Tnfrsf1a	4
4	GO:1903140	regulation of establishment of endothelial barrier	4/562	16/23328	0.000481617932388211	0.111658835777104	0.0960109685623447	Cdh5/Cldn5/Rock1/Tnfrsf1a	4
