# Supplementary material for: CXCL10-based gene cluster model serves as a potential diagnostic biomarker for premature ovarian failure
Source: PeerJ. 2023 Dec 13;11:e16659. doi: 10.7717/peerj.16659 (PMC10725173; doi:10.7717/peerj.16659)
Supplement: Supplemental Information 1 [file peerj-11-16659-s001.zip › Raw data/Figure 3/F3D/PathwayID.txt]

PathwayID
mmu00480
mmu00980
mmu04142
mmu03320
mmu00531
mmu04920
mmu04512
mmu00982
mmu00140
mmu00603
mmu00511
mmu04070
mmu00020
mmu05160
mmu05223
