# Supplementary material for: CXCL10-based gene cluster model serves as a potential diagnostic biomarker for premature ovarian failure
Source: PeerJ. 2023 Dec 13;11:e16659. doi: 10.7717/peerj.16659 (PMC10725173; doi:10.7717/peerj.16659)
Supplement: Supplemental Information 1 [file peerj-11-16659-s001.zip › Raw data/Figure 3/F3D/Data.txt]

Symbol	Value
H2afy	0.954981685542228
Skp1a	0.834145741446284
Tmem176a	0.742663865975769
Prpf40a	0.635784909605719
Ets2	-0.62574416075193
Cept1	0.601849320424459
1110039B18Rik	0.59252170126634
Acsl3	0.591808276823318
Slc22a5	0.590810188861528
LOC231368	-0.570090303304899
Wisp2	-0.567695787026348
Vdac2	-0.567328767732496
LOC100048413	0.564317101963971
Scaf1	0.563441046822288
Rev3l	0.553447725472879
Slc25a11	-0.552294953875766
BC031181	-0.547794566709391
Olfm1	0.547642852174154
Clk2	0.543753215890129
Ndufa1	0.539733593450338
LOC633016	-0.538985121016619
Triap1	0.538560964964113
Ctsb	0.536378818660519
1810008A18Rik	-0.53292812529145
Lgals2	0.525936881073548
Sppl3	-0.523915053381882
Arhgap29	0.522099705683695
Mylc2b	0.521711998904594
Lgals4	-0.516854981113576
Lsm14b	-0.516804641144421
1110032A13Rik	-0.514265998158081
Abcb1b	-0.511611568987738
Hexb	0.506607093069034
Bst2	-0.503040593560021
Wdr6	0.502491200635768
Tgfbi	-0.502114310485325
Med26	-0.501135601686546
Pafah1b1	0.49946969398623
Cxcl14	0.497513902860328
Otub1	-0.497103324676691
Ahctf1	0.494456070244294
Eml3	0.492292062198569
Dgkq	0.4918912588444
Col6a3	0.48991942249247
2310022B05Rik	-0.489153548362045
Klf6	0.488050922694689
Tbc1d13	0.487430127465914
Eif4ebp2	0.484538392781827
Agpat1	0.483212943488979
Gca	0.479487310575869
Cox6c	0.479068161617878
Anpep	0.476459251362455
Rasa1	0.476247702743424
Atp6v1d	0.475177271604494
Rnase4	0.473683337037169
Polr1e	-0.469173346913411
Ppil3	-0.468402140918205
EG194588	0.467383555903739
Pgcp	0.465340670298693
Lrrn1	-0.464809283367826
Cited2	0.463387811202753
1500009L16Rik	0.462407336916014
Ahsa2	-0.460130418395736
Golim4	-0.458891113851837
Gng13	0.4587933298827
Med10	-0.458623364829752
Nedd4l	-0.455983659298687
LOC100047856	-0.453367547874785
Ripk1	0.452738148145349
A730008H23Rik	-0.45211686100856
Fbxo16	0.44908150570533
Dtymk	-0.445661685240175
Gats	0.445579587030684
Eml4	-0.445100683613386
Wtip	-0.444446738273555
Kcnk1	-0.443963821869236
Tram1	-0.443754979384855
Ccdc117	-0.443455040935775
Pon2	-0.443427551676717
Mt2	-0.443010420988561
Klc2	0.442432652727945
Hoxd8	0.438186150186345
LOC100041103	0.43793891635469
Rlf	-0.437603687962206
Bmp1	-0.436217379162562
Sgcb	0.434559903095879
Tnfrsf1a	0.43445845997749
Cdc2a	0.433323885350954
LOC675440	0.432624652895905
Saps3	-0.431569393093548
Lyz2	0.430986641788383
Myl1	0.425827971487434
Mmp24	-0.425715645400156
Nudt9	0.423990350660589
Cdan1	-0.423676532592255
Ubxd8	0.423596900250899
Copb2	0.423131528091352
Slc25a15	0.422898622162984
LOC100047184	0.422643057939965
Fxyd3	-0.422617142316541
EG277333	-0.419913221199826
Efna5	-0.419165969711066
Actn1	-0.419155587379941
Actg2	-0.417547458453612
Isca1	0.415545608538704
2310001A20Rik	0.414481497348585
Hgsnat	0.413647526523407
AI480653	0.413182620601755
Mrpl50	-0.412438785794262
EG627624	0.411979850430199
Nxt2	0.4104891589364
1110012J17Rik	0.409694332640884
Hmg20a	-0.407062588085351
Slc23a3	0.40703779910532
Luzp1	0.405582647939124
Padi1	-0.405352590746397
Arpc2	0.405255936957585
Stard3	0.403636804987559
Map3k7ip1	-0.403339441082886
Mrgprh	0.403184426536119
Tgfbrap1	0.40249897950653
Gga2	0.40244904161383
Mid1ip1	0.402266387261884
LOC100044934	0.402174757790733
Olfml3	0.401474524216782
Ube2q2	0.40081713258891
Cfi	0.40042231908607
Dpp8	-0.399517694290731
LOC677317	-0.399429650766581
Pi4kb	0.399400865023027
H6pd	0.398917168932158
D15Ertd682e	-0.398183488893446
Sumo3	0.398177767720129
Ihpk1	0.398088394539181
Nek9	0.397135772268723
Prkrir	-0.396803957022374
AK122525	0.3964802173569
H3f3b	-0.395963624495628
LOC100048295	0.395899224537819
Rab18	0.395426322512169
Dhx35	-0.39506142370213
Fam135a	0.394887369367009
Cwf19l2	-0.393973480813116
Bace2	-0.393949353071536
Ccdc43	0.393933688030949
Tuft1	0.393888988588265
Mt3	0.393379219792264
B430201A12Rik	-0.39293026018324
Tut1	-0.392243243514312
9530058B02Rik	-0.392008978609746
Fgf1	0.391955398204724
Top1	0.391669550725274
Polr2j	-0.390660405136576
Igh-VJ558	0.390419903712273
Ccdc47	0.39013710657899
LOC100046746	0.389694032212785
Srr	-0.389586123129206
Vstm2b	-0.388865782970626
Pja2	0.388763151590346
Lgtn	-0.388479548211997
Ints7	0.388416796872499
Sharpin	-0.388248621839641
Dync1h1	0.388008604099663
Gns	0.387123555586873
Slc39a7	0.386553259557774
Bean	-0.386101290285525
Klf5	-0.3850058845172
Mycl1	-0.384684660636779
Ik	0.384119795260919
Tbx2	0.384078330285739
Fnbp1l	-0.383514804633632
Espn	0.382995005113147
LOC100045983	0.382971780370234
Krt8	0.382372478690099
Slc10a3	0.382019289872984
Lrrc49	-0.382002648777523
Eif2s3x	0.381973775519745
LOC666559	-0.381317702092976
1200002N14Rik	0.381213840457104
Smek2	0.381168753085785
Pacsin3	0.380959244030235
2310061F22Rik	-0.380600181102897
Mast2	-0.380075736038036
Pvalb	-0.379993945947266
Ppp1r10	0.379514145589308
Ep400	-0.379214200083619
Sh3pxd2b	-0.379038717104256
Cpne7	-0.378847837465381
2210023G05Rik	0.378643477304779
Tmem86a	-0.378615877991161
Taf4b	0.37853095743741
Nsdhl	-0.378505526690431
4930486L24Rik	-0.37786312524653
0610007P08Rik	-0.377860319535091
Mettl9	0.377725267402938
Ptpn12	0.377465229455304
Mrps7	0.377345747141529
Hspa12b	0.375784180045475
Mbp	-0.375663835420107
2410015N17Rik	-0.375439876903935
Sc4mol	0.375034285786574
Reln	-0.374852098407892
Cggbp1	0.374139378882008
Plekha5	-0.373941042429421
Osbpl3	0.373363550194145
Tada1l	0.372837609065309
Ppp2r5b	0.371850916299794
Rpl18	0.371192496178917
Stx5a	0.371148708267182
EG432721	-0.370988414451232
Hlcs	0.37040716562581
Csnk2a2	-0.36988725489803
Thyn1	0.369689214948655
LOC386553	-0.369667624641511
Rheb	0.36933433133851
Srp14	-0.36901714660235
Poldip2	-0.368810889196055
Gpaa1	-0.368282239943436
Slc45a3	0.368263008677723
Rps5	-0.367737933284001
Lrrc30	-0.367191600739511
Lck	0.367174351106104
Dgka	0.366751874890679
Gmpr	0.366321757480987
LOC100038882	-0.366269717356281
Vim	-0.366206667510396
Trappc10	-0.366041952182375
Ank3	-0.365868006018615
Nudt19	-0.365757422914056
Iap	-0.365743281952756
Exosc10	0.365504617901879
H2-D1	0.365049548133924
Scoc	0.364903740852615
LOC433943	0.364310751653338
Sybl1	-0.364288569213007
Prlr	0.363855140671564
Acadm	0.363098620645742
Tbc1d15	-0.362769194996631
Nck1	-0.36254677597034
Surf4	-0.362201582105246
Serhl	0.362156318068754
Agpat4	-0.361861851827791
Gba	-0.361218231363193
E430018J23Rik	0.361115961985615
Vrk3	-0.360603505883176
Ppfibp2	0.360588273523534
Eif3eip	0.36056111084276
Sdf2	-0.360460734043246
Mrps18c	0.359403030584199
Xpnpep3	0.359049134055743
Mterfd1	0.358997742288254
Mpp5	-0.35849172858642
C80913	0.357836420507435
Mrps10	0.357827433257895
Ccnc	0.357796632739834
Gamt	-0.357654087359001
2310003F16Rik	-0.357140113562371
Pfkm	0.356913592273389
1110008J03Rik	0.35681533474762
BC046404	-0.356583115462341
Gpsn2	0.356008772778374
LOC100045890	-0.355735360774855
Gas2l1	0.355729039621633
Ywhag	-0.355480335016091
Tax1bp1	0.355466792478064
2210015D19Rik	-0.355152724109541
9430015G10Rik	0.355100079235914
Ncdn	0.3547178316691
Mrpl2	-0.354561423896063
Cycs	-0.35429820361678
Psmc5	-0.354189394031475
Afmid	0.353076833531876
Setx	0.3516292010997
Syradb	0.350840781594825
Prkd3	0.350634303205009
Tank	0.35033472020699
Eif2b5	0.34981597635545
Optn	0.349547390516995
Tmbim1	-0.349332260011936
1110049B09Rik	-0.349233458965276
LOC381853	0.349101332410225
LOC381891	0.34898525708557
Prpf8	0.348958476656709
St3gal5	0.348731558415436
Ppp1cb	-0.348713674032905
Rn18s	-0.34859059734676
Lace1	0.34858607161003
Smg7	0.347458739749348
LOC100045864	0.347401045354606
Akr1e1	0.347243406299779
Tk2	0.347051364028079
LOC100046395	0.346828182992969
Plcb2	-0.346127342866386
Cnih	-0.34603439108427
Timm8a1	-0.345793862334526
Zfp513	0.345706690213584
Tcf7	0.34551886990137
Pex14	-0.345259004739005
732482	0.345210472172179
Ltf	-0.345011667461902
Alg9	0.344612377358839
Itga3	0.344559290213179
LOC385068	-0.344485497029332
Myocd	-0.344300361311996
Nme7	0.343365673637249
1810032O08Rik	-0.343060823922992
Zfp655	-0.342986658738051
H1fx	0.342488160256054
LOC100047261	-0.342342981280286
Gng2	-0.342208217042051
Safb	0.341664380657649
Osgep	-0.341533723432621
Akap12	0.341286192190095
LOC627317	-0.341045169193196
Trit1	-0.341037736950125
4930502E18Rik	0.340975901526718
Klk1b5	0.340934496750633
Acn9	-0.3407979227878
Tmem17	-0.340797024869751
Rnf34	0.340675694836085
Tmem50b	0.340327366761781
Ppp1r3b	0.340311170279844
2310043N10Rik	-0.340254469457351
Bcap29	0.339791693661359
Prcp	-0.339365390381481
LOC333331	-0.33903518458082
D030074E01Rik	-0.338928268511826
Lrrc41	0.338694696191643
Orc6l	0.338269273097513
LOC381215	-0.338228459742774
Ints1	-0.338087724016277
Stim1	0.338065506980261
Gstt1	0.337431612574955
Uevld	0.337225240898588
Cstf2	-0.336991890952791
1500011H22Rik	0.336693639803664
Fkbp11	-0.336576114888926
G430022H21Rik	0.336152703868144
Rapgef3	-0.335845771145186
LOC386144	0.335769397994834
Dlst	0.33549557446321
Commd6	-0.335260377430784
Wasl	-0.335138667512938
Ccrl2	0.335070415168529
Fosl2	-0.335036285596423
Polh	-0.334881316926001
Eif5a	0.334502182137648
Pkd2	-0.334157009943755
5133400G04Rik	-0.334084887025785
Vcp	-0.333921966808957
Rxrb	-0.33379791093702
Sfrs15	-0.33375314265363
Nr1h3	0.333700250305859
H2afz	-0.33368526407835
Nfix	0.333388822215213
Iqub	0.333303175584889
Clta	-0.332828036153543
Rybp	0.332783783396059
Snx6	-0.332659700715717
Nob1	0.332616853283789
Sh3glb1	0.332089877619469
Hist1h4i	-0.331826625961866
Thrsp	-0.331590238576375
4930572J05Rik	0.331314664101338
Slc6a15	-0.33128080851876
Tspan17	-0.331109723464389
BC085271	0.330426099148569
EG625917	0.330421031441418
Fdxr	-0.33040789894461
Erp29	-0.330060109899817
Slc35a2	-0.329972070114391
Them4	-0.3299261502515
Rhob	0.329848061860845
Gbp3	0.329767576699429
Strbp	0.329717035018434
Nola1	-0.329669727683565
Lgals9	0.329527726500334
Dnajb6	-0.329346990335895
9830123M21Rik	0.329115381236925
Amdhd2	0.329091242604279
Hsd17b7	-0.329082801174627
Senp2	-0.328988319905126
Dynll1	0.328766647791012
4930511J11Rik	0.328750740632552
Zfp148	-0.328650266955655
Maml2	-0.328647755312004
Hist1h2bh	0.328544328941534
EG625054	-0.328440023365138
Arf5	0.328333849083339
Adamtsl2	0.328264122320845
Rhbdd1	0.328051695525958
Sfrs1	-0.327981715199469
LOC100047486	-0.327859925573146
Itih5	0.327544977054679
Smg6	-0.327388006256566
Prickle1	0.327340607709024
H2-Aa	-0.326721843928085
Col6a1	0.326317383236018
Terf2	0.326035386930283
LOC329076	-0.325950011478723
Zc3h13	0.325833081441248
Pcbp3	0.32556903018687
5930416I19Rik	-0.325554838567199
Bcas2	-0.32546362566394
Mgat1	0.325340698835369
Slc35a3	-0.325250911159269
Eef1e1	0.325043790690948
Chst3	-0.324169592271145
Rsph1	-0.324071370393417
D4Wsu132e	0.32386139169741
Fermt3	0.323773676747514
Phb2	-0.323569619013627
Tom1l1	-0.323442150866235
Heca	-0.323182221426445
Zfp383	-0.323048253639377
BC099439	-0.322860005867271
Enpp4	0.322657782310519
LOC225922	-0.322623040993165
Nras	-0.322293237428358
Nthl1	-0.321763213721891
Hnrpl	0.321633520306669
Prap1	-0.321619385365115
Chaf1a	-0.321129735713138
Rer1	-0.320943338215716
Lmo4	0.320767688432769
Ahsg	0.320599656506594
Galt	-0.320536755030365
Riok1	-0.320441041032621
Anapc2	-0.320307065666255
Smtn	0.320270997687019
D6Wsu176e	-0.320222811388398
Nusap1	0.320046733760214
Eif4a1	-0.319936292001717
AU018778	-0.31988925750905
Chd4	-0.319774526059951
Nlgn2	-0.31965555341584
Rnasek	0.319042306068413
Ccdc58	-0.318879165659555
Kifc2	0.318873120521079
Serpinb12	0.318406983810604
LOC280487	-0.318313650568405
Tmprss13	-0.31830599359462
Mdh2	-0.318142167206251
Cldn5	-0.318034416178686
C1qtnf1	0.317889589253009
Vamp3	-0.317883425942337
Saal1	-0.317867646159421
LOC673501	-0.317766403389006
Nrgn	0.317645043956156
Pmepa1	0.317534020417474
Pabpn1	0.317515517240704
Bcar1	0.317391378435079
Dsp	0.317273814598385
Sltm	-0.316980868423046
Slc14a1	-0.316971293603911
Lias	-0.316968866217156
4921521F21Rik	0.316926462482838
Wdr43	-0.316926452597771
2310007A19Rik	-0.31681939763459
1110007M04Rik	0.316660170711311
Gtf2h2	-0.316571471790379
Anapc5	-0.31640831069768
Nfatc3	-0.316372153306182
LOC671878	0.31634736916205
Cyp2e1	0.316312384925308
Phf12	0.316277964290229
Slc38a9	0.316258663032194
Ins1	-0.316071297102906
Naprt1	-0.316048081112742
Cldn10	-0.315702990279794
Tpm2	-0.315600165482025
Acsl6	0.31554743193504
Acvr1	0.315502396420264
Kcnc3	0.315409387966575
Utp11l	0.315343672097194
Psme3	0.315297474972479
Zfp131	0.315259171363
Pecam1	0.315221896428754
Bmyc	0.315152483714408
Fxyd5	-0.315062954581794
Zadh2	0.315000077706184
Dcun1d4	-0.314790499341312
Th1l	0.314262226603748
Coro1a	0.314139197488359
Rpl7a	-0.313144843116712
LOC381947	-0.31296170084386
Atxn2	0.312939846281059
Gcnt3	-0.312522339559787
Ttll5	-0.312381677084451
Lipg	0.312269305724209
Ap3b1	0.312241823428819
LOC100046770	-0.311766708646156
AI848100	-0.311659946369247
Whsc2	-0.311622896883686
Smarcb1	0.311619123131005
Rpl24	-0.311614221539132
Zcchc8	0.311288968826524
Olfr128	0.311285967947795
Zmynd11	0.311259981223938
Nudt21	0.311061611348591
Commd1	-0.311002112156423
Pigx	-0.310956197786584
Crtc3	0.310939048827885
C85627	0.310815951218355
B3galt5	-0.310443825700406
Matr3	-0.310175635216821
6720458F09Rik	0.309726580778555
5730419I09Rik	0.309675247970119
Mdh1b	-0.309324648032766
H47	0.308924102228945
Atp5o	0.30880813626913
LOC100045668	0.308621571075249
Rec8	-0.308553814248231
5430437P03Rik	0.308413503909891
Dnali1	-0.308377340871751
Olfr714	0.308191247783825
Lgr5	0.307951762685395
Angpt4	-0.30788295621572
Stab1	-0.30784225084027
Plscr1	0.307765071116243
Ldoc1l	0.307559477011869
Col4a2	0.307463305157879
Tmem179b	-0.307413087566275
Il15	0.307313331136214
Fbxl11	0.307254651040273
Ubac2	-0.307180411350745
Suz12	-0.306732666421007
E030019B13Rik	-0.306503312351786
Tsen54	0.306174821789254
Dhps	-0.306100522792141
Ephx2	-0.306067354045892
Tpm1	0.306046576336808
Slc35c2	0.305970480360243
Frag1	0.30587380044433
Krt18	0.305705661860285
Mrpl10	0.305693426254278
Fbxo45	-0.30559102571391
Ift122	-0.305512662146851
LOC381447	-0.305498378723471
Mtdh	0.305385980566884
Morf4l1	0.305232179968984
Olfr129	0.304923128146609
Dync1i1	-0.304825871534086
Ppp1r16a	0.304742507403193
LOC100046918	0.304599459527459
Tspan14	-0.304446163004616
Tcp1	-0.304432631465062
Tmem147	-0.304305344294143
Olfr653	-0.304108530260591
3300001P08Rik	0.304020211851663
Prr8	0.303855430013451
Rpap1	-0.303626111239316
Tmem16b	0.303445502393444
Fam168a	-0.30323184780716
LOC100048081	-0.303174070890736
Ndufc2	-0.30253264408393
Olfr538	-0.302465477132
Mbtps1	0.302439650467708
Saa3	-0.302267768503276
Herc2	0.302214739600458
Lss	0.302212218084059
Mfap2	-0.302104608148965
LOC215098	-0.30172187251087
Bag5	-0.301650247828325
Mbnl1	0.301437040894054
Il3ra	0.301286942569199
3110021A11Rik	-0.301142777446581
Hspg2	-0.300712364955993
LOC100046825	-0.30064983119053
Rapgef4	-0.300609960443416
Kat2a	0.300517637310358
Prelp	0.300457605791479
Abcc4	0.300214517697929
Pgp	0.300147916389959
Parp14	-0.300079668734172
Alkbh3	-0.300046977770691
Btaf1	0.299810927776859
Rpa1	0.299735075296829
Dnahc2	0.29965922539588
Rab3a	0.299653986319049
Ptpla	-0.299504553643787
2010305A19Rik	-0.29947756782601
Frap1	0.299456968967478
Zfp263	-0.2993904288164
Rpl37	0.299086025606975
Plekha2	0.298958159316419
Ambra1	0.29894456521364
Med4	-0.29894105434332
Sh3bgrl3	0.29893185299936
Ube2f	0.298798892626547
Zdhhc14	0.298705896509375
Gna12	-0.298682909190605
Snx33	0.29868276110975
Cltb	0.298580509097303
2310014G06Rik	0.298569827239953
Rnf12	0.298474660155838
Dusp1	0.298413707667391
Padi6	0.298307187353714
LOC277385	-0.298018975225031
Olfr1282	0.29794159664022
Med21	0.297815107210054
Ipo4	0.297748685625598
Fbxo3	0.297585942584329
Nudt11	0.297461963235345
LOC383010	0.297372743177959
Ndufb3	0.297353104731399
Slc36a2	-0.29732509592977
Mpnd	0.297317622131403
Zscan10	0.297281206991526
Stard7	0.29706867026601
Ctsa	0.297001748297585
Bmp3	-0.296724632818261
1190003J15Rik	-0.29671187941053
LOC234374	-0.29645417926632
Nup210	-0.296412137973706
Itpripl2	0.296377584031154
Tnks2	-0.29634299604056
Bcl2l13	0.296253110940103
St6gal2	-0.296191890187601
Phf17	0.296146525478685
Hsp90b1	0.296083821585333
A830007P12Rik	0.29588359217201
Stk4	0.29570339221615
Prdx6	0.295612763389205
Ddx10	-0.295453317808281
Fyn	0.29532848508583
Smek1	0.295105902822209
Hnrnpf	-0.29506960507895
Wdr74	0.295026748760719
4732418C07Rik	-0.294720930302522
Anapc4	-0.294510231288637
Syt9	0.294496834451944
Chfr	-0.294410281229641
Cd14	-0.294353920849126
Mycbp	-0.294346813819865
Srpk1	-0.294217981330315
Msl2l1	0.294216923447516
Stx4a	0.294182420121745
LOC100043192	-0.294180784017495
Coq6	-0.293778107780606
Abca4	0.293749910799863
LOC383897	-0.293712288878241
1110019N10Rik	0.293666303390574
Sin3b	0.293467845759784
Elk3	0.293299437268945
LOC381561	-0.293219477987432
LOC100040402	-0.293100187764586
Reg3b	0.292998933661989
Txndc2	-0.292526020729245
Defb15	-0.292525817493855
Ero1lb	0.292496017691434
Mdn1	-0.292414966351802
Akap2	-0.292388979051341
Psen2	-0.292310835353867
Pou2f1	0.292246234789024
Psmb1	-0.292128585967381
Rcc1	-0.29211847647569
Bcl7a	-0.292094867825506
Bat5	-0.292090271839765
Kcnk13	-0.29165056509392
0910001A06Rik	0.291446297142885
Atp6v1b2	0.291429755681984
Cldn15	0.291392085601565
Clcn7	0.291181252265993
Zfp710	-0.291152804492131
Mrps9	-0.290940298169906
LOC383775	-0.29091975445732
Lsm3	0.290596882931264
Phtf2	-0.290294259191985
Ldb1	0.290204251495452
Ubl3	0.290156471765488
Tspan1	0.29004467679839
5133401N09Rik	-0.289952774695355
Slc25a37	-0.289951998780456
Gpr160	0.289935117392379
2400001E08Rik	-0.289762627012515
Capn5	-0.289512887603466
Impact	0.289392669746439
Sh3gl2	-0.289317576874336
Tia1	0.28929790321278
Pi4ka	-0.28921148713347
Sema5a	-0.289105530726289
Itgb3bp	-0.288923182063026
Zbtb24	0.288780787693825
Zfp108	0.28862986052644
Trp53i11	0.288436982887934
Aldh1a1	0.288201444474213
BC038167	0.288009462308609
Ccl4	0.287959773902266
Hexa	0.287815738649761
Cct5	0.287724528034815
Sema6b	0.287703739282863
Stag1	-0.287461976811196
1700102P08Rik	-0.287418996752896
Dhrs7	-0.287377618478173
Cux1	0.287013549908361
Six5	0.286913511265719
Zfyve26	-0.28683166261417
Tmem118	-0.286816527442362
Zfhx2	-0.286773009699191
4933427G23Rik	-0.286766603867977
Ube2l6	-0.286759083173706
Smyd2	0.286649915626674
LOC272681	-0.286602425970953
Gars	-0.28656396451149
Prl8a6	0.28647325377023
Pou5f1	-0.286442562908838
Nudt1	-0.286421807264651
Megf8	0.286356224055744
H2-DMb2	-0.286060702035867
Ccnd2	0.285920430846769
1700020I22Rik	-0.28586878576898
Uap1l1	-0.285810543369221
Sorl1	0.285548481355475
Camkk2	-0.285383184273556
Serf1	-0.285361018387841
Samd4b	0.285237370064049
Ptp4a1	-0.284807607499776
Tcf4	0.28479012657883
Degs1	0.284755483482233
Phtf1	-0.284716604283076
Pfas	0.284661935235654
Gnpda1	0.28440176475574
4930547N16Rik	0.284357883554305
Mageb1	0.284324697539239
Vps4a	-0.28414608699462
Dus3l	-0.284112292104385
Ywhab	0.283992163551225
Was	0.283793773345893
LOC383576	-0.283654288583064
Bnip2	-0.283590433288231
Acot12	0.283588845538224
1810055E12Rik	-0.283435802973456
Pwp2	0.283399034014749
P2ry5	0.28335944563579
Gsto1	-0.283267970151072
Tdpoz4	-0.283178852214575
Fibp	-0.283037113711366
Sema7a	-0.282973265273505
Stim2	-0.282890574081811
Spic	-0.28286356548356
Ttc17	-0.282823815196978
2310047M10Rik	-0.282792555426115
Ptpro	-0.282599319362367
Rtn3	0.282382632555208
Snrpb	0.282318441506709
Psmd7	-0.282161876654966
Itga5	0.282135939871473
Cep63	-0.28176644586369
Zfp523	-0.281717067765748
Slc25a38	-0.281714663793276
Smchd1	0.281710971853625
LOC382010	-0.281441935101055
Bcl2l1	0.281420193312433
1500034J01Rik	-0.281415762230431
2310065K24Rik	-0.281383484049826
Slc35f2	-0.28131094496048
Nsmce1	-0.281140109607064
EG432681	0.281112348095515
Ptpn11	0.281075763368449
LOC384293	0.280981174575029
4930432O21Rik	0.280970646474229
Mrps16	-0.280795244619776
Ccbp2	0.280764324520669
Rps10	-0.280749330797275
LOC100045280	0.280691410027517
Ezh2	0.280656209216549
Tbrg4	-0.280577610459446
Uhrf1bp1	-0.280511746208631
Ei24	-0.280418707954285
Dmd	0.28038746221601
Hist1h1a	0.280219346641345
Apcdd1	-0.280168130199816
Ubxn4	-0.280153156753086
EG620835	0.28013418413584
Rtn2	-0.280096239213715
Arid1b	0.279819131700099
LOC100042405	-0.27956176592035
Cd82	0.279438107684389
Manba	0.279410786066228
S100a8	-0.279375817855371
Cyb561d1	-0.279316884400506
LOC100046996	0.279190635039638
Rwdd1	-0.279182396595191
Mgat4b	0.279119990587729
Olfr1353	-0.278980864995297
Whsc1l1	-0.278800080470825
Atp6ap2	-0.278479758861744
Galnt2	-0.278477382377647
Foxred1	0.278303052210698
1500011B03Rik	-0.278166579033881
Tmpo	-0.27799534922663
Atp5f1	-0.277820803638751
Pik3cb	-0.277748971810052
Selenbp2	-0.277732785044256
Exoc8	0.277714785430938
Os9	0.277665841799789
V1re11	-0.277494737046915
Igfbp5	0.277454251644924
Rbm7	0.277405157769295
Calu	-0.277358361195835
Stxbp5	-0.277238561705626
Myadm	-0.277201634484435
Tbcb	0.277157134367719
Wnt4	-0.277153725895122
Aplp2	-0.276920086626653
Xpnpep1	-0.276881219066933
Tmem132c	-0.27679932386184
Phf2	0.276747674494629
Gstm6	0.276634040392558
Nedd9	0.276615093289593
LOC639396	-0.27660529208478
Znrd1	-0.276417617280576
8430403M15Rik	-0.27637004795788
Tjap1	0.276318186362269
Rnf145	-0.276208861240746
Srd5a3	0.276144171084955
Cyp17a1	-0.276039124391847
Rgs16	-0.275988649250031
Atad4	0.275909248692979
Myeov2	-0.275705967801457
S3-12	-0.275565571743963
Fmnl3	-0.275446587482913
Cxxc5	-0.275445063644615
Mark3	0.275442000276959
Aldh1a2	0.275356698897075
Ide	0.27530566577041
LOC100047393	0.275237180146238
Dnajc3	-0.27520319888604
LOC100043126	-0.275200252280766
LOC100047752	-0.275162508629815
Ctnna1	-0.275093164256543
Cdkn2b	-0.274992246787971
C920006O11Rik	0.274796202449004
Zfp707	0.274700082245724
Nrcam	-0.274684366643605
Tmem184b	0.274598281497719
Srpx2	0.274574388093361
Hoxd9	0.274456402578038
BC017612	0.274287338577593
1300013J15Rik	-0.274270790358866
LOC218945	-0.274256931302076
Nudcd1	0.274244708710614
LOC100039001	-0.27419863185985
Slc8a1	-0.274110427775681
Sfrs9	0.273941495461854
Cpeb3	-0.273917358310765
Olfr1490	0.273903477316624
Speer5-ps1	-0.273896645467716
Rps3a	0.273774579004069
Trhr2	-0.273678818699491
Ift172	-0.273583238133498
Cenpb	-0.273403874879952
Fam120a	0.273347796278895
Nsf	0.273132666408364
Olfr998	0.273084743549064
Man2b2	0.273065407557724
Ppp2r5c	-0.272971331302521
Zfp692	0.272866826200944
Olfr141	0.272462767722229
Extl1	-0.272456391944615
Fbxw15	-0.272379119234046
1110067D22Rik	0.272377115953245
Ascc2	-0.272366095586657
Slc44a1	-0.272354036507401
Ceacam16	-0.272303583530926
2410012H22Rik	-0.272281256915496
Ehf	0.272193410014463
Rpl9	-0.272077891059453
Polr2e	-0.271813756081475
Pdap1	-0.271681563388721
Rdh14	0.271624553902399
1700037H04Rik	-0.27162028208651
Coq3	-0.271553191856201
Ap2a1	0.271529907096029
Prb1	0.271405408928754
Large	-0.271361127240975
Oas1d	0.271329348868591
Smu1	0.271259542424708
Dlx2	-0.271114634766011
Slc13a4	0.271082235157099
Epb4.1l4b	0.271017273397629
Robo1	0.270988546857013
Ddx4	-0.270919213186321
Tnnt1	-0.270876761647785
Hspe1	0.27082862686825
Unk	-0.270815974451576
1700030K09Rik	-0.270778663299206
1200016B10Rik	0.270683436817972
Tgfbr3	-0.27041623327033
Krt7	0.270382400688339
Darc	0.270212815994975
Dcn	0.270086748749033
Ankzf1	-0.269927836552176
Hnrnpab	0.269766535957274
LOC640340	0.269731335309895
Exosc1	0.269693507030559
Olfr1371	0.269687393226999
Syncrip	-0.26967325372816
Dpysl5	-0.26965176066636
Mapre2	0.269545254115211
Elavl3	0.269478287975689
LOC640739	-0.269420833661306
Stk3	0.26940549110152
Gpn2	-0.269378115868446
2900010M23Rik	-0.269325587608035
Pld3	0.269318292626124
Msr2	-0.269153362794115
LOC100046044	0.269095414044399
Cbx6	-0.269032805186772
Ddx58	0.26881742390063
Apon	0.268817075642399
2810408M09Rik	0.26871611202079
Yipf1	0.26867107616701
Rabggta	-0.268206525082826
Akr1c18	-0.268165290684571
AI316807	-0.268131224356067
Pias2	-0.268117271769492
Tmem55b	0.268115533987131
LOC381727	-0.267916403076201
LOC100045359	0.26782109943836
Supt16h	-0.267759787967055
Punc	0.267743529881214
EG629595	-0.267727299310096
Fbxl12	-0.26765090580599
Mrgpra3	-0.2676309631603
Tspan8	0.267527113915825
Frmd6	0.267519843482083
4833439L19Rik	-0.26750248409243
Ppie	-0.267426003645346
Phka2	0.267278782786044
LOC100039087	0.267237462266563
Parp4	0.267121708793765
Ndufa12l	-0.267085305215096
Zfp397	-0.267050092942065
LOC100046518	0.267019515097569
Phlppl	0.266968119640284
Cwf19l1	-0.266905764380211
Mtus1	-0.26685816534074
Ubap2	-0.266834498849732
Ccdc49	0.26678709047399
Zfp91	-0.266774199959711
Pbk	-0.266334193998637
Acadsb	0.265928196524818
Col20a1	-0.265763313908835
Ubxn6	-0.265603465610996
Dhodh	-0.265500151243006
2010003O18Rik	0.265463904077845
Hspb1	0.265456745533619
Ppp1r9a	0.265406802936549
Arhgdib	0.265403058249178
Agps	-0.265327145997573
Fhl2	0.265321375940348
Lsr	0.265301059086634
BC064033	0.265091902801874
LOC381448	-0.265058809031276
Nt5c3l	0.264841382970848
Cxadr	0.264433620286999
LOC100041516	0.264309760044629
Clcn2	-0.264246884319476
Dgat2	-0.264200729988975
Gcc2	0.264099932408721
Mcm9	-0.264088151417845
Leprel2	0.263915591143834
D830044I16Rik	-0.263817216893711
Mtrf1	-0.263796074597527
Trpc4ap	0.26374491185655
1200011O22Rik	-0.263653335456581
2610204M08Rik	0.263628312166169
LOC330134	-0.263607815222087
Tubb2c	0.263562686304877
Atad3a	-0.263459388850026
2310067B10Rik	0.263352902075849
Abhd11	-0.263292563220811
6330403K07Rik	-0.263030484168575
Pex11a	-0.26292032469954
Cxcl12	-0.262890881032907
6530404N21Rik	-0.26288347211371
Cbr3	0.262849885459319
Fam134b	-0.262740074676491
Mcam	-0.262661356835916
Nap1l5	0.262591517213529
Rps16	-0.262549355577491
Ubxn8	0.262528617768568
Dpys	-0.262491973661685
2010005J08Rik	-0.262382627989861
Xrcc1	0.262375398266194
Lpin3	0.262195215245648
Hist1h2af	-0.262097784145631
LOC385059	-0.26198394958592
LOC381051	-0.261979837868446
Med7	-0.261936157719459
Pfn1	0.261895998953965
B430305P08Rik	-0.261889748229891
LOC234187	-0.261777724980051
Nr5a2	-0.261683618610601
Zfp612	0.261383936595155
Osgepl1	0.261267083514834
Olfr835	0.261231985020235
LOC380665	0.26109214137416
LOC233710	0.26099612528239
Gtpbp8	-0.260936811158411
Cdc2l1	-0.260776263048973
Myh6	0.26074456575108
Tpt1	0.260715099102289
Dnajc2	0.260623384597549
Slc36a1	-0.260539226003211
Olfr622	0.26036005193009
2810406K13Rik	-0.260163806264255
Dusp6	0.260143227977939
Gaa	-0.260070367944727
Dtx4	0.259977545679099
Bcl6	-0.259450570598585
Ulk2	0.259170695339529
Spna2	-0.2590965440181
Nup62	-0.258983548684396
Cdv3	0.25895647881119
Klk1b27	0.258777400004159
Heph	0.25876098353336
Ube3c	-0.258634644197152
4933411K20Rik	0.258590531377223
LOC383779	-0.25844478772939
LOC277343	0.258409872778568
Marcks	-0.258344059828432
Dnm1l	0.258336623870694
Sardh	-0.258266088478371
BC057371	-0.258182255792245
AI449175	-0.258145947381135
Il20rb	-0.258038775589125
Ppt2	0.258038595825539
A030007L17Rik	0.258016703867169
Adat1	-0.257965843658005
Map3k12	0.257935436316454
Hoxc12	0.257891329408329
Uvrag	-0.257876575813872
Aldh4a1	0.25778864153619
Camp	0.257764390413835
AI847670	-0.257742325558206
Rpl29	-0.25773041594924
Arpc4	-0.257569352774446
Trim2	0.257539720082803
Bicc1	0.257411728907473
Adar	0.257379455216459
Ppp2r1a	0.257326537395014
Glyat	0.257322492747044
Anxa2	0.257264387900989
Tnni2	-0.25725535947817
Klhl29	-0.257251079739446
Tmem205	-0.25717340098489
Rev1	0.257081774037673
Sbf1	-0.25708147199737
Cog2	0.257057046765684
Sap30bp	0.257008533157579
Mkx	0.256992821518193
Map4k4	0.2569003781417
Adipoq	0.256875556463999
Cd160	-0.256873222432339
LOC100047323	0.256681337321663
Fars2	-0.256620084544827
Kcnf1	0.256612492524459
Slc43a1	-0.256563473890216
1110018G07Rik	-0.256553838684987
Olfr94	-0.256524967826826
Zzz3	0.256521156414895
LOC100045040	0.256471108678769
Scye1	0.256388872346408
Ppargc1b	0.256377426466884
Ccl9	0.256301776538258
Prim2	0.25629513857203
Med6	0.256237379964269
Txndc12	-0.25617441852854
Bet1l	0.256170688680503
Zfp275	-0.256115844651116
Atp13a2	-0.25598888599205
LOC381353	-0.255879169251846
Mrps28	0.255836056956181
Acss2	0.255768669916604
LOC632667	-0.255693890929631
1190002H23Rik	-0.255644420748321
Ttyh2	-0.255641790203926
Zfp771	0.255345823601939
Rbm42	0.255337247533547
Duoxa2	-0.2551041635736
Sec23ip	0.255028364919055
Dusp22	0.25492464233056
Pcdhgb2	0.254742839720459
Uspl1	0.254701429571276
Ica1	-0.254665973566211
Ccdc53	0.254537310926644
Polr3a	-0.254427306004762
LOC100047093	-0.25432100934207
Snca	-0.254304821843371
Rrp15	-0.254278898328731
Alas1	0.254255980926123
Lefty2	0.254150355981744
Nudt4	-0.254098321160407
Prkra	-0.253887802903471
Sox12	0.253794570113974
E130203B14Rik	-0.253793708442981
4933426M11Rik	-0.253787139074856
Speer6-ps1	0.253734665306935
C230095G01Rik	0.253686647591469
Gm1673	0.253629890215755
Col11a2	-0.253612294880256
Serpina5	0.253597328295594
Klhl23	-0.253581595904087
LOC381502	-0.253533513326976
D330028D13Rik	-0.253517559502025
Tie1	0.25349537640655
Ndufaf1	-0.253392588718945
EG668850	-0.253334781668578
2410081M15Rik	0.253323066410709
LOC385809	-0.253309283390462
Taok1	-0.253076938172019
Ube2k	-0.253073312882215
Ube2t	0.253026672108465
Ppt1	0.252938018148435
Fabp6	0.252906149043824
Amica1	-0.25290254029032
Zcchc6	-0.252721203524618
Olfr382	0.252695606356055
Papd1	-0.252678079813012
Rshl2a	-0.252668153104461
Dhx9	0.252591919553069
BC022224	-0.252544015282989
Trim14	-0.252366900802516
M6prbp1	-0.252348516540236
Rgs12	0.252210865698514
Rad21	0.252185213204494
V1rh5	0.25216902936455
Trp53inp1	-0.252129036185656
Sh3bgrl	0.252047513917279
Gtf2f2	0.252044775960099
LOC100047498	-0.25204207824431
Whsc1	-0.25189973651243
Ets1	-0.251895260892925
0610011F06Rik	-0.251778828541355
Fam178a	0.251668679888285
Raf1	-0.25166819225098
Unc93b1	0.251498669668713
H2-Ke6	-0.251270590882507
Usp33	0.25111626773286
LOC380876	0.250957244314804
Nox4	0.250578058112954
Rbbp7	0.250558899545233
Aph1a	-0.250523890081835
Gapvd1	-0.250479624152992
Ap2s1	0.250441071242122
Fyco1	0.250432252551363
Ikzf2	-0.250383477501501
Phc1	0.250357378921444
Sp1	-0.250311821988801
BC016495	-0.250292532084326
LOC383967	-0.250199712698221
Gm969	-0.250162679119285
Dad1	-0.250047264390421
Gak	0.249949263060943
Zxda	0.249933386110435
Cacng2	-0.24992687435745
Ttc36	0.249885683557035
Serbp1	0.24983189830847
Vcam1	0.249822136009183
Scyl3	-0.249675059943851
Ttc35	0.249665703241754
Zdhhc1	-0.249582417835046
Mrpl22	0.249520561777701
Olfr23	0.2494594072212
Rpl7l1	-0.249400011837972
Tmem56	-0.249370752089105
LOC667251	-0.249364954774466
Slc4a2	0.249221521187755
Pcsk6	0.249197465809792
Gtf2e1	-0.249170220639822
Pram1	0.249167002849249
Zc3h6	-0.249071128754927
Txnl4b	-0.24906981573868
Gnaz	-0.248989424051886
1700019E19Rik	-0.24889826806536
Capzb	0.248849990887408
Crebl1	-0.248841235928896
Col6a2	0.248828384917143
Pkn3	0.248705997178809
Ppp4c	-0.248607920964132
Angptl4	0.248604244905559
Ces3	0.248600834820897
Clk1	-0.248550776250041
Cdc42ep2	-0.248450785249631
2310045N01Rik	-0.248300119829296
Tpp1	0.248294437241335
Mbd2	0.248257913591874
Gsta3	0.248211636806301
Rab43	0.248210810924944
Zp3	-0.248100480945601
LOC100039773	-0.24799232282657
Rtn1	0.247860863748159
Endogl1	-0.247792794894526
LOC242459	-0.247759243332806
1810074P20Rik	-0.24770797529142
LOC218499	-0.247604285443334
Rusc1	-0.247598398083571
Ndrg3	0.247560941048994
Rab33a	-0.247530155890937
Cep78	-0.247402088035186
1810020D17Rik	-0.247344664210527
LOC268569	-0.247297613665425
LOC100039703	-0.247246854481906
BC061039	0.247150659619235
Micalcl	0.246930379493894
Tmem18	-0.246923036244005
Islr	0.246854565957904
Snx16	0.246854484990983
BC087945	0.246724033476684
Aldoa	-0.246632911679001
6030408B16Rik	-0.246539996638586
Styx	0.246459678503313
BC030476	-0.246436760604146
LOC219049	-0.246346662895916
LOC667769	0.246339729394965
Phf20	0.2462761910771
Fshb	-0.24616921692314
B3gnt8	0.246090660765214
Kcnj12	-0.245875686158041
Ptpre	-0.245863274250926
Mrpl23	0.245812033408059
2010003J03Rik	-0.245752503801516
Mtap7d1	-0.245750785753344
Igtp	-0.245698529150181
Znhit2	-0.24562906003357
Olfr335	-0.245590575064855
Fez1	0.24544714319051
Insc	-0.245428891616116
Pcbp2	0.245422672149639
Lrrc66	0.245372184016955
Cd63	0.245214222724829
Gm885	-0.245139060012001
Olah	-0.24506051038513
Hectd3	0.244968968273365
Tbc1d10b	-0.24490492525737
Angel2	-0.244738004361977
Zfp35	-0.244726789661526
LOC385699	-0.244571992122911
LOC100048042	-0.244549862708836
Ap3s2	0.244506075195365
5830415L20Rik	-0.244297485573026
Repin1	-0.244287941170817
Trafd1	0.244275894609827
LOC100046953	0.243976815189659
Mib2	-0.243895913753357
Ntan1	-0.243812470946501
LOC100045188	-0.24380640282818
LOC676389	0.243671027826074
Itfg2	0.243633557218909
Dek	0.24363147554229
Nod1	0.243595168895728
Ccdc57	0.243575091509134
Crabp2	-0.243440932937116
Narg2	0.243419900814854
Rdbp	-0.243393225720347
LOC668492	0.243380232232629
Rassf2	0.243340173626444
5430405C01Rik	0.24327744453242
Mmp7	0.2431524004268
Rspo3	-0.243121743704516
D5Ertd577e	0.243087697052314
Nrbp2	0.243058695398842
Fcf1	0.242959816143034
Slc20a1	-0.242874134148769
Nudt12	-0.242805045658269
Ncoa5	0.24270936805537
Exosc8	-0.242679313084341
Hist2h2ac	-0.242591001984108
Ttc9c	-0.242491232538749
Pik3ip1	-0.242460397282455
Pthlh	0.242362958762939
Rnaseh2b	0.24232794229202
Lrrk1	0.24231781262366
9530008L14Rik	-0.242269237548531
Cd274	-0.242239631646302
Olfr1381	-0.242177417655732
Mettl7b	0.242089462478915
LOC545056	-0.242081736201513
Pfn2	-0.241991083340641
LOC380916	-0.241903482172591
Xrcc3	-0.241817851057331
Efcab4a	0.241783331751245
Zrsr2	0.241768740460745
Rock1	0.241757265120269
Atad1	-0.241669621583975
Sdccag3	0.241619075810664
Myo18a	0.241561427885405
Bag1	-0.241557437087168
Mod1	0.241413105300894
Strn4	0.24131681631753
LOC100048346	0.241271356177879
Rnd2	0.241271166448069
Olfr285	0.241269283104719
Relt	-0.241250854981226
Angptl2	-0.24118519013656
Ucp3	-0.241139574588436
Tef	0.241113249559895
Wdr51b	-0.241087178836926
Gulp1	0.241081426472328
Septin 9	0.241075670101169
LOC100038984	0.2408575573575
C85492	0.240827818747935
Fate1	-0.24077651982694
Setdb1	0.240769307690585
Nkrf	0.240761208420113
S100a1	-0.240722011173621
4933403G14Rik	0.2407195958316
LOC100045887	0.240679374787963
Dhrs1	0.240584089261374
Trim69	-0.240534111223051
Glt25d1	-0.240457894366111
LOC637155	-0.24044433373343
Galnt1	0.240322585833712
Prr11	-0.24024641461151
Ppme1	0.240172045903794
Zfp560	-0.239932283713671
LOC674089	0.239760270308629
Zfp595	0.23970583273639
Klf2	0.23965481046717
Phospho2	-0.239625895014075
Fut8	0.23958208890658
Ankrd12	-0.239577315626356
9130230L23Rik	0.23954412882869
Epas1	0.23928683582734
Tsen15	0.239271663747403
Rab32	-0.239154599741361
Dll1	0.23912981959779
Aif1	0.239072508756975
LOC381776	-0.239066965302181
Prep	-0.239037612302771
V1rb7	-0.239029870846946
Ppcs	0.238985583959269
LOC232974	-0.238886738378219
3110001D03Rik	-0.238819132167356
Rragb	-0.238782810722439
Sod3	-0.238748817722891
LOC384061	-0.238737571283866
Coq7	0.23864874105274
Mier1	0.238647798812839
Drd4	0.238620927664819
Unc45b	0.238614915562945
E2f6	0.238569122506189
Chd6	-0.23855871105614
LOC100039751	0.238535016096193
Catsper2	-0.238501125373426
Antxr2	-0.238498287142346
Casp2	0.238497625058528
Olfr1323	0.238442320739655
LOC671641	0.238400903224329
Znrf2	0.23839713077475
Ltbp1	0.238272058104565
Rab5c	0.238209855537239
2310005N03Rik	0.238191223646823
Plcd3	0.238075282742255
LOC675933	0.238051595091335
Gmeb1	0.238042266468361
Pcdhgc3	-0.23803122810183
2610003J06Rik	-0.238026497321854
Taf12	-0.23791340151861
LOC278105	0.237865129335075
Elmod2	-0.237863303870056
Prune	0.237855017060545
Mcart6	-0.237786987445187
Ssna1	0.237757242157455
2700062C07Rik	-0.237751181156376
Arl1	0.237724028360287
Atp5g2	-0.237670436138891
Spag4	-0.237604225808377
Ccdc150	0.237596177697605
Tspan11	-0.237512838334866
0610009B22Rik	0.237431455960894
LOC100047162	0.237373061005318
Cspg4	0.23733200876298
LOC383306	-0.237296856406071
Ndufa6	-0.237281769838981
Zfp623	0.237277552241574
Zfp398	-0.237162656284356
LOC100044180	0.237117876157395
Usp40	-0.23710727666536
Tmem166	-0.237046990007541
4930432E11Rik	-0.236920070940591
Klhdc4	0.236898758040955
Gstp2	-0.23681923268882
Hhat	-0.236727015663886
Fstl1	0.236645137175524
LOC210540	-0.236637989015955
Tm9sf4	0.236633599859915
Ap1m1	-0.236513918128055
EG216185	-0.236512707968314
Mknk1	-0.23644212945328
Arl8b	-0.236392461226251
Asb3	0.236390123233555
LOC100046081	0.236374343041834
Cyp7b1	0.236222885481664
LOC381996	-0.23609593169443
Tnpo2	-0.236095228997555
Atp2a2	0.235999801046605
Gng8	-0.235947810158026
Bok	0.235908582857479
LOC269527	-0.235882694684866
Hgs	0.235869674852509
Tmcc1	0.235791412345424
Acsm2	0.235658550541884
Fignl1	0.235619011481514
LOC626583	-0.235582533373871
Gpnmb	0.235509950299379
Tnpo3	-0.23525573980688
Cpsf4	0.23523859227234
Pcolce	-0.235146723154448
Rbbp4	0.235133643706824
Icmt	0.235081416585292
Mfsd2	-0.235056956250446
LOC433476	0.235049565279104
Krtcap2	0.235032644022864
Ptprv	0.234963758150164
Tinagl	-0.234937236559832
Tns4	-0.23489003228531
Pign	-0.234820623485136
Mrpl20	0.234560378822959
Atg2b	0.234537655078285
4930455B06Rik	0.2344856765471
5033414K04Rik	-0.234421140373151
Reep5	0.234348708033964
1810035L17Rik	-0.234328921516737
Klf11	-0.234278043264631
Dmwd	-0.234247132873382
Rtn4ip1	-0.234243140555355
Ptcra	-0.234149806630226
Rcn3	0.234146390115598
LOC100046003	-0.234090564505765
Fn1	-0.234085569449495
Tshz2	-0.2340666390669
Agpat2	-0.23402286410495
Rab15	-0.233920351931966
4632415K11Rik	0.233892531794289
Wfdc2	-0.233845388718357
Sirt2	0.233844635976154
Eps8	0.23375892585001
Serpina1e	-0.233717951453417
Trim40	-0.233700226710756
Uchl5	0.233593002851554
Pcdh7	-0.233587680701381
Doxl2	0.2335804050188
Evi5	0.233557455669075
Ino80c	0.233545407124707
4930599N23Rik	-0.233477539466001
B3gnt1	-0.233453754118956
V1rc17	-0.233428672414997
EG625480	-0.233385809382195
Magi1	0.233309567072104
Edem2	-0.233225091246076
LOC100044411	0.23319301495596
Mettl3	-0.233183353266234
5730453I16Rik	0.233094568736138
Wdr5	-0.2329298054538
Sh3kbp1	0.232865102252485
Irf1	0.232849337846759
Ubac1	-0.23280777415923
Tgfbr1	0.232787297598844
Tmem55a	0.232732777547324
Abca12	0.232632302358216
Gprasp2	-0.232613901714971
Ehd1	-0.232613894107309
Anapc13	-0.232606475747341
Mtap9	-0.23259585114144
Tmem68	-0.232581411386773
Ccdc21	0.232564351710934
Eif1b	-0.232524327680125
LOC383908	-0.232487666564995
Mxd4	0.23242336973693
LOC384985	-0.232414004008901
Olfr60	0.232304691037099
Sumf2	0.232197258070174
Krt5	0.232196675403509
Inpp5a	0.23205112257088
Stc1	0.232021101113424
Zc3h15	0.232012584862439
Cd2bp2	0.231937612118879
Pelp1	0.231919843148744
1700058C13Rik	-0.231913061834629
LOC669001	-0.23187827971938
Inhba	-0.231860739062406
Cttn	0.231832403535765
Mlh1	-0.231825213127115
Suv420h1	-0.231752452198981
Rpl13a	-0.231732707259307
Pias4	0.231677597527799
Bzw2	0.231638773486413
OTTMUSG00000000231	-0.231574662487605
BC005764	0.231536101514525
Armcx3	0.231443933701339
Usp12	0.231388161740924
Cno	-0.231368483999935
Cpt1c	0.231329644580743
Bnc2	0.231284465084559
Npc1	-0.231219046658372
Gpr20	0.23118542552156
Yod1	-0.2311428316442
Fgf4	0.231122008377309
LOC100041835	-0.231120243270071
Tspan7	0.231065527812174
2610024G14Rik	-0.23098606619025
Tiam1	-0.230983102496992
Qpct	-0.230942337107161
Prrt1	-0.230871571323161
Myd116	0.230841089829477
Itpk1	0.23080228041152
Dcun1d5	-0.23077668359733
Lrig1	0.23076419215896
Gnb2	0.230719772109549
Zfp318	0.230626148983754
Cox5b	-0.230625235511165
Ypel3	0.230623272043944
Hmgn3	-0.230576257612929
Crebbp	-0.230530974842591
Serpina4-ps1	0.23048824898518
Ndufa9	0.230440756368761
Ormdl3	0.230346033706815
Atp1b1	0.230324051981788
LOC100047619	0.230274920284364
Hps4	0.230268729899669
Ccm2	0.23024193831249
Calm2	0.230175651648383
Rangap1	-0.230154417765595
Enpp2	-0.230046679329566
Tmem19	0.229888065516549
Tubb5	-0.229821554763001
4632417N05Rik	-0.229757897022481
Olfr1008	0.22973619899621
Rbm3	-0.229717062437686
LOC380707	-0.229679680800626
Plat	0.22965832230566
Ptdss1	-0.22962801942097
Ccdc127	-0.229550127034722
Ints5	0.229357506296654
EG210853	0.229304576838515
LOC672342	-0.229274710371091
Zfp82	-0.229193570851335
Rnf25	-0.229189020449792
Spats2	0.22912561568897
2310016C08Rik	0.229002665734854
Alad	0.228963079770749
Fbxw8	-0.228893559229601
Cdx2	0.228839121902644
Rnf130	-0.228759385713541
EG245190	-0.228725552729881
Olfr1355	-0.228713338501876
Pkd1	-0.228596645815961
Trim16	-0.228595427069265
Rreb1	-0.228565914184205
BC049702	0.228475209725569
Gm581	-0.228374897913386
C1qbp	0.228351715639924
0610030E20Rik	0.228350420715824
Pigq	0.228329399615133
Nek1	-0.228328815723895
Sfrs14	-0.228254095143355
Ssbp2	0.22820062938406
Cpsf1	0.228182777601429
LOC277856	-0.228167180472231
LOC241621	-0.228135635462531
Tbc1d2b	-0.228067918973566
Arl6ip5	-0.227963347584744
4931400O07Rik	0.227939737510929
Gpx8	0.227868723913575
1700088E04Rik	-0.227860997005006
EG432448	-0.227752395254047
Gpr108	0.227743167003644
Zfp212	-0.227732790948862
LOC382230	-0.227707698485551
Anks1	0.227687105958984
5330439J01Rik	0.2276536718037
Snx21	-0.22765098395527
Wdr32	0.227618788548543
Ar	0.227580682929588
Kcng4	0.227575074377029
Pde7a	0.22755547658431
Irak3	0.227543686815388
Taf9b	-0.227513595739746
1700001G17Rik	-0.227489861728535
Hspbap1	-0.227368149264767
Cnih3	0.227317243730865
Itgb1bp1	-0.227301823134863
Morn4	0.227226294504639
Pias1	0.227182169135018
Slc25a39	0.227143977561048
LOC624198	-0.227119599352335
Kifc3	0.227058437328985
Srprb	0.226928906916956
Hoxb8	0.226770042168269
Smarcc1	0.226744380020404
Dnm3os	-0.226742197839831
Slc22a15	-0.22667040759273
Cs	0.226618948254499
Nxn	-0.226440036620576
EG629383	-0.22639254270687
LOC384726	0.226377750847029
Zfx	-0.226270282100903
G6pdx	0.226253290118034
Rnaset2	0.226246433677744
Zfp629	-0.22621880917682
Olfr218	-0.22617219050847
Ccdc19	-0.226042059475986
Cpne3	-0.22596729563031
Ankrd35	-0.225870327065946
Camk2g	0.225762764789159
Rbpms	-0.225687015735235
LOC245069	0.225679731711505
Traf6	-0.225412409489645
Bpil2	0.225401815816479
Tmco6	0.225304317169119
Top2a	0.225202117285364
Cad	0.225195015011384
Pigr	-0.225194422920856
Slc35b1	0.22517627812188
EG245297	-0.22517172968402
LOC100041567	0.22516008274662
Snupn	-0.225087839919321
Cyp2f2	0.225076301908453
Olfr824	0.225012893236735
Camk2d	0.22499868796596
Htr5b	-0.224982470824211
Papola	-0.224894989889515
Neil3	-0.224852342520781
Lyzl6	-0.224790965892991
Axud1	-0.224722299814036
AI447904	0.224692985951164
Tiam2	-0.224643744399855
Myst2	0.224503608082479
Usp18	0.22446643135588
Tmem128	0.224376962808674
LOC381629	0.224206795549843
Trim33	-0.224067665570192
Tfpi2	0.22405885474162
Camk2b	-0.223928390829077
Rbm26	0.223822270541139
Dyrk3	0.223789061797979
Prdx2	0.223767257871799
Btbd3	-0.223751457091105
Dagla	-0.223698977971261
Pdzrn3	-0.2236767299054
EG241041	-0.223674194694682
LOC631751	0.223669622225765
Syt17	0.2236182109759
Fuk	0.223616634646095
Rasgrp4	-0.223522644817412
Tpcn2	0.223515610044379
Scrib	0.223488342925649
Dhx57	0.223475758477515
LOC245187	-0.223407857385275
Rnf135	-0.223337936253947
Snora70	-0.223272619413434
Vamp8	-0.223265770454051
D14Ertd668e	0.223136064229455
Rnf214	-0.223126851112131
Cenpj	0.223044730670909
Gpi1	0.223030826556122
Sephs1	0.22298848405303
Ikbkap	-0.222939620384926
Hist2h3b	0.22290269612658
LOC669053	-0.222880161361847
Traf3	0.222823314304352
D19Bwg1357e	-0.222800818978642
Pgs1	0.222782482476894
Plagl2	-0.222778056787236
Wdr20b	-0.222750402262296
Selplg	0.222749259344289
Ppp1ca	0.222734748935123
Ror1	0.222724242482354
Prdx5	0.222683388842214
Emb	-0.22268283530885
Mak10	-0.222652811273075
Lamc3	-0.222591435902395
Phlpp	0.222516147124945
Agxt2l2	0.222509408158429
D4Ertd22e	-0.222469714851408
Sidt2	0.222446466875981
LOC381610	0.222440288994975
Rwdd3	-0.222327481997389
Zfp213	-0.222320234850185
Mfn1	-0.222247885673812
Oas1a	-0.222226139982555
Btc	0.222187513111869
Ltbp4	0.222181941375667
V1ri4	0.222080531880279
Arih2	0.222067769093664
9530059O14Rik	-0.22198191776967
Map2k7	0.221908157844179
Edn1	0.221857782354724
Ring1	-0.221835522494491
Rrbp1	-0.221820193201066
Ssbp3	0.221719702431285
Cd83	-0.22171861988616
Glipr2	0.221693847776224
LOC100043609	-0.221620144798724
Slpi	-0.221535338695205
Lyrm2	-0.22148998202085
Cep164	0.221474229648503
1110018J18Rik	0.221416227281049
Derl2	-0.221414815953615
Serpina3m	0.22141155836696
LOC100041934	-0.221345377574125
LOC209033	0.221302356734389
Ccl20	0.221203434691969
BC003266	-0.221177298904117
Pfdn2	-0.221159384268203
N4bp2	-0.220967940809331
Atf4	-0.220957273521066
Scg2	-0.220953971372911
Lmna	-0.220880886626107
6330505N24Rik	0.220877514169945
Polrmt	0.220872728360733
Usp35	-0.220831370784651
Fusip1	-0.220808284035275
Wdr68	-0.220778531882821
H19	-0.220751968270908
LOC677528	0.220706527044404
4930433N12Rik	0.22068875237768
Arhgap17	-0.22066414229893
Nub1	0.220602753943854
Folr1	-0.220490292278766
4930461P20Rik	0.220453444561733
Olfr412	-0.220424523189179
Tex2	0.22030532281161
LOC381888	0.220286638731794
Pcdhb22	0.220276450147233
6030452D12Rik	0.220263407528929
Ssx9	0.220216052631339
Nudt6	-0.220146941409491
Mbnl2	0.220025564247971
Mmp16	0.219995651900553
2610524H06Rik	-0.219990471415755
Trim32	-0.219916951549661
Tcrg-C	0.219847492998769
Coq2	-0.219796949417431
Smpd2	0.219790249910823
Obsl1	0.219717006792834
Ccr7	-0.219699082704116
Col15a1	0.21967813386802
A430076E10Rik	-0.21966394539732
Dgcr6	0.219607350744874
Nol5	0.21958391957471
Olfr453	-0.219583000991375
LOC625123	-0.219541690487671
Septin 2	-0.219522113822515
Tcfap2e	0.219367832981021
Rundc1	-0.21935340094848
Btbd12	-0.219350408475336
LOC637896	-0.219349604734326
Parvg	0.219180534555919
Ate1	-0.219136562785046
Atrnl1	-0.219134917047116
Dazap2	0.219067962980455
Nudt18	-0.219031066385905
Bcs1l	0.218991211714134
LOC100045697	-0.218987310760257
Papd4	0.218948172798356
Lrrtm2	-0.218884750335811
Gse1	-0.218850283711641
Ube2g1	0.218778714516454
Ifit2	-0.218773626410496
Wdr53	0.21876485968249
Suv420h2	-0.218753061604016
Zfp282	-0.218718598681735
BC017647	-0.218710232901127
Pgbd5	0.218655383623955
Palm	0.218638502066054
Pcmt1	0.218602846878606
Chtf18	0.218564628156829
Trip6	0.218517040666835
2410018G20Rik	-0.218473294645506
OTTMUSG00000005491	0.21846712807922
Ubtd1	-0.218418840274665
Hmgb2l1	-0.218381196867546
BC067047	0.218330653798119
Ubr7	-0.218321660929511
Sap30l	-0.218273187448366
2310007H09Rik	0.218235325745105
D230019K20Rik	-0.21820404906312
Snai1	-0.21816846076078
Mrps30	0.218117940637571
Hmha1	0.218098306287344
Igk-V5	0.218012217551498
Olfr180	-0.217972431339526
Ndufb5	-0.217957639149425
Olfr1423	0.217866049034605
Rnf133	-0.217842544884871
LOC100047827	-0.217838302761473
LOC100043919	0.217795991637654
Phf8	-0.21777709758736
Rsrc2	0.217650367647204
A230107C01Rik	0.217592017666144
Clptm1	0.217567296146369
1190017O12Rik	-0.217527851515162
Pcdh8	-0.217522385797756
Slitrk6	0.217461188495855
4921525L17Rik	-0.217432734997826
LOC639558	-0.21735013386179
Snapc2	-0.217346594637296
9130017C17Rik	-0.217340842322515
Mcoln1	-0.217284130607521
LOC545866	-0.217244678099552
Esd	0.217181213022696
Ppa1	0.217175407482944
Lztr1	-0.217172594074015
LOC100040899	-0.217148238544135
Spg21	0.217127702437494
Alk	0.2170846619302
Emilin2	0.217014642366914
Bat2d	-0.216970880169765
Rbp7	0.216933768598149
Gstm7	0.216914438991618
Ech1	-0.216893424514325
Stmn4	-0.216865574769429
LOC670044	-0.21677539972596
LOC383060	-0.216772641922477
A130042E20Rik	-0.216690440593596
Kif1b	0.216633310880658
LOC100046898	0.21662015475803
Prlpc3	0.21661033313357
1700019G17Rik	0.216544350033959
Spink11	-0.2164724054714
Prkcsh	0.216396211569696
Pard3	-0.216365336774146
LOC677259	0.216315203760534
LOC433749	-0.21630735083178
Olfr59	0.216292629347144
Ggt7	0.216287812189279
Klf8	0.216220319332534
Rhox12	-0.216152328530331
Fbf1	0.216096504174935
Flywch2	-0.216027194263249
Mrgpra5	-0.215954118991646
6330534C20Rik	0.215946242554264
1700012F10Rik	-0.215930515673145
Cd1d1	0.215927952802979
Lcp1	-0.215927140677961
AU021092	-0.21592496292647
Zfp644	0.215921262409725
2400003C14Rik	-0.215862238845481
Nipsnap1	-0.215836841044712
Rnf8	-0.215835042900481
LOC270220	-0.215810909771355
Olfr262	-0.21580116966521
Olfr186	0.215761013371214
Efr3a	0.215728780104874
Dhx15	0.215718262948829
Zc3h8	-0.215699358280955
Lrp5	0.215696627995084
Stmn3	-0.215664824175995
Agrn	-0.215640811577579
Rrn3	0.215625199836539
MGC60742	0.215553645200655
Gnrhr	-0.215511461877361
Gstm2	0.21549885293245
Slc12a6	0.215485665011809
Gtpbp4	-0.215422969340286
Tktl2	0.21537886541733
Mme	-0.215335953252021
Abca3	-0.215313755457299
Myst4	-0.21529593521379
4732429D16Rik	0.215246683080034
Mgst1	-0.215245788991977
Cacna1f	-0.215240273832555
Olfml2b	-0.215181368728826
8430410K20Rik	-0.215173976346476
Stx1b1	-0.2151677623995
LOC381095	-0.215163299924711
LOC232890	0.215162874661855
Zfp566	-0.21514360608556
Lox	-0.215014834740546
Asb6	-0.215008720061356
Ezh1	0.21496698501845
Trim26	0.214956457111215
Tshr	-0.21494550930541
LOC100044557	0.214881867274483
E030044B06Rik	0.214753694019701
Csnk1e	-0.214734398608313
Wdr42a	-0.214717300818417
2810021B07Rik	-0.214691442096815
LOC212446	0.21469023828856
Gnao1	0.214679030894484
Cd86	-0.214626831590635
Mapk1	0.214589028156939
Prdx6-rs2	0.21456016203967
Immt	0.214557715253144
Slc3a2	-0.214395462683679
Tceb3	0.214331637051754
Rbm43	-0.214327612719931
Inhbe	-0.214257858333606
LOC277231	-0.214248693292666
6330500D04Rik	-0.214239108852135
Klhdc5	-0.21423648714711
EG638695	0.214175715757839
Krcc1	-0.214170378125876
Adh5	0.214060691657903
Olfr127	-0.214050687430021
LOC545952	-0.21401392738562
Alg8	-0.214007849043386
Vpreb1	0.214001995348529
Pnpla2	-0.213992689153002
Midn	-0.213983879151241
Giyd2	-0.213982755507796
Iqwd1	-0.213962127141431
Actr1a	-0.213955649367541
Lass1	0.213835570807639
Six4	-0.213769966578965
Ercc5	-0.213758021962051
Olfr137	-0.213699573177167
Gm336	-0.213604607309055
Pcdhgc4	0.213601772415835
Ly96	-0.213583921830547
Ear5	-0.21357385391516
2310047A01Rik	-0.21348833022329
Tubgcp4	-0.21345572653371
Lpo	0.213415418440349
Nol6	0.213394764885865
Wdr34	0.21331474374626
Wars2	0.213306005434093
Svep1	0.213299016382914
Tnc	-0.213298721275357
Slc25a45	-0.21327775911636
Zp2	0.213253323569108
Aatk	-0.213245304191461
Eno1	0.213168901107923
Fbxw16	0.213165825416278
Zdhhc15	-0.213165628372636
1700012B09Rik	-0.21312681628692
4631427C17Rik	0.213121636087024
Mad2l1bp	0.213094093588453
Olfr788	0.213074704335234
Lrrc33	0.213039973639025
Nudt16l1	-0.212983367884671
Exosc3	-0.212958217960216
Rnf103	-0.212930216955594
LOC665682	-0.21292906371424
Bnip3l	0.21280957079979
1700020D05Rik	0.212806969909354
Mcph1	0.21280641569289
Klhl8	-0.212741431591806
LOC385260	-0.21272524677027
2810407C02Rik	-0.212719686497801
1810012P15Rik	-0.212643379996966
Rusc2	-0.212628025845775
Fiz1	-0.212626295069591
LOC432709	-0.212603355318191
Plekhb1	-0.212595160024421
LOC100044124	-0.212571496644856
Magee1	-0.212511146243885
1700034O15Rik	0.212476363632614
Il23a	0.212447288827385
Vdac1	-0.212433603617306
Abcc1	-0.212392003344101
Sfrs10	-0.212386580433286
Serpina3g	0.212346928475364
Gm1467	-0.212324207121866
Kif22	-0.212304620386266
Psmd10	0.212298995303109
Rnmtl1	-0.21229285658212
Rai1	0.212271791368159
LOC384206	0.212245488331417
Clpp	-0.212229966156426
LOC100047421	0.212190674695959
2210018M11Rik	-0.212177088743275
LOC100043671	-0.212110542375126
Ttc28	0.212103408320645
Setd6	-0.212079538969451
Nans	0.212036773982246
Mpzl3	0.211976441358459
Mcc	0.211947171178164
Kcnd2	0.211881462765444
Ubxd7	-0.21179206532373
Cryga	0.211779867209369
Edg3	-0.211776631358201
Cryba4	-0.211751646950456
Pknox1	-0.211638302665386
Map3k2	0.211603454455609
LOC244406	-0.21158591764329
Lysmd3	-0.211585909353795
2010107G12Rik	-0.211571128247186
Cyp4v3	-0.21152837477348
10-Mar	-0.211517448413711
Rad23b	0.21147882315757
2610301F02Rik	-0.21146262854002
Foxa2	0.211461554818219
Letm2	0.211439667458099
Cdk2ap2	-0.211423128192081
Rassf1	0.211417629317179
LOC664837	-0.211353890297296
Plekhm2	-0.21132521477291
H60a	0.211303688023765
Fcrla	0.211254135729703
Nckap1	0.211166032602704
Plp1	0.211105732609904
LOC100040505	-0.211072380425749
Cd55	-0.211065469324606
[truncated: 21,921 more rows]
