# Supplementary material for: CXCL10-based gene cluster model serves as a potential diagnostic biomarker for premature ovarian failure
Source: PeerJ. 2023 Dec 13;11:e16659. doi: 10.7717/peerj.16659 (PMC10725173; doi:10.7717/peerj.16659)
Supplement: Supplemental Information 1 [file peerj-11-16659-s001.zip › Raw data/Figure 4/F4A-C/Exp.txt]

Symbol	WT1	WT2	WT3	POF1	POF2	POF3
0610006I08Rik	4086.074305	4004.57	4052.312	3722.755478	3940.665	3759.199
0610007C21Rik	6204.42022	5557.235	6150.476	6494.031249	6939.707	5685.501
0610007N19Rik	349.4625125	388.1264	311.9757	367.0050187	345.5895	389.6567
0610007P08Rik	161.2335536	132.8364	151.3574	135.2208983	169.2303	128.6229
0610007P14Rik	1154.113545	989.7477	1247.435	1197.372845	1140.379	1092.798
0610007P22Rik	200.0243321	179.9503	173.7987	165.0081939	147.057	157.0083
0610008C08Rik	104.8197737	100.0729	103.1142	108.9115435	101.9691	101.1579
0610009B22Rik	162.350705	164.2498	150.4577	143.9784901	121.8326	146.6965
0610009D07Rik	139.4858718	133.2727	141.7642	128.7052306	142.7047	123.4994
0610009O20Rik	418.7126368	447.4213	391.4143	425.529954	427.466	410.6094
0610010D20Rik	106.0626272	102.2898	104.4266	114.0864329	114.5797	98.1988
0610010E21Rik	209.554527	228.8714	184.3262	158.2335849	165.1726	162.1057
0610010F05Rik	142.2187687	133.3183	142.3646	166.3327898	147.7661	162.4552
0610010K06Rik	1054.840274	981.7534	883.7631	1054.163166	952.2914	990.2451
0610010K14Rik	428.4373286	347.6458	410.0584	345.7007385	314.0292	323.0034
0610011B16Rik	114.3329121	107.5923	93.9334	84.28161983	94.57407	91.07438
0610011F06Rik	443.5264192	357.0533	424.7161	292.5527749	349.0506	295.36
0610011L14Rik	106.7835644	96.66157	92.18835	101.5135333	88.35855	98.70333
0610012D14Rik	112.0653243	106.0584	107.0364	98.27335567	105.4065	91.47122
0610012H03Rik	115.4241198	111.2575	94.26974	106.8909343	103.6163	101.701
0610013E23Rik	107.2277268	107.0657	104.3649	95.72261545	105.9238	92.06157
0610025P10Rik	142.8318537	149.6886	136.4562	135.2811201	131.1736	139.8443
0610030E20Rik	271.7364951	247.1576	233.4165	261.9172073	219.933	262.7093
0610031J06Rik	804.3682205	652.1946	770.3546	704.4243939	653.157	644.9059
0610037D15Rik	167.3131243	169.1961	165.9937	183.7796426	185.5078	182.6705
0610037L13Rik	581.1722692	502.9298	524.8907	573.814051	515.7204	541.6631
0610037P05Rik	95.72383438	96.25053	95.51956	100.7828091	92.75233	96.97149
0610038D11Rik	195.9968222	159.3275	186.1408	137.8654519	156.5216	147.1568
0610038F07Rik	182.3304265	171.506	150.9508	134.4064491	143.9639	152.0953
0610040B10Rik	138.0581432	132.593	143.9883	129.4738502	117.4855	141.8983
0610040J01Rik	98.52576224	95.6492	98.62295	97.59869978	96.96972	104.896
0910001A06Rik	244.1905646	216.5104	215.3479	265.5304905	216.4803	272.8203
0910001L09Rik	8924.004926	7879.689	7902.68	6731.432256	5978.43	6425.772
100041294	3544.916882	3563.661	3426.172	3582.611623	3443.301	3238.499
1010001N08Rik	101.2701487	100.152	102.7294	99.47346342	93.61882	102.2928
1100001E04Rik	110.6447828	97.00915	98.66945	108.207672	99.18916	100.2082
1100001F19Rik	598.5813659	641.3146	557.8643	478.5534076	468.9749	489.7438
1100001G20Rik	103.2410457	89.17395	93.41092	100.8007425	90.07466	95.67374
1100001H23Rik	98.81321932	97.47908	94.06466	106.5993721	103.5961	92.8376
1100001J08Rik	117.120954	114.9412	119.6952	100.7048454	99.13483	99.20198
1110001A07Rik	158.2482876	140.2972	166.458	147.0559179	149.4549	124.8138
1110001D15Rik	98.67741019	106.9188	90.76839	100.6061719	96.33191	105.2193
1110001J03Rik	496.8437877	506.1354	473.5364	442.2437972	460.8365	453.8669
1110002B05Rik	376.6852473	353.6248	312.5543	290.4647661	276.5692	258.6785
1110002H13Rik	105.743861	91.80762	94.57883	103.0914272	93.13686	96.83265
1110002N22Rik	363.9861052	372.921	344.7833	370.0555376	393.779	371.6157
1110003E01Rik	1380.380271	1374.532	1390.878	1432.637763	1485.094	1385.007
1110003E08Rik	120.1663808	108.0204	103.7875	91.89188463	101.3347	101.077
1110004E09Rik	121.8244222	104.419	110.3114	92.53909025	93.57461	110.2627
1110004F10Rik	94.35276842	92.3662	96.65714	93.28257076	94.12312	92.75622
1110005A23Rik	103.3219547	94.90648	97.97063	101.3841599	93.11907	93.70441
1110006G06Rik	148.5411955	130.9241	161.968	141.7675466	140.0539	153.1673
1110006G14Rik	91.52393925	87.66627	89.74762	97.14072495	86.25833	94.91534
1110006O17Rik	101.9946884	86.1981	94.18255	96.10541158	84.70906	92.38712
1110007A13Rik	1018.393028	834.3127	960.7292	746.2408678	852.6824	791.0741
1110007C09Rik	93.60651331	95.17595	86.27489	115.3022277	106.2276	106.2431
1110007L15Rik	1820.814061	1631.724	1588.44	1316.749599	1188.143	1238.269
1110007M04Rik	833.6799429	783.2556	832.785	849.5762031	696.2462	888.2678
1110008F13Rik	429.3407908	449.7295	388.5011	308.7673602	347.3376	353.4993
1110008J03Rik	203.9399573	192.224	168.4499	167.9883942	133.2995	176.2575
1110008P14Rik	764.0317273	710.5261	820.1108	893.6524801	899.0629	891.2521
1110012D08Rik	288.9284592	282.6482	296.1819	291.1369376	298.5651	274.8251
1110012J17Rik	374.2771963	320.2043	339.5049	610.3849807	526.4423	818.0623
1110012L19Rik	218.1930954	213.8521	196.5352	202.3485042	217.316	181.2066
1110013L07Rik	106.3522898	112.3265	100.7363	105.6900846	96.48817	111.667
1110014N23Rik	687.8255234	650.7147	682.5955	711.6167021	666.45	660.7607
1110015M06Rik	94.05106652	95.59249	92.82643	92.71367885	92.41884	93.3208
1110017D15Rik	125.1748741	115.6291	114.9685	243.6930335	250.4001	223.3696
1110017I16Rik	92.45340712	93.44872	85.76689	112.7633295	101.2234	106.5688
1110018G07Rik	841.3886872	732.3707	755.6503	1029.926932	1088.406	809.4697
1110018J18Rik	229.5230145	206.3875	202.051	178.314929	156.9991	190.8845
1110018M03Rik	94.66841226	90.97856	92.53071	98.91803429	88.5674	93.71168
1110019N10Rik	326.3671469	331.4457	312.0819	262.031382	214.8849	273.8204
1110020A21Rik	104.6043702	93.19765	91.7983	98.21674812	90.00214	90.98466
1110020C03Rik	108.6310311	94.74965	97.36757	102.7241837	90.21394	99.07884
1110020G09Rik	95.09610156	98.5105	92.00201	99.39037947	104.7453	94.37023
1110020P15Rik	14887.95012	12997.21	15096.28	12162.79667	12083.06	12243.92
1110021L09Rik	104.8894791	104.453	98.86922	105.1115506	98.59455	97.44522
1110025L11Rik	91.04870786	91.21049	91.1936	90.47287763	92.70211	88.54838
1110028A07Rik	94.50421836	93.4142	95.91255	89.5619168	89.33563	90.08987
1110029I05Rik	343.518133	337.5973	267.8953	316.9575128	370.6071	327.5602
1110031B06Rik	294.5804746	279.5657	291.4616	345.2864334	336.9883	306.993
1110031I02Rik	269.1036562	221.8923	308.7237	256.2041704	274.2338	255.6794
1110032A13Rik	1005.430101	874.3224	1108.175	840.1742247	1067.87	669.8824
1110032E23Rik	642.563844	662.949	624.343	662.1979278	708.8948	617.7315
1110032F04Rik	102.2429968	90.92351	89.29224	83.0897275	90.43896	92.58409
1110033F04Rik	109.3961694	100.9876	92.48279	111.9429699	103.4151	102.8654
1110033M05Rik	181.5350142	158.9151	161.0625	155.1344982	161.6891	180.0281
1110034A24Rik	108.8748593	105.9796	108.6988	92.52096018	95.51639	95.84692
1110034B05Rik	109.9023988	92.71218	101.0042	95.65017842	92.04151	99.58102
1110034G24Rik	111.6606498	114.4506	109.2468	108.4691747	110.6392	106.6645
1110036O03Rik	576.9156536	572.2454	583.5291	294.0183871	287.1726	301.8545
1110037F02Rik	182.2827636	180.6585	184.521	146.5521263	131.3729	157.2595
1110038B12Rik	901.1242456	957.6905	789.087	991.454658	861.8862	987.2402
1110038D17Rik	635.4224525	605.5559	593.4832	575.2352058	541.6631	576.666
1110038F14Rik	231.1752908	197.3363	214.206	233.7664513	229.7632	201.0049
1110039B18Rik	296.5699069	332.5925	242.2912	282.3759384	199.712	326.9372
1110049B09Rik	108.7178396	97.04764	94.58081	148.3948633	183.6794	143.1923
1110049F12Rik	324.167869	272.8203	298.5651	281.7113397	282.0537	338.4763
1110051M20Rik	98.57945432	100.3281	90.7625	98.53148687	93.4848	90.28273
1110051N18Rik	102.792498	94.67663	87.11497	85.80018165	92.73071	96.2627
1110054O05Rik	244.3265279	211.0725	219.5828	210.8115676	211.9307	210.4025
1110054P19Rik	98.21753488	92.82398	97.56506	99.99087914	92.55529	93.9341
1110057K04Rik	492.979129	437.1853	467.6861	451.3467719	490.8563	442.675
1110058L19Rik	879.6268929	791.2238	868.6279	692.4621377	658.9319	687.301
1110059E24Rik	184.3648571	163.884	205.4667	187.8519843	196.3696	179.9671
1110059G10Rik	124.2613833	137.3606	107.6568	124.6732545	111.7105	120.8131
1110065P20Rik	129.2569655	125.9485	133.0008	106.1039641	101.9576	107.0127
1110067D22Rik	132.8084843	131.2709	134.7934	146.8645428	126.5415	162.7062
1190002A17Rik	118.8055159	105.2057	104.9054	99.69488878	108.746	110.8535
1190002H23Rik	3026.836687	2772.363	2580.688	2275.510147	2715.809	2296.493
1190002N15Rik	114.2205886	112.9547	115.8712	160.2983506	167.6497	148.0557
1190003J15Rik	107.5743563	101.736	106.7907	185.9202141	200.3658	146.3873
1190003K10Rik	98.63373733	89.74204	84.11195	84.43210226	88.93228	97.04764
1190003M12Rik	94.07162244	96.56358	88.92594	109.564824	97.86771	106.4777
1190005F20Rik	243.4187531	239.8776	247.7798	265.8036542	259.1627	273.3399
1190005I06Rik	113.9299229	111.4412	109.4054	128.0138128	119.5051	116.3896
1190007F08Rik	2026.475554	1887.001	2108.784	2471.705271	2365.772	2746.515
1190007I07Rik	115.2037512	105.4089	97.65176	88.91712493	99.4254	96.43375
1190017O12Rik	2129.959888	2263.159	2003.935	1912.959265	2078.645	1688.902
1190020J12Rik	97.06288425	92.9003	101.5524	96.03690734	95.83887	93.3045
1190028D05Rik	93.25326013	97.97577	88.84485	94.72386345	95.89579	93.87099
1200002N14Rik	180.3440786	186.5715	174.7241	252.7982595	205.8404	292.0423
1200003C05Rik	2377.302908	2408.874	2278.669	2265.26468	2148.694	2536.607
1200003I07Rik	220.0105788	213.1887	201.9702	241.3109335	236.3613	232.7773
1200009F10Rik	113.4735163	99.12381	100.8871	90.91922621	98.52341	101.7458
1200009I06Rik	117.7631996	104.5906	102.9814	117.8164327	117.8015	118.2282
1200009O22Rik	770.5326591	691.5608	671.1492	775.2761774	717.3207	711.3028
1200011I18Rik	95.70684299	101.3843	90.35175	98.15854902	100.0157	96.63202
1200011M11Rik	110.5181365	103.505	109.5751	102.5548192	102.5458	96.83358
1200011O22Rik	207.6979347	186.9601	204.9649	174.0320265	190.4866	147.8534
1200013B08Rik	103.9105081	94.89794	109.9918	108.0416388	109.073	114.3921
1200014J11Rik	665.2608702	574.1841	602.3496	492.4454171	493.1226	414.3206
1200014M14Rik	100.729813	89.48934	88.65434	101.469555	88.20766	98.77318
1200014P05Rik	104.3499943	92.76194	91.16765	87.0688701	93.67007	98.1179
1200015F23Rik	202.5127598	190.6398	191.5008	215.4935659	230.8003	206.0116
1200016B10Rik	906.1086025	917.7831	897.4861	794.5235254	697.4777	894.2455
1300001I01Rik	168.0494842	189.8274	146.8376	126.0824228	117.9861	130.3315
1300002K09Rik	95.19237442	97.76006	92.94532	89.43211041	89.81583	89.34962
1300003B13Rik	104.4998777	101.8899	100.6771	99.83228726	87.91781	96.04599
1300007F04Rik	94.83158204	92.64525	97.33733	92.84632545	95.66722	90.33816
1300010F03Rik	247.2607327	239.8404	255.5139	287.2700522	270.8852	304.6225
1300010M03Rik	97.46764259	99.7756	95.48798	101.2784976	90.99731	108.4693
1300012G16Rik	98.44682353	96.18604	101.0392	104.6622175	105.4946	100.6362
1300013J15Rik	255.9442586	248.9102	263.8404	338.6670434	382.2131	296.2617
1300014I06Rik	92.53309298	92.37845	92.99941	107.6944804	100.0437	112.0591
1300017J02Rik	98.23302823	92.42934	92.93591	101.3292961	100.9357	96.06111
1300018I05Rik	1492.678801	1201.191	1438.656	1340.47203	1250.97	1219.156
1300018I17Rik	130.0938751	117.466	112.6089	114.4482223	102.6939	108.2031
1300018J18Rik	296.1321843	300.2843	273.7509	367.4655292	324.1588	352.9804
1500001A10Rik	95.09435949	104.0263	86.48272	97.22038855	96.99252	94.4817
1500001M20Rik	255.2865163	234.1628	277.2701	194.2787137	201.9928	199.8385
1500002O20Rik	97.8470037	98.97091	97.05267	103.4024427	107.9346	99.21857
1500003O22Rik	90.31388011	88.75594	86.31232	103.8398087	104.4341	89.23379
1500004F05Rik	211.9047711	168.8223	204.6857	158.0999286	167.4284	180.8208
1500005I02Rik	103.7227143	98.73368	109.0027	105.6038929	103.2919	97.13412
1500005K14Rik	97.4601552	101.2419	94.00668	98.32394537	96.05878	97.58888
1500009K05Rik	105.8086395	95.18063	91.32	92.38118971	102.3557	101.1338
1500009L16Rik	194.9974587	166.9069	176.7999	157.9913233	124.8179	191.6969
1500010J02Rik	700.1586725	724.1082	633.1091	575.6636203	549.7249	523.9246
1500011B03Rik	262.3166024	232.0862	230.2788	218.1003172	261.8269	218.5861
1500011H22Rik	701.3981381	744.0733	638.9368	450.3473153	389.7435	541.7206
1500011K16Rik	1401.32949	1307.055	1500.324	1009.674875	961.7348	1026.806
1500012F01Rik	2844.971789	2898.366	2711.322	2495.301672	2505.307	2655.785
1500015O10Rik	144.3939812	120.7027	133.8093	356.6034862	346.1942	368.2139
1500016O10Rik	95.76718637	100.8624	90.99454	92.6182544	90.13281	92.27757
1500017I17Rik	84.85155962	84.33782	85.6511	89.48568019	93.5288	85.74397
1500019G21Rik	204.2991449	207.9091	177.6024	193.2502874	199.185	176.5177
1500031H01Rik	107.9645149	100.3272	108.9558	108.2283444	94.34419	107.5086
1500031L02Rik	587.1055629	611.5005	546.1486	521.8013571	546.0304	533.2238
1500032D16Rik	3752.468209	3296.229	3340.123	2826.101635	2696.934	2510.804
1500032L24Rik	3965.689944	3475.075	3538.366	3156.494313	2733.855	3082.707
1500034J01Rik	1178.41191	1143.399	1217.394	1074.930735	1214.121	939.3611
1500035H01Rik	111.0167641	99.58937	96.74709	111.4769762	104.963	100.4588
1520401A03Rik	113.1936661	106.3263	101.5737	110.7143985	107.0813	99.57391
1520402A15Rik	123.8041433	118.5806	116.1795	108.8095514	103.7894	114.1962
1600002D24Rik	107.4988318	103.8121	104.5682	107.6324346	102.3801	98.36128
1600002H07Rik	109.2254627	95.61639	97.5521	105.6552504	91.40964	103.2843
1600002K03Rik	603.2166997	533.015	605.252	607.0338825	628.965	551.1847
1600012F09Rik	113.5895508	104.4419	96.44461	103.4782069	93.82945	96.85279
1600012H06Rik	410.6040712	381.671	393.1369	539.2958486	556.8124	491.6461
1600014C10Rik	116.9384954	120.6143	109.9639	134.1945899	132.593	117.6885
1600014K23Rik	103.1063016	87.87415	93.86328	81.42657599	88.70623	90.65337
1600015I10Rik	95.33236366	91.6713	99.31453	95.45246559	98.73772	89.2546
1600016N20Rik	112.9227243	112.0053	114.2205	132.6371728	137.8739	127.8472
1600019C01Rik	92.16308112	94.17385	90.46274	95.39804804	91.09462	100.0228
1600021P15Rik	649.5803044	576.2415	568.723	502.9907779	586.9035	521.0422
1600023N17Rik	115.450361	106.4017	97.09364	85.04285742	90.46082	96.86442
1600025M17Rik	94.37235498	93.88841	89.04697	98.01941329	93.99372	88.81876
1600027N09Rik	104.1047275	98.1725	107.1002	109.2761422	100.4503	103.3567
1600029D21Rik	113.679936	95.92905	104.4457	94.17983306	104.2821	103.1693
1700001C02Rik	96.33482517	88.18055	93.6028	118.2919355	116.1602	113.8141
1700001C19Rik	105.313502	98.55775	109.0984	101.443825	104.1518	98.16902
1700001E04Rik	97.65370076	99.39502	89.90106	97.19332368	90.69316	90.57861
1700001G17Rik	110.7200897	98.08823	97.06943	86.61442653	102.3973	88.38966
1700001J03Rik	114.4384762	110.6123	91.77556	99.855861	90.16045	93.84679
1700001J11Rik	130.5957302	113.5843	116.6066	90.69976984	97.82053	103.9035
1700001K23Rik	101.0128899	91.13326	87.51105	97.98436988	92.30279	88.2558
1700001L19Rik	109.2430762	96.73437	96.46527	105.4246412	97.25793	97.01106
1700001O22Rik	110.7509162	94.2997	101.9424	105.9468451	94.42554	101.7354
1700001P01Rik	105.8799438	95.19984	92.052	107.9936307	104.0726	94.93034
1700003E16Rik	96.92617449	101.2112	92.96762	100.2750246	100.123	100.7648
1700003F12Rik	110.435508	98.58221	99.43269	104.4681656	113.5717	102.5023
1700003H04Rik	101.43562	99.1851	104.0278	96.49398592	95.69498	94.3486
1700003M02Rik	95.67072881	100.8568	90.8069	108.8025866	105.5216	108.7636
1700006H02Rik	108.7177318	93.62933	97.99893	82.36311536	88.10216	93.32037
1700006H03Rik	91.16911009	90.80852	91.83678	88.01397872	84.34113	91.98328
1700007B13Rik	96.59263621	94.29935	99.21127	88.68000704	91.63816	86.02055
1700007B14Rik	99.00185379	103.4692	94.86797	96.25392165	92.88716	99.94489
1700007E06Rik	111.5439476	98.38981	98.22	79.58984329	82.05459	93.25921
1700007G11Rik	109.2530087	112.4242	93.7357	123.7178729	123.4449	117.0781
1700007K09Rik	101.7838165	110.4426	90.25375	104.5868769	102.9506	92.11062
1700007K13Rik	163.3807469	162.4552	164.8566	154.4986554	160.0415	149.4762
1700008F21Rik	87.51936408	85.42146	87.14838	86.28483816	87.81943	90.64556
1700008G05Rik	103.2143396	92.80341	102.4506	93.75998674	92.34206	96.1892
1700008I05Rik	112.2222682	100.4199	98.04853	106.7538441	92.41135	104.307
1700008O03Rik	99.8363364	89.65183	86.91171	99.63759227	92.39294	91.21209
1700008P02Rik	98.42330314	101.6873	95.49082	95.3415788	88.84201	98.93192
1700008P20Rik	123.3802196	111.5206	106.681	109.9843526	100.3037	102.3676
1700009C05Rik	95.31811266	89.38818	101.5691	94.17802156	94.72328	90.75904
1700009J07Rik	95.74516346	93.26672	98.5461	90.1083116	89.33496	91.18517
1700009N14Rik	86.92274149	88.91471	85.22355	89.73849941	92.83215	86.94711
1700009P17Rik	152.6161979	135.434	134.4723	205.2630119	202.2682	175.9758
1700010B08Rik	97.72048634	94.37924	95.0463	106.1526837	104.7594	93.22215
1700010C24Rik	91.85259486	90.12392	87.92705	102.0758532	98.71362	91.66438
1700010D01Rik	109.3723475	102.2707	90.5114	97.67014156	100.6426	95.02666
1700010I14Rik	103.5400342	88.79004	94.3236	98.19070522	88.80568	92.13313
1700010M22Rik	89.33359133	86.8112	92.15688	95.26070934	97.94554	92.89674
1700011A15Rik	92.21440968	88.69031	96.04911	95.32048367	88.65243	102.3096
1700011E24Rik	93.13099752	90.0554	90.47368	94.98217705	87.9428	89.20504
1700011F03Rik	101.393121	85.57889	93.73787	95.62935121	84.35209	91.86684
1700011F14Rik	111.872844	97.7198	99.46973	93.77007475	96.00452	91.85147
1700011H14Rik	89.46743092	88.81011	90.4261	105.1322445	108.0144	102.6042
1700011H22Rik	106.0461947	93.55882	93.36053	82.75798701	86.2874	96.00492
1700011I03Rik	116.3939724	96.86287	108.2957	87.52002681	93.53062	99.25112
1700011K15Rik	84.79717816	87.96274	79.23952	86.29671735	93.6256	84.86396
1700011L22Rik	102.3403348	86.56548	93.82184	88.316045	90.33501	86.59455
1700011M02Rik	115.9433476	106.5317	98.51757	102.233227	99.48466	97.06568
1700012A03Rik	104.9379593	92.5155	92.45045	80.59670495	86.7082	90.82343
1700012A16Rik	96.73376353	102.2542	91.53915	100.8591192	98.49765	100.143
1700012B07Rik	103.2789642	92.53326	90.11867	98.49582342	91.43893	90.06213
1700012B09Rik	107.7358196	98.88431	91.01321	92.64020634	108.7854	95.27464
1700012C15Rik	98.48307114	87.17191	86.99834	94.77265419	84.25739	90.38288
1700012F10Rik	102.4172713	90.10868	90.41425	93.7020592	110.1878	96.2112
1700012H05Rik	105.0308093	104.5593	93.63333	94.02152535	92.18369	95.87008
1700012L04Rik	101.7798708	106.3984	94.29017	103.4927	100.5606	92.45991
1700012P22Rik	85.15351608	81.43237	89.16148	91.43943483	89.02792	94.15894
1700013B16Rik	101.6933873	95.91445	83.93334	102.2058925	94.3392	93.99851
1700013D24Rik	102.7707059	88.8291	92.92396	107.6343808	97.51024	100.8307
1700013F07Rik	93.19353227	86.75187	93.89843	97.70467342	91.42899	90.79648
1700013G10Rik	136.1271952	141.0401	131.6728	145.9626833	153.9773	133.4942
1700013G24Rik	105.2844039	94.13439	92.06422	106.2986441	100.8023	95.07724
1700013H16Rik	93.46007183	91.37717	95.85777	94.38503494	92.37845	93.51158
1700013N18Rik	115.4724593	97.58929	106.6272	104.1835251	100.072	101.4438
1700014B07Rik	104.8255416	97.36337	87.40443	84.72048718	93.53747	93.07768
1700014N06Rik	99.70835802	80.27357	95.47457	81.1203313	87.60304	91.08199
1700016A15Rik	138.4397265	128.0496	115.9673	111.043589	112.7256	109.7356
1700016C15Rik	97.85969732	98.15141	97.8976	89.7082468	91.42496	85.2542
1700016D06Rik	101.0335745	107.2584	92.91601	99.20404315	103.8037	107.8098
1700016D18Rik	96.13732301	104.1411	88.45736	99.86183881	92.64282	104.0337
1700016G05Rik	107.8307675	99.05281	91.64912	108.2388323	100.7338	98.72098
1700016H13Rik	112.6776238	102.8251	96.44864	113.1510155	103.7154	104.7912
1700016J18Rik	121.9339983	129.7341	114.5446	140.2092206	139.3734	141.5173
1700016K19Rik	112.8200627	117.163	101.5322	128.0487063	141.2054	140.8495
1700016L21Rik	112.5967712	103.3065	95.15904	82.27702617	93.21288	88.02002
1700016M24Rik	88.83925884	87.33219	90.64556	88.36708903	92.1075	84.92432
1700017N19Rik	90.47157981	96.18646	85.06143	89.22649669	90.37761	88.37592
1700018B24Rik	90.68434649	91.81715	89.85699	94.59045313	94.6747	94.82481
1700018C11Rik	116.1207323	95.16688	110.1961	107.2520835	99.50379	98.13268
1700018F24Rik	114.6105099	100.1048	101.9102	82.30701188	90.04597	91.25298
1700018L24Rik	95.88050552	97.23474	94.84922	95.83276273	95.12927	93.61204
1700019D03Rik	106.1472958	90.91769	96.80697	104.6938662	93.68156	99.24081
1700019E19Rik	812.4289205	883.7631	743.8312	717.2838065	798.2918	638.6918
1700019G17Rik	175.3138444	184.0153	155.8205	230.1570336	197.0634	232.1942
1700019H03Rik	119.879798	111.9655	114.2471	101.5722229	102.5044	94.96469
1700019L03Rik	114.4209174	99.08262	102.5982	127.9659449	139.6139	142.2587
1700019M22Rik	107.6119587	87.3278	102.3514	86.94819363	86.31108	87.87817
1700019N12Rik	129.924344	109.1342	119.8733	109.5625261	118.3777	122.9574
1700019N19Rik	105.6757403	89.81966	97.07104	101.7608134	94.63721	92.88034
1700019O17Rik	96.2765136	98.41154	94.46577	95.30011797	91.09226	99.82897
1700020A23Rik	106.7006459	86.3159	101.757	85.68234529	88.99583	99.73802
1700020C11Rik	140.4685374	120.7431	127.6797	124.1289757	108.8242	119.9118
1700020D05Rik	106.6130046	92.83736	95.71092	111.3200784	94.99028	110.1424
1700020I22Rik	107.5819069	95.71852	93.90771	84.10556897	102.0688	83.19186
1700020L13Rik	105.1280738	92.03287	93.26818	84.13050637	89.54704	95.76855
1700020L24Rik	90.53985757	81.00052	97.5251	85.96099623	89.3623	88.43288
1700020N01Rik	88.76885242	84.0247	93.812	94.53731831	94.99567	91.19428
1700020N18Rik	96.57401257	101.1654	92.30791	90.41026308	90.78513	90.33992
1700020O03Rik	111.0062808	100.4441	95.87382	103.3532997	96.7467	93.70537
1700021C14Rik	204.5996292	201.1661	208.7223	194.2318898	201.67	187.448
1700021F05Rik	696.175423	708.6609	640.8351	533.7066153	522.7035	472.6935
1700021F07Rik	103.7109236	94.08554	88.71761	87.35738213	94.04637	98.37711
1700021K02Rik	120.0166914	107.3191	104.934	148.7918602	134.6369	139.5461
1700021K14Rik	93.77509629	94.92177	92.94428	121.2382153	127.045	111.732
1700021K19Rik	359.2192258	365.8067	330.5191	386.8420581	374.7141	346.7711
1700021P04Rik	114.2251862	104.0467	97.28912	90.47544221	101.5666	97.72508
1700021P22Rik	111.6477702	109.2652	102.678	109.2505587	112.5781	106.291
1700022A21Rik	96.61167345	93.74465	93.53152	94.81242416	92.38217	84.44907
1700022C21Rik	126.2003586	117.4412	105.7479	112.2598913	101.5384	105.3261
1700022K14Rik	107.2796469	91.40134	97.69212	86.17540029	93.15217	96.66774
1700022N22Rik	94.24377697	94.07241	94.73258	90.18132863	90.6795	89.98691
1700022P22Rik	92.51542083	88.45305	90.88277	105.1067431	91.88629	101.7969
1700023A16Rik	107.7762872	93.82804	96.77754	108.4692406	94.07806	105.8013
1700023B02Rik	204.6941114	220.0075	166.2493	185.1390802	190.475	169.4585
1700023C21Rik	108.3221791	98.98679	91.94426	82.38442995	90.2789	91.19058
1700023D19Rik	97.14230049	89.91664	98.38812	98.67202896	87.54488	96.48477
1700023E05Rik	107.3478188	108.1413	99.94627	101.6137217	95.75092	93.9334
1700023I07Rik	96.87108274	89.49995	98.27907	105.1464287	96.32667	99.77815
1700023L04Rik	102.7679875	88.17234	92.96877	81.55591179	94.70988	84.93461
1700024G10Rik	134.563172	117.6997	119.4843	90.83618327	104.1905	95.89579
1700024G13Rik	99.60428742	92.00938	101.0678	107.1596519	95.88291	103.9767
1700024P04Rik	101.9938346	87.50288	92.87626	103.8365885	93.71929	97.62335
1700024P12Rik	110.8551839	95.17188	100.2239	90.55033159	96.90514	102.5515
1700025D03Rik	117.1657374	102.7253	103.7936	90.81097348	101.4344	98.59636
1700025E21Rik	105.2654786	97.47116	88.69398	100.7010479	91.91522	93.64947
1700025F22Rik	114.3453367	93.27214	108.951	102.7338976	93.91783	95.39285
1700025G04Rik	181.8396799	160.8105	160.7784	181.4822974	175.5075	158.9151
1700025K23Rik	125.5091772	127.4538	123.9873	116.3337384	120.5781	108.5396
1700025O08Rik	103.3381324	90.80743	91.33863	75.03821648	85.8984	79.38946
1700026J12Rik	103.8893397	93.05095	99.38593	90.27686773	98.01354	90.21146
1700026N04Rik	88.82030576	84.19124	93.74854	91.42652738	92.33886	87.72443
1700027A23Rik	99.54597772	95.06868	97.89547	122.2933362	114.7077	113.3772
1700027D21Rik	106.6238512	92.96762	94.96992	85.79077962	91.66949	97.30321
1700027J07Rik	97.71222183	83.99577	88.81121	102.5939638	94.28146	94.77136
1700027L20Rik	104.7310687	91.30183	93.29945	85.56529887	93.06446	95.41157
1700027N10Rik	244.8033458	241.8356	232.7016	305.4454415	268.8561	300.8192
1700028I16Rik	105.222524	92.59564	92.87189	80.67036856	92.19368	85.50021
1700028J19Rik	106.6719349	97.57272	91.07978	85.42401418	97.78671	90.37811
1700028K03Rik	114.9511337	107.6666	98.1908	111.021049	98.49835	106.0833
1700028M03Rik	99.14985482	87.53831	87.2254	73.45502989	81.0799	80.72065
1700028P14Rik	101.9005085	85.09882	95.11527	105.96293	102.9157	92.34521
1700029F09Rik	94.84647274	91.69576	92.15867	102.223714	92.42075	98.23302
1700029F12Rik	97.44728695	90.62385	95.70039	98.00861445	95.35211	95.18888
1700029G01Rik	503.0804832	435.8278	450.9129	700.3954985	717.1444	686.0057
1700029H14Rik	101.0350174	96.65185	96.62378	99.11372539	102.7727	95.78859
1700029I01Rik	87.54513254	89.90994	82.71071	95.89052436	91.75806	106.5746
1700029I15Rik	105.1577224	93.58351	92.39106	102.608909	97.29864	91.78172
1700029J07Rik	107.8061404	100.1547	108.8213	108.158202	103.3669	98.35507
1700029P11Rik	243.2132349	221.3614	237.5808	205.4399876	200.7813	198.6197
1700030C10Rik	106.4626765	92.3722	95.28125	95.32800664	106.483	103.4975
1700030E15Rik	101.8880824	92.66173	86.92844	87.80936056	94.11597	99.30309
1700030F18Rik	112.2617926	96.75173	101.7866	102.9151885	98.13487	91.50988
1700030G11Rik	101.5649417	89.97694	89.64369	101.2080298	94.46262	92.0363
1700030J22Rik	114.6704809	116.8049	112.9223	110.9838896	107.163	115.1786
1700030K09Rik	268.4964401	259.4839	260.981	270.3391751	287.1117	211.05
1700031F05Rik	101.9489355	108.7349	95.50636	96.65651363	96.67902	97.28968
1700034E13Rik	107.4696314	89.96555	100.0977	95.44792459	87.59525	88.28936
1700034F02Rik	102.0510347	96.41653	84.06377	97.18971673	87.80756	91.2867
1700034H14Rik	1527.664638	1548.487	1412.803	1429.158996	1310.546	1323.006
1700034I23Rik	101.0379398	100.4129	102.0033	98.12977248	103.9353	95.68478
1700034O15Rik	111.9846697	100.9438	97.10443	103.3542169	88.71276	101.741
1700036D21Rik	110.116021	107.0582	100.7302	106.7062037	99.98589	107.4643
1700037C18Rik	117.1051459	110.436	120.4708	125.6206215	124.2237	110.0668
1700037H04Rik	940.0337833	842.8766	979.3248	840.3824167	897.9164	669.4506
1700039E15Rik	103.674268	91.76904	94.29074	87.42745903	96.29928	93.27821
1700040I03Rik	166.7868976	168.4216	160.4472	139.2392192	153.555	134.4368
1700040L02Rik	95.37051202	93.38356	91.48669	102.7281995	97.47321	91.82697
1700041B20Rik	97.84236254	97.15598	92.50581	107.3010626	98.67085	101.4525
1700041C02Rik	108.592906	107.6995	102.8016	114.419719	108.8287	104.5714
1700041I07Rik	93.00987502	96.09112	90.24191	97.68754591	102.7376	89.65668
1700042B14Rik	102.7508868	107.4979	95.10531	87.94302142	91.29228	90.60237
1700042G07Rik	104.556877	99.96369	102.7138	110.9197481	104.9398	99.45518
1700045I19Rik	100.3426744	99.10251	98.75221	99.54466679	99.29111	106.5995
1700047I17Rik1	170.3046223	166.5044	154.8596	167.0069121	154.6314	170.0509
1700047I17Rik2	104.53477	94.9005	97.91003	99.84760255	96.73881	93.72296
1700049G17Rik	107.4550836	107.5675	104.3114	103.9120828	102.8876	99.13047
1700049K14Rik	104.4630664	94.95711	89.78894	104.0839445	95.08416	96.71429
1700049L16Rik	95.55176416	97.72801	93.69736	99.64886957	99.01595	97.24113
1700052K11Rik	116.4331124	120.761	112.4974	111.4983759	119.8333	99.76122
1700052N19Rik	452.3841326	422.7514	374.6308	342.5984062	352.4384	393.0411
1700054F22Rik	104.8365309	89.40166	95.38551	83.94588427	97.5548	87.35412
1700054N08Rik	127.0381023	131.3796	123.1245	120.952811	123.2841	114.9308
1700054O13Rik	87.69524051	88.01141	87.67445	91.09005822	94.08419	88.40274
1700055D18Rik	103.5991454	91.83953	91.37865	93.73982705	89.01893	83.71812
1700055M20Rik	93.34769608	97.71356	89.29625	93.08870725	92.85023	93.64073
1700055N04Rik	100.4765461	92.77145	84.92432	100.2782564	87.22054	97.56506
1700056E22Rik	106.1290542	88.9097	98.1557	83.36118332	93.42688	90.19411
1700057G04Rik	96.05310082	85.94608	103.4505	89.12757479	87.94359	96.4011
1700057K13Rik	110.74006	102.1875	93.00536	92.35282157	89.18566	95.83105
1700058C13Rik	89.41312239	88.67361	90.4538	98.73697987	108.8195	88.98703
1700058G18Rik	107.827019	98.13647	91.9218	84.46803971	92.52415	93.53493
1700061G19Rik	94.25127136	96.21239	89.63136	89.47490434	88.07597	96.98711
1700061J05Rik	94.00067639	98.50629	89.81168	93.77589494	92.63506	95.23259
1700063H04Rik	90.73239058	91.71391	90.05648	90.24336416	85.22764	95.56305
1700063I17Rik	108.5490343	96.94156	94.38935	102.9922934	98.32359	108.0079
1700063K16Rik	107.6770436	94.54555	95.24837	84.86657502	98.0483	88.88864
1700065A05Rik	95.87507966	97.60483	94.46826	84.23019607	81.09279	87.65131
1700065D16Rik	107.3880778	94.67303	95.24599	106.6910948	99.83894	96.76378
1700065I17Rik	100.4944451	104.9824	96.34498	91.65712322	94.2253	89.39767
1700065J11Rik	85.96367168	85.50869	86.7082	95.31495257	92.8844	94.83709
1700065O13Rik	286.4544757	292.468	281.4058	326.9444357	312.5543	342.4358
1700066B19Rik	100.3480698	83.38895	93.48676	85.68416123	98.03893	90.69892
1700066J24Rik	83.58861657	85.4853	81.97348	92.69462094	92.48169	93.21977
1700066M21Rik	101.9555203	89.15752	91.15386	104.4707948	96.10085	96.41046
1700067C01Rik	94.69050463	97.87236	91.82759	101.4316393	100.5764	99.22405
1700067K01Rik	104.7381113	103.3545	103.1671	100.5355223	99.79532	108.1447
1700067P10Rik	100.9887116	87.27269	91.32886	101.4411081	92.24	94.68842
1700069B07Rik	95.56771231	101.1376	90.31972	92.4644386	88.0509	97.18942
1700069L16Rik	108.4736012	92.14514	99.05281	89.52558746	98.48968	98.70974
1700071A11Rik	149.4516738	125.8184	137.6084	130.0889643	131.4789	129.1372
1700071K01Rik	103.9047062	104.3191	100.5592	93.39073693	91.92569	101.2366
1700072E05Rik	115.4421573	100.9787	107.4434	104.6128063	96.86896	100.4867
1700072O05Rik	91.49389311	92.11636	91.1796	99.22234717	99.01016	96.40689
1700073E17Rik	92.74640551	92.90636	89.97011	104.2449798	94.51797	99.90559
1700074P13Rik	98.80143666	95.12295	96.39795	101.3545354	89.32922	97.43967
1700080E11Rik	92.11096271	93.52763	88.09588	97.85483955	102.2391	100.1564
1700080G18Rik	117.0788782	102.1007	104.2651	90.40028499	97.21333	101.9128
1700080O16Rik	92.21487389	97.65562	87.08473	94.29513548	96.85438	92.0535
1700081D17Rik	108.2418562	99.33586	104.916	102.5771429	97.17958	102.2432
1700081H05Rik	212.6657449	191.5891	234.4587	243.4282017	243.3041	236.1244
1700084C01Rik	101.9368551	97.63821	103.3599	99.66607017	110.5148	96.92934
1700084E18Rik	126.56445	120.3021	133.2531	130.21284	125.5713	130.8811
1700084J12Rik	94.76894142	92.58385	91.12029	104.3556015	98.53126	93.76778
1700084P21Rik	90.46446679	91.43725	89.79639	93.2548774	89.98358	96.84028
1700085A12Rik	100.7884138	92.60419	88.77513	91.56691932	92.59189	95.32057
1700085B13Rik	116.5847279	101.0516	104.4432	88.6976504	91.19991	104.1758
1700086D15Rik	92.75606247	92.65206	93.17249	91.56872209	86.5527	96.89317
1700086L19Rik	95.75963371	93.82043	91.80411	110.5577604	105.6469	100.5504
1700088E04Rik	326.0537357	290.0037	363.202	359.6113206	398.7296	321.7043
1700091H14Rik	95.24945828	96.64135	94.17839	90.18000586	93.5677	87.09606
1700092M07Rik	106.9716229	96.78419	91.76634	89.65041519	95.64478	101.8296
1700093K21Rik	101.4488199	102.184	94.4687	102.5436655	98.07003	93.18047
1700094C09Rik	99.40067713	99.15633	99.97983	89.70546005	86.48272	93.23035
1700094D03Rik	109.7874848	94.9644	98.54943	89.03649576	99.72466	96.39743
1700095J03Rik	93.3514298	94.8047	92.21259	91.21047612	89.70174	89.93604
1700101C01Rik	103.1237586	88.28009	93.48811	87.06630962	89.60423	102.1781
1700101E01Rik	93.07390718	94.43082	92.03049	92.52211258	93.61224	88.60879
1700102P08Rik	109.8985466	104.5887	89.12089	88.19315498	106.9355	87.32895
1700106J16Rik	103.8519805	92.23761	90.81417	80.96766067	90.79984	87.5489
1700106N22Rik	95.52419559	93.53447	97.83567	95.15986916	94.01187	96.62839
1700108M19Rik	101.3665631	92.01105	104.4822	106.1863073	99.22761	98.81665
1700109F18Rik	105.5496673	90.43124	95.61292	81.199075	89.13724	89.72124
1700109H08Rik	228.0173909	239.2559	217.5469	254.2401583	263.3769	237.3456
1700112C13Rik	104.5369865	92.23264	92.64414	97.18284106	86.54621	92.53538
1700112E06Rik	95.74189396	96.27695	95.52932	104.0789791	92.49852	99.29078
1700113H08Rik	97.03883766	88.13826	83.47782	102.5620654	91.53412	97.45992
1700113I22Rik	197.4147635	190.2659	158.868	185.1541352	176.2639	164.9249
1700113O17Rik	103.4940134	107.1661	93.45109	128.2259981	125.3226	110.9631
1700120B06Rik	111.549655	95.90817	100.7117	90.22260886	92.94566	105.7891
1700120B22Rik	110.6351364	94.71594	100.9456	94.49583642	90.27235	88.79248
1700120K04Rik	99.26352415	93.94562	98.47101	105.4939986	105.1725	91.58056
1700122O11Rik	96.06188007	99.01673	93.43059	95.50035117	91.71847	96.36816
1700123A16Rik	219.0427553	214.4579	224.3654	308.5218773	326.2526	281.377
1700123D08Rik	119.9341992	118.4359	118.0492	107.3936262	110.6732	111.4516
1700123J19Rik	94.20487749	92.17095	96.55611	92.31263425	91.16093	93.77527
1700123K08Rik	111.8767835	103.8749	93.98253	105.1408827	100.9485	96.47919
1700123L14Rik	108.6593529	91.34496	100.1804	90.6899655	91.44826	96.12796
1700123O12Rik	112.8910431	95.40723	103.577	85.27203361	93.57368	94.25637
1700123O20Rik	983.0021441	914.9996	939.9207	1231.856025	1286.707	1108.175
1700124P09Rik	170.8414488	160.0303	142.1079	125.113277	116.3711	122.3068
1700125D06Rik	109.3854487	101.0713	92.38013	97.4661275	86.10445	93.49916
1700125H20Rik	92.13989517	90.0545	94.53564	94.74083331	95.04216	91.54861
1700126L10Rik	108.0313126	94.83054	96.22606	108.7323287	96.97236	103.3918
1700127D06Rik	98.3750515	96.77039	97.20459	105.3136991	96.87353	99.54326
1700128F08Rik	101.8902155	96.00212	101.5062	101.0974095	92.86641	95.68673
1700129I15Rik	84.25599761	84.77427	84.02152	94.29464589	98.02861	87.6834
1810006K21Rik	3473.910181	3865.985	2867.99	2563.803695	2593.757	2187.901
1810007M14Rik	153.4381801	137.7774	133.5826	136.0133092	123.22	127.4156
1810007P19Rik	171.4709138	179.2819	153.1046	195.8361204	192.9122	172.3347
1810008A18Rik	428.6758186	359.6102	449.299	413.4831515	506.3827	297.4802
1810008K16Rik	101.5986137	86.33659	93.34359	98.6743196	90.48572	91.34426
1810008N23Rik	86.19754781	90.16548	82.51995	89.39994458	86.3159	92.78511
1810009A15Rik	487.7743784	500.4929	476.6988	375.8024176	388.9365	351.2012
1810009J06Rik	103.5184117	87.50789	95.56751	111.2768002	105.3013	99.75163
1810009N02Rik	137.8110547	136.886	130.2528	126.4229532	118.4003	117.3866
1810009O10Rik	161.9941816	168.8346	145.1818	137.8784313	121.4458	135.7063
1810010H24Rik	102.867108	90.48254	91.44101	94.22378332	83.21396	90.41489
1810010M01Rik	219.3588454	217.6707	207.5438	450.1851923	399.5497	440.0745
1810011H11Rik	105.2973671	93.7823	91.89693	102.9260287	96.0249	106.6865
1810011O10Rik	128.9349656	112.1796	115.084	103.5578929	105.1791	122.9295
1810012P15Rik	94.28675459	92.15672	96.73437	96.57672301	105.516	87.96274
1810013D10Rik	1140.832273	1002.816	1008.04	809.830326	854.0581	929.7679
1810013L24Rik	599.8497036	528.3127	532.5394	539.7078871	537.7594	456.7757
1810014F10Rik	380.9626345	297.5526	373.9405	318.9200447	371.4222	331.068
1810015A11Rik	165.2615327	169.9994	155.8617	117.5266621	128.0284	115.0548
1810019J16Rik	106.0648661	110.646	94.95464	123.9364894	118.845	109.5363
1810020D17Rik	270.01993	245.1762	287.2465	304.2792333	346.9755	282.3725
1810020G14Rik	109.2666664	97.45567	97.2014	111.8045393	107.6048	98.42061
1810020O05Rik	103.7479026	91.1442	91.72413	86.82894354	93.241	98.01848
1810022C23Rik	119.2558956	112.2189	98.68871	107.048581	95.68527	101.5762
1810023F06Rik	91.03747178	86.21298	96.1686	95.67746247	93.85666	97.82053
1810026J23Rik	219.5397669	202.0861	230.8003	237.4075493	248.8614	242.1743
1810027O10Rik	6002.241481	5482.488	6352.674	4400.856729	4879.958	4222.439
1810029B16Rik	107.6674775	115.7166	93.31467	110.9868877	101.8842	102.6345
1810030J14Rik	100.6216341	100.6285	97.77627	98.15382078	99.29649	103.7174
1810030N24Rik	822.5702478	815.6245	806.3116	997.5884505	1053.442	1009.894
1810030O07Rik	100.6069426	91.70822	86.21816	100.0079832	96.74268	87.54488
1810031K17Rik	119.6161497	112.6492	98.89553	103.4029478	111.9038	115.8635
1810032O08Rik	313.924413	299.4599	329.4463	350.7333223	407.7545	294.8935
1810033B17Rik	117.3034561	116.2481	111.1379	120.3522768	112.3836	112.0811
1810033M07Rik	100.6451356	95.61401	102.8371	89.36922456	88.31417	96.53033
1810034K20Rik	98.79443311	99.85089	98.07074	103.3667178	104.4242	102.6574
1810035L17Rik	849.6123736	880.5499	766.3748	548.0861154	571.1691	438.8048
1810037C20Rik	337.2238347	350.2064	303.4826	371.5342188	329.2813	363.6538
1810037I17Rik	7356.512007	6486.061	6524.15	6368.343498	5853.362	5881.766
1810037O03Rik	110.171322	95.51143	98.67896	91.08291506	99.40437	101.2254
1810041L15Rik	115.656951	107.7942	96.06528	98.86637177	96.05757	109.3336
1810043G02Rik	149.3472754	150.5204	138.9807	131.0950716	125.4226	136.0175
1810043H04Rik	593.9413303	580.4512	609.432	520.2344117	540.2678	501.9533
1810046J19Rik	4058.326868	3626.462	3526.834	3633.68543	3664.372	3615.238
1810048J11Rik	115.8325969	111.82	116.5776	122.4073269	106.4247	121.8728
1810049H13Rik	643.7051446	595.355	619.3135	540.9666774	557.457	494.2498
1810049H19Rik	93.14831464	87.21188	88.55854	88.61304023	83.72945	88.54537
1810055E12Rik	264.6088579	261.4184	260.3348	300.7408309	323.9736	236.9273
1810055G02Rik	1128.181643	994.0619	1001.161	978.2551848	869.1547	933.504
1810058I24Rik	138.9439753	126.9311	117.9746	101.6954193	102.586	121.4201
1810062G17Rik	165.8594011	144.4794	148.8479	133.472965	149.7984	144.2046
1810063B05Rik	246.8017058	222.9491	271.4856	244.1817182	228.7598	260.4261
1810064F22Rik	4517.011087	4736.415	4170.184	4519.174273	4428.597	4918.519
1810065E05Rik	136.4960739	135.3284	138.1235	122.5100282	121.6036	123.8291
1810074P20Rik	423.8942104	436.4904	412.7258	474.4035964	527.5657	422.8394
2010001A14Rik	111.5921826	101.9829	94.71193	89.66389855	97.62685	99.87723
2010001J22Rik	115.9425596	105.31	103.8816	162.2667096	155.7434	158.4722
2010001M09Rik	198.7408367	172.8519	178.6272	189.5476202	184.5568	164.728
2010002M12Rik	98.74626866	97.84855	93.56541	97.61364245	84.49408	95.38136
2010002N04Rik	93.8729334	88.38136	93.58592	94.37266038	86.79742	87.10577
2010003H20Rik	93.80980783	95.8866	92.04899	92.77612806	93.40907	89.31224
2010003J03Rik	329.0151971	312.7673	335.9817	327.9163439	373.4787	304.7585
2010003K11Rik	99.15534529	101.8513	96.79337	102.8207729	101.8336	100.6705
2010003O18Rik	1431.546695	1318.983	1503.727	1590.474099	1331.556	1634.78
2010004A03Rik	142.2655589	135.9122	139.8614	137.0060752	139.2907	116.2344
2010005H15Rik	92.57201243	96.58318	88.87265	94.19601242	96.45397	92.25533
2010005J08Rik	188.6504895	196.6597	181.2767	208.1440257	229.6043	180.3325
2010007H12Rik	1056.122582	896.5306	971.2537	881.7072121	787.1167	837.6303
2010011I20Rik	149.0965586	149.3941	139.621	151.8035899	135.8079	143.9249
2010012O05Rik	112.1026437	100.1859	97.40868	88.34807737	92.0102	102.5955
2010015L04Rik	100.0119676	95.4742	104.8866	95.56906452	91.19475	97.02721
2010100O12Rik	356.9348879	292.6837	338.5663	285.2990567	271.0592	254.6695
2010106E10Rik	111.2829117	87.65585	109.1513	103.5893627	90.30627	100.5808
2010106G01Rik	184.9076036	156.946	168.9762	125.7343814	141.1092	135.8479
2010107E04Rik	5276.033016	5166.039	5403.798	3937.289624	3963.058	3924.783
2010107G12Rik	95.47089897	99.30922	88.93938	89.57879039	100.2883	84.98965
2010107G23Rik	91.81212263	85.40726	95.627	103.9319557	93.74465	100.0951
2010107H07Rik	1975.557846	1594.793	1899.04	1708.760686	1623.531	1525.251
2010109A12Rik	104.0864654	92.22866	91.85136	99.18792755	98.52158	84.25484
2010109I03Rik	103.1514232	94.14714	88.27923	92.61036603	85.0869	85.56886
2010109K11Rik	105.127166	94.1871	91.73343	79.39186496	84.77635	90.10136
2010111I01Rik	203.2442402	176.3442	207.1767	210.3846287	204.6708	204.3432
2010203O07Rik	102.519295	101.0485	104.3354	93.60699439	92.41371	95.11557
2010204K13Rik	89.39543218	91.07752	88.01445	89.92908612	84.68643	92.42767
2010204N08Rik	98.21246644	87.04666	98.27979	94.58883421	98.57359	85.31892
2010300C02Rik	95.24276955	100.5141	90.29224	101.0841619	100.6053	101.9035
2010305A19Rik	136.5925623	141.8736	127.4583	124.7333188	144.6245	113.3644
2010309E21Rik	102.27504	95.00972	85.86674	111.5221266	102.0748	103.4302
2010311D03Rik	678.9888	662.7869	697.4777	570.8648439	598.5524	545.1001
2010321M09Rik	576.9633204	535.2601	553.4669	542.0425857	545.6658	508.1327
2200001I15Rik	110.5520333	96.98365	97.87779	81.5396455	89.08187	90.52679
2200002K05Rik	98.11036929	84.57558	88.35591	83.73568466	93.97424	90.47167
2210008F06Rik	110.3713479	96.00668	98.53628	88.70221749	99.52579	95.85998
2210009G21Rik	123.1292964	107.4838	109.5466	105.220002	104.6155	105.8365
2210010C04Rik	104.4131322	96.6025	88.05524	111.5706416	102.92	102.6744
2210010C17Rik	97.57172231	92.60269	102.8694	96.51622489	100.522	92.83554
2210010L05Rik	131.1601845	125.4145	106.5462	134.4607745	125.8668	121.9079
2210011C24Rik	91.73082184	90.47112	87.3438	99.94658575	91.65651	94.75027
2210012G02Rik	125.3192158	112.0674	108.823	105.1872161	98.99839	107.172
2210015D19Rik	188.4068792	152.2227	179.8674	166.7923802	206.5159	160.8803
2210016F16Rik	164.7293756	173.692	156.3216	159.2151622	149.0762	169.8904
2210016L21Rik	264.3518658	233.1262	232.8262	245.1280245	250.666	240.4157
2210018M11Rik	1125.272385	890.2158	1093.214	986.6593168	1153.861	1019.469
2210020M01Rik	109.8319438	93.65527	100.5858	102.8684155	90.78926	98.7693
2210021J22Rik	337.0254796	286.4808	366.8237	350.372425	322.5157	330.9513
2210023G05Rik	202.1140809	191.8579	206.6687	385.3550275	326.0765	470.9625
2210038L17Rik	107.8965064	111.7542	100.9817	109.6795064	100.8224	103.7369
2210404O07Rik	153.4602323	139.9359	131.4631	139.4453938	123.9021	133.0579
2210407C18Rik	96.29075461	99.88701	93.01883	93.01487659	97.7625	88.58055
2210408F21Rik	122.9004328	113.5222	103.1048	102.8749178	114.3126	112.2916
2210408I21Rik	109.3103354	96.93974	96.37885	93.58454517	99.93305	106.2071
2210409D07Rik	107.8844223	98.57007	92.22675	104.0554216	93.35492	98.39097
2210411K11Rik	898.9788634	814.4419	928.1769	929.957144	897.7727	836.6569
2210412D01Rik	115.2331333	120.2446	110.6098	109.9529881	106.6396	109.9113
2210414H16Rik	100.1341768	97.91753	102.6881	100.9478765	97.85467	104.3811
2210415F13Rik	93.70342699	95.88948	91.83299	92.39549471	92.92419	92.17801
2210417D09Rik	165.5391916	145.5763	147.1847	158.3804005	182.6381	166.2289
2210418O10Rik	869.8098566	847.7407	793.5863	933.5121827	826.7054	988.1589
2300002D11Rik	114.8311982	107.3504	105.053	104.7855349	104.3924	99.32377
2300002M23Rik	115.1184534	94.93552	108.6549	131.85198	121.6741	121.2933
2300005B03Rik	104.1706494	104.7298	97.19901	110.0119692	97.56359	105.1586
2300006N05Rik	113.9011033	100.8289	100.6086	99.20328521	92.12478	92.02784
2300009A05Rik	143.1251598	142.1079	144.6245	129.6508521	118.5739	141.1645
2310001A20Rik	838.3327245	710.9788	942.0376	697.364269	542.7132	757.9158
2310001H12Rik	402.9925114	435.0413	372.3011	475.6354718	456.199	496.674
2310002B06Rik	850.6299401	645.2809	854.0581	709.8035287	808.8412	754.6542
2310002B14Rik	96.28826381	99.33154	93.56931	92.68585071	92.38444	90.15907
2310002D06Rik	106.092166	95.70251	91.29787	84.02430565	95.33142	89.75024
2310002J15Rik	94.4489445	93.4575	92.77602	90.47552616	90.47112	96.66157
2310002J21Rik	105.1959783	92.90503	92.51571	86.53062997	98.91119	91.69119
2310002L09Rik	97.81845179	93.91528	102.0511	94.35928203	97.3175	88.52181
2310002L13Rik	109.0717441	105.9319	105.4974	97.36040106	98.52966	83.05372
2310003C23Rik	586.7608231	624.5067	550.9913	532.771348	567.2215	500.1157
2310003F16Rik	1204.95385	1150.873	973.0051	883.5879142	1104.898	841.395
2310003H01Rik	590.7866931	548.403	635.1603	511.7870881	560.8679	464.4301
2310003L06Rik	93.75615407	92.50004	89.24087	95.99920381	86.41705	92.62761
2310003L22Rik	281.3911408	256.1458	239.8404	155.8827564	163.4743	179.8911
2310004I24Rik	145.8645463	135.7521	156.4683	151.860698	158.8827	145.3502
2310005E10Rik	2814.402857	2709.043	2746.515	2710.738598	2481.572	2574.129
2310005E17Rik	88.19324681	87.61141	89.07214	94.35242237	94.69877	91.12703
2310005G13Rik	111.7174392	95.71491	101.2007	84.97333869	95.84235	91.32976
2310005N01Rik	173.4866042	169.9643	166.3295	145.7251861	127.2886	144.4982
2310005N03Rik	211.6162374	193.1707	217.0352	224.046734	187.9628	224.8945
2310006M14Rik	112.3761681	101.682	96.3947	87.13232358	98.18529	93.74245
2310007A19Rik	117.0932008	123.4787	111.1021	139.7158766	157.8384	117.3301
2310007B03Rik	108.8909133	97.17867	113.9001	122.5621742	114.2122	114.3741
2310007D09Rik	407.3624519	349.0107	467.0863	173.3818641	180.8301	160.6431
2310007F04Rik	101.4581429	99.97159	100.0826	94.25625902	101.0285	93.92397
2310007F21Rik	1282.703271	1221.852	1347.875	1475.203078	1412.803	1542.572
2310007H09Rik	352.8519486	290.8853	333.1439	309.1308909	262.7093	306.935
2310007L24Rik	113.2997903	100.7231	99.65096	190.0874718	170.1013	180.1783
2310008H04Rik	103.1671278	97.83155	105.5924	98.16436071	107.5482	95.48749
2310008H09Rik	487.0878845	472.8866	502.9298	391.9935849	404.9987	380.3088
2310008M10Rik	5751.540897	5858.345	5482.488	4639.353227	4566.207	5029.478
2310009B15Rik	1033.73716	987.2402	1083.716	955.0090981	894.9379	1018.297
2310009E04Rik	109.1534854	107.6369	98.3352	119.3024673	124.9057	107.0332
2310010M20Rik	96.77253455	95.37	92.21799	93.97309104	89.92283	85.343
2310011J03Rik	147.7934977	163.4128	132.672	139.4838364	128.2133	146.4982
2310014G06Rik	1103.866263	950.7028	994.9961	801.9271273	736.3275	1030.09
2310014H01Rik	2045.606552	1854.68	1750.951	1454.881786	1581.941	1622.75
2310014L17Rik	106.9474232	107.6513	103.2266	92.66587596	94.29903	94.76154
2310015A05Rik	103.9177898	105.3559	102.8297	104.6895949	112.3072	102.3862
2310015B20Rik	95.25008028	89.42037	95.21643	99.96411866	89.94549	96.49399
2310015D24Rik	95.82036804	92.17914	93.56313	104.1902149	102.5583	91.76312
2310016C08Rik	304.7570404	303.2883	297.6287	320.742274	292.2304	371.1685
2310016C16Rik	1927.462531	1807.757	1601.018	1277.599501	1228.6	1125.669
2310016E02Rik	4610.481976	4379.044	4711.86	3716.393321	3902.233	3784.472
2310016G11Rik	114.0382375	100.486	100.5203	89.44154121	97.52473	99.48956
2310016M24Rik	3850.950578	3235.012	3552.758	3620.755206	3600.835	3652.871
2310021H06Rik	101.9331684	88.03809	92.23376	102.2663897	90.03517	98.41402
2310022A10Rik	104.4938021	101.3973	95.782	101.4665867	105.3112	91.95252
2310022B05Rik	1038.246973	922.6974	907.3395	752.7214589	991.5814	666.45
2310022K01Rik	152.0544717	150.8407	153.7804	134.0809413	139.8443	128.7692
2310022M17Rik	248.8881981	241.2525	197.4433	211.3525105	229.1882	236.3613
2310028O11Rik	119.0061774	102.9706	106.7923	101.3621035	111.9371	111.3348
2310030G06Rik	100.539043	94.34485	100.5443	103.0890838	90.94944	101.3183
2310030N02Rik	100.7753367	87.46961	90.75458	100.3303802	91.87942	93.00223
2310033E01Rik	105.5569792	109.5205	103.3264	95.80408423	97.62858	99.28521
2310033K02Rik	109.4340465	110.9669	104.8141	108.9502973	103.9028	121.4417
2310033P09Rik	357.2473019	367.0573	348.6406	288.6887629	285.556	292.7939
2310034C09Rik	96.61939614	94.62688	98.93735	92.60502184	89.52816	95.9938
2310034G01Rik	106.2996977	90.29073	97.07545	79.38306673	84.32718	90.53115
2310035C23Rik	178.2789823	146.0108	169.2809	177.9803708	162.8308	165.1387
2310035K24Rik	332.3900377	260.8388	327.0029	284.9358995	269.9757	255.0838
2310036I02Rik	141.9287247	138.6021	145.7334	148.7731479	141.8736	156.1738
2310036O22Rik	4210.602831	4200.87	4234.518	3880.720892	3956.697	3817.816
2310037I24Rik	547.5299565	548.9844	530.6299	415.3829167	434.4303	424.7161
2310039D24Rik	93.74864084	96.03133	91.78172	93.40887305	96.60878	90.52359
2310039E09Rik	90.85794919	90.77339	88.37944	95.38349545	104.968	92.31596
2310039H08Rik	2224.796502	1956.282	1978.337	1975.751728	1786.094	1854.68
2310040A07Rik	121.1553621	115.532	110.6802	91.87667846	92.49567	100.2042
2310040C09Rik	178.7393495	153.2738	161.7761	117.4368967	128.6634	130.0167
2310040G24Rik	113.5917648	111.2651	108.926	107.0448247	100.5755	99.06995
2310042D19Rik	106.1647335	103.6781	105.6565	99.79249548	105.6495	100.7537
2310042E22Rik	108.9206558	96.54567	96.08376	103.5480707	95.51675	95.29423
2310043J07Rik	105.1604596	100.0698	103.7777	107.0215612	98.39944	98.81224
2310043L02Rik	101.033333	87.67275	90.41082	84.29856256	93.93583	91.74994
2310043N10Rik	146.5643274	136.5049	121.8326	144.2518412	178.2528	139.493
2310044G17Rik	430.4996496	389.5427	444.9561	489.5019558	443.5264	458.4928
2310044H10Rik	1402.379	1394.906	1323.525	1658.902313	1536.362	1557.597
2310045A20Rik	337.2468401	316.9806	279.4505	234.4198303	212.9721	219
2310045N01Rik	243.7987132	245.5462	242.8724	238.0192465	264.0344	212.8058
2310046A06Rik	92.59228151	89.89204	89.59277	98.41207804	88.86273	92.48401
2310046K01Rik	145.825077	128.7588	129.1372	194.3067586	197.974	160.0806
2310046O06Rik	127.468983	113.8005	111.6322	112.3657669	103.9148	103.1448
2310047A01Rik	1707.022936	1505.777	1513.144	1718.366008	1783.007	1383.475
2310047B19Rik	257.8496448	259.8212	240.0055	270.34611	247.2052	257.0076
2310047C04Rik	169.2805197	160.7174	173.0683	171.9003517	189.0102	166.5354
2310047D07Rik	91.53518857	90.42773	92.95096	95.09670276	95.95197	91.33968
2310047D13Rik	302.3502937	296.1819	299.9895	217.6504403	203.9277	246.2439
2310047M10Rik	431.6811814	397.8343	453.3505	469.3543	541.3169	429.4598
2310047M15Rik	88.25174329	90.44975	86.35099	89.5232087	88.20186	88.11287
2310047O13Rik	104.6528613	94.05534	92.28889	104.382746	101.5112	92.92763
2310051E17Rik	118.2516197	114.7247	93.7082	104.9816354	118.0035	113.2412
2310051M13Rik	83.85335571	86.03195	81.9572	94.45782649	98.44702	90.78679
2310051N18Rik	146.9835617	141.2388	153.2234	141.8772016	146.9665	132.4587
2310057J16Rik	103.8461105	106.9454	101.0966	109.5343308	109.7188	109.7188
2310057J18Rik	99.48776546	94.50623	104.8044	98.11410893	97.01417	96.22022
2310057M21Rik	103.966196	91.59808	92.26924	99.79241161	90.94604	92.94428
2310057N15Rik	91.03574968	98.38938	83.98875	91.86567236	89.02213	91.90605
2310061C15Rik	108.3855231	102.6081	107.491	103.8370715	92.37006	101.4984
2310061F22Rik	531.6721991	499.4276	565.7076	439.2439872	509.7527	355.3323
2310061I04Rik	104.4404544	92.49948	92.20658	101.5659664	98.05804	89.10046
2310061N02Rik	98.5942765	86.1237	88.24322	98.85269639	90.81012	91.34856
2310065K24Rik	233.3401108	192.2498	219.0406	168.8390892	202.9929	168.1012
2310066E14Rik	140.0906702	158.279	122.3742	146.6036516	140.3542	153.3469
2310067B10Rik	402.960715	419.3476	387.9311	355.7672445	313.099	399.6338
2310076L09Rik	333.8485609	257.0975	331.3513	191.211691	221.0652	200.1198
2310079F23Rik	105.7263502	105.753	102.7172	103.3490892	94.71854	106.205
2310079G19Rik	90.44289607	81.61298	93.70537	107.185389	100.6335	96.88007
2310079N02Rik	838.0339799	735.9073	746.1808	708.4848944	624.343	681.2023
2310081J21Rik	88.96939967	92.02203	86.21644	94.06284668	94.87173	93.57079
2400001E08Rik	345.5904369	304.4947	306.6923	298.2110511	319.2432	230.2788
2400003C14Rik	917.943824	889.6578	920.335	808.872502	906.9991	766.0112
2400006N03Rik	182.5082838	172.4606	193.1707	140.5875334	146.2437	135.4049
2410001C21Rik	466.6470316	368.0804	457.1988	390.3149132	413.8231	445.9297
2410002F23Rik	291.262657	257.0577	258.049	299.8183416	286.0943	266.3895
2410002I01Rik	128.1352452	125.5552	122.8276	117.09389	109.6176	108.77
2410002O22Rik	136.1788164	136.7215	127.2533	129.0818486	126.7064	111.1564
2410003J06Rik	104.6903623	90.77171	93.75782	85.81515408	90.74049	98.2859
2410003K15Rik	376.4568507	377.5247	376.657	285.593326	260.7273	311.4213
2410003P15Rik	340.2111641	362.2887	308.5364	313.1092818	343.1167	304.4947
2410004A20Rik	111.6206173	111.262	112.3552	104.0946419	103.0755	105.4644
2410004B18Rik	110.4878163	93.0086	102.3924	95.80488982	92.96431	83.57809
2410004L22Rik	320.0509753	305.3297	315.0707	253.5141944	256.3987	216.4215
2410004N05Rik	94.10425694	96.25581	92.26967	91.80194931	91.37985	92.53326
2410005O16Rik	98.06885262	100.2748	93.09642	103.87028	101.7468	100.19
2410006H16Rik	791.7164528	789.6973	796.4023	611.4820895	605.7103	619.3135
2410008K03Rik	177.5353187	183.1533	160.9887	158.0687303	145.2048	149.6035
2410012H22Rik	557.4589619	533.406	449.1834	300.2904506	361.5396	299.9149
2410012M07Rik	107.6663598	92.74104	97.67013	100.412351	93.47141	91.56129
2410014A08Rik	262.1022782	213.6307	249.905	214.95638	232.3753	241.1125
2410015M20Rik	327.9707572	332.0717	324.9745	234.9728271	246.7174	224.0197
2410015N17Rik	357.7975752	343.1898	373.6105	241.193351	283.2624	199.9367
2410016F19Rik	201.8214534	178.9496	219	230.6018936	257.3766	219.5828
2410016O06Rik	294.0030575	286.251	293.4614	223.0662749	243.5529	217.8204
2410017P07Rik	233.5098624	208.6792	251.7533	202.540019	205.2895	172.4606
2410017P09Rik	86.58449115	88.0821	85.37852	90.72334082	90.72702	91.02524
2410018C17Rik	2515.738689	2614.025	2425.926	2712.325591	2817.936	2523.952
2410018C20Rik	95.86337937	92.75036	99.29929	94.83431244	98.47546	91.51259
2410018E23Rik	96.40394551	86.09129	83.83242	89.03805746	101.9022	94.22333
2410018G20Rik	621.5050106	552.7609	672.7167	444.1881735	499.8626	418.8624
2410018L13Rik	117.5539829	98.76033	108.4429	107.9643626	122.6542	115.1606
2410018M08Rik	135.2164525	128.5054	138.1131	95.66249431	105.3722	92.48882
2410022L05Rik	340.512136	325.6854	356.4858	298.1076503	289.4582	307.7612
2410025L10Rik	679.9752726	632.8942	707.8745	958.6342512	1056.039	926.7271
2410030I24Rik	91.0910815	92.35035	90.13863	91.23422543	91.42677	91.34898
2410042D21Rik	206.6718169	209.3896	198.1239	187.7194894	198.1015	190.1632
2410066E13Rik	146.3699951	144.2102	149.0228	147.57242	151.0085	144.6334
2410072D24Rik	101.888477	97.06535	100.4396	110.071005	96.46527	108.8242
2410075B13Rik	130.9212448	131.5957	122.1876	135.2525895	124.0691	125.1647
2410076I21Rik	94.77399703	97.76231	85.95163	100.2275978	90.65283	94.03942
2410078J06Rik	94.01747809	94.40275	93.94888	90.74070657	90.42851	91.35854
2410081M15Rik	135.0288565	135.7063	130.5423	159.5683571	134.4099	163.1953
2410088K16Rik	103.1872835	92.59456	89.89523	98.63304385	86.9006	94.85332
2410089E03Rik	96.91751907	98.4767	95.68478	105.0618131	104.5522	105.9253
2410091C18Rik	286.3499889	246.2655	260.153	227.0491297	202.2846	216.1053
2410091N08Rik	114.6615485	98.86517	103.9172	88.0201322	92.32813	101.5552
2410116G06Rik	97.72895848	89.58822	103.1128	90.35820894	93.16879	93.72125
2410124H12Rik	102.9401287	85.95462	95.48991	91.3705708	90.46009	92.58881
2410127L17Rik	121.1951844	106.5275	107.8098	110.0958557	105.1948	107.3953
2410129H14Rik	309.9572778	265.7995	280.538	387.2312054	389.4689	386.2978
2410131K14Rik	134.6795327	120.2261	117.3168	109.2300729	110.8299	129.7729
2410137M14Rik	100.5048868	101.6202	93.20274	99.67148527	91.21474	94.67896
2410146L05Rik	2133.573274	2037.321	1735.967	1533.116796	1322.541	1502.577
2410166I05Rik	274.9016099	239.4543	246.7174	249.5872302	236.0747	223.8468
2410187C16Rik	275.5399816	294.9957	239.1227	306.7731171	274.8919	297.2596
2500003M10Rik	4454.551101	4749.274	4034.167	4955.089451	4505.144	4736.415
2510002D24Rik	151.0033328	126.9552	140.0987	142.08295	133.1061	128.7142
2510003E04Rik	110.0473363	102.4442	91.52765	88.63255802	95.06203	100.1703
2510006D16Rik	2775.132814	2360.125	2531.385	2101.534759	2127.095	2083.053
2510009E07Rik	1591.555741	1588.44	1414.818	1353.235571	1390.878	1239.981
2510012J08Rik	222.8447234	194.4192	198.3718	149.3970094	159.5213	174.8021
2510022D24Rik	316.3016899	281.9647	275.5556	217.1439069	221.6479	256.6584
2510039O18Rik	154.0229365	154.5667	143.9979	142.138017	123.1723	141.9242
2510047L19Rik	94.49917685	92.20166	97.11499	86.39030817	83.14291	89.92869
2510048L02Rik	105.4847018	98.65682	109.3369	104.427885	97.82135	96.94334
2510049I19Rik	119.9425439	98.77032	133.7314	111.6538086	103.7107	104.5308
2510049J12Rik	87.54916152	84.71129	90.68192	95.06679648	96.62734	90.60541
2600009E05Rik	2611.587447	2685.237	2464.266	2492.131956	2653.114	2501.422
2600010E01Rik	104.7096042	99.53969	106.9257	98.96636761	100.4566	104.2379
2600011E07Rik	112.5620159	105.4754	116.4733	104.9628656	103.1203	113.9769
2610001J05Rik	189.2839816	175.4883	158.1478	161.5183905	169.2076	186.5715
2610002J02Rik	589.600013	610.8878	532.0179	620.3483601	544.774	612.2154
2610002M06Rik	131.9623196	118.5705	114.8088	125.5324923	128.826	102.4963
2610003J06Rik	552.2387735	542.2955	546.6036	491.153739	556.0862	459.7788
2610008E11Rik	97.65721389	101.8346	91.04848	104.4246036	99.07582	95.68275
2610014I16Rik	186.5396609	167.3667	161.4322	143.3241227	166.6682	149.0341
2610016C23Rik	97.20614041	93.9115	94.51701	97.50055174	95.19984	86.64493
2610017I09Rik	94.31974573	92.60558	90.22782	99.86969831	92.98949	93.27389
2610018G03Rik	108.2441617	98.64281	97.61388	100.6499009	94.39899	95.96538
2610019A05Rik	104.1115453	96.09044	105.7238	106.9246412	92.9515	106.4698
2610019P18Rik	118.9851645	118.9043	119.4668	98.54633594	102.9104	94.5142
2610020H08Rik	103.3873331	104.5714	102.5515	107.0784997	103.0876	112.3633
2610020O08Rik	373.8450639	354.0386	383.1055	499.9441279	514.6597	417.7681
2610021A01Rik	95.93396955	93.53664	92.42584	95.40597484	88.02103	89.91722
2610021K21Rik	120.4598278	110.4377	113.4305	118.0609087	111.4483	106.1059
2610024G14Rik	754.2917424	703.7151	783.5901	622.6435092	653.0162	508.2538
2610027C15Rik	468.1778602	496.9764	426.1722	405.3055781	415.2582	423.045
2610027L16Rik	111.1709552	110.7994	104.6991	107.2797389	97.03838	103.0452
2610028A01Rik	177.3721817	161.4322	151.2079	145.6518402	163.4128	157.4168
2610028H24Rik	103.1059342	98.88922	95.67118	100.6571582	90.29449	105.3956
2610029G23Rik	758.9797707	713.113	624.6814	524.4263628	610.3882	544.774
2610030H06Rik	102.949972	86.30249	95.15939	84.75240687	89.99972	96.68574
2610034M16Rik	114.0338255	114.0058	110.845	98.46561914	95.44629	108.2125
2610035D17Rik	99.58663894	104.7163	94.79241	322.2411066	309.4757	336.0919
2610036D13Rik	357.6721365	346.3173	370.2317	377.679841	369.4751	387.1567
2610036L11Rik	948.2647735	786.6656	884.7667	421.7070256	451.8238	477.0769
2610039C10Rik	607.7159688	620.2845	578.004	801.2138852	796.6872	860.4826
2610042L04Rik	109.1321234	99.35269	106.5791	108.9619692	111.9991	101.2098
2610044O15Rik	110.324015	95.53206	98.92747	90.97031769	96.54965	103.8321
2610101N10Rik	779.9021245	756.2537	618.4189	513.3542577	516.9922	613.7813
2610109H07Rik	101.9079025	98.57725	96.63367	102.2734484	99.1606	100.7375
2610110G12Rik	119.8662768	111.625	99.65393	102.8741006	114.7762	111.8262
2610200G18Rik	118.9578458	104.4298	105.9507	107.6700073	98.62148	99.78511
2610204K14Rik	180.0200995	161.7211	193.2408	215.4010789	195.3493	206.3875
2610204M08Rik	159.9590941	169.7553	140.3162	159.2035975	133.2282	163.6967
2610206C17Rik	89.96479573	88.94624	85.44534	93.0985795	85.02743	88.60738
2610207F23Rik	114.0434343	92.23836	108.7771	97.20712633	93.82707	100.9146
2610207I05Rik	1038.326144	1186.732	860.6295	1289.962392	1320.185	1347.875
2610208M17Rik	1084.090214	1029.433	1016.24	1011.663745	984.2406	982.5601
2610209A20Rik	112.4225271	110.0753	112.305	115.4608712	113.4277	113.9709
2610209M04Rik	118.6956294	120.5343	113.5086	104.1077288	101.5714	113.7571
2610301B20Rik	111.1378874	105.1472	110.2872	112.2634392	101.8214	107.5571
2610301F02Rik	106.1703122	103.9767	105.3689	108.1725241	115.9404	94.3605
2610301G19Rik	115.9336751	97.07104	107.2762	92.20018588	100.5305	102.5603
2610305D13Rik	196.9628251	167.4573	204.2106	126.8911257	127.8472	118.845
2610307O08Rik	114.3587723	115.0241	106.6538	133.647799	117.4035	131.8582
2610318N02Rik	103.4939911	94.60649	97.93095	98.68653739	101.7283	92.63348
2610507B11Rik	1494.227988	1399.137	1420.464	1350.243994	1298.353	1326.69
2610510H03Rik	115.3598482	90.76141	113.2132	87.21411236	92.98759	93.5084
2610510J17Rik	166.6363745	188.1964	140.3756	126.866592	118.1646	144.2366
2610524H06Rik	367.6602652	313.7195	422.8394	379.3198291	419.7426	340.1747
2610528A11Rik	95.56918483	89.35597	102.1043	98.57184251	101.4458	92.69009
2610528E23Rik	124.0580211	115.9489	132.585	136.8418915	149.191	124.9537
2610528J11Rik	90.00727676	92.09603	88.22169	110.4408311	109.7649	107.7468
2610529C04Rik	95.28144442	92.31233	98.57149	101.0299532	100.3275	102.0727
2700007P21Rik	686.2992122	618.4189	676.6244	823.7176435	858.7458	742.6642
2700008B19Rik	105.7957271	104.477	107.4708	116.3369743	119.7731	113.2927
2700023E23Rik	106.0859982	115.4721	97.05722	97.98061369	96.04825	100.243
2700029M09Rik	921.3407924	842.0737	781.9018	595.1959576	669.8824	641.1651
2700038C09Rik	584.5819174	568.9776	583.6954	542.6618233	594.0877	528.3127
2700045P11Rik	117.7103806	103.5892	103.8897	89.35145242	98.41284	98.40301
2700046A07Rik	114.420452	119.6221	109.6042	98.28872807	95.04044	98.53786
2700046G09Rik	376.7797569	390.8032	364.0254	409.3457335	441.4025	364.7983
2700049P18Rik	92.23321708	91.01971	93.96791	91.00547702	96.23985	91.98895
2700050L05Rik	198.2178034	180.5032	170.0509	193.3334736	180.8498	175.4113
2700060E02Rik	3883.243644	3934.014	3845.553	3237.404316	3310.542	3175.171
2700062C07Rik	534.102007	494.33	606.4418	459.3552896	508.6167	411.6411
2700078E11Rik	124.4770063	108.2783	111.863	119.4325703	112.0674	108.0144
2700081O15Rik	98.13441467	94.16237	102.437	90.62225673	89.32476	89.15453
2700082O15Rik	86.99606301	87.73245	86.5527	79.55158542	81.03912	78.332
2700094K13Rik	4926.173561	4383.065	5166.039	4133.673139	3657.253	4052.312
2700097O09Rik	233.2064462	205.3102	205.7446	207.9878003	213.7668	244.3712
2810001G20Rik	216.4390957	189.4341	192.0662	167.5765032	177.0523	192.0711
2810002I04Rik	106.0663931	101.3055	104.2981	101.1538044	98.12453	90.53379
2810002N01Rik	499.3446926	425.1272	575.2441	569.9370031	605.5559	516.9272
2810002O09Rik	102.2134028	97.7996	100.3352	107.9804173	99.89929	101.4911
2810003C17Rik	151.3360386	141.4302	126.2121	102.7467124	111.5434	114.7784
2810004N23Rik	118.8551798	113.0719	121.2856	121.2930287	113.5086	122.3002
2810006K23Rik	96.09851133	96.20554	93.28058	98.61682854	98.11604	105.8555
2810007J24Rik	99.16344982	86.70159	88.67193	101.2185685	91.06682	95.45152
2810008M24Rik	971.6312135	949.757	762.8615	784.0213216	829.2034	897.7727
2810021B07Rik	160.5722093	151.4837	131.5444	156.4881001	182.4805	162.2183
2810021J22Rik	124.8255048	124.3602	101.0481	125.3743029	108.8925	122.1383
2810022L02Rik	148.6616703	139.4623	123.4503	164.2398767	149.8363	152.8132
2810025M15Rik	310.0107041	335.3223	285.7433	5647.618465	5538.307	5584.6
2810030E01Rik	113.8870047	116.4468	108.1145	112.3355505	113.1402	119.2061
2810032E02Rik	227.5423863	205.6935	196.722	133.4785354	118.2785	127.6862
2810043G22Rik	101.9980811	88.84407	91.54258	103.4926583	91.60458	99.10429
2810046L04Rik	1095.646298	1171.417	1023.566	1042.249462	1010.772	1041.924
2810046O15Rik	93.93580564	89.93488	98.25313	98.09046868	96.80376	99.70757
2810048G17Rik	112.8137605	104.9398	94.57179	106.3948948	103.2475	116.8116
2810055F11Rik	94.82833251	98.44268	91.53339	90.32494676	91.3455	89.60863
2810055G20Rik	90.32735485	85.67545	89.41893	96.19913796	88.21345	91.2041
2810403A07Rik	1335.677057	1385.936	1289.917	1433.121449	1503.002	1368.068
2810405J04Rik	1380.0663	1522.249	1242.532	1061.091837	1143.741	946.0648
2810405K02Rik	590.2409122	614.3296	568.1403	374.0971248	386.3875	363.0668
2810406K13Rik	107.1740752	95.05698	94.48357	88.67228625	106.2845	89.03534
2810407C02Rik	3877.998352	3593.615	3241.83	3514.301861	4104.817	3636.191
2810407L07Rik	92.832344	92.96877	93.0086	96.63263385	98.48544	95.10531
2810408A11Rik	111.0942239	103.4706	100.2036	109.9410635	107.0787	95.51283
2810408M09Rik	150.5065159	138.544	158.2233	174.6470889	145.668	180.06
2810408P10Rik	100.3216933	96.17471	102.2333	114.4826278	105.3023	106.2413
2810409K11Rik	128.9053738	110.9356	117.0374	102.7002084	109.2772	98.77434
2810410C14Rik	147.0579242	141.1753	148.7921	132.9874903	133.1104	141.9508
2810410L24Rik	104.4279694	92.06287	92.62111	109.9486338	97.63018	104.9753
2810410M20Rik	2196.608404	2047.99	2210.009	1701.974293	1598.592	1575.699
2810416G20Rik	91.73540555	96.83629	84.0467	102.1311376	98.15929	100.3964
2810417H13Rik	154.5213672	156.7267	152.8365	147.847388	141.013	150.1704
2810422O20Rik	128.1769722	122.3505	104.3343	114.1443794	107.0017	103.3354
2810426N06Rik	107.3062358	92.83272	96.94156	102.7401112	96.49127	99.28085
2810426P10Rik	113.3904367	116.0753	111.0875	116.1694316	112.9698	115.8243
2810429I04Rik	90.14563163	85.11389	89.62823	95.66709416	88.73721	87.55127
2810432D09Rik	1509.983025	1457.009	1520.361	1174.211177	1127.797	1300.852
2810432L12Rik	122.7941961	111.6227	105.5425	120.4592544	110.1501	111.8236
2810433D01Rik	88.08288267	86.42252	90.03993	87.26708657	86.99001	87.8381
2810433K01Rik	101.0639682	96.19771	99.24691	99.27269474	95.58351	98.97607
2810439F02Rik	127.7895697	123.3312	125.8026	117.7516716	125.0859	114.6145
2810441K11Rik	348.3418459	363.8537	323.0034	355.7518651	319.4742	344.0258
2810442I21Rik	101.6119369	93.30215	85.80128	76.1175977	83.90298	83.76245
2810452K22Rik	641.737638	674.4496	590.9225	468.3036514	432.7492	477.6916
2810453I06Rik	240.0398307	258.7377	206.5657	168.5243386	157.0083	153.5363
2810455K09Rik	111.8149073	104.8691	92.8789	97.96369945	85.9949	94.5256
2810470D21Rik	107.0174196	113.4156	100.9797	110.7495842	118.5229	103.3493
2810474C18Rik	94.21595383	99.17656	89.57269	99.62589403	91.49853	104.7133
2810474O19Rik	155.0638807	120.072	154.1631	161.4640031	169.9994	185.6599
2810485I05Rik	1047.297736	1107.429	922.6974	1303.061201	1219.156	1182.032
2810488O17Rik	91.47853897	92.61777	90.64743	95.67307985	93.62396	98.04445
2900006K08Rik	105.9988436	103.7085	105.299	106.1649501	115.494	104.0895
2900009I07Rik	105.5528586	93.51903	93.15435	99.00103078	91.12887	91.30315
2900010J23Rik	101.0288538	100.3878	95.45082	101.2007679	98.16643	90.57948
2900010M23Rik	1315.874156	1018.929	1575.699	718.5820484	823.4735	662.7869
2900011O08Rik	113.2529831	100.3677	99.92358	115.8008904	107.2874	106.1022
2900016B01Rik	122.7546273	107.0707	109.2993	90.42130904	99.29781	99.87463
2900024C23Rik	164.2193346	162.2683	166.7235	168.727692	166.5753	171.4484
2900024O10Rik	408.7206005	380.7257	339.6942	305.4450422	334.727	338.0816
2900026A02Rik	104.7900717	91.80411	92.90117	93.06613965	95.50895	109.4893
2900041A11Rik	101.2375231	89.13124	89.31224	78.54575941	87.86603	85.14795
2900052P03Rik	95.39579184	99.91176	91.20114	98.14731294	102.5375	94.08771
2900054J07Rik	105.5810684	94.68398	92.03929	81.57179672	92.92609	86.75339
2900056M20Rik	102.1045553	89.02453	90.9472	78.09900181	84.54073	87.48917
2900062L11Rik	726.0765248	696.374	587.714	796.1830555	751.0146	716.1346
2900064A13Rik	105.2451977	105.5383	98.47346	114.2619765	108.0949	105.011
2900075B16Rik	95.162934	92.69266	97.95374	95.86836085	94.5105	94.30092
2900083I11Rik	96.33933779	94.05217	98.951	87.52238162	88.88157	86.45799
2900092C05Rik	91.86721438	81.55067	91.80232	92.84984102	95.44859	85.0631
2900097C17Rik	120.8527447	105.6372	107.3805	92.12112178	105.734	94.7243
3000004C01Rik	281.2977134	256.694	240.7894	144.1151917	145.5763	171.8685
3010003L21Rik	166.4917908	142.8721	151.5736	155.2599319	150.0617	136.0402
3010026O09Rik	343.1275785	294.0328	310.7714	268.7585777	282.4217	256.0007
3100002J23Rik	246.3571664	214.0955	221.5945	321.9084651	321.7043	271.4856
3110001A13Rik	128.7139357	119.0677	134.7292	135.7272451	117.3123	135.8277
3110001D03Rik	1607.005002	1404.75	1763.927	1396.978031	1583.849	1305.554
3110001I20Rik	96.97528496	88.72266	99.25835	98.83122823	93.16177	88.95735
3110001I22Rik	106.1804889	94.63409	92.52197	90.88687978	105.8289	94.36906
3110001K24Rik	107.71973	96.45435	93.41481	100.8452643	104.8373	97.1929
3110003A17Rik	104.232045	89.71994	94.00175	79.76487269	87.27545	88.42389
3110004L20Rik	144.9238805	142.3805	147.9554	158.1498716	157.4516	154.0224
3110006E14Rik	95.89314424	95.69418	96.4151	84.65401231	88.32624	81.26692
3110007F17Rik	115.485704	114.66	113.0536	151.1521504	163.6322	148.9994
3110007G05Rik	86.95084916	87.84878	86.34579	94.25259431	96.81685	88.81234
3110009E18Rik	895.5517815	937.3815	856.7385	638.0805445	666.2433	612.067
3110009E22Rik	90.76360301	91.36427	90.46865	106.6515857	108.0804	105.582
3110021A11Rik	157.4402842	134.3494	143.1583	136.4566455	165.6479	134.9273
3110021N24Rik	110.7766248	101.9224	93.65799	92.90876573	103.555	101.0966
3110023B02Rik	109.7646929	106.4294	113.4697	112.0846358	113.9709	110.5759
3110035E14Rik	107.5129585	90.2776	99.2271	92.16284561	103.9738	99.03475
3110040M04Rik	91.26270247	92.17345	90.65935	92.90939124	90.28424	92.69953
3110040N11Rik	360.3327994	296.4432	338.6873	246.3362348	272.4494	270.1593
3110043A19Rik	117.1751222	105.2636	101.9641	115.0709402	107.6134	104.4311
3110043J09Rik	99.59662213	95.55891	103.9698	99.69914946	100.1068	99.62731
3110043O21Rik	201.523305	183.2834	171.926	171.1728819	197.269	179.7762
3110049J23Rik	146.8361997	147.3063	129.7729	136.655416	131.8659	133.8093
3110052M02Rik	105.3326384	94.64999	91.01163	88.89353587	101.2354	94.57179
3110053B16Rik	105.7179053	89.43262	96.90808	85.30780763	89.97149	97.93736
3110056O03Rik	615.8819268	486.2644	599.3026	403.27092	440.8699	447.4213
3110057O12Rik	161.1681599	149.0527	135.978	138.5219805	126.0442	129.2142
3110062M04Rik	95.55936636	101.8824	89.5582	96.74659193	96.49957	97.31948
3110070M22Rik	98.16052004	93.02059	97.25793	99.99915937	94.84544	89.42586
3110079O15Rik	106.3603994	93.33675	94.76479	98.91538061	95.02772	87.24647
3110082I17Rik	175.3366978	179.3461	160.534	142.451143	126.9102	138.7703
3200001I04Rik	90.73906434	91.39705	90.38671	94.0637851	94.52464	93.91976
3200001K10Rik	132.6290882	119.331	115.2275	109.7574825	100.1045	103.4954
3200002M19Rik	121.3752818	107.184	128.095	117.22788	110.1559	108.4816
3222402P14Rik	111.5233306	98.56409	98.00938	114.7100081	107.0492	104.3302
3300001G02Rik	135.4107429	122.6542	144.3474	91.88915173	88.06182	90.58217
3300001P08Rik	4054.788808	3220.047	3950.968	4085.840122	3328.224	4200.87
3300002I08Rik	98.61528981	102.4478	95.11494	108.928551	100.495	117.729
3300005D01Rik	106.3388269	94.95464	92.48051	94.86778108	102.6383	87.4168
3321401G04Rik	110.5086029	114.0202	103.8796	104.8415597	109.8835	106.9628
3321402G02Rik	101.4855287	90.44315	88.43747	79.71129791	85.86674	89.71459
3632451O06Rik	113.176225	109.6588	109.7268	112.1008174	102.7192	106.356
381484	109.8340261	103.6714	116.3666	100.0532034	102.269	94.78441
382044	111.7961525	110.4299	100.5289	105.2059966	101.5691	102.9645
3830402I07Rik	113.1092181	105.6113	101.9771	109.5848691	117.9639	108.6931
3830403N18Rik	97.7213424	87.30712	85.51599	104.1085277	95.02126	96.82249
3830404O05Rik	94.91867037	97.04449	93.11256	94.48408726	91.79758	97.48884
3830406C13Rik	276.1815765	285.7433	267.5501	315.4314457	316.7744	304.4635
3830417A13Rik	109.2729711	102.6015	90.65101	107.7462095	103.8518	94.69521
3830431G21Rik	538.0703106	492.9809	458.6125	386.7480769	378.9073	333.7644
3930401K13Rik	186.4341813	201.6492	150.1512	130.2075278	128.7977	124.342
4121402D02Rik	382.1874576	313.6495	360.0025	266.224684	277.1017	309.3156
4430402I18Rik	107.1812263	95.80244	111.9622	104.3758386	94.02122	100.6464
4432405B04Rik	142.8250199	141.8267	139.7943	143.8478785	134.1112	163.4128
4432416J03Rik	116.7931959	124.5812	105.7105	115.3171919	122.3148	116.1985
4631416L12Rik	109.7609845	94.57407	98.89305	103.9475896	105.483	102.7623
4631422C13Rik	139.0651119	129.7873	116.1535	127.3041586	121.0719	113.5151
4631422O05Rik	96.06735231	92.84543	88.4332	98.27144736	95.1096	95.94237
4631424J17Rik	110.1378816	102.7294	103.2998	95.44833659	100.1398	102.8317
4631426J05Rik	255.8330459	259.2082	253.3196	355.3995138	349.1956	362.8005
4631427C17Rik	159.923592	165.6313	149.7045	145.7446493	124.722	147.1011
4631434O19Rik	114.4935251	111.6375	106.9168	112.0931215	113.3462	111.2176
4632401L01	104.6728656	85.50713	98.99156	86.55383314	90.11399	100.5395
4632404H12Rik	117.5956409	106.6219	105.1487	114.7265433	99.60527	111.8046
4632411B12Rik	941.4129009	961.7348	894.5341	1131.603896	989.7477	1120.766
4632415K11Rik	112.7803419	100.009	99.4464	107.7506269	91.30315	107.252
4632417K18Rik	286.7503737	267.5501	288.299	251.1833361	234.5952	233.8778
4632417N05Rik	109.0161066	91.63951	123.3174	119.8583569	135.2948	112.6111
4632419I22Rik	113.0938773	95.14745	104.1943	93.84503271	97.54393	109.17
4632427C23Rik	102.3629333	105.7891	99.28155	107.2717813	106.3243	104.946
4632428N05Rik	120.4000041	109.3316	103.5994	108.9442482	106.1964	94.55827
4632433K11Rik	118.3952126	104.9753	105.8868	106.0854494	108.7373	104.8977
4632434I11Rik	133.9525038	105.8387	131.0603	118.729591	108.5847	110.2017
4731413G05Rik	105.6375364	92.54686	98.88184	91.16010026	96.92854	92.35268
4732415M23Rik	93.24990577	94.31692	92.49698	96.00807069	91.91862	100.4209
4732418C07Rik	800.2997565	688.5248	726.8292	788.8360155	844.9891	608.6215
4732429D16Rik	96.0763507	97.46865	95.00766	135.418339	121.3412	149.9516
4732454E20Rik	116.5499502	104.2756	101.1579	98.62113168	94.78188	102.4133
4732456N10Rik	111.1724613	99.86153	96.09349	96.44019294	94.1844	99.02082
4732460K03Rik	116.3757041	106.705	98.42137	94.3275144	106.0326	101.7441
4732471D19Rik	144.8543837	137.8905	118.2888	136.6442215	131.1205	120.6777
4732473B16Rik	111.1583162	110.9652	104.5088	109.7713424	99.74668	104.9839
4732474O15Rik	90.70082995	84.92432	90.89402	96.60083454	93.06064	84.94847
4732496O08Rik	219.3988555	214.9788	224.5579	263.3085638	281.5068	237.0758
4733401H21Rik	105.6314493	94.34419	92.46818	98.54355698	87.73062	93.8584
4831426I19Rik	104.5357828	101.3958	101.2408	108.1951199	103.6329	99.04518
4831428F09Rik	89.33726016	91.26115	84.8932	91.62306888	91.7636	97.74258
4832428D23Rik	102.8453949	90.52679	90.75076	94.97928329	101.7549	88.52358
4833403I15Rik	105.3718099	86.57159	99.7816	99.83786052	94.34972	89.62435
4833405L16Rik	90.25587201	85.04443	92.92123	85.20536022	87.3672	88.86508
4833409A17Rik	127.1965895	115.6422	108.5573	116.1189914	115.5015	117.1276
4833409J19Rik	107.0883467	98.66241	90.09386	87.85533563	96.10322	97.41711
4833413D08Rik	104.1540291	103.6217	95.42976	103.7738539	102.462	104.3236
4833413E03Rik	104.0759734	106.167	102.3355	105.2359205	101.5585	105.7022
4833413O15Rik	100.3167188	90.5696	86.25085	83.42134995	92.65285	91.10067
4833417A11Rik	95.86260068	97.2823	94.76579	107.6699207	105.2648	110.4377
4833418A01Rik	123.967274	123.2948	125.0573	132.1907162	130.5068	129.841
4833420G17Rik	118.2199033	115.4603	121.3777	119.3830107	109.6684	125.4548
4833422P03Rik	100.3607303	100.5386	100.5209	98.66351859	95.87806	101.7813
4833423E24Rik	99.62923221	90.06894	109.5251	92.60229144	90.38967	95.12682
4833424O15Rik	103.7414974	97.21443	97.54439	109.3531637	97.50755	106.4431
4833426J09Rik	954.3711223	853.0139	947.8798	924.4182197	885.5378	911.6467
4833427G06Rik	91.30174539	90.93425	86.04893	102.0024187	98.66945	91.57159
4833436C18Rik	116.2535925	112.9036	112.4473	123.2952121	106.8244	120.3752
4833439L19Rik	190.7354526	205.5381	164.1916	174.819201	186.428	139.621
4833442J19Rik	131.0571451	114.1166	116.8876	105.9792676	114.5751	118.8671
4833446K15Rik	96.84152705	94.60451	99.40473	98.97269831	97.09602	98.01517
4921501E09Rik	97.77714311	92.24323	100.5528	108.5239107	103.0891	99.31494
4921504E06Rik	94.30949523	88.42596	94.38757	97.85787268	90.94267	89.38282
4921504I05Rik	100.8919914	93.87042	101.7029	100.5495517	92.88734	94.64401
4921505C17Rik	308.0987241	296.0374	321.1978	387.4565259	421.3898	354.8283
4921506M07Rik	89.18210145	87.82546	90.83913	97.67343102	98.97981	96.69604
4921507P07Rik	108.634078	96.05757	95.42324	93.03352536	106.9515	97.97491
4921509A18Rik	92.44071854	93.26569	91.92711	94.00703626	89.69571	92.83591
4921509C19Rik	113.3731733	104.3822	97.17226	102.0886203	100.3745	104.1466
4921509E07Rik	107.0129922	88.46307	100.7926	105.1232566	96.02517	97.68845
4921510H08Rik	117.0189472	102.9445	104.007	110.3471841	102.3337	101.0062
4921511C04Rik	96.77656356	92.82955	94.76625	101.410305	93.12723	96.00948
4921511C20Rik	101.8464739	87.03203	92.4848	85.93930991	98.91558	90.38429
4921511H03Rik	94.82438502	90.70082	96.27299	100.4123564	94.91216	95.04459
4921511H13Rik	110.9377428	103.3448	98.90914	118.899359	124.3795	113.8197
4921511K06Rik	109.6833218	101.4404	91.88983	94.84684134	97.37023	98.28285
4921513D11Rik	97.49287443	87.50526	84.33782	77.98037097	82.97855	88.79004
4921513D23Rik	100.0873092	102.0392	91.97429	107.8567358	98.38938	100.3613
4921515J06Rik	98.64886327	106.6918	92.45657	92.31335763	84.51826	97.81412
4921517B04Rik	105.9357456	93.36309	97.58253	93.273526	97.55887	90.18589
4921517D21Rik	95.36884574	97.10735	87.75967	110.2926508	106.0054	97.23401
4921517D22Rik	92.00807217	90.60566	93.72039	87.42804051	83.52177	91.62879
4921518A06Rik	1177.992117	1044.13	1315.822	1445.604925	1335.667	1560.412
4921520G13Rik	99.41926083	97.98099	101.1924	99.13508076	97.90312	97.34206
4921521F21Rik	6253.570224	6989.897	5538.307	6473.568221	5524.822	7444.119
4921523A10Rik	104.2407291	93.27948	99.38862	107.4428062	97.74258	103.2771
4921524L21Rik	105.3898192	91.76984	94.6152	99.66141564	91.52019	92.12874
4921525H12Rik	115.1436043	103.3222	100.3127	102.981742	91.9361	97.83129
4921525L17Rik	113.6756072	99.47452	100.8926	85.92654385	101.1808	88.09095
4921528I01Rik	98.08660502	93.82387	96.31137	99.28586312	98.93355	86.24094
4921528O07Rik	94.8544121	93.45629	90.41353	106.8369015	97.45126	101.8064
4921530D09Rik	96.12052655	92.04622	94.27789	100.6330609	90.88609	96.80101
4921530L21Rik	113.2493529	97.61576	102.6691	108.9711811	100.1564	100.6479
4921531P07Rik	102.3346274	100.2823	90.47964	116.6577823	110.0443	119.7116
4921533I20Rik	93.39834079	97.33477	89.7765	95.10203656	96.59941	93.92499
4921536K21Rik	97.2197157	93.41608	98.28082	94.14777504	94.63479	100.0933
4921537P18Rik	89.45640449	88.79945	90.41467	96.28873951	96.26705	93.3723
4921539E11Rik	99.80715962	89.1482	87.36374	99.35915733	95.42039	87.67156
4922501C03Rik	120.1001344	118.7984	114.0088	128.8477493	120.4483	119.861
4922501K12Rik	103.866995	93.009	90.68288	98.01287652	90.01127	90.59985
4922501L14Rik	103.5698216	94.97142	88.1949	124.6213434	116.4771	113.1662
4922502B01Rik	109.0550248	93.99276	98.23002	91.68015963	105.3221	96.62323
4922502D21Rik	110.2243715	96.10283	98.83226	85.98135346	93.22751	96.16497
4922505E12Rik	96.84757675	94.70615	96.25697	99.23851354	93.16225	91.92393
4922505G16Rik	106.3765988	107.3543	105.7572	101.7593848	95.70612	108.1554
4930401A09Rik	107.4189564	91.98816	97.35085	84.87993126	96.3396	90.62676
4930402E16Rik	100.8477239	94.42721	101.0603	101.5095012	92.22251	94.83194
4930402F06Rik	93.1986471	95.40112	91.31009	91.62065923	90.95228	89.49335
4930402H24Rik	140.8264311	134.4807	147.6465	135.4426302	135.6992	131.0532
4930402K13Rik	96.18568195	97.06052	94.89275	96.29714532	93.69966	91.68385
4930403C10Rik	115.0915774	102.9465	99.91644	84.34833748	91.37717	94.41824
4930403J07Rik	95.32245036	100.6914	90.27457	95.94136973	95.12295	93.83226
4930403L05Rik	98.14708609	99.13392	94.39156	101.534172	96.97109	92.39664
4930403N07Rik	91.32876122	96.08331	86.88183	85.44989774	85.74316	82.54924
4930404A10Rik	90.87476857	87.51653	88.63898	103.2345302	92.51224	97.72097
4930404H21Rik	92.01517022	94.27956	90.06071	95.81055897	89.12828	99.5693
4930404N11Rik	97.23357113	98.93006	97.10013	96.84051284	95.7724	95.339
4930405M20Rik	90.87173521	87.39149	88.75814	93.22442505	87.46466	86.40486
4930407I10Rik	107.8029356	98.55574	91.46008	81.10915418	94.0259	84.63451
4930408G06Rik	97.8226048	91.99326	84.14763	97.75862331	91.40486	93.52449
4930408O21Rik	116.6667593	109.031	117.1208	124.5039842	118.5198	113.6881
4930412D23Rik	108.5643656	98.78766	93.21166	100.769072	97.42229	88.26775
4930412F12Rik	103.3031845	90.00804	92.07642	84.63739429	91.81197	94.62015
4930412F15Rik	108.1688336	101.7254	88.93536	79.62741056	84.76905	90.6275
4930412O13Rik	108.1980387	104.8805	86.47096	93.96579632	92.713	100.9045
4930413G21Rik	84.41738582	83.76682	85.35229	86.36234527	89.11859	83.89699
4930415F15Rik	97.71108731	91.37693	93.00342	100.401578	94.59731	100.5959
4930415L06Rik	98.74194648	96.0416	98.65682	95.74613691	94.44732	103.5867
4930417G10Rik	94.6326271	92.08308	97.50092	97.45243891	97.32959	94.60165
4930417M19Rik	101.4076064	94.05251	102.5203	100.7773347	96.6095	91.34668
4930418G15Rik	101.6890448	92.31152	87.52859	104.0366614	98.9083	92.80302
4930421P05Rik	92.85174632	95.81462	90.20162	92.97326667	96.38266	89.87703
4930421P07Rik	102.4862821	90.19551	90.44906	86.55351989	98.32898	92.32382
4930422G04Rik	152.1247533	158.955	145.8069	141.523607	137.7317	145.7922
4930422I07Rik	110.2826206	106.4037	114.533	108.7319821	111.9812	105.849
4930425F17Rik	108.3919218	97.19947	93.85451	83.90034957	97.04657	87.76205
4930427A07Rik	132.6110668	130.9786	134.6902	109.2198528	110.3075	104.7995
4930428D18Rik	99.6788412	92.00978	104.536	105.0417406	92.26167	103.6479
4930428E23Rik	95.11874842	93.59085	96.96703	98.85928802	97.59692	97.10509
4930429B21Rik	119.3746626	108.8872	101.5252	103.0193305	101.9452	124.9771
4930429H19Rik	100.6712573	101.3774	100.3042	94.23343195	95.04256	90.54889
4930430A15Rik	86.57872669	86.73509	81.09279	98.58823559	90.26972	93.60365
4930430D24Rik	113.1666136	114.0088	112.7056	96.47014214	98.45294	91.54368
4930430E16Rik	100.0920827	96.1664	106.2885	100.0694158	101.3011	95.78424
4930430F08Rik	98.86010748	93.7171	97.91753	102.7469706	94.10857	95.2262
4930430J20Rik	116.6427041	107.0332	98.56379	94.9344016	105.641	103.4725
4930431B09Rik	230.519605	199.9816	207.6992	208.3133256	185.4931	198.3718
4930431J08Rik	107.9786851	96.87251	94.52477	99.96714313	107.2584	100.5742
4930431L04Rik	99.38753608	97.99178	94.66524	107.9210037	93.02478	108.2548
4930432E11Rik	103.340901	94.00993	88.14101	84.32266462	101.5442	87.70383
4930432H15Rik	98.73322726	100.2676	91.12108	99.09532573	89.63258	92.9732
4930432K09Rik	97.37135037	91.34591	97.40285	100.9898797	96.64983	91.70276
4930432K21Rik	160.9822993	140.9671	143.7349	137.0275661	139.727	112.7776
4930432M17Rik	112.3353879	98.77135	99.23347	85.63009161	89.84348	98.77527
4930432O21Rik	639.1619233	725.5136	554.9631	785.2802159	679.1903	867.4083
4930433I11Rik	102.6019782	90.81956	91.65003	108.0268314	102.8859	96.17822
4930433N12Rik	96.89571592	91.35762	96.46915	98.07827411	84.10066	96.63097
4930434E21Rik	98.98499718	100.6542	97.6492	100.1428872	103.7563	96.86678
4930435E12Rik	92.02129491	92.31103	92.04151	88.31727293	93.81733	83.11469
4930439D14Rik	89.5289024	92.36935	86.99001	94.09442616	96.14049	89.17719
4930443G12Rik	96.61315665	108.7735	84.77823	101.636317	97.16387	106.4511
4930444A02Rik	116.5262386	114.9744	91.10573	106.3886411	96.4388	99.60658
4930444G20Rik	107.7922469	94.55959	95.43739	84.76562237	93.75549	92.95908
4930444P10Rik	96.62394848	87.97915	105.5942	91.6715639	93.55427	90.09763
4930447A16Rik	113.4203171	102.9319	96.98524	85.24359144	94.49152	93.27588
4930447F04Rik	95.32899434	95.35719	95.62189	93.16076644	95.99942	87.47943
4930447J18Rik	93.88515094	96.57585	91.51068	90.72356045	84.94847	96.80423
4930448F12Rik	107.2248138	90.63374	98.36307	89.42441836	87.87451	91.27553
4930448N21Rik	101.778785	88.44327	90.95425	88.23691006	99.95365	100.942
4930449I24Rik	97.22240362	95.9404	95.7618	86.12795268	88.59568	89.54482
4930451C15Rik	102.8556686	96.07017	98.01798	115.5654132	104.2028	120.4708
4930451G09Rik	95.21820418	94.02691	90.5481	106.7791984	98.07654	101.0735
4930451I11Rik	133.7309638	114.0712	122.436	118.3179731	110.8071	107.2208
4930452B06Rik	105.9107114	112.8033	92.49852	99.8546318	86.79636	99.43892
4930453N24Rik	603.6127436	581.5132	608.6846	520.8928921	533.2238	544.1514
4930455B06Rik	95.58134934	95.74751	95.73713	92.75373139	83.70168	102.1182
4930455C21Rik	124.9767903	123.7305	112.1001	100.4450834	104.2379	91.03989
4930455F16Rik	91.39017279	88.83742	94.25075	90.72390487	95.627	86.12639
4930455F23Rik	372.2984999	366.0142	368.0804	490.6156221	493.3909	521.3611
4930456L15Rik	93.23728703	90.55212	96.2365	91.86078522	96.46814	87.56284
4930458A03Rik	107.8624946	99.88148	90.23932	87.34718563	96.69051	95.71051
4930458L03Rik	101.1632578	87.63127	91.27897	107.9916228	100.5715	98.42774
4930461P20Rik	1020.6672	1018.297	786.7834	872.7876127	742.6642	865.6464
4930465A12Rik	91.79580965	88.64845	95.25236	93.5965806	93.89451	90.44267
4930465K10Rik	104.7401234	91.58993	93.02731	88.99334902	98.1179	97.90915
4930467M19Rik	103.1630554	107.6568	95.75912	104.5067926	93.78566	109.3886
4930468A15Rik	104.8853418	101.5484	101.7658	104.7508469	96.72809	96.29928
4930470H14Rik	88.52353551	87.19276	84.40502	98.9440089	90.88209	93.65482
4930470P17Rik	100.5233449	97.35117	97.50755	97.72806136	86.9623	95.30679
4930471G03Rik	102.7801341	86.93124	94.23128	79.51972076	89.40426	85.75508
4930471M23Rik	125.2120236	103.9557	117.4855	114.085825	109.6537	100.5755
4930472D16Rik	92.17720234	91.8652	92.79968	88.53051381	85.60359	91.75563
4930473A06Rik	107.0521377	106.3896	93.68824	109.6278728	103.8749	100.5881
4930474N05Rik	90.14314294	89.4799	91.11001	100.3771356	94.19089	103.5005
4930478A21Rik	95.56263086	89.63834	101.8088	96.41691506	93.85609	96.0357
4930480E11Rik	108.1176258	92.68475	97.88575	98.52131027	98.77219	92.87421
4930481A15Rik	107.9490815	93.86593	96.40749	118.2575399	126.7845	110.1289
4930481F22Rik	109.1965168	103.4513	107.2822	105.727208	106.4719	99.075
4930481M05	101.1446732	95.96015	94.89936	92.11422471	89.22256	89.859
4930485B16Rik	107.1314409	94.75548	94.70967	101.8772494	94.70065	93.03146
4930486G11Rik	98.09902333	82.26622	91.22483	82.97625394	89.94095	92.83215
4930486L24Rik	256.4383571	261.2868	235.8042	326.4143921	362.6737	238.8194
4930487D11Rik	103.694034	94.60054	88.17284	86.71253723	92.38569	98.61738
4930488E11Rik	99.94662009	89.83724	86.92134	99.00575204	93.00997	89.43075
4930500O05Rik	105.2163029	101.8923	108.8947	96.49436171	96.27732	97.03642
4930502E18Rik	133.6852045	137.1814	126.4178	223.597623	191.802	270.6703
4930503B20Rik	107.8285338	108.5396	100.7204	96.10212688	94.81741	103.4692
4930503E14Rik	104.4890958	103.2178	99.3283	98.13733418	89.74503	93.28738
4930503E24Rik	114.5517906	100.1815	101.73	87.5737287	94.63388	98.26615
4930503H13Rik	107.9205217	95.12013	95.10295	85.01939093	99.06995	88.2036
4930503L19Rik	96.434223	97.59875	95.59451	92.32126971	94.28946	90.66404
4930504E06Rik	3105.37467	2924.98	3296.229	2904.608285	2984.013	2834.987
4930504H06Rik	99.46754877	95.64245	97.16967	104.0760204	98.1988	95.90964
4930504O13Rik	91.02146367	92.40702	84.03285	93.75686158	85.78135	86.98709
4930505D03Rik	121.8730996	105.6727	109.1435	97.58529445	96.78797	99.81373
4930505N22Rik	110.6906506	97.1279	97.97787	85.79684486	91.84945	97.13661
4930506M07Rik	108.0274568	105.7105	107.297	110.6158488	105.2466	123.5428
4930507C10Rik	110.8830259	97.32775	98.77219	104.3170662	98.24436	93.98367
4930509E16Rik	108.2695048	95.6489	95.82895	99.77077521	90.82727	93.02318
4930509G22Rik	105.3474742	89.83972	95.84805	88.19711373	99.21208	95.06109
4930511I11Rik	92.86240043	89.60677	90.40165	101.5616992	98.56181	90.85726
4930511J11Rik	329.5663929	298.0754	284.7726	1633.985156	1317.444	1693.547
4930511M06Rik	113.776718	105.1706	95.37474	87.85844996	94.34062	99.18657
4930511M11Rik	98.23124615	90.14152	83.58337	98.23132433	85.77852	95.23514
4930513O06Rik	89.40562501	89.37418	89.73821	91.24222551	88.78262	90.91769
4930515G01Rik	97.72003237	95.50938	93.91528	108.2464189	103.9684	97.9181
4930515G13Rik	117.1047914	113.4964	113.5045	121.6013109	113.958	110.1202
4930515G16Rik	96.33245439	94.98533	98.00405	90.27570469	87.1712	93.68428
4930518C23Rik	109.2140917	98.24293	94.90545	103.0614825	88.64093	101.2734
4930519B02Rik	104.6050802	90.96284	93.41637	83.83761223	81.36881	86.5888
4930519F16Rik	94.9475472	89.3009	97.91576	98.95978852	88.65325	95.91309
4930519F24Rik	98.76212561	83.008	91.07229	84.67753111	97.89835	88.62218
4930519G04Rik	111.1823875	95.77667	100.8527	96.06165038	90.09566	86.91988
4930519H02Rik	103.8424096	94.80433	88.84407	102.5728049	91.02614	97.98769
4930519N13Rik	155.3772921	137.4677	155.7285	143.2736121	140.1113	138.4305
4930519N16Rik	214.032662	198.1786	216.7114	295.2490846	253.9379	290.126
4930520P13Rik	113.0263699	105.1598	94.06296	85.96978138	96.56358	92.80341
4930521A18Rik	104.0456123	94.975	104.9212	99.12892265	92.32028	90.58879
4930522H14Rik	98.22332304	89.47636	100.9239	99.44221164	91.1442	94.32189
4930522N08Rik	93.31873985	94.88538	92.06642	92.97185405	91.54258	94.71428
4930522O17Rik	110.0567087	101.648	92.34037	85.80074459	96.08694	92.90771
4930523C11Rik	89.08354743	92.43311	86.03404	87.69182626	88.82257	86.85645
4930524B15Rik	103.0332259	109.0159	107.4037	98.55103502	100.7305	97.15656
4930524E20Rik	107.8105779	96.27194	107.1661	103.3275165	100.0894	100.7922
4930524L23Rik	96.39277562	86.9623	83.5112	95.86091001	88.79446	87.85117
4930524N10Rik	98.10032743	88.33241	84.58138	94.4637565	87.72359	101.5221
4930526A20Rik	90.25424583	90.87434	89.93815	89.04413381	88.64316	89.74503
4930526D03Rik	96.44560705	100.9226	89.24792	100.6198321	101.1183	106.9961
4930526H21Rik	99.15280256	84.63992	90.71477	108.9704159	103.9123	96.89059
4930527J03Rik	99.04000454	98.53333	99.88027	100.2315901	106.2961	91.10864
4930528A17Rik	96.72851238	96.3391	97.44373	87.10313768	85.00069	89.49897
4930528F23Rik	91.374609	90.16313	92.89386	98.37432399	96.34403	97.40285
4930528H21Rik	92.64419586	86.81635	98.78409	91.44909855	89.70323	93.50299
4930529C04Rik	96.69112383	92.52929	94.90089	100.5994802	95.00554	92.61893
4930529M08Rik	95.0900168	98.63153	92.31152	96.44162202	99.36711	100.1199
4930533C12Rik	92.28455155	87.86018	97.01976	93.23816733	98.06461	85.56668
4930534B04Rik	101.5682869	100.5989	100.4525	103.9057794	98.22125	93.24889
4930534P07Rik	93.89217911	91.98679	96.11382	89.26719778	88.31586	87.49466
4930535E21Rik	107.7645993	103.4808	109.0084	108.9502006	113.8073	111.537
4930538K18Rik	123.3746695	106.1308	111.3321	176.2978115	162.4427	162.4263
4930539E08Rik	100.0377991	99.90315	100.5094	97.76705335	103.8029	92.06051
4930542N07Rik	101.6993805	90.0723	89.18526	89.78595243	101.7416	96.03133
4930544G11Rik	112.1427879	107.9798	116.6835	114.3233655	109.8662	119.1656
4930544G21Rik	103.5100265	100.855	106.5137	118.8354568	118.2337	115.8111
4930545L08Rik	98.45325506	96.29842	94.54755	95.70903682	89.12482	89.37866
4930546H06Rik	112.312026	108.3301	109.3803	141.6383559	133.616	130.5486
4930547C10Rik	100.6184644	98.86266	99.53586	110.9701377	108.862	98.10441
4930547N16Rik	134.5095201	119.3761	118.508	123.5138552	101.2247	126.3778
4930548F15Rik	87.23677762	88.49624	86.27115	87.18366967	83.21571	88.49133
4930548H24Rik	104.6158522	98.64121	104.1506	113.0951744	104.0425	104.3612
4930549C01Rik	88.84443513	91.59972	86.3884	90.99507319	95.19231	87.10433
4930550C14Rik	274.7113192	246.1304	238.0818	211.603434	210.9475	212.9721
4930550L24Rik	101.3183233	99.14493	97.25481	98.56161988	89.32526	94.49847
4930553J12Rik	87.86005295	87.91917	88.09687	96.24748509	97.13661	92.42149
4930553M18Rik	113.0710862	99.57319	100.3964	85.80266041	95.11906	93.87981
4930555G01Rik	96.96572826	93.63767	97.55842	93.78181688	96.22246	97.74871
4930555I21Rik	102.9226037	94.97804	86.4356	86.60580535	93.63623	97.13174
4930555L11Rik	115.8640062	98.89944	105.325	97.49204649	104.0144	102.5906
4930557A04Rik	97.64450081	85.36313	86.74721	85.76217402	91.36236	97.54733
4930560E09Rik	105.4289778	95.85449	89.97694	85.07136943	89.59218	92.62495
4930562A09Rik	92.05751391	91.41199	93.01311	89.02811079	83.63961	94.71648
4930562C15Rik	97.21432421	90.67749	104.0786	90.34216339	92.72514	85.20251
4930562D19Rik	107.7103964	98.49148	93.94097	112.5895546	99.48798	107.984
4930562F07Rik	101.5587614	89.33998	90.26972	106.7852269	101.4539	95.32228
4930563E22Rik	182.7874636	189.4603	176.7303	168.6028005	163.8092	168.2517
4930563F08Rik	91.63519514	92.68346	90.89558	90.92225083	90.18388	91.96687
4930563M21Rik	96.29706185	92.58046	97.29716	92.91614287	95.50659	96.82108
4930563P21Rik	112.5643877	93.57726	104.8312	80.44100623	88.76668	88.42199
4930564B18Rik	106.9006334	97.24113	91.81583	102.0328068	93.42915	94.58961
4930564C03Rik	97.07232336	101.3468	93.12481	98.04079539	93.46936	99.62064
4930564D02Rik	96.42277228	92.19942	100.9709	98.69300393	97.20843	100.51
4930568D16Rik	116.5664245	106.1131	100.0381	102.6058646	92.73865	96.3361
4930570C03Rik	467.8484641	425.7385	496.7606	597.1419276	661.3992	573.6837
4930571C24Rik	82.17933497	81.6606	82.97487	84.34083973	83.15578	85.80998
4930572D21Rik	89.86785707	88.4995	85.70417	106.5244672	99.54234	99.13261
4930572J05Rik	269.1411232	238.286	269.582	260.1401762	215.0424	290.7026
4930573I19Rik	179.7491305	175.6437	184.46	197.0118081	193.408	201.2792
4930578C19Rik	121.3320212	103.1115	111.4678	96.89327588	87.57872	90.96928
4930578N16Rik	95.16720447	92.07687	92.39928	99.92146061	96.59998	93.68156
4930578N18Rik	99.3461079	87.9823	87.12733	79.73717506	89.41464	86.22369
4930579C12Rik	90.66023709	94.09583	87.53001	88.8477745	85.66814	92.32667
4930579C15Rik	89.29792527	92.35501	80.74388	96.17126761	90.15807	89.2075
4930579E17Rik	112.9108797	108.0195	91.66676	111.9533621	107.0869	99.21275
4930579F01Rik	99.15874535	87.90426	87.46094	96.19063846	91.95303	85.3002
4930579G22Rik	92.19924522	91.09254	93.6165	96.75104281	89.95485	100.595
4930579G24Rik	120.1617818	113.5191	119.4076	120.2427276	106.0107	115.564
4930579J09Rik	95.37674089	90.91714	97.1458	94.01655285	91.49298	102.9637
4930579K19Rik	103.7907819	89.53149	93.41242	79.20033321	84.28762	90.1682
4930583H14Rik	7702.205816	6852.053	6724.024	5172.757445	5557.235	4805.703
4930583I09Rik	94.88512748	89.61189	94.31747	90.38338047	84.60984	83.96095
4930588N13Rik	106.2051284	98.49265	88.70684	80.25194416	88.47061	88.30161
4930589O11Rik	106.0979244	91.97701	95.03352	93.66597007	94.79646	92.85097
4930590J08Rik	107.3483046	89.59148	100.2572	105.463247	93.68283	100.6573
4930594M22Rik	88.5991746	81.58213	93.11687	88.54946416	97.39519	85.75378
4930595M18Rik	113.6458107	98.1557	102.1589	95.5155202	92.29935	99.05341
4930596D02Rik	95.01552095	91.62846	95.72223	102.2151245	98.70456	91.93319
4930597A21Rik	96.75445868	97.56456	96.27025	93.72733173	92.02556	95.7448
4930597O21Rik	103.9601489	92.74722	90.49522	82.58628532	92.13506	89.77905
4930599N23Rik	111.8139431	95.79551	101.2902	92.90837985	110.0753	94.57545
4931400O07Rik	100.0335805	93.44994	100.4594	94.00799065	81.11507	94.21585
4931406B18Rik	95.9256278	94.61929	91.32702	104.3839294	102.5446	92.13811
4931406C07Rik	127.0846524	108.9359	115.8171	136.008805	134.8675	115.7598
4931406H21Rik	112.1252498	92.05555	106.2413	119.2624964	106.1686	113.5998
4931406P16Rik	1255.218855	1173.686	1046.206	1460.823998	1356.235	1335.667
4931407G18Rik	86.72526906	86.25833	87.48432	105.5219595	97.32775	110.4963
4931408A02Rik	110.0630688	108.4366	108.5847	109.1499275	106.8503	119.1851
4931408C20Rik	103.0906483	98.40259	101.4327	105.1309815	101.4153	94.66071
4931409K22Rik	110.3749619	100.4626	94.08673	87.09806587	96.60078	95.2515
4931414P19Rik	104.4767203	89.51629	94.63667	84.83291203	97.85293	89.00986
4931417E11Rik	100.4677874	87.94879	89.73149	100.340246	90.61667	94.28316
4931417G12Rik	97.47265334	92.99824	99.1974	94.62989006	93.32746	102.3978
4931419H13Rik	102.7314756	88.12853	93.55515	99.13484322	87.25032	95.42828
4931423N10Rik	97.06526958	92.68922	95.46622	96.37201139	87.41386	92.32611
4931426K16Rik	141.6927794	136.7894	137.8739	142.8203891	134.9537	128.2255
4931427P12Rik	95.74416514	93.78792	98.0229	97.67451419	94.78162	100.8964
4931428F04Rik	104.2569685	100.0661	108.799	103.6362289	98.24893	109.3726
4931428L18Rik	111.9020789	98.22433	99.01673	94.96949011	93.35979	115.831
4931429I11Rik	104.3015892	86.1622	97.68207	82.73934638	95.67967	86.57159
4931429L15Rik	97.61259348	105.5233	90.03067	91.27053747	91.12559	88.63048
4931429P17Rik	108.5559501	93.08312	98.25998	80.75700253	93.28738	93.18349
4931431F19Rik	111.8614008	96.07907	102.6081	99.59523447	103.3727	96.83973
4931432M23Rik	100.3116729	95.13032	105.8309	106.4123424	97.60873	105.0926
4931433A01Rik	93.8563118	87.26398	94.67108	102.2061704	94.04009	96.58096
4931440B09Rik	113.3466654	98.85696	101.6	100.1060226	99.38982	85.0784
4931440F15Rik	100.1080658	106.4144	94.13892	106.3639955	101.5813	104.2337
4931440L10Rik	92.76923528	95.53349	90.31745	88.36225113	85.51599	88.51225
4932408F19	103.8134655	98.2542	109.7224	97.19967388	100.8289	93.89784
4932408L24Rik	91.09023792	95.94357	86.54372	88.16529621	87.03371	86.60663
4932411E22Rik	92.19974937	85.54415	99.1659	93.54886729	95.40813	92.0047
4932411G14Rik	95.66434651	88.38732	92.13084	95.81483053	95.1384	91.1376
4932411N23Rik	98.66045576	85.40281	89.08115	92.73669501	88.67064	82.21791
4932412H11Rik	100.7208079	94.02622	104.5741	99.07268558	101.2312	103.6832
4932413F04Rik	105.7484507	91.92758	94.46696	91.83400608	103.9572	98.32701
4932414J04Rik	108.0075228	100.1132	99.5838	97.42542369	95.82523	103.1427
4932414N04Rik	92.96074878	91.20941	92.40228	97.96715235	92.28143	91.30943
4932415M13Rik	101.5898607	100.4943	97.45992	103.3323254	91.59481	100.3903
4932416K20Rik	104.1822669	85.35077	98.28318	97.53523376	96.80065	98.59834
4932417H02Rik	318.3419459	278.1801	282.9364	224.0793231	232.2416	216.6718
4932417I16Rik	263.3386909	250.2911	260.1758	280.2332534	271.8739	244.5199
4932418E24Rik	102.1819457	91.10111	89.61071	101.3253775	93.16439	93.55077
4932422M17Rik	96.745364	101.8382	91.97839	99.52909585	108.4278	90.96563
4932425I24Rik	119.2723772	122.8817	102.1847	117.7846122	122.7772	106.2108
4932429P05Rik	107.5827125	102.1019	87.52575	102.305505	102.6053	102.3503
4932430I15Rik	112.4997737	106.5005	91.79407	83.44907482	91.987	91.82759
4932431H17Rik	107.6242817	94.5644	108.5221	108.9407875	102.6191	109.1754
4932438A13Rik	116.0497524	108.0144	114.8478	104.3264599	101.4599	100.7244
4932438H23Rik	103.228251	103.8348	102.9694	102.0827702	104.6325	99.98946
4932441B19Rik	89.17562237	88.43858	90.21303	88.24489482	87.32137	89.46565
4932441K18Rik	173.1847887	171.7288	169.7553	150.1279878	142.7621	167.7512
4932443I19Rik	106.1512652	92.58735	95.14433	103.4953879	99.19638	91.51752
4932702K14Rik	102.5588228	101.85	100.3745	96.46762934	97.5802	101.9461
4933400A11Rik	103.7785388	94.31602	88.60631	94.20482258	87.97225	100.7547
4933400C05Rik	86.49700895	84.48544	86.06853	88.326999	95.90872	86.78012
4933400N17Rik	118.4931916	105.5777	103.281	107.3045361	110.5422	104.4283
4933401B06Rik	108.0216155	96.42281	93.97846	96.3767592	90.9983	96.35754
4933401F05Rik	107.0924198	95.35605	94.04009	99.86232424	92.15688	91.86227
4933402D24Rik	87.17677367	84.84255	89.80463	93.4527242	90.99621	96.22401
4933402E13Rik	95.53182774	89.02383	102.3616	100.9008457	98.77465	103.3669
4933402J07Rik	96.08389517	95.76327	93.69403	92.98192764	103.705	88.61174
4933402J24Rik	101.3125818	91.26425	87.31153	83.64459256	94.17232	90.07294
4933402N03Rik	99.96116325	86.92444	89.85986	96.93513772	91.44529	87.17985
4933402P03Rik	112.1450919	92.4058	105.2636	82.52835683	89.29457	92.49194
4933403F05Rik	103.7773386	92.006	91.52732	107.8025933	96.12951	102.5214
4933403G14Rik	179.9146912	160.8803	157.3042	167.8462137	140.982	168.313
4933403O03Rik	92.00859629	92.53603	91.79107	98.32197379	99.58994	97.38518
4933403O08Rik	106.0334159	98.3399	89.18336	99.13783335	91.9725	90.71161
4933404G15Rik	102.5981388	89.72258	91.72529	106.0201929	104.0278	91.33863
4933404M02Rik	112.6333474	105.6658	92.86421	113.1722541	116.1159	110.6098
4933405L10Rik	94.21106207	95.82233	92.91712	94.94289957	98.757	91.44859
4933405O20Rik	96.46772657	93.09978	100.1606	98.83241914	102.7294	95.26833
4933406B17Rik	105.6430408	91.63855	95.19432	105.2088145	102.1598	91.71148
4933406J08Rik	107.7573789	99.03159	91.54055	105.3230256	95.99245	98.08929
4933406M09Rik	106.5904661	91.39211	97.11631	103.4629741	94.31713	96.33704
4933407C03Rik	676.0671905	627.8254	567.8196	471.4386327	426.1722	442.5612
4933407H18Rik	118.1908239	99.88914	108.4366	89.41137845	99.25244	97.69541
4933407I18Rik	117.9734489	99.30439	108.6382	84.79223043	92.9223	93.85088
4933407P14Rik	108.8600136	94.1371	114.8038	102.5270227	103.8308	95.49454
4933408B17Rik	105.3876871	90.98624	94.77241	90.59160337	96.63445	102.9131
4933409G03Rik	116.3788676	100.8177	105.0018	96.6863219	90.52827	87.63837
4933409L06Rik	101.0888191	102.5683	99.94983	98.00431876	93.47434	102.8644
4933411B03Rik	88.93247685	87.73794	90.42656	91.513555	93.23969	90.09566
4933411G06Rik	103.2393194	92.15548	89.81641	87.58817905	95.74959	97.18227
4933411G11Rik	113.5575411	100.7197	100.1102	108.6325528	96.924	103.2563
4933411K16Rik	115.8066995	98.89013	105.2333	94.73891564	105.4176	103.2653
4933411K20Rik	687.3838217	618.6355	597.0233	692.789039	577.4933	699.1288
4933412A08Rik	109.1477163	91.94356	100.4426	83.13448134	94.27487	88.84676
4933412E14Rik	100.6242903	98.73705	91.1405	101.5372972	99.11212	98.28907
4933412E24Rik	95.4090378	88.50658	96.43835	104.8643365	98.52423	97.05447
4933413A10	92.30870088	98.95438	85.97394	93.40291309	90.81956	96.30087
4933413B09Rik	112.4887106	93.77287	104.5022	88.01539713	94.36976	99.50314
4933413J09Rik	99.67280383	99.03343	100.6479	92.69038807	95.35442	90.33856
4933413N12Rik	90.12212307	88.81384	85.88271	97.07565218	85.71821	93.16586
4933415F23Rik	111.7465624	98.64732	98.97981	94.1899422	89.87437	83.69212
4933416C03Rik	106.283256	98.0263	114.8982	112.3024333	115.7692	105.4089
4933416I08Rik	92.72088172	95.37407	90.38	90.61056575	96.0444	85.48193
4933417A18Rik	95.27630932	93.51158	94.35333	95.15619545	101.5981	95.21573
4933417E01Rik	132.3278438	144.0647	121.0367	199.6209639	197.8786	202.0357
4933417G07Rik	109.9972575	100.5693	93.31428	87.39644754	91.34943	101.1601
4933421E11Rik	385.4137098	411.278	335.8243	547.3463616	562.4569	458.3791
4933421I07Rik	104.0496123	85.88133	97.5188	87.23290851	91.666	100.4833
4933422H20Rik	107.4959138	110.2067	105.1472	107.9221032	109.3583	103.1928
4933424B01Rik	161.3396456	153.7625	158.949	149.4798562	154.5415	138.8766
4933424G06Rik	109.9774941	98.70629	95.79219	98.47811598	89.90488	91.56355
4933425B16Rik	100.0076595	87.12376	89.74277	97.92262991	90.18232	90.2625
4933425L06Rik	87.34330961	83.79511	85.51487	95.08750253	90.1805	85.03995
4933425M15Rik	102.7341043	102.4743	96.66985	92.20908724	85.00452	86.97133
4933425O20Rik	95.53222111	87.97525	92.29359	94.96556926	90.25874	94.36619
4933426G20Rik	97.65410015	90.11328	82.01398	87.59640197	90.10808	85.37977
4933426I21Rik	95.75169951	94.99567	90.61349	103.3760766	95.34551	97.45749
4933426M11Rik	206.5132009	175.9237	188.081	159.8220754	189.9111	162.1315
4933427D06Rik	95.65323385	92.71701	92.70128	97.60868744	92.12743	89.91902
4933427D14Rik	127.0514369	115.5092	130.7727	140.0596969	137.8073	123.413
4933427E11Rik	95.6382585	99.38341	92.21524	108.8576771	101.6503	112.7434
4933427G23Rik	294.7042321	274.0321	316.369	274.9628212	307.9213	233.6142
4933428G20Rik	296.8498726	285.9832	237.2509	240.9464667	217.058	265.6465
4933428L19Rik	102.6351998	102.5058	103.1103	98.97211388	99.1974	99.08019
4933428M09Rik	99.79574336	89.5971	86.89465	106.948881	96.91335	100.1644
4933429E10Rik	101.8161302	102.0409	95.90964	114.0773915	118.6152	103.1655
4933429F08Rik	109.5542556	94.13554	99.61443	108.5966929	104.665	95.44922
4933430H15Rik	90.17844349	91.59045	89.07018	99.83469975	95.71367	100.9094
4933430I17Rik	100.3306227	92.44733	84.99037	104.1107906	101.2419	90.60602
4933431K14Rik	166.1188894	155.3514	137.4534	133.5076495	142.9532	151.1262
4933432B09Rik	95.42368487	96.52708	96.81943	94.88559607	98.01134	97.15778
4933433C11Rik	92.39770598	90.07719	95.02944	92.01057296	97.24633	87.08473
4933433P14Rik	160.6265034	136.4948	146.629	135.2537661	140.9105	130.0526
4933434E20Rik	1142.298497	1025.74	987.7004	882.4765134	1033.795	910.0499
4933434I06Rik	88.55283122	87.94524	89.45869	96.39482809	94.38609	95.4622
4933434I20Rik	97.65242075	81.66855	91.03267	103.5315788	89.73539	101.0452
4933436I01Rik	99.37539231	94.28553	98.34795	100.737445	92.36298	93.26878
4933437F05Rik	89.80149332	82.37695	97.52851	90.02877555	97.54354	82.81725
4933439C20Rik	600.8914097	619.7953	565.0366	1001.733836	1050.368	1021.542
4933439F18Rik	98.57846899	98.78044	92.30825	110.5777932	104.9766	98.78825
4933439G19Rik	93.9263865	90.82117	97.34797	95.54433218	95.37407	92.79918
4933440H19Rik	98.49651471	94.2625	99.95198	106.2021137	97.52184	100.5519
4933440N22Rik	108.6823811	95.61217	95.95378	87.43376511	99.12309	93.46864
4Cytl1	95.58099181	95.43971	98.30919	98.5837187	97.25481	100.2142
5031408O05Rik	90.50396056	87.56728	87.86944	101.5262902	93.51648	95.83655
5031409G23	99.70421094	97.71305	102.0312	96.91795833	103.6752	90.48716
5031414D18Rik	110.5474647	95.76144	102.2542	109.131324	100.6491	100.4503
5031439G07Rik	179.7831355	168.3025	148.5872	110.5936169	118.9967	124.6096
5033411B22Rik	106.511944	91.15985	96.58044	85.41050359	94.5997	93.53536
5033411D12Rik	103.5058012	101.0678	99.57224	105.1298609	96.76869	99.30523
5033413D22Rik	97.96173677	93.72986	99.43015	88.59878913	88.48579	96.82506
5033414D02Rik	2007.186906	2032.244	1755.308	1672.684179	1700.519	1551.388
5033414K04Rik	284.1823693	264.1171	238.4679	505.8713776	528.5828	403.6008
5033425G24Rik	101.3307025	93.92397	84.68375	84.67986006	89.20266	97.323
5033428B15Rik	86.4114326	84.64184	88.47208	88.38833915	88.2814	85.79822
5033430I15Rik	292.8363369	260.153	257.7368	226.8611844	262.9305	236.7802
5133400G04Rik	972.3118473	803.0569	910.7613	646.8600913	795.1444	629.7045
5133400J02Rik	116.0720826	100.3302	104.261	96.55975886	108.9129	103.7808
5133401N09Rik	234.9897904	245.1944	198.2302	229.1767853	253.6161	191.9322
5330401P04Rik	150.2603432	146.7836	154.2432	166.5147941	163.7866	164.162
5330408N05Rik	95.48952898	92.45657	98.84412	97.10438935	95.77885	98.757
5330417C22Rik	133.427591	126.48	108.7024	105.4006182	111.9655	120.2021
5330421F07Rik	101.2596994	93.96744	101.0145	107.2399494	102.2827	101.6026
5330426L24Rik	97.8342951	103.0872	92.91092	84.44427509	83.6698	82.64204
5330426P16Rik	112.4368674	96.12719	102.0565	90.51814859	99.95901	99.42674
5330427M13Rik	100.4170355	99.9427	101.2296	106.0015305	104.477	107.8831
5330431N19Rik	793.1108545	801.0489	787.8442	540.1356955	575.2441	506.8466
5330432B20Rik	106.4330925	95.19817	93.03193	103.1787379	97.36136	98.79016
5330437I02Rik	105.1764838	89.18526	96.82249	101.6269249	96.23816	91.03267
5330439B14Rik	93.01845872	90.87154	89.43939	93.03047996	85.53255	87.97525
5330439C02Rik	97.04687852	91.22598	96.89381	98.71605426	91.10516	93.0066
5330439J01Rik	157.7082664	143.8614	161.847	168.3765803	143.473	170.5601
5430405C01Rik	202.31907	219	186.3196	173.5721833	153.6118	194.1172
5430407P10Rik	104.7792921	100.25	106.3528	99.0753399	105.3323	99.58759
5430409I15Rik	102.9990637	84.83672	96.71169	88.45410249	83.5295	93.67664
5430411C19Rik	165.4861956	139.224	152.4656	144.274495	156.6918	161.1039
5430411K18Rik	114.772598	116.1602	101.0128	110.3485987	102.7138	103.6254
5430414B19Rik	96.43383864	101.8848	91.30769	101.0969903	100.9727	101.5618
5430416O09Rik	103.4357923	102.1661	101.7876	96.23083373	100.5032	98.53333
5430420C16Rik	99.43362751	101.3879	94.67437	92.49057326	92.88152	98.41894
5430427G11Rik	98.32702948	90.62328	82.6901	82.64169874	95.67477	86.3614
5430427O19Rik	115.05918	112.5093	110.5263	108.7279656	97.52552	102.8306
5430432N15Rik	136.7133845	116.452	125.3297	119.9610258	116.0538	105.0018
5430433E21Rik	112.52603	99.21072	99.13013	90.07569653	96.11697	96.6371
5430433G21Rik	107.1635729	108.6615	99.06892	134.3551742	125.3666	125.2144
5430433J05Rik	98.91652061	86.55434	87.79809	79.24452865	87.42829	87.12488
5430435G22Rik	242.7116012	209.9037	268.6727	305.0403327	330.4408	300.4814
5430437P03Rik	978.9443753	980.5161	949.757	844.7269325	695.5261	879.9437
5530400B04Rik	100.906847	89.11551	89.34126	100.9695031	92.12302	93.93636
5530401A14Rik	104.3502721	93.9166	90.62997	96.9268728	89.07018	89.53973
5530401N06Rik	94.27945189	95.87055	93.00591	93.6878033	90.66312	97.02805
5630401D24Rik	257.308561	241.5389	273.9449	216.1742925	206.9792	218.7731
5730403B10Rik	166.4054529	157.5401	175.8313	131.9044568	130.6991	133.5541
5730403I07Rik	91.68484153	93.45018	90.22832	96.9849566	94.07133	96.93921
5730403M16Rik	183.2880277	161.0104	162.0571	128.0785331	134.4368	147.6838
5730405N03Rik	112.7329491	97.43967	101.2659	91.36121656	93.35549	89.67467
5730406M06Rik	555.1960041	588.8396	393.0411	800.7365749	691.3737	784.1664
5730408A14Rik	94.82366537	94.29855	95.66817	98.68520706	94.79241	102.9104
5730409E04Rik	104.6181902	112.1375	97.45126	98.45140581	97.86933	99.36509
5730409G15Rik	205.6589054	183.2994	200.1492	172.9097613	186.079	179.6092
5730410E15Rik	275.3003849	241.9464	243.3041	585.8876299	633.2299	657.314
5730410I19Rik	200.6513493	215.6143	180.0281	173.2509438	150.2148	172.9093
5730419I09Rik	282.2388253	302.0273	254.4885	228.9354235	199.4805	274.0321
5730427N09Rik	4937.538403	4658.608	4073.576	4779.376911	4331.883	4475.211
5730437N04Rik	3382.871831	3063.128	3714.01	3567.00685	3398.709	3626.462
5730442P18Rik	105.5334585	93.89381	92.12178	88.45931372	92.76666	98.08742
5730449L18Rik	523.5174885	477.5882	448.2681	479.1512719	465.0594	463.5981
5730453I16Rik	1061.09256	893.6851	1198.567	1027.337073	872.4354	1043.614
5730455O13Rik	194.8271905	158.4501	186.1076	199.9068783	185.0907	183.2834
5730455P16Rik	361.2531057	383.3401	340.3829	334.0344951	332.5008	336.6933
5730469M10Rik	2438.852175	2419.488	2466.431	3145.423813	2870.924	3323.945
5730470L24Rik	104.0475687	92.64614	91.36509	101.3312059	87.63682	99.08908
5730472N09Rik	341.85317	323.2542	339.4085	309.8539229	277.5624	300.335
5730488B01Rik	99.40961566	98.02512	94.6747	103.2769076	91.2817	99.0296
5730494M16Rik	225.5930723	186.0071	211.6282	160.461014	160.0696	193.3804
5730494N06Rik	259.7974259	210.5981	248.8614	228.7242001	195.3065	226.1701
5730507A09Rik	99.58554052	94.24728	95.10056	108.3432427	94.02878	108.1935
5730507C01Rik	93.83687225	96.30596	91.68385	92.2222315	97.94624	86.80885
5730508B09Rik	107.4946126	100.5623	89.54513	101.2308926	93.5257	93.01535
5730522E02Rik	102.5395834	97.03838	92.08873	100.83511	101.3923	95.58391
5730528L13Rik	102.4911923	107.6295	97.6981	94.89691462	94.72079	92.17738
5730536A07Rik	106.081207	95.14865	92.45913	108.0311185	97.22722	102.6862
5730557B15Rik	103.1497891	98.7293	108.0754	96.76595924	92.12639	91.74063
5730577I03Rik	96.89028493	100.6588	93.44812	92.89966281	93.02402	89.94059
5730588L14Rik	96.91899159	100.612	93.55243	97.61960167	98.45714	97.11087
5730589K01Rik	194.4940372	186.2072	190.8083	186.5668943	169.43	178.5292
5730590G19Rik	120.6629139	111.3012	101.3819	89.44665762	100.4129	96.61266
5730593F17Rik	212.7897361	211.517	214.7792	412.3023421	416.5385	395.4853
5730596K20Rik	176.944519	168.1262	180.7713	171.6750002	163.5292	191.5503
5730598B06	112.4437492	94.77702	103.4188	88.04584591	98.32528	95.61469
5730601F06Rik	172.8302758	161.4739	144.1816	152.0498009	140.5851	139.6014
5830403L16Rik	102.814398	103.6667	102.3084	96.35010965	100.5959	92.42885
5830404H04Rik	252.4013229	232.4114	265.2711	210.1705672	209.1498	225.551
5830405N20Rik	103.6423696	102.0435	98.86127	107.1892799	96.96794	100.5528
5830409B07Rik	118.6023591	117.0079	120.5963	143.4436733	146.46	140.9105
5830411G16Rik	943.1727467	918.2362	910.0499	1232.182911	1221.262	1076.838
5830411N06Rik	107.9316875	98.0549	92.82551	108.4154237	101.3583	98.42189
5830415F09Rik	172.8929272	172.9196	173.4486	183.7990984	180.7713	181.2185
5830415L20Rik	152.7336595	129.0238	140.1879	111.5523426	132.258	113.4601
5830416P10Rik	100.8310094	92.4791	85.24785	83.20138512	93.3045	89.9645
5830417I10Rik	284.526836	245.3294	306.2095	353.8623315	351.478	300.5942
5830418K08Rik	97.58766321	96.50701	92.66106	105.1088866	96.58355	97.10359
5830427D03Rik	107.8458744	113.8033	102.2517	100.4028743	95.18983	105.9541
5830431A10Rik	96.06696808	89.31081	96.90948	100.2516745	92.09075	94.88504
5830433I10Rik	110.0676867	94.88856	99.11916	82.56754936	96.21445	85.65839
5830433M19Rik	94.7572023	97.04297	92.7906	96.89785267	92.5074	98.33159
5830434P21Rik	1247.164123	1217.394	1281.135	1404.538586	1438.656	1375.152
5830443L24Rik	110.9408915	97.85293	97.69392	80.555129	88.45177	88.98828
5830454E08Rik	139.6623311	120.3667	126.6303	128.3555886	119.9228	116.6017
5830457O10Rik	444.7089442	432.6392	429.4035	352.1797722	343.4114	305.5603
5830468F06Rik	101.5369464	89.77278	89.19847	92.956445	97.96262	88.26337
5830477G23Rik	91.70524218	91.67085	92.04852	89.33866279	86.47903	92.49921
5830482F20Rik	109.1292641	92.92446	100.0739	105.8548294	91.22511	103.8366
5830483C08Rik	102.7324085	92.79607	88.88926	108.611128	99.28962	100.8512
5832418A03	97.55318852	97.59142	97.84354	92.88473577	98.73933	87.343
5930416I19Rik	1380.403625	1242.532	1433.301	1224.734694	1342.171	942.0376
5930434B04Rik	233.9760093	241.3476	200.164	191.478179	185.6008	216.3234
6030405A18Rik	92.65082233	82.5136	100.1744	87.90250069	91.41489	90.39595
6030408B16Rik	439.0805617	399.5497	428.9932	218.5374998	236.9273	187.9369
6030408C04Rik	109.8788007	111.7159	111.9171	104.4723258	110.2188	99.07774
6030419C18Rik	114.7362151	99.69122	103.2232	101.5163606	97.45992	89.60717
6030422M01Rik	103.0070234	93.35402	88.20842	93.13569312	88.73539	97.8497
6030429G01Rik	115.1621402	111.7566	115.319	107.5703877	112.1854	110.305
6030446N20Rik	110.9091549	100.2082	96.35014	117.7958126	106.8696	110.1961
6030448M23Rik	140.4569034	139.7943	141.5926	126.873829	131.9724	122.2026
6030452D12Rik	88.30458929	83.84445	93.06216	94.06154388	85.39011	103.0498
6030458C11Rik	94.47400924	92.01916	97.24707	93.1045306	93.00536	93.5173
6030468B19Rik	92.38425367	88.04463	91.03693	98.75102357	92.19711	91.97987
6030498E09Rik	94.11521554	88.77585	93.66108	96.52567903	95.46599	84.56058
6130401L20Rik	97.29291626	92.46034	97.96452	100.7771095	94.76054	94.36491
620807	88.48623156	80.66774	93.80856	93.61419323	96.69209	96.93238
6230409E13Rik	97.75433976	95.29714	100.5408	96.19984771	95.08713	97.63659
6230416J20Rik	109.7334954	118.3324	101.5042	97.10984017	98.60726	95.93951
6230424H07Rik	104.6598736	90.04597	94.42982	85.0963414	90.95488	96.48817
6230427J02Rik	111.3196484	115.9617	95.22742	107.6624316	96.48402	102.8939
6330403A02Rik	101.4904564	94.82771	101.9057	105.4709377	103.6761	95.96015
6330403K07Rik	403.9731103	354.8283	359.6102	273.7477156	328.0056	274.9828
6330405D24Rik	115.029488	102.5034	100.668	94.88738306	94.40327	95.6911
6330406I15Rik	130.3790757	130.3961	130.8012	122.328195	122.8526	118.0711
6330407J23Rik	93.71994417	92.66064	95.09492	99.9893543	95.58266	101.345
6330409N04Rik	114.4657138	109.7765	112.1087	113.7966885	108.4386	101.2578
6330411D24Rik	104.4870912	89.094	95.07724	81.06474537	85.62813	92.93446
6330416G13Rik	144.2493599	148.4601	135.9694	146.9485534	141.7713	162.1659
6330416L07Rik	106.3932232	100.3091	87.85049	99.76092026	90.23398	98.09591
6330416L11Rik	89.21934872	87.72867	91.01054	93.61708848	90.15096	94.22661
6330417G02Rik	96.86379339	87.60789	100.157	98.51602359	92.35579	91.3829
6330419J24Rik	105.7878404	108.2598	103.6722	115.1008062	117.0702	113.5191
6330439K17Rik	116.3209164	100.764	111.3012	113.5212817	108.2708	100.9181
6330442E10Rik	248.9293007	257.2222	233.6142	225.8179868	222.2427	198.9223
6330500D04Rik	120.4387592	102.9623	109.3257	117.3798308	137.2744	121.5521
6330503C03Rik	100.0517713	98.99689	98.28423	95.67221232	96.36472	101.5164
6330503C17Rik	100.0139284	90.97932	97.74648	101.0690608	101.345	95.14588
6330503K22Rik	155.8464356	155.2095	157.0083	188.1411973	178.1825	198.7336
6330505N24Rik	215.9881995	225.075	207.6289	177.5849906	157.3863	192.3649
6330512M04Rik	108.7472123	97.19424	95.12845	86.57236935	92.72252	97.9718
6330527O06Rik	99.71354348	87.57108	88.1862	87.97764374	89.89644	103.8933
6330534C20Rik	126.0121801	128.8464	123.6024	126.1431493	111.9111	136.5261
6330545A04Rik	107.1796489	90.03138	112.2161	94.69446528	90.07294	94.02493
6330548G22Rik	131.8957648	131.7019	128.3689	117.4162828	129.9962	112.8587
6330549D23Rik	210.0343413	176.6048	194.8472	159.2157507	137.7774	155.614
6330565B04Rik	95.34326031	98.48267	92.52499	97.05330039	103.0049	91.4286
6330569M22Rik	1385.296389	1126.932	1323.006	1338.575928	1301.915	1164.717
6330575B07Rik	104.2539159	89.52591	94.23433	92.40291222	93.69872	91.41834
6330578E17Rik	633.9381304	517.8768	603.2617	557.4803371	489.7438	537.5411
6332401O19Rik	113.557987	103.7236	97.98863	87.13386713	94.90903	97.56359
6430411K18Rik	89.43165153	84.35651	91.98396	91.97413576	101.3321	88.9002
6430502M16Rik	93.24430833	89.99721	93.86102	90.30318371	92.25397	94.52226
6430510M02Rik	544.7454322	514.6597	576.666	478.8890923	448.0303	511.3609
6430514L14Rik	123.8441196	124.9609	115.1038	133.896316	124.5246	125.2006
6430517E21Rik	118.8438624	106.0474	103.4294	119.8057453	134.8295	129.0685
6430526N21Rik	158.4711652	162.5894	154.8867	136.5659563	143.3522	130.2397
6430527G18Rik	391.7246906	327.7718	411.4108	354.9511104	358.9704	331.0989
6430531B16Rik	105.5279894	93.2858	92.72015	92.15974648	100.3992	92.14782
6430537H07Rik	105.9222567	103.3692	101.955	110.8377669	108.3322	111.9741
6430550H21Rik	198.6677713	214.8849	176.8463	305.5549523	297.2596	334.727
6430571L13Rik	113.7771853	108.4738	119.4638	122.8054261	120.3163	121.5473
6430573F11Rik	144.104517	143.1923	140.9516	138.6736404	128.5216	158.3004
6430590A10Rik	100.5988393	104.5241	97.01242	93.05543329	95.57378	90.85052
6430598A04Rik	121.6089179	104.3076	110.7614	105.4356738	91.58432	102.705
6430706D22Rik	454.1269701	460.915	396.0204	570.1850673	587.2755	521.2355
6530401D17Rik	92.23220471	87.31065	97.46442	96.88006714	98.97607	95.11038
6530401N04Rik	110.6449185	101.1095	94.56934	104.2164708	94.56722	97.47544
6530403A03Rik	103.1996482	98.32528	102.6213	98.24552885	95.20953	101.4083
6530404N21Rik	129.1470928	107.8326	119.8049	115.0327735	137.4395	115.945
6530409C15Rik	99.55836911	98.69508	94.29309	108.7956761	106.3689	96.542
6530418L21Rik	103.8091353	95.77483	107.2584	111.7012631	102.4067	103.4284
6620401K05Rik	321.7864224	330.0497	314.607	264.4917657	270.7731	250.1398
6720418B01Rik	106.9842121	93.3953	95.17742	81.55510369	92.98129	86.66142
6720456B07Rik	4253.901866	4231.25	4014.694	4038.848511	3718.645	3814.066
6720456H20Rik	241.7267667	226.9018	200.5992	363.5574115	337.6539	332.2837
6720457D02Rik	90.15228646	86.31108	88.44394	98.61848934	86.27312	95.45398
6720458F09Rik	324.3673854	278.3251	295.3283	453.4596411	369.0287	466.5743
6720460F02Rik	112.7269422	110.8608	111.4131	102.6999076	102.4833	97.17815
6720460I06Rik	106.3665243	88.35755	99.12642	85.86077957	95.87238	93.25451
6720463M24Rik	228.3849219	237.3067	220.2324	165.8811359	158.629	173.692
6720467C03Rik	653.9340452	576.844	733.2267	589.013729	611.5005	568.5109
6720475J19Rik	186.2990534	160.4472	167.9276	158.1298462	166.7676	181.5475
6720489N17Rik	106.0314893	94.01526	92.87817	86.00734864	93.73882	95.71092
6820408C15Rik	99.1426367	96.51421	102.105	107.7806093	117.5482	98.37605
7030419G21Rik	106.6328662	91.45981	96.49362	85.20990121	94.3224	93.37079
732482	311.4992641	305.07	298.7534	325.7133786	261.5943	345.882
7420416P09Rik	130.5620675	133.2442	128.3197	109.9951311	110.3561	106.2778
7420426K07Rik	104.6201487	96.2266	88.17917	86.77596802	94.22661	96.91618
7530404M11Rik	107.2893257	93.19618	100.745	109.8555325	104.195	100.6926
7530422B04Rik	88.91032915	89.81386	88.30627	89.78563503	91.42448	88.44921
7530428D23Rik	104.0823703	93.1776	90.28027	78.95406902	88.22849	85.68488
8030411F24Rik	105.661084	93.63084	93.23394	115.0757158	105.8309	106.2224
8030423J24Rik	96.54776178	96.79633	96.62439	90.77924167	83.57502	98.28923
8030451F13Rik	97.28815986	91.15158	97.43592	108.4563848	100.2952	101.9829
8030462N17Rik	117.6956362	109.3726	126.4151	108.3553114	98.78409	118.2915
8030474K03Rik	99.08085574	96.80254	101.6929	96.4896796	98.94511	94.35925
8430401F14Rik	94.22567746	99.32099	89.44774	98.98419877	96.26089	98.68713
8430403M15Rik	123.9133556	111.5404	106.872	99.45978354	119.7563	99.32533
8430406I07Rik	107.0899205	99.40814	89.98358	98.14210337	98.4723	82.37695
8430408G22Rik	107.0638656	105.956	105.1515	99.07334312	96.74026	108.1755
8430410A17Rik	139.5716908	122.3172	124.5195	127.1351158	111.4808	122.7947
8430410K20Rik	1673.51909	1652.156	1700.519	1913.106595	2100.58	1732.077
8430415E04Rik	108.575991	98.45534	93.56454	84.65784178	91.76219	94.71497
8430419L09Rik	221.4665233	222.6138	221.0652	205.5609156	196.0359	208.8135
8430426H19Rik	114.7126986	97.13412	105.061	96.44361116	91.90373	95.19231
8430427H17Rik	139.8005605	138.8253	136.8321	107.4109832	112.3633	109.7974
8430427K15	115.1623015	101.0854	101.9022	88.39111062	91.54429	103.1562
8430429K09Rik	92.5098621	95.47293	89.85839	91.49315436	91.24826	92.04622
8430431K14Rik	92.48930672	91.33724	93.9529	102.1205243	93.94097	107.184
8430432A02Rik	120.2905161	127.045	113.9412	122.2774199	120.6065	124.3602
8430437N05Rik	88.91447717	84.72363	93.40481	94.97390735	88.67791	101.5898
9.33E+12	111.1838591	94.37251	101.6026	96.51205484	94.26482	95.12132
9030025P20Rik	295.671144	294.1695	278.972	378.4202812	366.921	368.7753
9030205A07Rik	101.8128048	104.7155	99.25304	170.0044859	172.053	162.7685
9030224M15Rik	245.8330904	193.5393	239.7715	170.4765596	177.6024	197.909
9030404E10Rik	102.3081384	92.13918	88.19139	85.3984639	98.6302	89.47834
9030409G11Rik	98.60836647	101.2471	96.30177	102.419582	96.31956	105.3944
9030411M15Rik	96.16738376	92.75201	93.66293	103.6864252	93.66653	99.71529
9030418K01Rik	111.2944554	107.6643	102.3478	97.20902592	93.41821	102.7294
9030420J04Rik	109.0405804	100.4774	97.28101	98.57024068	104.3687	95.24599
9030421J09Rik	102.6753471	96.39429	95.8401	95.00172051	95.09152	98.02813
9030425E11Rik	96.25871481	93.5688	93.02318	107.5930686	98.50036	102.1676
9030607L17Rik	180.5325871	163.075	155.1357	167.14381	178.0768	190.0935
9030612M13Rik	121.0185521	114.0335	120.554	145.0216178	141.7516	128.723
9030617O03Rik	104.3193385	98.70395	110.2861	100.4152734	104.1161	97.05267
9030619P08Rik	101.8635622	94.99907	98.25119	97.48346731	95.9733	99.88626
9030623C06Rik	106.7875734	91.40392	97.45309	86.57961495	97.04609	93.66419
9030624G23Rik	92.51999004	92.88864	92.46297	100.101612	98.95795	98.1908
9030624J02Rik	1127.03816	1074.339	1147.944	1236.902519	1236.723	1321.592
9030625A04Rik	158.6553538	162.1057	150.7294	208.6936709	226.6476	204.9985
9130004C02Rik	101.3589218	92.20207	86.45539	82.27327626	82.58942	98.63522
9130005N14Rik	140.778961	154.9517	127.0804	136.5558139	123.74	145.2048
9130008F23Rik	99.70734322	94.93926	102.6018	101.618552	104.9613	106.4787
9130011E15Rik	198.9109097	192.691	205.8008	158.3327982	151.4484	165.7505
9130011J15Rik	1312.580624	1111.172	1210.166	1433.404662	1558.791	1598.592
9130014G24Rik	101.005539	103.6242	95.53755	97.80816049	89.37495	101.1707
9130017C17Rik	104.9116537	93.29616	92.24323	86.98597697	102.3658	89.23958
9130017N09Rik	104.197071	99.95311	96.66626	109.8058553	108.8455	104.6308
9130019O22Rik	126.6630839	130.6213	123.1315	113.7319116	116.6835	111.1634
9130019P16Rik	117.9290252	102.4668	106.0942	108.0116908	99.89361	99.14261
9130024F11Rik	96.29299716	86.92218	82.80597	92.27990111	94.51769	108.7487
9130206N08Rik	105.7022844	102.0797	109.6809	127.2294732	129.7729	120.8038
9130209A04Rik	95.82083749	94.78494	90.95824	93.1848071	90.65101	83.14462
9130211I03Rik	122.0137813	114.9268	125.6588	111.3464404	124.288	106.0125
9130213B05Rik	113.3925331	118.6501	108.5169	126.1786498	121.1095	131.6728
9130218O11Rik	103.6781045	106.7684	94.20564	100.7526278	97.05862	90.85148
9130221D24Rik	95.48707984	91.1405	93.95571	100.4882493	90.41293	94.75963
9130221H12Rik	173.4407264	142.8215	163.9136	182.4992677	171.0561	165.2405
9130227C08Rik	105.3990651	115.7729	95.38024	103.5810019	97.77309	109.7378
9130227L01Rik	110.3039687	99.17051	95.90535	104.929316	99.03964	94.3166
9130230L23Rik	108.7123416	97.75092	94.5101	106.2275376	89.85191	105.8966
9130230N09Rik	119.0985966	109.6858	100.24	95.17047383	107.8867	101.7468
9130401M01Rik	111.8766565	98.51757	105.3221	106.7446098	99.45078	102.4757
9130404D08Rik	497.8149311	484.6203	480.3653	578.739815	558.4882	520.8986
9130404H23Rik	89.81140164	84.99037	94.93494	88.49839789	90.52359	86.77129
9130409I23Rik	100.9015625	101.8352	97.12153	99.57355298	92.96651	92.74454
9130415E20Rik	1338.9814	1171.975	1188.143	1423.484181	1449.198	1686.333
9130416J18Rik	88.41546257	90.57675	86.55198	94.82314625	93.95836	96.00732
9230002F21Rik	96.91588016	99.69044	91.40736	105.4998214	98.96	97.80392
9230009I02Rik	107.2086107	99.98292	88.98533	83.53457382	89.17332	94.8296
9230020A06Rik	90.13140771	92.62663	87.93977	92.30675693	89.66106	92.13583
9230104L09Rik	98.69931344	95.87915	95.44379	108.3227379	94.17274	107.8561
9230105E10Rik	96.62512115	83.13844	87.74597	105.6985123	95.37364	99.40002
9230110C19Rik	94.62674478	97.22375	86.20475	106.3377659	98.59509	99.73165
9230110F15Rik	103.2277223	105.8013	94.2997	109.1794646	99.66391	101.5242
9230112D13Rik	101.0964322	91.05685	87.13794	88.37817536	90.04557	87.00846
9230113P08Rik	95.2533094	86.04272	82.4156	96.8184412	89.63667	88.77343
9330128J19Rik	109.4477749	93.14277	99.77228	91.70596097	89.85753	93.86328
9330129D05Rik	93.88448207	95.92657	93.61298	105.1563539	100.0729	110.594
9330134C04Rik	596.3681094	568.3754	607.5375	674.6423679	680.5911	577.6601
9330154J02Rik	98.98657952	97.40117	100.9054	94.81718129	96.94121	93.01252
9330155M09Rik	92.408242	84.54465	94.58341	99.48189929	102.6501	82.89001
9330176C04Rik	101.6824693	104.2947	99.41273	107.5143827	102.8965	108.8516
9330182L06Rik	94.90741932	92.4595	97.67501	92.99194521	91.17725	95.11986
9430007A20Rik	98.55635846	96.46651	94.57932	108.9651073	100.2719	102.955
9430008C03Rik	800.1116643	762.29	840.6283	992.6006393	909.5016	1079.043
9430015G10Rik	288.5824919	308.9768	269.1602	229.3573842	191.3209	268.1664
9430016H08Rik	290.7852322	288.0004	294.5495	269.4820094	250.7691	289.1026
9430020K01Rik	109.2114168	100.93	91.56844	84.50574771	89.47229	96.66985
9430023L20Rik	691.6794274	697.5981	688.0905	467.0769853	481.4684	454.2588
9430024E24Rik	100.3794252	99.46374	95.116	107.1663303	99.42614	98.05231
9430025C20Rik	95.02228131	90.71686	96.64716	85.91642391	87.17542	90.52757
9430028L06Rik	163.8891997	144.1201	144.7546	143.8336755	162.5359	154.2888
9430031J16Rik	92.22342949	91.71768	93.03981	93.02654362	94.24837	88.96613
9430038I01Rik	324.8721549	281.631	292.9151	353.9966432	349.4143	302.9054
9430056A22Rik	96.96251828	99.2084	95.04323	96.24465226	102.6243	90.18918
9430070O13Rik	110.8249392	100.058	97.69116	97.91660454	103.9944	101.9678
9430073N08Rik	91.96389158	95.94326	88.29428	87.2715241	84.65612	90.18088
9430077A04Rik	138.7600447	124.5744	120.0071	105.9694615	120.173	113.2476
9430077D24Rik	184.4523597	167.5332	201.9928	183.116759	184.8926	181.9577
9530002B09Rik	90.87669256	90.13379	91.92569	84.89023947	89.07988	80.98653
9530002K18Rik	110.3544173	100.2602	94.90488	100.8530128	92.91914	92.92558
9530003J23Rik	94.28981943	94.46336	94.43387	94.11559919	88.1848	97.17458
9530008L14Rik	95.24680775	97.30582	93.50861	104.4134101	115.6782	93.50031
9530009G21Rik	107.3165947	94.21882	95.57378	99.18298379	97.29667	85.47064
9530015I07Rik	99.4629004	94.34679	101.7732	95.47811796	94.28497	103.1947
9530048O09Rik	120.5303384	106.028	107.1335	114.5408839	99.39615	111.6716
9530053A07Rik	105.7142695	97.49159	89.46725	108.9461638	100.0486	100.7096
9530058B02Rik	724.2747458	593.6005	687.301	259.8932724	328.7298	243.7412
9530059O14Rik	104.0342436	102.5011	105.9178	107.5036133	116.7856	94.94129
9530066K23Rik	96.94535219	94.98035	99.23689	98.63599993	97.9043	99.69993
9530068E07Rik	1750.83489	1547.464	1538.596	1354.819397	1480.555	1503.727
9530077C05Rik	163.6268254	163.0892	159.5486	182.8697558	167.0439	174.0199
9530081K03Rik	105.2597697	90.97182	94.56136	84.2031349	96.82399	88.65158
9530091C08Rik	104.3379044	98.36731	95.30422	104.7259816	94.04452	98.93703
9530096D07Rik	126.4614347	114.612	111.3348	114.6284517	117.6808	111.9622
9630009A06Rik	96.83625603	86.45011	84.2356	81.81558669	91.10783	89.10865
9630014M24Rik	103.5707064	93.94508	88.61092	81.22546515	90.11093	88.80568
9630025I21Rik	260.9511365	231.1292	228.829	308.8432702	294.9957	323.7311
9630028B13Rik	131.6317915	122.1778	137.3725	134.4353323	125.8431	124.8874
9630031F12Rik	128.9497609	116.414	111.6375	123.1269833	109.8966	116.993
9630033F20Rik	108.2780176	94.91248	95.94073	87.5307227	101.0751	91.7302
9630041A04Rik	107.1983476	89.20348	99.74668	82.75427341	89.68605	92.59809
9630041N07Rik	118.2777739	103.4852	104.9938	90.08149669	96.79633	101.6276
9630058J23Rik	532.1744134	487.3145	450.7078	417.5913334	434.8948	484.9402
9830001H06Rik	175.1508474	168.3406	147.4854	197.1273586	176.5487	186.7035
9830102E05Rik	102.3121159	86.30382	94.63821	102.0948072	99.30225	88.83076
9830107B12Rik	99.38840779	98.81318	100.2984	101.9324733	99.55948	104.6488
9830123M21Rik	100.4139207	95.58266	105.5834	94.32759082	81.1243	107.8486
9830134C10Rik	104.4721476	89.89163	96.21445	98.62215527	94.96246	96.77133
9830163H01Rik	133.8330097	115.7912	120.1058	100.6161152	115.6146	106.0141
9830167H18Rik	100.0530185	106.4613	93.98174	90.81721273	88.57581	93.36451
9830169C18Rik	94.47247682	95.84495	93.41821	91.42954149	98.36793	84.79911
9930012K11Rik	124.1245667	111.9345	107.5835	129.0114638	112.4946	125.2385
9930013L23Rik	119.2760246	113.9709	124.9829	108.7423171	106.0205	108.146
9930021D14Rik	113.9105258	113.9226	106.8864	110.2816573	105.799	102.6048
9930021J03Rik	103.4811547	97.66651	85.343	97.5536933	90.93479	88.83018
9930021J17Rik	92.36138216	91.27129	93.76257	95.84034846	97.24113	91.51512
9930023K05Rik	122.1754336	109.853	106.2179	158.7007324	171.5485	178.0241
9930032O22Rik	108.0480307	93.18861	97.25922	88.82979637	97.60263	98.06416
9930104L06Rik	120.3032755	116.2851	110.7266	112.2940699	111.2927	107.021
9930111J21Rik	104.4154491	95.04044	107.3629	104.2555433	90.85796	101.2567
a	103.2132333	89.2749	99.75433	98.08001129	96.48618	100.0042
A030003K21Rik	100.7379192	98.13976	97.1349	105.8846769	104.453	93.0287
A030004J04Rik	108.148376	100.6783	90.58533	98.95749208	92.20694	90.14485
A030005L19Rik	97.84756775	102.0592	93.96551	93.78665682	98.76476	89.12445
A030007L17Rik	225.2530837	202.2682	196.0986	245.473005	203.5746	248.7655
A030009H04Rik	108.2146796	91.00579	100.3751	101.2919217	90.20487	96.44864
A030010K20Rik	96.07397018	99.0743	90.36343	92.67972159	95.03352	96.65816
A030014E15Rik	86.07774956	88.34981	84.09562	91.30094133	92.20454	87.61141
A130010J15Rik	102.9186937	98.22235	108.0719	105.056522	107.1661	103.3008
A130014H13Rik	101.0288745	100.4118	95.42686	101.112905	93.2747	95.30734
A130022J15Rik	111.1519894	102.279	94.29661	106.2176392	94.92717	100.8031
A130023I24Rik	86.74232533	92.14249	81.63433	95.57248427	92.85518	98.6117
A130030D10Rik	98.19829336	103.743	89.88345	92.6347238	96.78284	94.81577
A130030D18Rik	90.57253479	86.70464	94.7455	93.48730097	90.11867	97.17082
A130038H09Rik	105.0039458	96.56917	110.4766	93.32771972	98.02429	95.00766
A130042E20Rik	121.5608267	125.3477	118.1834	128.4159247	139.0396	113.8738
A130082M07Rik	158.0778276	147.9057	168.7824	171.8037116	164.6029	179.5832
A130090K04Rik	104.3515093	101.0885	107.966	99.05619724	95.28465	99.80517
A130092J06Rik	1465.65466	1292.015	1300.039	786.2490907	739.5255	709.3181
A1bg	116.3401775	98.33915	106.7246	105.8102119	112.6267	104.5423
A230046K03Rik	1149.33151	1163.275	1064.638	1354.53796	1244.135	1282.165
A230050P20Rik	616.2785243	616.2167	546.6979	1019.062035	996.3803	984.8036
A230051N06Rik	98.14752417	87.11565	85.88133	86.95682409	87.04597	87.16057
A230054D04Rik	143.5338714	139.8073	147.7439	139.9919864	142.8556	137.5999
A230058J24Rik	98.90121264	93.65382	98.06049	113.462272	101.2123	110.4021
A230065H16Rik	109.194553	108.5191	110.2378	101.3706587	103.1048	96.54332
A230067G21Rik	113.1996232	102.1093	97.41884	94.85200332	103.949	104.983
A230069A22Rik	97.57106644	102.5646	89.82509	111.6487257	99.58652	108.6455
A230074B11Rik	107.3388544	101.0691	101.4788	101.9838885	93.50181	96.70467
A230079K17Rik	92.25622925	92.7375	92.0857	94.01075459	95.7117	89.44119
A230083H22Rik	98.23648779	96.18855	92.0443	100.7255778	97.68028	95.54401
A230106D06Rik	114.5065398	103.3202	98.51154	85.7446502	94.02045	94.85064
A230106M20	99.81338707	98.91367	101.0493	97.42243373	99.36664	95.80637
A230106M20Rik	103.6550845	94.60835	88.70876	98.72924359	90.55212	91.37907
A230107C01Rik	120.3181142	122.9295	114.3126	126.0407679	107.8116	127.2625
A2bp1	95.175997	99.66946	91.00311	98.09248528	101.183	95.33237
a2ld1	174.6517296	142.5284	201.8482	290.2166871	286.6367	313.6254
A330017A19Rik	132.5847453	122.5464	134.4615	151.0769059	132.984	148.7841
A330021E22Rik	112.9978446	106.4719	103.4558	119.6145541	111.7876	111.3012
A330042I05Rik	185.8276935	176.7769	195.5044	154.3080264	163.9864	145.1494
A330043C09Rik	90.70655908	89.84222	91.87642	95.2080031	95.27287	95.46382
A330044P14Rik	99.79502799	103.6128	96.31339	98.00968172	97.10681	97.29667
A330050F15Rik	104.0893428	88.62713	94.84303	82.90637656	91.13418	91.485
A330068P14	90.52687669	87.23998	94.11869	91.91498894	93.187	90.95257
A330070K13Rik	94.07709731	89.63174	92.7313	89.78514363	86.92995	80.52509
A330102K04Rik	117.6219328	107.5233	99.7997	95.58385899	98.21757	112.3265
A3galt2	97.01551043	102.2343	94.70355	105.6879437	103.4755	93.63928
A430005L14Rik	413.4950698	375.9741	439.3515	325.3669562	332.7528	274.0774
A430033K04Rik	102.5019076	95.44655	103.2475	104.2681372	93.49405	100.9727
A430035B10Rik	101.7056156	87.6394	91.62915	84.82947083	95.37445	91.48076
A430041B07Rik	180.6582522	154.2888	164.1434	159.0362273	179.229	171.0826
A430048G15Rik	95.21923419	93.7599	96.99929	94.94718661	97.57331	89.42387
A430060F13Rik	92.09426202	93.129	91.36972	97.68286014	97.92886	97.76588
A430076E10Rik	104.8979734	94.35481	90.54066	88.27657473	103.9457	90.5025
A430078G23Rik	105.7486096	96.15778	92.95475	104.7973294	105.0101	103.7349
A430083B19Rik	100.3741926	98.01517	103.0713	105.9248097	106.8163	105.3901
A430084P05Rik	124.8179172	111.3209	108.6859	104.4250498	113.7379	116.2808
A430089I19Rik	88.53896536	92.06504	82.51524	86.03016335	86.74287	91.19537
A430090E18Rik	89.45988863	86.81712	92.40398	88.30735864	87.82884	86.09129
A430093F15Rik	114.8698565	104.3026	98.16953	84.53385393	89.46725	96.7368
A430107D22Rik	110.1253854	113.2674	107.3543	119.780525	127.7528	112.2117
A430107O13Rik	116.6296974	102.4837	103.7794	90.62405422	101.0028	98.61623
A430107P09Rik	108.1850902	91.97002	121.3483	111.4690201	115.6896	101.0201
A430110N23Rik	110.832843	97.73749	98.2737	104.5150173	95.36016	97.23264
A4galt	110.3777228	110.912	97.37023	129.1730779	124.7824	126.3462
A4gnt	94.36492794	95.30208	94.81995	101.6688024	98.64403	109.5979
A530006G24Rik	95.05197587	97.54439	92.87972	93.89171489	99.58293	88.51675
A530010F05Rik	88.3698993	90.20213	86.83532	89.1715043	88.92078	89.72258
A530010L16Rik	89.29650878	86.62328	92.27051	95.54915855	94.79042	96.62973
A530016O06Rik	107.8893051	110.1487	98.98851	110.0581779	96.50374	106.3036
A530021J07Rik	103.7599556	102.6756	105.1938	98.28227461	101.17	92.39559
A530023O14Rik	92.81422258	100.8334	88.64778	103.9858651	109.9967	98.32528
A530032D15Rik	101.2265421	98.33159	106.291	93.27010176	98.29312	95.29714
A530050D06Rik	112.0170865	103.9778	94.12776	107.1305355	103.7132	93.69929
A530053G22Rik	95.20162385	92.11247	92.4304	92.74169631	83.19743	89.77177
A530054K11Rik	107.5109199	95.51785	94.61842	103.8470621	95.83241	95.52953
A530058N18Rik	86.36154661	84.94138	88.0726	100.4177757	102.8624	94.90903
A530064D06Rik	97.38401842	98.86563	96.23042	99.26752646	95.15643	100.3496
A530082C11Rik	127.9934303	125.7677	128.9106	128.5698726	134.8981	122.6747
A530088H08Rik	119.5056115	97.74944	113.5998	108.8909197	101.7694	100.0713
A530095I07Rik	106.3980228	100.5424	86.99709	81.41793211	91.35123	87.98933
A530098C11Rik	119.4908965	118.2888	117.3222	114.8963204	115.8943	107.4785
A530099J19Rik	110.5423332	113.1363	108.3207	97.71646208	95.04944	97.40179
A630001G21Rik	111.2190436	107.2658	115.5469	109.1447369	106.7146	116.9893
A630005I04Rik	92.38225201	86.20828	98.86739	96.31892218	95.22461	97.73766
A630007B06Rik	106.6174547	97.13221	91.42394	102.8148482	94.48466	95.81535
A630018P17Rik	108.4379271	102.1142	89.02087	89.99292875	94.79744	103.4314
A630033E08Rik	94.5512791	95.21235	94.20868	90.33871857	90.26418	90.71754
A630033H20Rik	111.9970359	99.00198	99.06812	102.5338573	94.87476	94.0673
A630034I12Rik	102.1838	106.0407	98.67108	95.15485261	90.82294	99.80727
A630042L21Rik	438.7121708	379.2206	394.0631	387.6131621	425.5475	350.9844
A630047E20Rik	107.3886489	94.72186	95.19817	105.1250095	102.5573	91.15955
A630052C17Rik	140.0277584	125.1216	121.6944	103.5198944	112.8736	115.1513
A630055G03Rik	95.51232175	89.98323	95.16191	103.2319688	91.56638	98.66211
A630073D07Rik	91.58068195	93.5677	89.90213	87.6583726	88.50977	87.10223
A630075K04Rik	102.7234175	89.61593	91.44662	87.46372359	95.0105	97.64722
A630076J17Rik	98.09825871	95.08416	95.07367	106.8017676	95.98896	100.8177
A630077B13Rik	112.9318403	96.58044	102.4757	99.50401309	100.8891	98.45408
A630091E08Rik	105.831231	94.23728	92.92841	92.47109429	88.42767	81.97145
A630095E13Rik	90.94730453	87.99673	91.33229	91.99859518	92.74207	97.54082
A630095N17Rik	104.7008126	100.8185	83.72945	83.04722996	85.78489	97.14455
A630098A13Rik	91.42093598	93.48144	89.66836	91.38972355	92.5601	90.52717
A730008H23Rik	124.4141713	114.1697	135.0777	132.2875616	159.9927	105.028
A730008L03Rik	458.7637041	459.2324	352.1049	443.2947687	421.8211	395.0508
A730011L01Rik	109.5707042	101.1069	110.7672	105.2494519	110.8569	98.11958
A730013G03Rik	94.41729312	94.00883	89.01366	102.0806358	99.83525	90.55167
A730013O20	90.73780147	88.02103	93.7602	92.39208046	92.34386	92.7515
A730017C20Rik	307.3320653	307.2645	308.4348	534.4340478	515.4492	555.219
A730018C14Rik	116.021961	100.5395	104.6488	102.5532904	100.3427	91.16265
A730020E08Rik	112.4355342	94.60913	103.7409	101.5496374	102.6628	97.8976
A730027B03Rik	93.73668999	95.6236	92.77145	99.53010675	93.89695	91.73307
A730035I17Rik	105.2344134	98.09753	100.4793	94.1114369	90.71042	93.18114
A730036E13Rik	127.2193397	109.8678	114.3718	102.566208	114.8185	111.1057
A730036I17Rik	97.41741865	85.98813	85.72195	85.79672682	98.32815	90.65765
A730037C10Rik	96.03521497	90.6795	101.7144	93.69996289	90.50908	94.03171
A730049H05Rik	111.1243959	96.21891	100.3079	101.0942095	88.58115	97.70803
A730092B10	104.1274508	92.15184	91.38549	83.70640262	90.02959	94.35182
A730098P11Rik	103.8681894	94.0386	89.04175	85.47540983	89.7522	98.52583
A830005F24Rik	97.31307977	83.04395	88.48222	92.52940419	93.90147	91.469
A830006F12Rik	106.7439677	99.19475	101.6076	102.9683909	96.4892	103.1585
A830007P12Rik	138.257208	141.1828	135.7973	158.072491	134.7862	176.5354
A830010M20Rik	92.03785202	89.04635	95.33936	92.13457497	94.4687	86.98908
A830018L16Rik	109.3651776	93.73621	99.67937	111.3295263	99.73619	105.4139
A830023I12Rik	85.6905816	84.94962	86.72017	90.65966306	86.58783	95.03686
A830031A19Rik	95.95761225	90.60375	95.40456	94.89797619	88.37276	88.61804
A830053O21Rik	107.1479518	93.27544	96.21891	98.25165831	91.84916	89.20197
A830073O21Rik	110.806376	96.856	98.45375	91.12561236	102.1886	98.53522
A830080D01Rik	119.9481926	119.8049	120.4955	119.6020256	127.134	112.4729
A830093I24Rik	106.9793159	101.7053	86.85879	90.00589456	98.0229	100.2345
A930001N09Rik	109.2333336	97.06367	96.11874	104.786582	93.5042	99.58902
A930002H24Rik	106.8698381	116.5156	97.58404	111.2509916	106.9103	112.197
A930003A15Rik	110.4607942	91.11752	103.5831	87.51475605	99.86832	92.90181
A930005I04Rik	107.3594436	106.6716	108.4089	97.87344417	98.48897	97.58758
A930006D20Rik	111.0512391	96.34433	100.0531	84.68289268	94.60108	91.93126
A930007B11Rik	104.3428062	89.39584	94.52108	86.57391744	98.02512	92.67261
A930008G19Rik	142.9423371	141.9729	127.7586	117.2715278	119.6656	108.3249
A930009A15Rik	91.79924886	91.6922	92.2155	93.4183463	95.05667	88.92948
A930009N24	98.23298865	99.28521	97.51164	95.24911814	94.93977	92.65206
A930011G23Rik	101.3033911	87.55687	91.6012	97.10601476	92.55971	86.38031
A930017M01Rik	97.12081669	100.7724	93.79636	97.44967285	103.2653	91.96228
A930018P22Rik	97.44542014	93.67545	95.21689	102.3943248	95.46088	95.51109
A930024E05Rik	95.49311793	86.31998	104.9879	93.04135966	92.82049	90.42319
A930025D01Rik	158.5455551	149.7984	164.5629	137.9974455	149.5982	130.3054
A930033H14Rik	105.3131398	108.146	102.835	108.2122573	108.7136	108.0754
A930035D04Rik	104.4026034	93.30478	90.71754	88.09865345	91.08349	102.9728
A930037J23Rik	86.28177096	83.65219	89.20197	88.3882484	85.65839	91.41582
A930038C07Rik	107.0585615	91.37762	97.32615	84.86500424	96.7038	90.22968
A930041I02Rik	102.5180643	94.39726	91.16611	88.75323871	95.80347	93.08726
AA388235	92.86248276	96.43835	86.667	90.01568522	99.57077	86.61082
AA407270	157.5285098	165.4526	145.1606	162.4841281	181.688	154.3818
AA407659	650.0606323	621.855	659.9283	534.820208	531.3342	574.8472
AA408296	326.6772135	288.9465	288.7919	335.4779085	297.9904	320.2043
AA409316	114.7656454	111.1157	111.3509	123.6817604	116.1071	114.5673
AA415398	125.8065013	114.3572	107.3921	105.9843976	105.7496	127.7039
AA416372	103.4556675	93.54842	88.80481	86.02275236	91.95894	97.52473
AA467197	111.3301128	96.66022	99.57268	99.5635963	115.0593	104.251
AA474455	91.54654943	92.60882	90.79263	88.63047047	86.14803	91.41144
AA536717	172.690216	143.2047	162.2031	160.5802491	154.3208	141.585
AA617276	96.34412554	87.61199	82.20628	91.97344549	90.88885	93.36783
AA619741	95.90321727	89.87056	102.2589	92.03907799	86.91171	94.35799
AA792892	599.9486624	593.8552	589.1178	420.0653556	420.7341	448.0971
AA881470	378.517334	334.0969	335.3223	339.0657947	315.1766	309.6296
AA960436	474.883409	441.8439	454.2588	338.7199003	357.1578	301.356
AA986860	98.67877606	87.93904	86.57732	75.56900671	80.53694	85.9201
AA987161	100.0677575	96.41587	97.55972	95.6837401	83.48531	94.97099
Aaas	259.4538193	246.4122	256.5241	207.4378304	186.6539	195.5977
Aacs	648.3813519	544.4531	598.3981	464.6143779	521.2355	502.1779
Aadac	99.29865545	90.81693	101.6678	95.9774512	88.42596	90.57813
Aadacl1	1703.933662	1786.094	1573.706	1900.958097	2080.524	1851.273
Aadacl3	97.89166349	95.26865	100.8444	90.62034428	87.21408	94.33184
Aadat	105.7276139	97.88528	89.09716	91.37731982	101.6545	99.62376
Aak1	124.3766427	112.135	107.094	105.1281364	105.3583	107.9065
Aanat	102.0271504	86.73716	93.7009	94.77619243	87.57468	87.07211
Aard	1011.765563	1014.071	1012.868	1058.113009	955.559	1164.231
Aars	551.9936379	439.7323	533.2238	519.9144324	596.8207	548.403
Aars2	104.4363043	101.6906	104.2359	94.42115099	99.39072	95.9028
Aarsd1	135.3087037	139.727	127.0734	106.2914293	106.4777	113.3674
Aasdh	206.3049573	193.7141	219.5907	241.9365945	235.63	240.8608
Aasdhppt	105.9791468	91.87213	94.92904	80.00359164	87.76349	88.46168
Aass	108.6605641	96.0182	102.5934	103.6148412	96.05119	99.17656
Aatf	432.171164	372.5322	442.9727	423.0772366	409.0384	413.4766
Aatk	173.6659753	181.688	166.2289	139.5245237	152.4858	127.0332
AB041550	102.7297093	93.17086	87.90278	90.88181785	100.6086	99.57821
AB041803	93.72844486	96.24064	91.53195	103.0317924	100.3014	102.6183
AB112350	445.8461253	429.9969	449.1182	494.1899656	535.0358	487.1091
AB124611	100.2124303	96.00885	98.24718	108.1187128	96.00142	105.6469
AB182283	103.6067136	106.6865	100.8759	99.48904204	111.2363	100.1147
Abat	284.3171227	264.7823	236.3613	254.5408721	234.0116	275.9275
Abca1	91.31937203	99.82378	83.12255	95.72672451	100.0444	91.73148
Abca12	105.5803899	89.99078	96.73129	104.1235217	88.66497	103.72
Abca13	100.7397045	96.86608	101.7715	89.13819208	94.93454	89.43211
Abca14	113.5832675	100.998	99.20636	103.3682002	98.52244	102.0064
Abca15	117.4658156	106.246	109.925	120.2546665	112.8831	108.7136
Abca16	94.87547811	90.66118	99.40934	92.4702538	94.18728	91.06469
Abca17	107.1764321	95.07647	108.4963	102.6793174	99.71132	99.9101
Abca2	190.8178395	198.5492	183.7292	178.1913416	180.7311	170.2143
Abca3	709.0620329	594.0877	655.7206	497.2117753	582.3775	512.8387
Abca4	116.0077169	122.3823	106.3606	116.4340735	95.9921	121.1649
Abca5	105.4391675	99.16217	99.80103	101.9683394	101.6666	97.74169
Abca6	95.31820526	100.1744	100.8571	98.23274645	96.58318	100.1844
Abca7	571.9441762	561.0914	584.7234	467.7720866	475.7734	445.4973
Abca8a	142.6589159	145.5467	130.9894	199.9862714	195.5044	173.016
Abca8b	102.192648	102.4573	99.04518	102.860786	99.99526	97.27805
Abca9	155.8353456	149.5056	125.1732	140.7499367	158.6747	151.3574
Abcb10	89.90463462	88.90799	91.2041	101.9259608	96.82108	103.9207
Abcb11	94.27287821	94.13966	88.60289	107.7916999	101.6314	99.40702
Abcb1a	96.68843095	97.24707	90.17789	105.2464253	99.47259	96.81873
Abcb1b	1955.324989	2106.812	1748.679	1239.593829	1571.597	992.2845
Abcb4	116.19178	95.22303	110.2656	103.3847151	97.34557	93.16439
Abcb5	99.37155934	98.37423	94.25182	101.7745659	94.82083	94.99525
Abcb6	220.2346176	239.9209	194.3356	221.9962949	198.8194	215.2179
Abcb7	161.7892599	135.2604	149.9129	123.1809879	140.4597	130.873
Abcb8	306.0008846	295.5221	307.8475	246.4630944	257.6934	252.0721
Abcb9	90.68998699	95.18935	86.49609	92.09781104	92.30376	92.20207
Abcc1	110.6170728	91.16298	103.8131	106.0275267	116.1108	96.30138
Abcc10	151.7220815	158.163	145.7922	154.1673134	151.2192	157.6347
Abcc12	103.6428716	91.88072	90.80248	89.78697777	94.75124	85.12514
Abcc2	115.4836607	104.0548	101.3439	108.3834059	96.80549	102.9157
Abcc3	183.5028417	165.7324	189.9773	180.366832	172.3256	160.0415
Abcc4	171.5620473	171.5296	131.883	166.6474478	136.1481	170.9379
Abcc5	485.1271554	402.0265	513.4061	538.4410681	526.1114	520.6853
Abcc6	107.378047	103.5614	108.1656	95.80400019	97.3568	100.7969
Abcc8	101.6162329	93.30377	86.40757	110.7464128	108.8109	95.26467
Abcc9	144.0279785	141.2815	130.4986	167.2257766	168.1869	156.9209
Abcd1	126.5451325	140.7245	112.792	111.2050671	110.1961	112.5886
Abcd2	128.8231686	123.9229	125.7934	122.8741742	108.5771	120.5911
Abcd3	1032.417402	1079.488	956.2227	1281.420693	1275.861	1374.532
Abcd4	136.7116419	139.8853	129.6814	125.9511649	121.2995	110.7943
Abce1	101.8833565	94.66312	97.29864	94.31484269	97.22569	98.43284
Abcf1	1373.14522	1410.02	1251.743	1306.811984	1199.807	1237.481
Abcf2	743.0904085	705.5818	734.8562	735.6486387	707.4091	664.6227
Abcf3	601.6273669	535.9572	524.4844	493.9507553	545.7376	542.2955
Abcg2	92.04618327	82.27122	96.15501	94.33076241	84.15266	91.78025
Abcg3	104.850716	90.98003	94.45159	107.4114993	96.84538	104.7376
Abcg4	220.9069158	221.5945	220.9634	195.2221221	203.1155	187.9863
Abcg5	103.0605623	103.5755	96.20147	121.5776503	107.9162	118.8339
Abcg8	91.80236897	88.0816	89.87201	104.8835691	101.9893	93.62527
Abhd1	161.8490645	141.5768	151.7035	161.6813337	148.0093	151.0972
Abhd10	136.8211265	130.5423	143.5608	149.9567545	150.4783	149.9403
Abhd11	488.6832949	433.8979	427.466	354.4423769	426.403	354.3328
Abhd12	161.8295649	168.7415	144.9558	190.6944202	168.6039	187.0534
Abhd13	101.5050677	91.57797	89.4751	90.36916027	92.74454	92.10798
Abhd14a	196.2509323	193.048	193.9177	135.8818629	147.1946	133.8531
Abhd14b	803.8868475	726.2355	790.6951	1149.584563	1196.464	1038.472
Abhd2	129.1033787	117.0971	137.4677	122.5860245	136.6962	116.8514
Abhd3	147.1410251	127.3649	131.9891	109.3877419	117.94	123.0101
Abhd4	695.7740698	696.9044	651.8136	585.1950358	595.6052	495.821
[truncated: 21,921 more rows]
