# Supplementary material for: CXCL10-based gene cluster model serves as a potential diagnostic biomarker for premature ovarian failure
Source: PeerJ. 2023 Dec 13;11:e16659. doi: 10.7717/peerj.16659 (PMC10725173; doi:10.7717/peerj.16659)
Supplement: Supplemental Information 2 [file peerj-11-16659-s002.zip]

Archive with 5 entries (4 files):
- Supplemental Files/
- Supplemental Files/Supplemental Figures.docx
- Supplemental Files/Supplementary Table 2.xlsx
- Supplemental Files/Supplementary Table 3.xlsx
- Supplemental Files/Supplementary Table 1.xlsx
