# Supplementary material for: CXCL10-based gene cluster model serves as a potential diagnostic biomarker for premature ovarian failure
Source: PeerJ. 2023 Dec 13;11:e16659. doi: 10.7717/peerj.16659 (PMC10725173; doi:10.7717/peerj.16659)
Supplement: Supplemental Information 2 [file peerj-11-16659-s002.zip › Supplemental Files/Supplementary Table 2.xlsx]

## Sheet: Sheet1
Gene	logFC	AveExpr	t	P.Value	adj.P.Val	B
H2afy	0.954982	5.43185	9.77583	1.5757e-22	3.76907e-18	39.1648
Skp1a	0.834146	4.3853	8.53887	1.4348e-17	1.71602e-13	28.4444
Tmem176a	0.742664	6.94384	7.6024	3.01349e-14	2.40275e-10	21.2915
Prpf40a	0.635785	4.25355	6.50832	7.75004e-11	4.63452e-07	13.9859
Ets2	-0.625744	6.00624	-6.40554	1.52628e-10	7.30171e-07	13.3578
Cept1	0.601849	5.58011	6.16093	7.34713e-10	2.92905e-06	11.9033
1110039B18Rik	0.592522	4.8862	6.06545	1.3356e-09	3.95732e-06	11.3508
Acsl3	0.591808	5.04541	6.05815	1.39755e-09	3.95732e-06	11.3089
Slc22a5	0.59081	5.83038	6.04793	1.48896e-09	3.95732e-06	11.2504
LOC231368	-0.57009	7.37993	-5.83583	5.42149e-09	1.27958e-05	10.0576
Wisp2	-0.567696	6.22564	-5.81131	6.27705e-09	1.27958e-05	9.92254
Vdac2	-0.567329	4.67106	-5.80756	6.41929e-09	1.27958e-05	9.90188
LOC100048413	0.564317	6.83061	5.77673	7.71112e-09	1.38944e-05	9.73288
Scaf1	0.563441	5.80574	5.76776	8.13216e-09	1.38944e-05	9.68389
Rev3l	0.553448	4.15023	5.66546	1.48313e-08	2.3651e-05	9.13042
Slc25a11	-0.552295	6.6969	-5.65366	1.58855e-08	2.37488e-05	9.06722
BC031181	-0.547795	6.76195	-5.60759	2.07425e-08	2.78124e-05	8.82172
Olfm1	0.547643	5.43407	5.60604	2.09291e-08	2.78124e-05	8.81348
Clk2	0.543753	6.0011	5.56622	2.63112e-08	3.31244e-05	8.60297
Ndufa1	0.539734	7.21337	5.52507	3.32775e-08	3.8736e-05	8.38701
LOC633016	-0.538985	6.98348	-5.51741	3.4759e-08	3.8736e-05	8.34697
Triap1	0.538561	5.46554	5.51307	3.56268e-08	3.8736e-05	8.32431
Ctsb	0.536379	8.17928	5.49073	4.04338e-08	4.20511e-05	8.20799
1810008A18Rik	-0.532928	5.46535	-5.45541	4.93445e-08	4.918e-05	8.02502
Lgals2	0.525937	4.95328	5.38384	7.35989e-08	7.04194e-05	7.65794
Sppl3	-0.523915	6.21476	-5.36315	8.25437e-08	7.59402e-05	7.55268
Arhgap29	0.5221	5.14737	5.34456	9.14652e-08	7.98655e-05	7.45852
Mylc2b	0.521712	7.19629	5.34059	9.34881e-08	7.98655e-05	7.43845
Lgals4	-0.516855	4.7059	-5.29087	1.22804e-07	9.8192e-05	7.18832
Lsm14b	-0.516805	5.28716	-5.29036	1.23151e-07	9.8192e-05	7.18574
1110032A13Rik	-0.514266	6.55853	-5.26437	1.41884e-07	0.000109479	7.05594
Abcb1b	-0.511612	7.1152	-5.2372	1.64411e-07	0.000122897	6.92091
Hexb	0.506607	4.33976	5.18597	2.16643e-07	0.000157034	6.66823
Bst2	-0.503041	5.01684	-5.14946	2.63306e-07	0.000184005	6.48967
Wdr6	0.502491	5.16295	5.14384	2.71307e-07	0.000184005	6.46228
Tgfbi	-0.502114	6.0218	-5.13998	2.76931e-07	0.000184005	6.4435
Med26	-0.501136	4.73018	-5.12996	2.92066e-07	0.000188817	6.39481
Pafah1b1	0.49947	4.48031	5.11291	3.19684e-07	0.000201233	6.31215
Cxcl14	0.497514	5.28319	5.09289	3.55331e-07	0.000217245	6.21546
Otub1	-0.497103	4.19371	-5.08868	3.63287e-07	0.000217245	6.19521
Ahctf1	0.494456	4.59757	5.06158	4.18869e-07	0.000244374	6.06505
Eml3	0.492292	4.49115	5.03943	4.70318e-07	0.000267289	5.95917
Dgkq	0.491891	5.29841	5.03533	4.80494e-07	0.000267289	5.93961
Col6a3	0.489919	6.84011	5.01514	5.33728e-07	0.000290154	5.84361
2310022B05Rik	-0.489154	6.46829	-5.0073	5.55902e-07	0.000295493	5.80642
Klf6	0.488051	6.11417	4.99602	5.89391e-07	0.000306483	5.75299
Tbc1d13	0.48743	5.67496	4.98966	6.09093e-07	0.000309989	5.72297
Eif4ebp2	0.484538	5.61207	4.96006	7.09544e-07	0.000353589	5.58359
Agpat1	0.483213	4.22218	4.94649	7.60753e-07	0.000371372	5.51999
Gca	0.479487	4.48673	4.90835	9.24485e-07	0.000442274	5.34213
Cox6c	0.479068	6.63884	4.90406	9.44901e-07	0.000443177	5.32221
Anpep	0.476459	6.17669	4.87736	1.08208e-06	0.000493746	5.19859
Rasa1	0.476248	7.806	4.87519	1.094e-06	0.000493746	5.1886
Atp6v1d	0.475177	7.0416	4.86423	1.15632e-06	0.000512205	5.1381
Rnase4	0.473683	7.40589	4.84894	1.24902e-06	0.000543211	5.06781
Polr1e	-0.469173	4.87596	-4.80277	1.5743e-06	0.000672452	4.85695
Ppil3	-0.468402	6.37865	-4.79488	1.63752e-06	0.000687185	4.82109
EG194588	0.467384	3.85724	4.78445	1.72477e-06	0.00071132	4.77383
Pgcp	0.465341	5.39179	4.76354	1.91342e-06	0.000775746	4.67934
Lrrn1	-0.464809	5.28535	-4.7581	1.96565e-06	0.000783639	4.65483
Cited2	0.463388	6.63104	4.74355	2.11218e-06	0.000828252	4.5894
1500009L16Rik	0.462407	4.12358	4.73351	2.21931e-06	0.000856224	4.54439
Ahsa2	-0.46013	4.40569	-4.7102	2.48859e-06	0.000944874	4.44023
Golim4	-0.458891	4.59216	-4.69752	2.64806e-06	0.000972668	4.38376
Gng13	0.458793	8.20955	4.69652	2.66105e-06	0.000972668	4.37931
Med10	-0.458623	6.97188	-4.69478	2.68378e-06	0.000972668	4.37157
Nedd4l	-0.455984	5.03387	-4.66775	3.0616e-06	0.00109304	4.25186
LOC100047856	-0.453368	4.43072	-4.64097	3.48609e-06	0.00122628	4.13389
Ripk1	0.452738	5.15425	4.63453	3.59634e-06	0.00124673	4.10561
A730008H23Rik	-0.452117	3.86987	-4.62817	3.70845e-06	0.00126723	4.07773
Fbxo16	0.449082	4.41851	4.5971	4.30604e-06	0.00145071	3.94209
Dtymk	-0.445662	6.30472	-4.56209	5.0898e-06	0.00167446	3.79036
Gats	0.44558	3.78484	4.56125	5.1102e-06	0.00167446	3.78673
Eml4	-0.445101	4.36591	-4.55635	5.23076e-06	0.00169081	3.76558
Wtip	-0.444447	6.88391	-4.54965	5.3998e-06	0.00171792	3.73673
Kcnk1	-0.443964	6.72294	-4.54471	5.52798e-06	0.00171792	3.71546
Tram1	-0.443755	6.70711	-4.54257	5.5843e-06	0.00171792	3.70626
Ccdc117	-0.443455	4.70419	-4.5395	5.66616e-06	0.00171792	3.69307
Pon2	-0.443428	7.09997	-4.53922	5.67372e-06	0.00171792	3.69186
Mt2	-0.44301	4.17837	-4.53495	5.78963e-06	0.0017311	3.67352
Klc2	0.442433	4.62293	4.52904	5.95392e-06	0.00175824	3.64816
Hoxd8	0.438186	5.34681	4.48557	7.30586e-06	0.00213061	3.46272
LOC100041103	0.437939	4.7638	4.48304	7.39301e-06	0.00213061	3.45198
Rlf	-0.437604	5.73025	-4.4796	7.51276e-06	0.00213935	3.43743
Bmp1	-0.436217	6.53427	-4.46541	8.02797e-06	0.00225917	3.37736
Sgcb	0.43456	5.32871	4.44845	8.68835e-06	0.00240036	3.30579
Tnfrsf1a	0.434458	5.0974	4.44741	8.7304e-06	0.00240036	3.30142
Cdc2a	0.433324	5.38855	4.43579	9.21426e-06	0.0025046	3.2526
LOC675440	0.432625	7.24309	4.42864	9.52511e-06	0.00256001	3.22257
Saps3	-0.431569	5.21008	-4.41783	1.00133e-05	0.00266131	3.17735
Lyz2	0.430987	9.6341	4.41187	1.0293e-05	0.00270559	3.15242
Myl1	0.425828	6.45602	4.35906	1.31167e-05	0.00339142	2.93325
Mmp24	-0.425716	4.19393	-4.35791	1.31857e-05	0.00339142	2.9285
Nudt9	0.42399	4.95083	4.34025	1.42905e-05	0.0036265	2.85581
Cdan1	-0.423677	5.59746	-4.33704	1.45007e-05	0.0036265	2.84262
Ubxd8	0.423597	4.50491	4.33622	1.45545e-05	0.0036265	2.83927
Copb2	0.423132	7.3295	4.33146	1.48728e-05	0.00364358	2.81973
Slc25a15	0.422899	4.69882	4.32907	1.50346e-05	0.00364358	2.80996
LOC100047184	0.422643	8.26012	4.32646	1.52141e-05	0.00364358	2.79925
Fxyd3	-0.422617	3.73167	-4.32619	1.52324e-05	0.00364358	2.79816
EG277333	-0.419913	4.0805	-4.29851	1.72627e-05	0.00408837	2.68519
Efna5	-0.419166	4.8943	-4.29086	1.78678e-05	0.00415149	2.6541
Actn1	-0.419156	6.39447	-4.29076	1.78764e-05	0.00415149	2.65367
Actg2	-0.417547	6.19181	-4.2743	1.92484e-05	0.00442714	2.58695
Isca1	0.415546	6.50679	4.2538	2.10968e-05	0.00480606	2.50425
2310001A20Rik	0.414481	6.20098	4.24291	2.2147e-05	0.00499769	2.46045
Hgsnat	0.413648	7.53539	4.23437	2.30046e-05	0.0051427	2.42621
AI480653	0.413183	4.67572	4.22961	2.34963e-05	0.00520399	2.40715
Mrpl50	-0.412439	5.52092	-4.222	2.43038e-05	0.00533346	2.37669
EG627624	0.41198	4.74422	4.2173	2.48152e-05	0.00539617	2.35793
Nxt2	0.410489	6.47433	4.20204	2.65477e-05	0.00572091	2.29713
1110012J17Rik	0.409694	6.15622	4.19391	2.75179e-05	0.00587703	2.26481
Hmg20a	-0.407063	4.30781	-4.16697	3.09765e-05	0.00650687	2.15822
Slc23a3	0.407038	5.73058	4.16671	3.1011e-05	0.00650687	2.15722
Luzp1	0.405583	6.1003	4.15182	3.3099e-05	0.00686644	2.09858
Padi1	-0.405353	6.06474	-4.14946	3.34411e-05	0.00686644	2.08933
Arpc2	0.405256	4.50921	4.14847	3.35858e-05	0.00686644	2.08545
Stard3	0.403637	5.87073	4.1319	3.61005e-05	0.00731801	2.0205
Map3k7ip1	-0.403339	4.48858	-4.12885	3.65814e-05	0.00734234	2.0086
Mrgprh	0.403184	3.48618	4.12727	3.68345e-05	0.00734234	2.0024
Tgfbrap1	0.402499	6.67161	4.12025	3.79736e-05	0.0074314	1.97502
Gga2	0.402449	6.47635	4.11974	3.80579e-05	0.0074314	1.97303
Mid1ip1	0.402266	6.33314	4.11787	3.83677e-05	0.0074314	1.96574
LOC100044934	0.402175	6.36943	4.11693	3.8524e-05	0.0074314	1.96208
Olfml3	0.401475	7.15144	4.10976	3.97386e-05	0.00760438	1.93418
Ube2q2	0.400817	4.40812	4.10303	4.0912e-05	0.00776678	1.90802
Cfi	0.400422	4.22045	4.09899	4.16324e-05	0.00784131	1.89234
Dpp8	-0.399518	5.54416	-4.08973	4.33287e-05	0.00801365	1.85645
LOC677317	-0.39943	5.54461	-4.08883	4.34972e-05	0.00801365	1.85297
Pi4kb	0.399401	6.09811	4.08853	4.35524e-05	0.00801365	1.85183
H6pd	0.398917	6.12578	4.08358	4.44907e-05	0.0081238	1.83268
D15Ertd682e	-0.398183	4.43624	-4.07607	4.59505e-05	0.00823688	1.80368
Sumo3	0.398178	5.98255	4.07601	4.59621e-05	0.00823688	1.80345
Ihpk1	0.398088	7.17192	4.0751	4.61431e-05	0.00823688	1.79992
Nek9	0.397136	6.1981	4.06535	4.81142e-05	0.00852512	1.76236
Prkrir	-0.396804	5.81409	-4.06195	4.88193e-05	0.00858646	1.74929
AK122525	0.39648	3.88364	4.05864	4.95168e-05	0.00864555	1.73656
H3f3b	-0.395964	7.90401	-4.05335	5.06492e-05	0.00874063	1.71626
LOC100048295	0.395899	6.27666	4.05269	5.07921e-05	0.00874063	1.71373
Rab18	0.395426	4.71761	4.04785	5.18531e-05	0.00885947	1.69517
Dhx35	-0.395061	4.13267	-4.04411	5.26861e-05	0.00893795	1.68087
Fam135a	0.394887	5.30189	4.04233	5.30879e-05	0.00894269	1.67405
Cwf19l2	-0.393973	6.35595	-4.03298	5.52456e-05	0.00908456	1.6383
Bace2	-0.393949	5.38213	-4.03273	5.53037e-05	0.00908456	1.63736
Ccdc43	0.393934	5.15061	4.03257	5.53414e-05	0.00908456	1.63675
Tuft1	0.393889	7.26299	4.03211	5.54492e-05	0.00908456	1.635
Mt3	0.393379	6.03921	4.02689	5.6693e-05	0.00922514	1.6151
B430201A12Rik	-0.39293	4.92504	-4.0223	5.78102e-05	0.00934337	1.5976
Tut1	-0.392243	4.91374	-4.01526	5.95602e-05	0.00955347	1.57085
9530058B02Rik	-0.392009	4.94034	-4.01287	6.01684e-05	0.00955347	1.56174
Fgf1	0.391955	4.71001	4.01232	6.03083e-05	0.00955347	1.55966
Top1	0.39167	4.58933	4.00939	6.10599e-05	0.00960891	1.54855
Polr2j	-0.39066	6.12507	-3.99906	6.37851e-05	0.00997216	1.5094
Igh-VJ558	0.39042	9.01759	3.9966	6.44514e-05	0.0100109	1.50008
Ccdc47	0.390137	6.71402	3.9937	6.52432e-05	0.0100685	1.48914
LOC100046746	0.389694	4.83743	3.98917	6.65024e-05	0.0101793	1.47201
Srr	-0.389586	3.95963	-3.98806	6.68125e-05	0.0101793	1.46784
Vstm2b	-0.388866	3.93519	-3.98069	6.89181e-05	0.010414	1.44003
Pja2	0.388763	8.3255	3.97964	6.92232e-05	0.010414	1.43607
Lgtn	-0.38848	5.77829	-3.97674	7.00728e-05	0.0104389	1.42514
Ints7	0.388417	5.33146	3.97609	7.02622e-05	0.0104389	1.42272
Sharpin	-0.388249	3.93062	-3.97437	7.07719e-05	0.0104498	1.41625
Dync1h1	0.388009	6.82186	3.97192	7.15055e-05	0.0104933	1.40701
Gns	0.387124	6.51753	3.96286	7.42733e-05	0.010833	1.37299
Slc39a7	0.386553	5.24956	3.95702	7.61102e-05	0.0110337	1.35111
Bean	-0.386101	4.32052	-3.95239	7.75963e-05	0.0111813	1.33379
Klf5	-0.385006	4.69267	-3.94118	8.13128e-05	0.0116467	1.29191
Mycl1	-0.384685	5.93014	-3.93789	8.24342e-05	0.0117371	1.27965
Ik	0.38412	5.9169	3.93211	8.44416e-05	0.0119024	1.25811
Tbx2	0.384078	3.91625	3.93168	8.45908e-05	0.0119024	1.25653
Fnbp1l	-0.383515	6.12319	-3.92591	8.66428e-05	0.0121199	1.23508
Espn	0.382995	7.50921	3.92059	8.85773e-05	0.0122593	1.21533
LOC100045983	0.382972	6.31745	3.92036	8.86647e-05	0.0122593	1.21445
Krt8	0.382372	4.74649	3.91422	9.09478e-05	0.0125002	1.1917
Slc10a3	0.382019	5.64882	3.91061	9.23192e-05	0.0125002	1.17831
Lrrc49	-0.382003	6.21084	-3.91044	9.23843e-05	0.0125002	1.17768
Eif2s3x	0.381974	5.98685	3.91014	9.24973e-05	0.0125002	1.17659
LOC666559	-0.381318	5.43213	-3.90342	9.51015e-05	0.0127178	1.15176
1200002N14Rik	0.381214	4.79494	3.90236	9.552e-05	0.0127178	1.14783
Smek2	0.381169	4.52763	3.9019	9.57023e-05	0.0127178	1.14613
Pacsin3	0.380959	4.0667	3.89975	9.65534e-05	0.01276	1.13821
2310061F22Rik	-0.3806	5.58042	-3.89608	9.80288e-05	0.0128838	1.12465
Mast2	-0.380076	4.71446	-3.89071	0.000100222	0.0130739	1.10487
Pvalb	-0.379994	4.16406	-3.88987	0.000100568	0.0130739	1.10178
Ppp1r10	0.379514	5.10058	3.88496	0.000102622	0.0132687	1.08371
Ep400	-0.379214	5.92466	-3.88189	0.000103926	0.013339	1.07243
Sh3pxd2b	-0.379039	4.83782	-3.88009	0.000104696	0.013339	1.06583
Cpne7	-0.378848	3.46305	-3.87814	0.00010554	0.013339	1.05866
2210023G05Rik	0.378643	5.4427	3.87605	0.00010645	0.013339	1.05098
Tmem86a	-0.378616	8.60375	-3.87577	0.000106573	0.013339	1.04994
Taf4b	0.378531	5.57314	3.8749	0.000106954	0.013339	1.04676
Nsdhl	-0.378506	5.02543	-3.87464	0.000107069	0.013339	1.0458
4930486L24Rik	-0.377863	5.08698	-3.86806	0.000109995	0.0135639	1.02171
0610007P08Rik	-0.37786	4.00384	-3.86803	0.000110008	0.0135639	1.0216
Mettl9	0.377725	6.22584	3.86665	0.000110633	0.013571	1.01654
Ptpn12	0.377465	4.15904	3.86399	0.000111845	0.0136486	1.0068
Mrps7	0.377346	6.31185	3.86276	0.000112407	0.0136486	1.00233
Hspa12b	0.375784	3.93819	3.84678	0.000119991	0.0144957	0.944014
Mbp	-0.375664	5.73922	-3.84555	0.000120596	0.0144957	0.93953
2410015N17Rik	-0.37544	4.73848	-3.84325	0.000121727	0.0145586	0.931189
Sc4mol	0.375034	6.28011	3.8391	0.000123803	0.0147332	0.916095
Reln	-0.374852	6.04001	-3.83724	0.000124746	0.0147719	0.90932
Cggbp1	0.374139	7.19932	3.82994	0.000128501	0.0151416	0.88285
Plekha5	-0.373941	4.5385	-3.82791	0.000129564	0.0151921	0.875492
Osbpl3	0.373364	4.66187	3.822	0.000132709	0.0154849	0.854092
Tada1l	0.372838	4.49049	3.81662	0.000135635	0.0157495	0.834631
Ppp2r5b	0.371851	3.8864	3.80652	0.00014129	0.0163268	0.798195
Rpl18	0.371192	8.88259	3.79978	0.000145186	0.0166466	0.773936
Stx5a	0.371149	8.59552	3.79933	0.000145449	0.0166466	0.772324
EG432721	-0.370988	7.13763	-3.79769	0.000146414	0.0166773	0.766425
Hlcs	0.370407	4.60541	3.79174	0.000149965	0.0170008	0.745056
Csnk2a2	-0.369887	5.06495	-3.78641	0.000153211	0.0172807	0.72597
Thyn1	0.369689	7.32747	3.78439	0.000154464	0.0172807	0.718707
LOC386553	-0.369668	3.37608	-3.78417	0.000154601	0.0172807	0.717916
Rheb	0.369334	6.605	3.78075	0.000156734	0.0174376	0.705702
Srp14	-0.369017	5.56542	-3.77751	0.00015879	0.0175845	0.694089
Poldip2	-0.368811	6.78321	-3.7754	0.00016014	0.0176523	0.686543
Gpaa1	-0.368282	4.26436	-3.76998	0.000163651	0.0178886	0.667221
Slc45a3	0.368263	6.00381	3.76979	0.00016378	0.0178886	0.666518
Rps5	-0.367738	6.05117	-3.76441	0.000167341	0.0181945	0.647355
Lrrc30	-0.367192	3.52636	-3.75882	0.000171123	0.0184511	0.627445
Lck	0.367174	3.70533	3.75864	0.000171244	0.0184511	0.626817
Dgka	0.366752	5.18252	3.75432	0.000174225	0.0186882	0.611441
Gmpr	0.366322	5.84276	3.74991	0.000177311	0.0188551	0.595806
LOC100038882	-0.36627	4.57082	-3.74938	0.000177688	0.0188551	0.593915
Vim	-0.366207	6.11743	-3.74874	0.000178146	0.0188551	0.591625
Trappc10	-0.366042	5.52403	-3.74705	0.000179346	0.0188804	0.585644
Ank3	-0.365868	6.09489	-3.74527	0.000180622	0.0188804	0.579331
Nudt19	-0.365757	6.7049	-3.74414	0.000181438	0.0188804	0.575319
Iap	-0.365743	6.5608	-3.74399	0.000181543	0.0188804	0.574807
Exosc10	0.365505	5.78818	3.74155	0.000183316	0.0189823	0.566152
H2-D1	0.36505	8.17916	3.73689	0.000186742	0.0192538	0.549667
Scoc	0.364904	7.28802	3.7354	0.000187853	0.0192851	0.544389
LOC433943	0.364311	5.96227	3.72933	0.000192433	0.0196049	0.522947
Sybl1	-0.364289	4.84114	-3.7291	0.000192607	0.0196049	0.522145
Prlr	0.363855	9.14929	3.72467	0.000196024	0.0198682	0.506496
Acadm	0.363099	9.3298	3.71692	0.000202125	0.0204001	0.479225
Tbc1d15	-0.362769	4.78535	-3.71355	0.000204837	0.020587	0.467368
Nck1	-0.362547	4.13749	-3.71127	0.000206688	0.0206861	0.459368
Surf4	-0.362202	5.36091	-3.70774	0.000209591	0.0208406	0.446962
Serhl	0.362156	4.60746	3.70727	0.000209974	0.0208406	0.445336
Agpat4	-0.361862	4.55162	-3.70426	0.000212485	0.0210027	0.434764
Gba	-0.361218	6.32626	-3.69767	0.000218072	0.0214662	0.411687
E430018J23Rik	0.361116	4.76168	3.69662	0.000218973	0.0214665	0.408024
Vrk3	-0.360604	4.88681	-3.69138	0.000223537	0.0216846	0.389684
Ppfibp2	0.360588	5.63268	3.69122	0.000223674	0.0216846	0.389139
Eif3eip	0.360561	8.87333	3.69095	0.000223918	0.0216846	0.388168
Sdf2	-0.360461	7.21192	-3.68992	0.000224824	0.0216846	0.384579
Mrps18c	0.359403	4.85491	3.67909	0.000234581	0.0225348	0.346823
Xpnpep3	0.359049	5.27281	3.67547	0.000237933	0.0227215	0.334215
Mterfd1	0.358998	4.80632	3.67494	0.000238424	0.0227215	0.332385
Mpp5	-0.358492	4.60143	-3.66976	0.000243304	0.0230946	0.314382
C80913	0.357836	4.24958	3.66305	0.000249764	0.0234661	0.291105
Mrps10	0.357827	5.35914	3.66296	0.000249854	0.0234661	0.290786
Ccnc	0.357797	5.22952	3.66265	0.000250162	0.0234661	0.289693
Gamt	-0.357654	5.92388	-3.66119	0.00025159	0.023508	0.284636
2310003F16Rik	-0.35714	6.7069	-3.65593	0.000256805	0.0239018	0.266418
Pfkm	0.356914	6.56386	3.65361	0.000259135	0.0240252	0.258398
1110008J03Rik	0.356815	4.1449	3.6526	0.000260152	0.0240264	0.25492
BC046404	-0.356583	5.47698	-3.65022	0.00026257	0.0241564	0.246705
Gpsn2	0.356009	9.41818	3.64434	0.000268642	0.0246203	0.226411
LOC100045890	-0.355735	4.80249	-3.64155	0.000271578	0.0247064	0.216761
Gas2l1	0.355729	4.8638	3.64148	0.000271646	0.0247064	0.216538
Ywhag	-0.35548	4.91122	-3.63893	0.000274344	0.0247768	0.207767
Tax1bp1	0.355467	7.0243	3.6388	0.000274492	0.0247768	0.207289
2210015D19Rik	-0.355153	4.30988	-3.63558	0.000277936	0.0249518	0.196222
9430015G10Rik	0.3551	4.66563	3.63504	0.000278518	0.0249518	0.194368
Ncdn	0.354718	4.56167	3.63113	0.000282773	0.0252385	0.180914
Mrpl2	-0.354561	6.34877	-3.62953	0.000284531	0.0253011	0.175413
Cycs	-0.354298	6.60118	-3.62683	0.000287514	0.0254716	0.166161
Psmc5	-0.354189	6.03422	-3.62572	0.000288756	0.0254872	0.162338
Afmid	0.353077	4.10687	3.61433	0.000301742	0.0265355	0.123319
Setx	0.351629	3.83507	3.59951	0.000319459	0.0279907	0.0727319
Syradb	0.350841	4.51804	3.59144	0.000329513	0.0287663	0.0452684
Prkd3	0.350634	6.33373	3.58933	0.000332195	0.0288949	0.0380862
Tank	0.350335	5.55696	3.58626	0.000336122	0.0291306	0.0276729
Eif2b5	0.349816	7.59705	3.58095	0.000343025	0.0296215	0.00966283
Optn	0.349547	4.22872	3.5782	0.000346651	0.0298269	0.000348381
Tmbim1	-0.349332	3.76704	-3.576	0.000349581	0.0299712	-0.0071071
1110049B09Rik	-0.349233	4.13781	-3.57499	0.000350934	0.0299798	-0.0105296
LOC381853	0.349101	3.50632	3.57364	0.000352752	0.0299826	-0.0151049
LOC381891	0.348985	5.01324	3.57245	0.000354356	0.0299826	-0.019123
Prpf8	0.348958	4.84395	3.57217	0.000354727	0.0299826	-0.0200499
St3gal5	0.348732	7.71391	3.56985	0.000357885	0.0299979	-0.0279005
Ppp1cb	-0.348714	4.21943	-3.56967	0.000358136	0.0299979	-0.028519
Rn18s	-0.348591	8.9951	-3.56841	0.000359861	0.0299979	-0.0327747
Lace1	0.348586	4.46978	3.56836	0.000359924	0.0299979	-0.0329311
Smg7	0.347459	5.9107	3.55682	0.000376096	0.0311987	-0.071841
LOC100045864	0.347401	7.52677	3.55623	0.000376941	0.0311987	-0.0738289
Akr1e1	0.347243	3.81052	3.55462	0.000379261	0.0312825	-0.0792589
Tk2	0.347051	4.90911	3.55265	0.000382105	0.0314087	-0.0858706
LOC100046395	0.346828	4.66728	3.55037	0.000385435	0.031574	-0.0935497
Plcb2	-0.346127	3.79807	-3.54319	0.000396069	0.0323343	-0.117632
Cnih	-0.346034	5.1592	-3.54224	0.000397499	0.0323408	-0.120822
Timm8a1	-0.345794	5.21009	-3.53978	0.000401224	0.032533	-0.129074
Zfp513	0.345707	4.38419	3.53889	0.000402582	0.032533	-0.132063
Tcf7	0.345519	3.60843	3.53696	0.000405523	0.0326603	-0.138501
Pex14	-0.345259	5.02248	-3.5343	0.000409624	0.0328316	-0.147402
732482	0.34521	5.1103	3.53381	0.000410395	0.0328316	-0.149064
Ltf	-0.345012	8.39702	-3.53177	0.000413564	0.0329748	-0.155868
Alg9	0.344612	4.85228	3.52768	0.000419999	0.0333193	-0.169522
Itga3	0.344559	4.85731	3.52714	0.000420862	0.0333193	-0.171337
LOC385068	-0.344485	6.07973	-3.52638	0.000422063	0.0333193	-0.173858
Myocd	-0.3443	4.71847	-3.52449	0.000425092	0.0334481	-0.180181
Nme7	0.343366	7.34635	3.51492	0.000440698	0.0345623	-0.212054
1810032O08Rik	-0.343061	5.27742	-3.5118	0.000445902	0.0348419	-0.22243
Zfp655	-0.342987	6.30099	-3.51104	0.000447177	0.0348419	-0.224953
H1fx	0.342488	4.30666	3.50594	0.000455834	0.0354011	-0.241898
LOC100047261	-0.342343	7.28938	-3.50445	0.000458384	0.035484	-0.246828
Gng2	-0.342208	3.91432	-3.50307	0.000460764	0.0355531	-0.251402
Safb	0.341664	4.02684	3.49751	0.000470483	0.0361864	-0.269845
Osgep	-0.341534	5.19596	-3.49617	0.000472847	0.0362516	-0.274271
Akap12	0.341286	5.02167	3.49363	0.000477355	0.036471	-0.282652
LOC627317	-0.341045	3.98116	-3.49117	0.000481783	0.036471	-0.290807
Trit1	-0.341038	5.29416	-3.49109	0.00048192	0.036471	-0.291059
4930502E18Rik	0.340976	4.65925	3.49046	0.000483062	0.036471	-0.29315
Klk1b5	0.340934	4.64091	3.49003	0.000483829	0.036471	-0.29455
Acn9	-0.340798	4.45426	-3.48864	0.000486365	0.036471	-0.299167
Tmem17	-0.340797	4.15286	-3.48863	0.000486381	0.036471	-0.299197
Rnf34	0.340676	7.1516	3.48738	0.000488645	0.0365262	-0.303297
Tmem50b	0.340327	6.39264	3.48382	0.000495198	0.0367745	-0.31506
Ppp1r3b	0.340311	4.67083	3.48365	0.000495504	0.0367745	-0.315607
2310043N10Rik	-0.340254	4.09794	-3.48307	0.000496579	0.0367745	-0.31752
Bcap29	0.339792	6.25194	3.47834	0.000505435	0.0373148	-0.333126
Prcp	-0.339365	6.29777	-3.47397	0.000513723	0.03781	-0.347483
LOC333331	-0.339035	4.45429	-3.47059	0.000520229	0.0381714	-0.358591
D030074E01Rik	-0.338928	4.06573	-3.4695	0.000522352	0.03821	-0.362185
Lrrc41	0.338695	6.74366	3.46711	0.000527019	0.0384338	-0.370034
Orc6l	0.338269	6.70347	3.46275	0.000535618	0.0388845	-0.384315
LOC381215	-0.338228	4.23432	-3.46233	0.00053645	0.0388845	-0.385684
Ints1	-0.338088	5.74965	-3.46089	0.000539327	0.0388904	-0.390403
Stim1	0.338066	5.01987	3.46067	0.000539783	0.0388904	-0.391148
Gstt1	0.337432	5.1937	3.45418	0.000552933	0.0397182	-0.412381
Uevld	0.337225	4.46428	3.45206	0.000557278	0.0399105	-0.419285
Cstf2	-0.336992	4.67101	-3.44967	0.00056223	0.0401449	-0.427087
1500011H22Rik	0.336694	5.66696	3.44662	0.000568618	0.0404802	-0.43705
Fkbp11	-0.336576	4.93412	-3.44542	0.000571154	0.0405401	-0.440974
G430022H21Rik	0.336153	4.47047	3.44108	0.000580377	0.0410729	-0.455099
Rapgef3	-0.335846	3.68833	-3.43794	0.00058715	0.0414271	-0.465326
LOC386144	0.335769	4.43736	3.43716	0.000588847	0.0414271	-0.46787
Dlst	0.335496	6.16909	3.43436	0.000594967	0.0417349	-0.476984
Commd6	-0.33526	6.80652	-3.43195	0.000600272	0.0419721	-0.484807
Wasl	-0.335139	7.13549	-3.4307	0.000603034	0.0419721	-0.488853
Ccrl2	0.33507	5.2202	3.43001	0.000604588	0.0419721	-0.491122
Fosl2	-0.335036	7.56885	-3.42966	0.000605367	0.0419721	-0.492256
Polh	-0.334881	4.20707	-3.42807	0.000608913	0.042096	-0.497404
Eif5a	0.334502	7.48019	3.42419	0.000617672	0.0425785	-0.509988
Pkd2	-0.334157	4.66145	-3.42066	0.000625749	0.0430045	-0.521433
5133400G04Rik	-0.334085	6.25951	-3.41992	0.000627448	0.0430045	-0.523823
Vcp	-0.333922	9.45481	-3.41825	0.000631304	0.0430388	-0.52922
Rxrb	-0.333798	6.93454	-3.41698	0.000634255	0.0430388	-0.533327
Sfrs15	-0.333753	4.94157	-3.41652	0.000635323	0.0430388	-0.534809
Nr1h3	0.3337	5.07965	3.41598	0.000636587	0.0430388	-0.53656
H2afz	-0.333685	7.43617	-3.41583	0.000636945	0.0430388	-0.537056
Nfix	0.333389	6.86114	3.41279	0.000644076	0.043398	-0.546862
Iqub	0.333303	3.44877	3.41191	0.00064615	0.0434155	-0.549693
Clta	-0.332828	8.52135	-3.40705	0.00065777	0.0440223	-0.565388
Rybp	0.332784	5.76469	3.4066	0.000658862	0.0440223	-0.566848
Snx6	-0.33266	6.8418	-3.40533	0.000661933	0.0440524	-0.570943
Nob1	0.332617	5.55192	3.40489	0.000662996	0.0440524	-0.572356
Sh3glb1	0.33209	4.2145	3.39949	0.000676207	0.0448058	-0.589726
Hist1h4i	-0.331827	3.87066	-3.3968	0.000682898	0.0451241	-0.598393
Thrsp	-0.33159	3.76373	-3.39438	0.000688959	0.0453991	-0.606169
4930572J05Rik	0.331315	4.826	3.39156	0.000696087	0.0456752	-0.615228
Slc6a15	-0.331281	4.74857	-3.39121	0.000696967	0.0456752	-0.61634
Tspan17	-0.33111	6.68321	-3.38946	0.000701432	0.0458422	-0.62196
BC085271	0.330426	4.77766	3.38246	0.000719541	0.046675	-0.644385
EG625917	0.330421	8.50106	3.38241	0.000719676	0.046675	-0.644551
Fdxr	-0.330408	6.46664	-3.38228	0.000720029	0.046675	-0.644981
Erp29	-0.33006	8.21729	-3.37872	0.000729413	0.0470818	-0.656372
Slc35a2	-0.329972	5.12167	-3.37782	0.000731806	0.0470818	-0.659253
Them4	-0.329926	3.3921	-3.37735	0.000733057	0.0470818	-0.660756
Rhob	0.329848	4.09844	3.37655	0.00073519	0.0470818	-0.663311
Gbp3	0.329768	5.4785	3.37572	0.000737394	0.0470818	-0.665943
Strbp	0.329717	5.44583	3.3752	0.000738781	0.0470818	-0.667596
Nola1	-0.32967	6.94522	-3.37472	0.000740081	0.0470818	-0.669143
Lgals9	0.329528	4.12034	3.37327	0.000743998	0.0472054	-0.673785
Dnajb6	-0.329347	6.66233	-3.37142	0.000749011	0.0473977	-0.67969
9830123M21Rik	0.329115	3.39252	3.36905	0.00075548	0.0474881	-0.687252
Amdhd2	0.329091	4.59282	3.3688	0.000756158	0.0474881	-0.68804
Hsd17b7	-0.329083	8.26417	-3.36871	0.000756395	0.0474881	-0.688315
Senp2	-0.328988	5.93435	-3.36774	0.000759052	0.0475301	-0.691398
Dynll1	0.328767	8.3962	3.36548	0.000765319	0.0476356	-0.698629
4930511J11Rik	0.328751	7.41836	3.36531	0.000765771	0.0476356	-0.699147
Zfp148	-0.32865	4.64849	-3.36428	0.000768629	0.0476356	-0.702423
Maml2	-0.328648	5.19887	-3.36426	0.000768701	0.0476356	-0.702504
Hist1h2bh	0.328544	5.78936	3.3632	0.000771654	0.047695	-0.705875
EG625054	-0.32844	8.37822	-3.36213	0.000774643	0.0477563	-0.709273
Arf5	0.328334	4.41749	3.36105	0.000777696	0.0478213	-0.712731
Adamtsl2	0.328264	4.12821	3.36033	0.000779707	0.047822	-0.715001
Rhbdd1	0.328052	5.60667	3.35816	0.000785864	0.0480764	-0.721914
Sfrs1	-0.327982	8.5726	-3.35744	0.000787902	0.0480781	-0.724191
LOC100047486	-0.32786	4.37122	-3.35619	0.000791461	0.0481724	-0.728152
Itih5	0.327545	4.55355	3.35297	0.000800734	0.0486131	-0.738388
Smg6	-0.327388	4.65354	-3.35136	0.000805393	0.0487343	-0.743485
Prickle1	0.327341	4.60369	3.35088	0.000806805	0.0487343	-0.745024
H2-Aa	-0.326722	4.58875	-3.34454	0.000825447	0.0497347	-0.765093
