# Supplementary material for: CXCL10-based gene cluster model serves as a potential diagnostic biomarker for premature ovarian failure
Source: PeerJ. 2023 Dec 13;11:e16659. doi: 10.7717/peerj.16659 (PMC10725173; doi:10.7717/peerj.16659)
Supplement: Supplemental Information 2 [file peerj-11-16659-s002.zip › Supplemental Files/Supplementary Table 3.xlsx]

## Sheet: BP
ID	Description	GeneRatio	BgRatio	pvalue	p.adjust	qvalue	geneID	Count
GO:0060326	cell chemotaxis	22/562	303/23328	4.95812e-06	0.026397	0.0226977	Aif1/Arhgef5/Ccl4/Ccl9/Ccrl2/Coro1a/Cxadr/Cxcl10/Cxcl12/Cyp7b1/Dpep1/Dusp1/Fgf1/Hspb1/Kars/Lox/Mtus1/Rpl13a/Saa3/Scg2/Tiam1/Vcam1	22
GO:0015959	diadenosine polyphosphate metabolic process	4/562	8/23328	2.16007e-05	0.0433039	0.0372353	Gars/Kars/Nudt11/Nudt4	4
GO:0033209	tumor necrosis factor-mediated signaling pathway	9/562	67/23328	3.16295e-05	0.0433039	0.0372353	Adipoq/Casp4/Kars/Krt18/Krt8/Sharpin/Tnfrsf1a/Trim32/Ube2k	9
GO:0032781	positive regulation of ATPase activity	7/562	39/23328	3.57338e-05	0.0433039	0.0372353	Ahsa2/Atp1b1/Gtf2h2/Msh6/Pfn2/Plscr1/Tpm1	7
GO:0090407	organophosphate biosynthetic process	25/562	427/23328	4.62886e-05	0.0433039	0.0372353	Acsl3/Acsl6/Afmid/Agpat2/Agpat4/Aldoa/Bcl2l1/Cox5b/Dgka/Dhodh/Dtymk/Fabp3/Gars/Gpaa1/Hexb/Kars/Ndufc2/Nme7/Npr2/Pdk2/Pign/Pigx/Plscr1/Sh3yl1/Zp3	25
GO:0006575	cellular modified amino acid metabolic process	14/562	165/23328	4.88022e-05	0.0433039	0.0372353	Acadm/Cpt1c/Ctsb/Dpep1/Gamt/Gsta3/Gstm2/Gstm6/Gstm7/Gstp2/Pcmt1/Plscr1/Slc22a5/Vnn3	14
GO:0071356	cellular response to tumor necrosis factor	14/562	169/23328	6.33923e-05	0.0468736	0.0403048	Adipoq/Casp4/Ccl4/Ccl9/Gba/Irf1/Kars/Krt18/Krt8/Sharpin/Tank/Tnfrsf1a/Trim32/Ube2k	14
GO:2001021	negative regulation of response to DNA damage stimulus	9/562	74/23328	7.04337e-05	0.0468736	0.0403048	Bcl2l1/Cxcl12/Dyrk3/Nudt16l1/Psmd10/Senp2/Snai1/Trim32/Trp53bp1	9
GO:0045017	glycerolipid biosynthetic process	13/562	164/23328	0.000178636	0.0953132	0.081956	Acsl3/Acsl6/Agpat2/Dgat2/Dgka/Fabp3/Gpaa1/Nr1h3/Pign/Pigx/Plscr1/Sh3yl1/Zp3	13
GO:0050900	leukocyte migration	21/562	360/23328	0.000193397	0.0953132	0.081956	Aif1/Arhgef5/Ccl4/Ccl9/Coro1a/Cxadr/Cxcl10/Cxcl12/Cyp7b1/Dpep1/Dusp1/Itga2/Kars/Mtus1/Pecam1/Rock1/Rpl13a/Scg2/Spn/Vcam1/Zp3	21
GO:0034612	response to tumor necrosis factor	14/562	188/23328	0.000196928	0.0953132	0.081956	Adipoq/Casp4/Ccl4/Ccl9/Gba/Irf1/Kars/Krt18/Krt8/Sharpin/Tank/Tnfrsf1a/Trim32/Ube2k	14
GO:0060315	negative regulation of ryanodine-sensitive calcium-release channel activity	3/562	6/23328	0.000263474	0.104945	0.0902377	Gstm7/Gsto1/Pkd2	3
GO:0008654	phospholipid biosynthetic process	13/562	172/23328	0.000285378	0.104945	0.0902377	Acsl3/Acsl6/Agpat2/Agpat4/Dgka/Fabp3/Gpaa1/Hexb/Pign/Pigx/Plscr1/Sh3yl1/Zp3	13
GO:0030595	leukocyte chemotaxis	15/562	219/23328	0.000293679	0.104945	0.0902377	Aif1/Arhgef5/Ccl4/Ccl9/Coro1a/Cxadr/Cxcl10/Cxcl12/Cyp7b1/Dpep1/Dusp1/Kars/Mtus1/Rpl13a/Scg2	15
GO:0007005	mitochondrion organization	25/562	481/23328	0.000295674	0.104945	0.0902377	Alkbh7/Atp13a2/Bcl2l1/Bnip3l/Cxadr/Dcn/Dhodh/Fancg/Fez1/Foxred1/Gba/Lmna/Mfn1/Ndufa6/Ndufaf1/Ndufc2/Ogt/Phb2/Psmd10/Sharpin/Slc22a5/Them4/Timm8a1/Trafd1/Vdac1	25
GO:0097193	intrinsic apoptotic signaling pathway	18/562	295/23328	0.000317763	0.105736	0.0909178	Bcl2l1/Casp4/Cxcl12/Ddit3/Erp29/Hspb1/Mlh1/Msh6/Pdk2/Pik3r1/Plscr1/Prkra/Snai1/Tnfrsf1a/Trim32/Txndc12/Ube2k/Vdac2	18
GO:0120193	tight junction organization	9/562	91/23328	0.000348107	0.107689	0.0925977	Cdh5/Cldn15/Cldn5/Lsr/Mpp5/Pecam1/Rock1/Snai1/Svep1	9
GO:0034105	positive regulation of tissue remodeling	6/562	40/23328	0.000364088	0.107689	0.0925977	Ahsg/Fshb/Klf6/Ppargc1b/Rock1/Trf	6
GO:0043518	negative regulation of DNA damage response, signal transduction by p53 class mediator	4/562	16/23328	0.000481618	0.111659	0.096011	Dyrk3/Psmd10/Senp2/Snai1	4
GO:0097284	hepatocyte apoptotic process	4/562	16/23328	0.000481618	0.111659	0.096011	Bcl2l1/Krt18/Krt8/Stk4	4
GO:1901550	regulation of endothelial cell development	4/562	16/23328	0.000481618	0.111659	0.096011	Cdh5/Cldn5/Rock1/Tnfrsf1a	4
GO:1903140	regulation of establishment of endothelial barrier	4/562	16/23328	0.000481618	0.111659	0.096011	Cdh5/Cldn5/Rock1/Tnfrsf1a	4
GO:2001233	regulation of apoptotic signaling pathway	22/562	413/23328	0.000482373	0.111659	0.096011	Bcl2l1/Cxcl12/Ddit3/Eef1e1/Erp29/Hspb1/Inhba/Lmna/Plscr1/Ppp2r1a/Prkra/Psmd10/Raf1/Rbck1/Scg2/Snai1/Stk4/Trim32/Txndc12/Vdac2/Wnt4/Zmynd11	22
GO:0043462	regulation of ATPase activity	7/562	59/23328	0.000523326	0.114245	0.0982347	Ahsa2/Atp1b1/Gtf2h2/Msh6/Pfn2/Plscr1/Tpm1	7
GO:0019216	regulation of lipid metabolic process	20/562	363/23328	0.000564423	0.114245	0.0982347	Acsl3/Adipoq/Ccnc/Cyp17a1/Dgat2/Fabp3/Fgf1/Fshb/H6pd/Klk1b4/Lsr/Nr1h3/Ormdl3/Pdk2/Phb2/Pik3r1/Snai1/Tek/Wnt4/Zp3	20
GO:1904019	epithelial cell apoptotic process	10/562	118/23328	0.000578191	0.114245	0.0982347	Bcl2l1/Cdh5/Krt18/Krt8/Scg2/Sfrp4/Stk4/Tek/Tia1/Trim32	10
GO:1902603	carnitine transmembrane transport	2/562	2/23328	0.000579379	0.114245	0.0982347	Slc22a5/Slc25a20	2
GO:1902904	negative regulation of supramolecular fiber organization	12/562	163/23328	0.000612087	0.116194	0.0999103	Arpc2/Cdh5/Coro1a/Eml4/Fgf13/Hspg2/Pecam1/Pfn2/Pick1/Ppp1r9a/Tpm1/Was	12
GO:0060249	anatomical structure homeostasis	22/562	422/23328	0.000642704	0.116194	0.0999103	Ahsg/Aldoa/Cct8/Clcn3/Cldn5/Coro1a/Cxadr/Fshb/Ldb1/Lmna/Lox/Lrrk1/Parn/Ppargc1b/Rho/Sftpd/Slc22a5/Smg6/Tcp1/Trf/Trim32/Xrcc3	22
GO:0042098	T cell proliferation	14/562	213/23328	0.000695846	0.116194	0.0999103	Aif1/Coro1a/Cxcl12/Dhps/Gpnmb/Il15/Irf1/Prnp/Ptpn6/Sftpd/Spn/Vcam1/Wnt4/Zp3	14
GO:0046889	positive regulation of lipid biosynthetic process	9/562	100/23328	0.000698322	0.116194	0.0999103	Acsl3/Cyp17a1/Dgat2/Fabp3/Fgf1/Fshb/Nr1h3/Wnt4/Zp3	9
GO:0019722	calcium-mediated signaling	14/562	214/23328	0.000728523	0.116194	0.0999103	Atp1b1/Calm3/Camkk2/Ccl4/Ccrl2/Gstm7/Gsto1/Nr5a2/Pdk2/Pkd2/Ppp1r9a/Prnp/Rcan2/Vcam1	14
GO:0045834	positive regulation of lipid metabolic process	12/562	167/23328	0.000758733	0.116194	0.0999103	Acsl3/Adipoq/Cyp17a1/Dgat2/Fabp3/Fgf1/Fshb/Klk1b4/Nr1h3/Tek/Wnt4/Zp3	12
GO:0046474	glycerophospholipid biosynthetic process	10/562	123/23328	0.000800059	0.116194	0.0999103	Acsl3/Agpat2/Dgka/Fabp3/Gpaa1/Pign/Pigx/Plscr1/Sh3yl1/Zp3	10
GO:0010803	regulation of tumor necrosis factor-mediated signaling pathway	5/562	31/23328	0.000806454	0.116194	0.0999103	Adipoq/Casp4/Sharpin/Trim32/Ube2k	5
GO:0006644	phospholipid metabolic process	20/562	374/23328	0.000817009	0.116194	0.0999103	Acsl3/Acsl6/Agpat2/Agpat4/Dgka/Fabp3/Gpaa1/Hexb/Klk1b4/Nr1h3/Phb2/Pi4ka/Pi4kb/Pign/Pigx/Pik3r1/Plscr1/Sh3yl1/Tek/Zp3	20
GO:0072659	protein localization to plasma membrane	17/562	295/23328	0.000875345	0.116194	0.0999103	Acsl3/Adipoq/Anxa2/Atp1b1/Bcl2l1/Commd1/Efr3a/Fgf13/Gak/Krt18/Mpp5/Pik3r1/Prnp/Rock1/Slc9a3r2/Tnfrsf1a/Vamp3	17
GO:0031333	negative regulation of protein-containing complex assembly	11/562	147/23328	0.000891987	0.116194	0.0999103	Arpc2/Cdh5/Gba/Impact/Pecam1/Pfn2/Pmepa1/Raf1/Rpl13a/Tpm1/Vdac2	11
GO:0097529	myeloid leukocyte migration	14/562	219/23328	0.000912057	0.116194	0.0999103	Aif1/Arhgef5/Ccl4/Ccl9/Cxadr/Cxcl10/Cxcl12/Dpep1/Dusp1/Kars/Mtus1/Pecam1/Rpl13a/Scg2	14
GO:0051494	negative regulation of cytoskeleton organization	12/562	171/23328	0.000933661	0.116194	0.0999103	Arpc2/Cdh5/Coro1a/Eml4/Espn/Fgf13/Pecam1/Pfn2/Pick1/Ppp1r9a/Tpm1/Was	12
GO:0045785	positive regulation of cell adhesion	22/562	435/23328	0.000955189	0.116194	0.0999103	Aif1/Arpc2/Coro1a/Cxcl12/Dhps/Hyal1/Il15/Irf1/Itga2/Ldb1/Magi1/Plekha2/Ptpn6/Rock1/Sox12/Spn/Stk4/Tek/Tpm1/Vcam1/Wnt4/Zp3	22
GO:0006631	fatty acid metabolic process	21/562	408/23328	0.000992932	0.116194	0.0999103	Acadm/Acsl3/Acsl6/Adipoq/Alkbh7/Cpt1c/Cyp2e1/Cyp2f2/Degs1/Dgat2/Ech1/Fabp3/Gstm2/Gstm7/H2-Ke6/Lias/Nr1h3/Pdk2/Tbxas1/Them4/Tnfrsf1a	21
GO:0042982	amyloid precursor protein metabolic process	7/562	66/23328	0.00103389	0.116194	0.0999103	Aph1a/Bace1/Csnk1e/Itm2a/Prnp/Rock1/Sp1	7
GO:2001020	regulation of response to DNA damage stimulus	14/562	222/23328	0.00103982	0.116194	0.0999103	Bcl2l1/Cul4a/Cxcl12/Dyrk3/Eef1e1/Nudt16l1/Plscr1/Ppp4c/Psmd10/Senp2/Snai1/Trim32/Trp53bp1/Was	14
GO:0009415	response to water	3/562	9/23328	0.00104826	0.116194	0.0999103	Krt8/Lrp11/Pkd2	3
GO:1903265	positive regulation of tumor necrosis factor-mediated signaling pathway	3/562	9/23328	0.00104826	0.116194	0.0999103	Casp4/Trim32/Ube2k	3
GO:0120192	tight junction assembly	8/562	86/23328	0.00110329	0.116194	0.0999103	Cdh5/Cldn15/Cldn5/Lsr/Mpp5/Pecam1/Rock1/Snai1	8
GO:0061028	establishment of endothelial barrier	6/562	49/23328	0.0011049	0.116194	0.0999103	Abcb1b/Cdh5/Cldn5/Pecam1/Rock1/Tnfrsf1a	6
GO:0043588	skin development	16/562	275/23328	0.00111064	0.116194	0.0999103	Apcdd1/Fosl2/Gak/Gba/Igfbp5/Inhba/Itga2/Ldb1/Lgr5/Lsr/Rock1/Sharpin/Snai1/Stard7/Stk4/Trpc4ap	16
GO:0042129	regulation of T cell proliferation	12/562	175/23328	0.00114095	0.116194	0.0999103	Aif1/Coro1a/Dhps/Gpnmb/Il15/Irf1/Prnp/Ptpn6/Sftpd/Spn/Vcam1/Zp3	12
GO:0046128	purine ribonucleoside metabolic process	6/562	50/23328	0.00123039	0.116194	0.0999103	Enpp4/Gamt/Mfn1/Mtap/Nme7/Pcmt1	6
GO:0120255	olefinic compound biosynthetic process	5/562	34/23328	0.00124458	0.116194	0.0999103	Gstm2/Gstm7/H6pd/Stard3/Wnt4	5
GO:0046486	glycerolipid metabolic process	19/562	360/23328	0.00127211	0.116194	0.0999103	Acsl3/Acsl6/Agpat2/Ccnc/Cyp2e1/Dgat2/Dgka/Fabp3/Gpaa1/Nr1h3/Phb2/Pi4ka/Pi4kb/Pign/Pigx/Pik3r1/Plscr1/Sh3yl1/Zp3	19
GO:0006790	sulfur compound metabolic process	16/562	279/23328	0.00129045	0.116194	0.0999103	Acsl3/Acsl6/Dcn/Dgat2/Dpep1/Gamt/Gsta3/Gstm2/Gstm6/Gstm7/Gstp2/Lias/Mtap/Pcmt1/Pdk2/Sp1	16
GO:0032434	regulation of proteasomal ubiquitin-dependent protein catabolic process	10/562	131/23328	0.00129733	0.116194	0.0999103	Arih2/Commd1/Csnk1e/Gba/Ogt/Pbk/Pias1/Prickle1/Psmd10/Ube2k	10
GO:0042987	amyloid precursor protein catabolic process	6/562	51/23328	0.0013665	0.116194	0.0999103	Aph1a/Bace1/Csnk1e/Prnp/Rock1/Sp1	6
GO:0071674	mononuclear cell migration	8/562	89/23328	0.00137936	0.116194	0.0999103	Aif1/Ccl4/Ccl9/Cxcl10/Cxcl12/Dusp1/Kars/Pecam1	8
GO:0009165	nucleotide biosynthetic process	13/562	204/23328	0.00141172	0.116194	0.0999103	Acsl6/Afmid/Aldoa/Bcl2l1/Cox5b/Dhodh/Dtymk/Gars/Kars/Ndufc2/Nme7/Npr2/Pdk2	13
GO:0043516	regulation of DNA damage response, signal transduction by p53 class mediator	5/562	35/23328	0.0014236	0.116194	0.0999103	Dyrk3/Eef1e1/Psmd10/Senp2/Snai1	5
GO:0008202	steroid metabolic process	17/562	309/23328	0.00144719	0.116194	0.0999103	Cyp17a1/Cyp2e1/Cyp7b1/Dgat2/Fabp6/Fdxr/Fgf1/Fshb/Gba/H2-Ke6/H6pd/Hsd17b7/Mt3/Nr5a2/Snai1/Stard3/Wnt4	17
GO:0008630	intrinsic apoptotic signaling pathway in response to DNA damage	9/562	111/23328	0.00147062	0.116194	0.0999103	Bcl2l1/Cxcl12/Mlh1/Msh6/Pik3r1/Plscr1/Snai1/Tnfrsf1a/Trim32	9
GO:0007270	neuron-neuron synaptic transmission	3/562	10/23328	0.00147079	0.116194	0.0999103	Arid1b/Kif1b/Vdac1	3
GO:0006650	glycerophospholipid metabolic process	15/562	257/23328	0.00151998	0.116194	0.0999103	Acsl3/Agpat2/Dgka/Fabp3/Gpaa1/Nr1h3/Phb2/Pi4ka/Pi4kb/Pign/Pigx/Pik3r1/Plscr1/Sh3yl1/Zp3	15
GO:0033157	regulation of intracellular protein transport	14/562	232/23328	0.00157939	0.116194	0.0999103	Adipoq/Arpc2/Atp13a2/Bnip3l/Commd1/Gcc2/Nup62/Ogt/Pik3r1/Prnp/Rangap1/Tek/Tnfrsf1a/Ubac2	14
GO:0006111	regulation of gluconeogenesis	6/562	53/23328	0.00167286	0.116194	0.0999103	Acadm/Adipoq/Dgat2/Ogt/Pdk2/Wdr5	6
GO:0050435	amyloid-beta metabolic process	6/562	53/23328	0.00167286	0.116194	0.0999103	Aph1a/Bace1/Csnk1e/Prnp/Rock1/Sp1	6
GO:2000058	regulation of ubiquitin-dependent protein catabolic process	11/562	159/23328	0.0016846	0.116194	0.0999103	Arih2/Commd1/Csnk1e/Csnk2a2/Gba/Ogt/Pbk/Pias1/Prickle1/Psmd10/Ube2k	11
GO:0019221	cytokine-mediated signaling pathway	19/562	369/23328	0.00168814	0.116194	0.0999103	Adipoq/Casp4/Ccl4/Ccl9/Cxcl10/Cxcl12/Il15/Irf1/Kars/Klf6/Krt18/Krt8/Mt3/Ptpn6/Sharpin/Tnfrsf1a/Trim32/Ube2k/Ythdf3	19
GO:0072594	establishment of protein localization to organelle	21/562	426/23328	0.00168883	0.116194	0.0999103	Bnip3l/Cct8/Ddit3/Gcc2/Ift122/Lmna/Nup62/Nxt2/Pex14/Phb2/Pick1/Pik3r1/Prickle1/Srp14/Tcp1/Tek/Timm8a1/Tmco6/Tnfrsf1a/Tnpo2/Tnpo3	21
GO:0015960	diadenosine polyphosphate biosynthetic process	2/562	3/23328	0.00171032	0.116194	0.0999103	Gars/Kars	2
GO:0015965	diadenosine tetraphosphate metabolic process	2/562	3/23328	0.00171032	0.116194	0.0999103	Gars/Kars	2
GO:0015966	diadenosine tetraphosphate biosynthetic process	2/562	3/23328	0.00171032	0.116194	0.0999103	Gars/Kars	2
GO:0051410	detoxification of nitrogen compound	2/562	3/23328	0.00171032	0.116194	0.0999103	Gstm2/Gstm7	2
GO:0051599	response to hydrostatic pressure	2/562	3/23328	0.00171032	0.116194	0.0999103	Krt8/Pkd2	2
GO:0070458	cellular detoxification of nitrogen compound	2/562	3/23328	0.00171032	0.116194	0.0999103	Gstm2/Gstm7	2
GO:0070682	proteasome regulatory particle assembly	2/562	3/23328	0.00171032	0.116194	0.0999103	Psmd10/Psmd5	2
GO:0140214	positive regulation of long-chain fatty acid import into cell	2/562	3/23328	0.00171032	0.116194	0.0999103	Acsl6/Fabp3	2
GO:0031647	regulation of protein stability	16/562	287/23328	0.00172441	0.116194	0.0999103	Atp1b1/Cct8/Commd1/Ctsa/Lmna/Pfn2/Phb2/Pik3r1/Prkra/Prnp/Rassf1/Senp2/Stk4/Tcp1/Tspan1/Usp40	16
GO:0046890	regulation of lipid biosynthetic process	12/562	184/23328	0.00174931	0.116194	0.0999103	Acsl3/Cyp17a1/Dgat2/Fabp3/Fgf1/Fshb/H6pd/Nr1h3/Ormdl3/Snai1/Wnt4/Zp3	12
GO:1901293	nucleoside phosphate biosynthetic process	13/562	209/23328	0.00175248	0.116194	0.0999103	Acsl6/Afmid/Aldoa/Bcl2l1/Cox5b/Dhodh/Dtymk/Gars/Kars/Ndufc2/Nme7/Npr2/Pdk2	13
GO:0005996	monosaccharide metabolic process	15/562	261/23328	0.00176779	0.116194	0.0999103	Acadm/Adipoq/Aldoa/Dgat2/Gsto1/H6pd/Ins1/Midn/Ogt/Pdk2/Pik3r1/Ppp1cb/Ppp1r3b/Ugt1a6a/Wdr5	15
GO:1902229	regulation of intrinsic apoptotic signaling pathway in response to DNA damage	5/562	37/23328	0.00183752	0.118303	0.101724	Bcl2l1/Cxcl12/Plscr1/Snai1/Trim32	5
GO:0042278	purine nucleoside metabolic process	6/562	54/23328	0.00184431	0.118303	0.101724	Enpp4/Gamt/Mfn1/Mtap/Nme7/Pcmt1	6
GO:0035336	long-chain fatty-acyl-CoA metabolic process	3/562	11/23328	0.00198629	0.125893	0.108251	Acsl3/Acsl6/Dgat2	3
GO:0034383	low-density lipoprotein particle clearance	4/562	23/23328	0.00205015	0.126919	0.109132	Adipoq/Anxa2/Commd1/Dgat2	4
GO:0042537	benzene-containing compound metabolic process	4/562	23/23328	0.00205015	0.126919	0.109132	Afmid/Fah/Gstm2/Gstm7	4
GO:0051607	defense response to virus	14/562	239/23328	0.00208187	0.127401	0.109547	Bcl2l1/Bnip3l/Cxadr/Cxcl10/Ddx58/Il15/Ilf3/Irf1/Phb2/Plscr1/Spn/Tagap/Unc93b1/Zmynd11	14
GO:0043161	proteasome-mediated ubiquitin-dependent protein catabolic process	20/562	405/23328	0.00210977	0.127641	0.109753	Anapc4/Arih2/Commd1/Csnk1e/Cul4a/Ddit3/Fbxo45/Gba/Herc2/Ogt/Pbk/Pias1/Prickle1/Psmb1/Psmc5/Psmd10/Psmd7/Rbck1/Sharpin/Ube2k	20
GO:1903725	regulation of phospholipid metabolic process	7/562	75/23328	0.00218938	0.129063	0.110976	Acsl3/Fabp3/Klk1b4/Phb2/Pik3r1/Tek/Zp3	7
GO:0009119	ribonucleoside metabolic process	6/562	56/23328	0.00222676	0.129063	0.110976	Enpp4/Gamt/Mfn1/Mtap/Nme7/Pcmt1	6
GO:0042446	hormone biosynthetic process	6/562	56/23328	0.00222676	0.129063	0.110976	Cyp17a1/H2-Ke6/H6pd/Hsd17b7/Stard3/Wnt4	6
GO:0006753	nucleoside phosphate metabolic process	21/562	436/23328	0.00223024	0.129063	0.110976	Acsl3/Acsl6/Afmid/Aldoa/Bcl2l1/Cox5b/Dgat2/Dhodh/Dtymk/Entpd2/Gars/Kars/Mfn1/Ndufc2/Nme7/Npr2/Nudt1/Nudt11/Nudt4/Ogt/Pdk2	21
GO:0006606	protein import into nucleus	11/562	165/23328	0.00225669	0.129189	0.111085	Lmna/Nup62/Nxt2/Phb2/Pik3r1/Prickle1/Tek/Tmco6/Tnfrsf1a/Tnpo2/Tnpo3	11
GO:2000403	positive regulation of lymphocyte migration	5/562	39/23328	0.00233325	0.13034	0.112074	Aif1/Ccl4/Cxcl10/Cxcl12/Spn	5
GO:0017038	protein import	13/562	217/23328	0.00243734	0.13034	0.112074	Arhgef5/Lmna/Nup62/Nxt2/Pex14/Phb2/Pik3r1/Prickle1/Tek/Tmco6/Tnfrsf1a/Tnpo2/Tnpo3	13
GO:0002548	monocyte chemotaxis	6/562	57/23328	0.002439	0.13034	0.112074	Aif1/Ccl4/Ccl9/Cxcl10/Cxcl12/Dusp1	6
GO:0006749	glutathione metabolic process	6/562	57/23328	0.002439	0.13034	0.112074	Dpep1/Gsta3/Gstm2/Gstm6/Gstm7/Gstp2	6
GO:0009994	oocyte differentiation	6/562	57/23328	0.002439	0.13034	0.112074	Lgr5/Npr2/Ppp2r1a/Rec8/Wnt4/Zp3	6
GO:0070371	ERK1 and ERK2 cascade	17/562	325/23328	0.00245924	0.13034	0.112074	Adipoq/Ccl4/Ccl9/Dusp1/Dusp6/Glipr2/Gpnmb/Kars/Map3k12/Mt3/Nod1/Phb2/Ptpn6/Sema7a/Tek/Tiam1/Trf	17
GO:2001242	regulation of intrinsic apoptotic signaling pathway	11/562	167/23328	0.00247909	0.13034	0.112074	Bcl2l1/Cxcl12/Ddit3/Erp29/Hspb1/Plscr1/Prkra/Snai1/Trim32/Txndc12/Vdac2	11
GO:0010498	proteasomal protein catabolic process	22/562	470/23328	0.00251643	0.13034	0.112074	Anapc4/Arih2/Commd1/Csnk1e/Cul4a/Ddit3/Fbxo45/Gba/Herc2/Ogt/Pbk/Pias1/Prickle1/Psmb1/Psmc5/Psmd10/Psmd7/Rbck1/Sharpin/Ubac2/Ube2k/Ubxn6	22
GO:1901653	cellular response to peptide	16/562	299/23328	0.0026004	0.13034	0.112074	Adipoq/Ahsg/Casp4/H2az1/Irf1/Nod1/Ogt/Pdk2/Pik3r1/Prnp/Ptpre/Rangap1/Rock1/Sp1/Vcam1/Ywhag	16
GO:0009437	carnitine metabolic process	3/562	12/23328	0.00260125	0.13034	0.112074	Acadm/Cpt1c/Slc22a5	3
GO:0051280	negative regulation of release of sequestered calcium ion into cytosol	3/562	12/23328	0.00260125	0.13034	0.112074	Gstm7/Gsto1/Pkd2	3
GO:0090343	positive regulation of cell aging	3/562	12/23328	0.00260125	0.13034	0.112074	Eef1e1/Lmna/Ypel3	3
GO:1901021	positive regulation of calcium ion transmembrane transporter activity	5/562	40/23328	0.00261456	0.13034	0.112074	Atp1b1/Gstm7/Gsto1/Pkd2/Stim1	5
GO:0010508	positive regulation of autophagy	10/562	144/23328	0.00261954	0.13034	0.112074	Bnip3l/Dcn/Ddit3/Fyco1/Gba/Nod1/Ormdl3/Phb2/Rock1/Scoc	10
GO:0030099	myeloid cell differentiation	20/562	414/23328	0.00271392	0.132802	0.114191	Adipoq/Alas1/Anxa2/Cul4a/Dyrk3/Fshb/Heph/Il15/Inhba/Ldb1/Lox/Lrrk1/Mfap2/Pik3r1/Pknox1/Plscr1/Ppargc1b/Ptpn6/Sp1/Trf	20
GO:0051170	import into nucleus	11/562	169/23328	0.0027189	0.132802	0.114191	Lmna/Nup62/Nxt2/Phb2/Pik3r1/Prickle1/Tek/Tmco6/Tnfrsf1a/Tnpo2/Tnpo3	11
GO:1902230	negative regulation of intrinsic apoptotic signaling pathway in response to DNA damage	4/562	25/23328	0.00281949	0.133736	0.114994	Bcl2l1/Cxcl12/Snai1/Trim32	4
GO:0034205	amyloid-beta formation	5/562	41/23328	0.00291965	0.133736	0.114994	Aph1a/Csnk1e/Prnp/Rock1/Sp1	5
GO:0048608	reproductive structure development	22/562	477/23328	0.00300664	0.133736	0.114994	Ahsg/Bcl2l1/Ctsb/Cyp7b1/Fancg/Fshb/Inhba/Krt8/Pkd2/Plcd3/Prdx4/Ptpn6/Rec8/Rxrb/Senp2/Slc22a5/Snai1/Sp1/Stk4/Vcam1/Wnt4/Zp3	22
GO:0016051	carbohydrate biosynthetic process	12/562	197/23328	0.00307679	0.133736	0.114994	Acadm/Adipoq/B3galt5/B3gnt8/Dgat2/Gsto1/Ogt/Pdk2/Ppp1cb/Ppp1r3b/St3gal2/Wdr5	12
GO:0048260	positive regulation of receptor-mediated endocytosis	6/562	60/23328	0.00316738	0.133736	0.114994	Ahi1/Anxa2/Pick1/Ppt1/Sfrp4/Trf	6
GO:0050920	regulation of chemotaxis	13/562	224/23328	0.00320383	0.133736	0.114994	Aif1/Ccl4/Cxcl10/Cxcl12/Dusp1/Fgf1/Hspb1/Itga2/Kars/Mtus1/Scg2/Sema7a/Tiam1	13
GO:0010506	regulation of autophagy	15/562	278/23328	0.00322832	0.133736	0.114994	Atp13a2/Bnip3l/Ctsa/Dcn/Ddit3/Fez1/Fyco1/Gba/Mt3/Nod1/Ormdl3/Phb2/Rock1/Scoc/Vdac1	15
GO:0009268	response to pH	5/562	42/23328	0.00324963	0.133736	0.114994	Clcn7/Gba/Hyal1/Impact/Mcoln1	5
GO:1990778	protein localization to cell periphery	18/562	363/23328	0.00329605	0.133736	0.114994	Acsl3/Adipoq/Anxa2/Atp1b1/Bcl2l1/Commd1/Efr3a/Fgf13/Gak/Kif1b/Krt18/Mpp5/Pik3r1/Prnp/Rock1/Slc9a3r2/Tnfrsf1a/Vamp3	18
GO:0061458	reproductive system development	22/562	481/23328	0.00332122	0.133736	0.114994	Ahsg/Bcl2l1/Ctsb/Cyp7b1/Fancg/Fshb/Inhba/Krt8/Pkd2/Plcd3/Prdx4/Ptpn6/Rec8/Rxrb/Senp2/Slc22a5/Snai1/Sp1/Stk4/Vcam1/Wnt4/Zp3	22
GO:0042541	hemoglobin biosynthetic process	3/562	13/23328	0.0033215	0.133736	0.114994	Alas1/Inhba/Ldb1	3
GO:0071073	positive regulation of phospholipid biosynthetic process	3/562	13/23328	0.0033215	0.133736	0.114994	Acsl3/Fabp3/Zp3	3
GO:0001807	regulation of type IV hypersensitivity	2/562	4/23328	0.003366	0.133736	0.114994	Spn/Zp3	2
GO:0018916	nitrobenzene metabolic process	2/562	4/23328	0.003366	0.133736	0.114994	Gstm2/Gstm7	2
GO:0060800	regulation of cell differentiation involved in embryonic placenta development	2/562	4/23328	0.003366	0.133736	0.114994	Snai1/Stk4	2
GO:0060830	ciliary receptor clustering involved in smoothened signaling pathway	2/562	4/23328	0.003366	0.133736	0.114994	Ift122/Nme7	2
GO:0071543	diphosphoinositol polyphosphate metabolic process	2/562	4/23328	0.003366	0.133736	0.114994	Nudt11/Nudt4	2
GO:1901906	diadenosine pentaphosphate metabolic process	2/562	4/23328	0.003366	0.133736	0.114994	Nudt11/Nudt4	2
GO:1901907	diadenosine pentaphosphate catabolic process	2/562	4/23328	0.003366	0.133736	0.114994	Nudt11/Nudt4	2
GO:1901908	diadenosine hexaphosphate metabolic process	2/562	4/23328	0.003366	0.133736	0.114994	Nudt11/Nudt4	2
GO:1901909	diadenosine hexaphosphate catabolic process	2/562	4/23328	0.003366	0.133736	0.114994	Nudt11/Nudt4	2
GO:1901910	adenosine 5'-(hexahydrogen pentaphosphate) metabolic process	2/562	4/23328	0.003366	0.133736	0.114994	Nudt11/Nudt4	2
GO:1901911	adenosine 5'-(hexahydrogen pentaphosphate) catabolic process	2/562	4/23328	0.003366	0.133736	0.114994	Nudt11/Nudt4	2
GO:1905205	positive regulation of connective tissue replacement	2/562	4/23328	0.003366	0.133736	0.114994	Klf6/Rock1	2
GO:2000152	regulation of ubiquitin-specific protease activity	2/562	4/23328	0.003366	0.133736	0.114994	Atp13a2/Tank	2
GO:0048477	oogenesis	8/562	103/23328	0.00346968	0.13585	0.116812	Hexb/Lgr5/Mlh1/Npr2/Ppp2r1a/Rec8/Wnt4/Zp3	8
GO:0070372	regulation of ERK1 and ERK2 cascade	16/562	308/23328	0.00347667	0.13585	0.116812	Adipoq/Ccl4/Ccl9/Dusp1/Dusp6/Glipr2/Gpnmb/Kars/Map3k12/Mt3/Nod1/Phb2/Ptpn6/Sema7a/Tek/Tiam1	16
GO:0120254	olefinic compound metabolic process	9/562	126/23328	0.00349575	0.13585	0.116812	Aldh1a2/Cyp17a1/Cyp2e1/Cyp2f2/Gstm2/Gstm7/H6pd/Stard3/Wnt4	9
GO:1903362	regulation of cellular protein catabolic process	14/562	254/23328	0.00361066	0.138286	0.118907	Anxa2/Arih2/Atp13a2/Commd1/Csnk1e/Csnk2a2/Gba/Ogt/Pbk/Pias1/Prickle1/Psmd10/Ubac2/Ube2k	14
GO:0044843	cell cycle G1/S phase transition	12/562	201/23328	0.00361924	0.138286	0.118907	Aif1/Cdk2ap2/Cul4a/Gpnmb/Hyal1/Inhba/Phb2/Pias1/Pkd2/Ptpn6/Rcc1/Senp2	12
GO:0018210	peptidyl-threonine modification	9/562	127/23328	0.00368426	0.138286	0.118907	Csnk2a2/Dyrk3/Galnt1/Galnt2/Map3k12/Ogt/Pbk/Rock1/Ube2k	9
GO:0072521	purine-containing compound metabolic process	19/562	396/23328	0.00368556	0.138286	0.118907	Acsl3/Acsl6/Aldoa/Bcl2l1/Cox5b/Dgat2/Enpp4/Gamt/Mfn1/Mtap/Ndufc2/Nme7/Npr2/Nudt1/Nudt11/Nudt4/Ogt/Pcmt1/Pdk2	19
GO:0045780	positive regulation of bone resorption	4/562	27/23328	0.0037659	0.138286	0.118907	Ahsg/Fshb/Ppargc1b/Trf	4
GO:0046852	positive regulation of bone remodeling	4/562	27/23328	0.0037659	0.138286	0.118907	Ahsg/Fshb/Ppargc1b/Trf	4
GO:0050849	negative regulation of calcium-mediated signaling	4/562	27/23328	0.0037659	0.138286	0.118907	Gstm7/Gsto1/Pkd2/Prnp	4
GO:0006006	glucose metabolic process	12/562	202/23328	0.00376624	0.138286	0.118907	Acadm/Adipoq/Dgat2/H6pd/Ins1/Midn/Ogt/Pdk2/Pik3r1/Ppp1cb/Ppp1r3b/Wdr5	12
GO:0009117	nucleotide metabolic process	20/562	427/23328	0.00383829	0.139966	0.120351	Acsl3/Acsl6/Afmid/Aldoa/Bcl2l1/Cox5b/Dgat2/Dhodh/Dtymk/Gars/Kars/Mfn1/Ndufc2/Nme7/Npr2/Nudt1/Nudt11/Nudt4/Ogt/Pdk2	20
GO:0010906	regulation of glucose metabolic process	9/562	128/23328	0.00388065	0.140548	0.120852	Acadm/Adipoq/Dgat2/Midn/Ogt/Pdk2/Ppp1cb/Ppp1r3b/Wdr5	9
GO:0150116	regulation of cell-substrate junction organization	6/562	63/23328	0.00404675	0.143678	0.123543	Dusp22/Ldb1/Mapre2/Rock1/Tek/Wnt4	6
GO:0006022	aminoglycan metabolic process	8/562	106/23328	0.0041353	0.143678	0.123543	B3galt5/B3gnt8/Dcn/Gns/Hexb/Hyal1/Il15/Itih5	8
GO:0006577	amino-acid betaine metabolic process	3/562	14/23328	0.0041523	0.143678	0.123543	Acadm/Cpt1c/Slc22a5	3
GO:0051284	positive regulation of sequestering of calcium ion	3/562	14/23328	0.0041523	0.143678	0.123543	Gstm7/Gsto1/Pkd2	3
GO:0070830	bicellular tight junction assembly	7/562	84/23328	0.00415412	0.143678	0.123543	Cdh5/Cldn15/Cldn5/Mpp5/Pecam1/Rock1/Snai1	7
GO:0019318	hexose metabolic process	13/562	231/23328	0.00415599	0.143678	0.123543	Acadm/Adipoq/Aldoa/Dgat2/H6pd/Ins1/Midn/Ogt/Pdk2/Pik3r1/Ppp1cb/Ppp1r3b/Wdr5	13
GO:2001234	negative regulation of apoptotic signaling pathway	13/562	231/23328	0.00415599	0.143678	0.123543	Bcl2l1/Cxcl12/Hspb1/Lmna/Psmd10/Raf1/Scg2/Snai1/Trim32/Txndc12/Vdac2/Wnt4/Zmynd11	13
GO:0009615	response to virus	15/562	286/23328	0.00419861	0.144215	0.124005	Bcl2l1/Bnip3l/Cxadr/Cxcl10/Ddx58/Hyal1/Il15/Ilf3/Irf1/Phb2/Plscr1/Spn/Tagap/Unc93b1/Zmynd11	15
GO:0090025	regulation of monocyte chemotaxis	4/562	28/23328	0.00431104	0.147128	0.12651	Aif1/Cxcl10/Cxcl12/Dusp1	4
GO:0070059	intrinsic apoptotic signaling pathway in response to endoplasmic reticulum stress	6/562	64/23328	0.00437647	0.148267	0.127489	Bcl2l1/Casp4/Ddit3/Erp29/Txndc12/Ube2k	6
GO:0042181	ketone biosynthetic process	5/562	45/23328	0.0044001	0.148267	0.127489	Aldoa/Fdxr/H6pd/Stard3/Wnt4	5
GO:0046364	monosaccharide biosynthetic process	7/562	85/23328	0.00443522	0.14851	0.127698	Acadm/Adipoq/Dgat2/Gsto1/Ogt/Pdk2/Wdr5	7
GO:0044403	symbiotic process	18/562	374/23328	0.00449052	0.148651	0.127819	Anxa2/Bcl2l1/Ccl4/Ctsb/Cul4a/Exoc2/Gbp3/Ilf3/Nr5a2/Phb2/Pi4ka/Plscr1/Sftpd/Sp1/Tcp1/Them4/Trim32/Vcam1	18
GO:0007159	leukocyte cell-cell adhesion	17/562	345/23328	0.00449527	0.148651	0.127819	Aif1/Coro1a/Cxcl12/Dhps/Dusp22/Gpnmb/Il15/Irf1/Pecam1/Prnp/Ptpn6/Rock1/Sftpd/Sox12/Spn/Vcam1/Zp3	17
GO:0001894	tissue homeostasis	14/562	261/23328	0.00458642	0.150335	0.129267	Ahsg/Clcn3/Cldn5/Coro1a/Cxadr/Fshb/Ldb1/Lrrk1/Ppargc1b/Rho/Sftpd/Slc22a5/Trf/Trim32	14
GO:0034754	cellular hormone metabolic process	8/562	108/23328	0.00463092	0.150335	0.129267	Aldh1a2/Crabp2/Cyp17a1/H2-Ke6/Hsd17b7/Retsat/Stard3/Wnt4	8
GO:0043255	regulation of carbohydrate biosynthetic process	8/562	108/23328	0.00463092	0.150335	0.129267	Acadm/Adipoq/Dgat2/Ogt/Pdk2/Ppp1cb/Ppp1r3b/Wdr5	8
GO:0009141	nucleoside triphosphate metabolic process	8/562	109/23328	0.00489521	0.154692	0.133014	Aldoa/Bcl2l1/Cox5b/Dtymk/Mfn1/Ndufc2/Nme7/Nudt1	8
GO:0051209	release of sequestered calcium ion into cytosol	8/562	109/23328	0.00489521	0.154692	0.133014	Coro1a/Cxcl10/Ddit3/Gstm7/Gsto1/Mcoln1/Pkd2/Ptpn6	8
GO:0010893	positive regulation of steroid biosynthetic process	4/562	29/23328	0.00490698	0.154692	0.133014	Cyp17a1/Fgf1/Fshb/Wnt4	4
GO:0150117	positive regulation of cell-substrate junction organization	4/562	29/23328	0.00490698	0.154692	0.133014	Mapre2/Rock1/Tek/Wnt4	4
GO:0000082	G1/S transition of mitotic cell cycle	11/562	183/23328	0.00496966	0.154692	0.133014	Aif1/Cdk2ap2/Cul4a/Gpnmb/Hyal1/Inhba/Pias1/Pkd2/Ptpn6/Rcc1/Senp2	11
GO:0034103	regulation of tissue remodeling	7/562	87/23328	0.00504026	0.154692	0.133014	Ahsg/Fshb/Gpnmb/Klf6/Ppargc1b/Rock1/Trf	7
GO:0010523	negative regulation of calcium ion transport into cytosol	3/562	15/23328	0.00509832	0.154692	0.133014	Gstm7/Gsto1/Pkd2	3
GO:0042178	xenobiotic catabolic process	3/562	15/23328	0.00509832	0.154692	0.133014	Gstm2/Gstm7/Gsto1	3
GO:0090503	RNA phosphodiester bond hydrolysis, exonucleolytic	3/562	15/23328	0.00509832	0.154692	0.133014	Dis3l/Exosc8/Parn	3
GO:0051283	negative regulation of sequestering of calcium ion	8/562	110/23328	0.0051709	0.154692	0.133014	Coro1a/Cxcl10/Ddit3/Gstm7/Gsto1/Mcoln1/Pkd2/Ptpn6	8
GO:0034504	protein localization to nucleus	15/562	293/23328	0.00523158	0.154692	0.133014	Atp13a2/Lmna/Nup62/Nxt2/Ogt/Ormdl3/Phb2/Pik3r1/Prickle1/Rangap1/Tek/Tmco6/Tnfrsf1a/Tnpo2/Tnpo3	15
GO:1902806	regulation of cell cycle G1/S phase transition	9/562	134/23328	0.00523695	0.154692	0.133014	Aif1/Cdk2ap2/Cul4a/Gpnmb/Hyal1/Phb2/Pkd2/Ptpn6/Senp2	9
GO:0042180	cellular ketone metabolic process	12/562	211/23328	0.00531724	0.154692	0.133014	Adipoq/Afmid/Aldoa/Cyp17a1/Dgat2/Fabp3/Fdxr/H6pd/Nr1h3/Pdk2/Stard3/Wnt4	12
GO:0031589	cell-substrate adhesion	17/562	351/23328	0.00532367	0.154692	0.133014	Arpc2/Coro1a/Dusp22/Itga2/Lamc3/Ldb1/Parvg/Pecam1/Pik3r1/Plekha2/Rock1/Stk4/Tek/Tiam1/Vamp3/Vcam1/Wnt4	17
GO:0009144	purine nucleoside triphosphate metabolic process	7/562	88/23328	0.00536506	0.154692	0.133014	Aldoa/Bcl2l1/Cox5b/Mfn1/Ndufc2/Nme7/Nudt1	7
GO:0001806	type IV hypersensitivity	2/562	5/23328	0.00552057	0.154692	0.133014	Spn/Zp3	2
GO:0010694	positive regulation of alkaline phosphatase activity	2/562	5/23328	0.00552057	0.154692	0.133014	Itga2/Ppargc1b	2
GO:0015961	diadenosine polyphosphate catabolic process	2/562	5/23328	0.00552057	0.154692	0.133014	Nudt11/Nudt4	2
GO:0044362	negative regulation of molecular function in other organism	2/562	5/23328	0.00552057	0.154692	0.133014	Anxa2/Sftpd	2
GO:0048014	Tie signaling pathway	2/562	5/23328	0.00552057	0.154692	0.133014	Svep1/Tek	2
GO:0052204	negative regulation of molecular function in other organism involved in symbiotic interaction	2/562	5/23328	0.00552057	0.154692	0.133014	Anxa2/Sftpd	2
GO:0052405	negative regulation by host of symbiont molecular function	2/562	5/23328	0.00552057	0.154692	0.133014	Anxa2/Sftpd	2
GO:0060316	positive regulation of ryanodine-sensitive calcium-release channel activity	2/562	5/23328	0.00552057	0.154692	0.133014	Gstm7/Gsto1	2
GO:0097039	protein linear polyubiquitination	2/562	5/23328	0.00552057	0.154692	0.133014	Rbck1/Sharpin	2
GO:1901509	regulation of endothelial tube morphogenesis	2/562	5/23328	0.00552057	0.154692	0.133014	Cxcl10/Fgf1	2
GO:2001245	regulation of phosphatidylcholine biosynthetic process	2/562	5/23328	0.00552057	0.154692	0.133014	Acsl3/Fabp3	2
GO:0120178	steroid hormone biosynthetic process	4/562	30/23328	0.00555576	0.154863	0.133161	H2-Ke6/Hsd17b7/Stard3/Wnt4	4
GO:0051282	regulation of sequestering of calcium ion	8/562	112/23328	0.00575773	0.157941	0.135807	Coro1a/Cxcl10/Ddit3/Gstm7/Gsto1/Mcoln1/Pkd2/Ptpn6	8
GO:0097553	calcium ion transmembrane import into cytosol	9/562	136/23328	0.00576236	0.157941	0.135807	Coro1a/Cxcl10/Ddit3/Gstm7/Gsto1/Mcoln1/Pkd2/Prnp/Ptpn6	9
GO:0006694	steroid biosynthetic process	10/562	161/23328	0.00577665	0.157941	0.135807	Cyp17a1/Cyp7b1/Fgf1/Fshb/H2-Ke6/H6pd/Hsd17b7/Snai1/Stard3/Wnt4	10
GO:0007339	binding of sperm to zona pellucida	5/562	48/23328	0.00581449	0.157941	0.135807	Aldoa/Cct8/Tcp1/Vdac2/Zp3	5
GO:1903727	positive regulation of phospholipid metabolic process	5/562	48/23328	0.00581449	0.157941	0.135807	Acsl3/Fabp3/Klk1b4/Tek/Zp3	5
GO:0051208	sequestering of calcium ion	8/562	113/23328	0.00606949	0.163357	0.140464	Coro1a/Cxcl10/Ddit3/Gstm7/Gsto1/Mcoln1/Pkd2/Ptpn6	8
GO:0007249	I-kappaB kinase/NF-kappaB signaling	12/562	215/23328	0.00615232	0.163357	0.140464	Adipoq/Hspb1/Irf1/Nod1/Nup62/Rbck1/Rock1/Saa3/Sharpin/Tank/Trim32/Zmynd11	12
GO:0035337	fatty-acyl-CoA metabolic process	3/562	16/23328	0.00616372	0.163357	0.140464	Acsl3/Acsl6/Dgat2	3
GO:0060314	regulation of ryanodine-sensitive calcium-release channel activity	3/562	16/23328	0.00616372	0.163357	0.140464	Gstm7/Gsto1/Pkd2	3
GO:0032373	positive regulation of sterol transport	4/562	31/23328	0.00625936	0.163357	0.140464	Adipoq/Anxa2/Commd1/Nr1h3	4
GO:0032376	positive regulation of cholesterol transport	4/562	31/23328	0.00625936	0.163357	0.140464	Adipoq/Anxa2/Commd1/Nr1h3	4
GO:0045662	negative regulation of myoblast differentiation	4/562	31/23328	0.00625936	0.163357	0.140464	Ccl9/Cxcl10/Ddit3/Prickle1	4
GO:0050901	leukocyte tethering or rolling	4/562	31/23328	0.00625936	0.163357	0.140464	Cxcl12/Rock1/Spn/Vcam1	4
GO:0061136	regulation of proteasomal protein catabolic process	11/562	189/23328	0.00630036	0.163625	0.140695	Arih2/Commd1/Csnk1e/Gba/Ogt/Pbk/Pias1/Prickle1/Psmd10/Ubac2/Ube2k	11
GO:0001892	embryonic placenta development	8/562	114/23328	0.00639391	0.165249	0.142091	Krt8/Pkd2/Plcd3/Senp2/Snai1/Sp1/Stk4/Vcam1	8
GO:0062012	regulation of small molecule metabolic process	17/562	358/23328	0.00644336	0.165722	0.142498	Acadm/Adipoq/Bcl2l1/Dgat2/Fabp3/Fgf1/H6pd/Midn/Ndufc2/Nr1h3/Ogt/Pdk2/Ppp1cb/Ppp1r3b/Snai1/Wdr5/Wnt4	17
GO:0032386	regulation of intracellular transport	16/562	329/23328	0.00648931	0.166101	0.142824	Adipoq/Anxa2/Arpc2/Atp13a2/Bnip3l/Commd1/Fez1/Gcc2/Nup62/Ogt/Pik3r1/Prnp/Rangap1/Tek/Tnfrsf1a/Ubac2	16
GO:0043433	negative regulation of DNA-binding transcription factor activity	10/562	164/23328	0.00655672	0.166228	0.142933	Commd1/Ddit3/Pex14/Phb2/Pkd2/Prnp/Psmd10/Rbck1/Sfrp4/Tax1bp1	10
GO:0048015	phosphatidylinositol-mediated signaling	10/562	164/23328	0.00655672	0.166228	0.142933	Dcn/Ogt/Pi4ka/Pi4kb/Pik3r1/Plcd3/Ptpn6/Slc9a3r2/Tek/Zp3	10
GO:0001819	positive regulation of cytokine production	20/562	449/23328	0.00661167	0.166827	0.143448	Adipoq/Agpat2/Aif1/Casp4/Ccl4/Ddit3/Ddx58/Hspb1/Il15/Irf1/Kars/Nod1/Phb2/Pik3r1/Sema7a/Tek/Tnfrsf1a/Trim32/Unc93b1/Zp3	20
GO:0043405	regulation of MAP kinase activity	15/562	301/23328	0.00665461	0.167118	0.143699	Adipoq/Arhgef5/Dusp1/Dusp6/Erp29/Fgf1/Gba/Ins1/Kars/Map3k12/Nup62/Ptpn6/Raf1/Tiam1/Trf	15
GO:1990868	response to chemokine	6/562	70/23328	0.00678515	0.168804	0.145148	Ccl4/Ccl9/Cxcl10/Cxcl12/Dusp1/Lox	6
GO:1990869	cellular response to chemokine	6/562	70/23328	0.00678515	0.168804	0.145148	Ccl4/Ccl9/Cxcl10/Cxcl12/Dusp1/Lox	6
GO:0010639	negative regulation of organelle organization	19/562	420/23328	0.00683164	0.169171	0.145463	Arpc2/Cdh5/Coro1a/Eml4/Espn/Fez1/Fgf13/Lmna/Mfn1/Pecam1/Pfn2/Pick1/Ppp1r9a/Psmd10/Smg6/Tpm1/Was/Wdr5/Xrcc3	19
GO:0006099	tricarboxylic acid cycle	4/562	32/23328	0.00701969	0.171893	0.147804	Idh3a/Mdh2/Sdhb/Sdhc	4
GO:1901797	negative regulation of signal transduction by p53 class mediator	4/562	32/23328	0.00701969	0.171893	0.147804	Dyrk3/Psmd10/Senp2/Snai1	4
GO:0009636	response to toxic substance	8/562	116/23328	0.007082	0.171893	0.147804	Ccl4/Cyp2f2/Esd/Gsta3/Gstm2/Gstm7/Mt3/Ppp1r9a	8
GO:2000045	regulation of G1/S transition of mitotic cell cycle	8/562	116/23328	0.007082	0.171893	0.147804	Aif1/Cdk2ap2/Cul4a/Gpnmb/Hyal1/Pkd2/Ptpn6/Senp2	8
GO:0043297	apical junction assembly	7/562	93/23328	0.00722952	0.171893	0.147804	Cdh5/Cldn15/Cldn5/Mpp5/Pecam1/Rock1/Snai1	7
GO:0045445	myoblast differentiation	7/562	93/23328	0.00722952	0.171893	0.147804	Ccl9/Cxcl10/Ddit3/Mbnl1/Pik3r1/Prickle1/Sdc1	7
GO:0150115	cell-substrate junction organization	7/562	93/23328	0.00722952	0.171893	0.147804	Dusp22/Itga2/Ldb1/Mapre2/Rock1/Tek/Wnt4	7
GO:0001885	endothelial cell development	6/562	71/23328	0.00726445	0.171893	0.147804	Abcb1b/Cdh5/Cldn5/Pecam1/Rock1/Tnfrsf1a	6
GO:0043407	negative regulation of MAP kinase activity	6/562	71/23328	0.00726445	0.171893	0.147804	Adipoq/Dusp1/Dusp6/Gba/Nup62/Ptpn6	6
GO:0055081	anion homeostasis	6/562	71/23328	0.00726445	0.171893	0.147804	Dgat2/Fabp3/Sfrp4/Slc12a6/Tbxas1/Tlcd1	6
GO:0006704	glucocorticoid biosynthetic process	3/562	17/23328	0.00735211	0.173198	0.148926	Cyp17a1/H6pd/Wnt4	3
GO:0048017	inositol lipid-mediated signaling	10/562	167/23328	0.00741621	0.173938	0.149562	Dcn/Ogt/Pi4ka/Pi4kb/Pik3r1/Plcd3/Ptpn6/Slc9a3r2/Tek/Zp3	10
GO:0098754	detoxification	5/562	51/23328	0.00752196	0.175644	0.15103	Esd/Gsta3/Gstm2/Gstm7/Mt3	5
GO:0010821	regulation of mitochondrion organization	9/562	142/23328	0.0075849	0.175831	0.15119	Atp13a2/Bnip3l/Dcn/Dhodh/Gba/Lmna/Mfn1/Psmd10/Vdac1	9
GO:1903050	regulation of proteolysis involved in cellular protein catabolic process	12/562	221/23328	0.00759599	0.175831	0.15119	Arih2/Commd1/Csnk1e/Csnk2a2/Gba/Ogt/Pbk/Pias1/Prickle1/Psmd10/Ubac2/Ube2k	12
GO:0001933	negative regulation of protein phosphorylation	19/562	425/23328	0.00770514	0.177585	0.152698	Adipoq/Dusp1/Dusp22/Dusp6/Gba/Hspb1/Impact/Irf1/Lrrk1/Nup62/Ogt/Pbk/Pecam1/Pmepa1/Prnp/Psmd10/Ptpn6/Sfrp4/Zmynd11	19
GO:0042176	regulation of protein catabolic process	18/562	395/23328	0.00775754	0.178022	0.153074	Anxa2/Arih2/Atp13a2/Commd1/Csnk1e/Csnk2a2/Ctsa/Cul4a/Gba/Ogt/Pacsin3/Pbk/Pias1/Prickle1/Psmd10/Trim32/Ubac2/Ube2k	18
GO:0033561	regulation of water loss via skin	4/562	33/23328	0.00783858	0.178344	0.153351	Gak/Gba/Lsr/Stard7	4
GO:0060706	cell differentiation involved in embryonic placenta development	4/562	33/23328	0.00783858	0.178344	0.153351	Krt8/Senp2/Snai1/Stk4	4
GO:0034329	cell junction assembly	19/562	426/23328	0.00789025	0.178698	0.153656	Cdh5/Cldn15/Cldn5/Dusp22/Fbxo45/Fgf13/Itga2/Ldb1/Lrrn1/Lsr/Mpp5/Pecam1/Pik3r1/Ppp1r9a/Rock1/Snai1/Srpx2/Tek/Wnt4	19
GO:0022407	regulation of cell-cell adhesion	19/562	427/23328	0.00807894	0.178698	0.153656	Adipoq/Aif1/Coro1a/Cxcl12/Dhps/Dusp22/Gpnmb/Il15/Irf1/Magi1/Pik3r1/Prnp/Ptpn6/Sftpd/Sox12/Spn/Vcam1/Wnt4/Zp3	19
GO:0051492	regulation of stress fiber assembly	7/562	95/23328	0.00809577	0.178698	0.153656	Arhgef5/Pfn2/Pik3r1/Ppp1r9a/Tpm1/Was/Wnt4	7
GO:2001243	negative regulation of intrinsic apoptotic signaling pathway	7/562	95/23328	0.00809577	0.178698	0.153656	Bcl2l1/Cxcl12/Hspb1/Snai1/Trim32/Txndc12/Vdac2	7
GO:0015879	carnitine transport	2/562	6/23328	0.00814912	0.178698	0.153656	Slc22a5/Slc25a20	2
GO:0046498	S-adenosylhomocysteine metabolic process	2/562	6/23328	0.00814912	0.178698	0.153656	Gamt/Pcmt1	2
GO:0051096	positive regulation of helicase activity	2/562	6/23328	0.00814912	0.178698	0.153656	Gtf2h2/Msh6	2
GO:1905203	regulation of connective tissue replacement	2/562	6/23328	0.00814912	0.178698	0.153656	Klf6/Rock1	2
GO:0042445	hormone metabolic process	11/562	196/23328	0.00818978	0.178698	0.153656	Aldh1a2/Crabp2/Ctsb/Cyp17a1/H2-Ke6/H6pd/Hsd17b7/Pcsk6/Retsat/Stard3/Wnt4	11
GO:0072330	monocarboxylic acid biosynthetic process	11/562	196/23328	0.00818978	0.178698	0.153656	Acsl3/Aldh1a2/Cyp7b1/Degs1/Gamt/Gstm2/Gstm7/H2-Ke6/Lias/Nr1h3/Tbxas1	11
GO:0015698	inorganic anion transport	9/562	144/23328	0.00828094	0.17995	0.154732	Clcn3/Clcn7/Prnp/Sfrp4/Slc12a6/Slc20a1/Slc25a11/Slc26a8/Ttyh2	9
GO:1903037	regulation of leukocyte cell-cell adhesion	15/562	309/23328	0.00837295	0.18121	0.155815	Aif1/Coro1a/Cxcl12/Dhps/Dusp22/Gpnmb/Il15/Irf1/Prnp/Ptpn6/Sftpd/Sox12/Spn/Vcam1/Zp3	15
GO:0016055	Wnt signaling pathway	19/562	430/23328	0.00866702	0.186815	0.160634	Apcdd1/Bicc1/Csnk1e/Csnk2a2/Ddit3/Ldb1/Lgr5/Lrrk1/Mcc/Pkd2/Pou5f1/Prickle1/Sdc1/Senp2/Sfrp4/Stk4/Tiam1/Ubac2/Wnt4	19
GO:2000406	positive regulation of T cell migration	4/562	34/23328	0.00871777	0.186949	0.16075	Aif1/Cxcl10/Cxcl12/Spn	4
GO:0048247	lymphocyte chemotaxis	5/562	53/23328	0.00883698	0.186949	0.16075	Ccl4/Ccl9/Cxcl10/Cxcl12/Cyp7b1	5
GO:0048599	oocyte development	5/562	53/23328	0.00883698	0.186949	0.16075	Npr2/Ppp2r1a/Rec8/Wnt4/Zp3	5
GO:0048662	negative regulation of smooth muscle cell proliferation	5/562	53/23328	0.00883698	0.186949	0.16075	Adipoq/Aif1/Igfbp5/Il15/Pik3r1	5
GO:0034404	nucleobase-containing small molecule biosynthetic process	6/562	74/23328	0.00884884	0.186949	0.16075	Entpd2/Mtap/Nme7/Nudt1/Nudt11/Nudt4	6
GO:1901136	carbohydrate derivative catabolic process	8/562	121/23328	0.00904609	0.190279	0.163613	Enpp4/Gba/Hexb/Hyal1/Manba/Nudt1/Nudt11/Nudt4	8
GO:0198738	cell-cell signaling by wnt	19/562	432/23328	0.00907791	0.190279	0.163613	Apcdd1/Bicc1/Csnk1e/Csnk2a2/Ddit3/Ldb1/Lgr5/Lrrk1/Mcc/Pkd2/Pou5f1/Prickle1/Sdc1/Senp2/Sfrp4/Stk4/Tiam1/Ubac2/Wnt4	19
GO:0043409	negative regulation of MAPK cascade	10/562	173/23328	0.009394	0.195253	0.16789	Adipoq/Dusp1/Dusp6/Gba/Nup62/Pbk/Psmd10/Ptpn6/Sfrp4/Zmynd11	10
GO:0009116	nucleoside metabolic process	6/562	75/23328	0.00942792	0.195253	0.16789	Enpp4/Gamt/Mfn1/Mtap/Nme7/Pcmt1	6
GO:0003158	endothelium development	8/562	122/23328	0.00948328	0.195253	0.16789	Abcb1b/Cdh5/Cldn5/Cxcl10/Fgf1/Pecam1/Rock1/Tnfrsf1a	8
GO:0045807	positive regulation of endocytosis	8/562	122/23328	0.00948328	0.195253	0.16789	Ahi1/Anxa2/Bcl2l1/Itga2/Pick1/Ppt1/Sfrp4/Trf	8
GO:0006892	post-Golgi vesicle-mediated transport	7/562	98/23328	0.00953525	0.195253	0.16789	Acsl3/Ap1g1/Commd1/Exoc2/Gak/Krt18/Vamp3	7
GO:1901657	glycosyl compound metabolic process	7/562	98/23328	0.00953525	0.195253	0.16789	Enpp4/Gamt/Gba/Mfn1/Mtap/Nme7/Pcmt1	7
GO:1902003	regulation of amyloid-beta formation	4/562	35/23328	0.00965896	0.197028	0.169416	Csnk1e/Prnp/Rock1/Sp1	4
GO:0001890	placenta development	10/562	174/23328	0.00975942	0.198317	0.170525	Ctsb/Krt8/Pkd2/Plcd3/Rxrb/Senp2/Snai1/Sp1/Stk4/Vcam1	10
GO:1901615	organic hydroxy compound metabolic process	21/562	498/23328	0.00988374	0.199088	0.171188	Ctsb/Cyp2e1/Cyp7b1/Dgat2/Fabp6/Fah/Fdxr/Fgf1/Gba/H6pd/Hsd17b7/Idh3a/Inpp5a/Mt3/Nr5a2/Nudt11/Nudt4/Retsat/Snai1/Srd5a3/Wnt4	21
GO:0006094	gluconeogenesis	6/562	76/23328	0.0100335	0.199088	0.171188	Acadm/Adipoq/Dgat2/Ogt/Pdk2/Wdr5	6
GO:0006805	xenobiotic metabolic process	7/562	99/23328	0.0100542	0.199088	0.171188	Cyp2e1/Cyp2f2/Gsta3/Gstm2/Gstm7/Gsto1/Ugt1a6a	7
GO:0020027	hemoglobin metabolic process	3/562	19/23328	0.0101101	0.199088	0.171188	Alas1/Inhba/Ldb1	3
GO:0044539	long-chain fatty acid import into cell	3/562	19/23328	0.0101101	0.199088	0.171188	Acsl3/Acsl6/Fabp3	3
GO:0071071	regulation of phospholipid biosynthetic process	3/562	19/23328	0.0101101	0.199088	0.171188	Acsl3/Fabp3/Zp3	3
GO:0140354	lipid import into cell	3/562	19/23328	0.0101101	0.199088	0.171188	Acsl3/Acsl6/Fabp3	3
GO:0050921	positive regulation of chemotaxis	9/562	149/23328	0.0102332	0.199088	0.171188	Aif1/Ccl4/Cxcl10/Cxcl12/Hspb1/Itga2/Kars/Scg2/Tiam1	9
GO:0035036	sperm-egg recognition	5/562	55/23328	0.0103027	0.199088	0.171188	Aldoa/Cct8/Tcp1/Vdac2/Zp3	5
GO:0050670	regulation of lymphocyte proliferation	12/562	231/23328	0.010579	0.199088	0.171188	Aif1/Coro1a/Dhps/Gpnmb/Il15/Irf1/Prnp/Ptpn6/Sftpd/Spn/Vcam1/Zp3	12
GO:0042102	positive regulation of T cell proliferation	7/562	100/23328	0.0105934	0.199088	0.171188	Aif1/Coro1a/Dhps/Il15/Spn/Vcam1/Zp3	7
GO:0009260	ribonucleotide biosynthetic process	9/562	150/23328	0.010662	0.199088	0.171188	Acsl6/Aldoa/Bcl2l1/Cox5b/Dhodh/Ndufc2/Nme7/Npr2/Pdk2	9
GO:0010634	positive regulation of epithelial cell migration	9/562	150/23328	0.010662	0.199088	0.171188	Fgf1/Glipr2/Hspb1/Hyal1/Itga2/Mapre2/Sp1/Srpx2/Tek	9
GO:0034381	plasma lipoprotein particle clearance	4/562	36/23328	0.0106637	0.199088	0.171188	Adipoq/Anxa2/Commd1/Dgat2	4
GO:0042326	negative regulation of phosphorylation	20/562	471/23328	0.0108432	0.199088	0.171188	Adipoq/Dusp1/Dusp22/Dusp6/Gba/Hspb1/Impact/Irf1/Lrrk1/Midn/Nup62/Ogt/Pbk/Pecam1/Pmepa1/Prnp/Psmd10/Ptpn6/Sfrp4/Zmynd11	20
GO:0006979	response to oxidative stress	18/562	409/23328	0.0108467	0.199088	0.171188	Adipoq/Aif1/Atp13a2/Hspb1/Hyal1/Impact/Lias/Mt3/Ndufa6/Pdk2/Ppargc1b/Prdx4/Prkra/Prnp/Rbpms/Rcan2/Rwdd1/Sp1	18
GO:0045860	positive regulation of protein kinase activity	19/562	440/23328	0.0108809	0.199088	0.171188	Adipoq/Arhgef5/Btc/Camkk2/Dazap2/Erp29/Fgf1/Ins1/Kars/Map3k12/Phb2/Pkd2/Ppp1r9a/Prnp/Psmd10/Raf1/Stk4/Tiam1/Trf	19
GO:0032872	regulation of stress-activated MAPK cascade	12/562	232/23328	0.010921	0.199088	0.171188	Arhgef5/Dusp1/Dusp22/Kars/Map3k12/Nod1/Pbk/Pja2/Sfrp4/Tiam1/Trf/Zmynd11	12
GO:0050732	negative regulation of peptidyl-tyrosine phosphorylation	5/562	56/23328	0.0110945	0.199088	0.171188	Dusp22/Irf1/Lrrk1/Pecam1/Ptpn6	5
GO:0071675	regulation of mononuclear cell migration	5/562	56/23328	0.0110945	0.199088	0.171188	Aif1/Cxcl10/Cxcl12/Dusp1/Kars	5
GO:0001955	blood vessel maturation	2/562	7/23328	0.0112276	0.199088	0.171188	Cdh5/Ddit3	2
GO:0006703	estrogen biosynthetic process	2/562	7/23328	0.0112276	0.199088	0.171188	H2-Ke6/Hsd17b7	2
GO:0030046	parallel actin filament bundle assembly	2/562	7/23328	0.0112276	0.199088	0.171188	Aif1/Espn	2
GO:0044359	modulation of molecular function in other organism	2/562	7/23328	0.0112276	0.199088	0.171188	Anxa2/Sftpd	2
GO:0048227	plasma membrane to endosome transport	2/562	7/23328	0.0112276	0.199088	0.171188	Commd1/Rab35	2
GO:0052205	modulation of molecular function in other organism involved in symbiotic interaction	2/562	7/23328	0.0112276	0.199088	0.171188	Anxa2/Sftpd	2
GO:0052428	modulation by host of symbiont molecular function	2/562	7/23328	0.0112276	0.199088	0.171188	Anxa2/Sftpd	2
GO:0097283	keratinocyte apoptotic process	2/562	7/23328	0.0112276	0.199088	0.171188	Sfrp4/Trim32	2
GO:0150172	regulation of phosphatidylcholine metabolic process	2/562	7/23328	0.0112276	0.199088	0.171188	Acsl3/Fabp3	2
GO:1901552	positive regulation of endothelial cell development	2/562	7/23328	0.0112276	0.199088	0.171188	Cdh5/Cldn5	2
GO:1902172	regulation of keratinocyte apoptotic process	2/562	7/23328	0.0112276	0.199088	0.171188	Sfrp4/Trim32	2
GO:1903142	positive regulation of establishment of endothelial barrier	2/562	7/23328	0.0112276	0.199088	0.171188	Cdh5/Cldn5	2
GO:1904872	regulation of telomerase RNA localization to Cajal body	2/562	7/23328	0.0112276	0.199088	0.171188	Parn/Tcp1	2
GO:2000064	regulation of cortisol biosynthetic process	2/562	7/23328	0.0112276	0.199088	0.171188	H6pd/Wnt4	2
GO:0016236	macroautophagy	11/562	205/23328	0.0112334	0.199088	0.171188	Atp13a2/Bnip3l/Dcn/Fez1/Fyco1/Gba/Mcoln1/Nod1/Phb2/Scoc/Ubxn6	11
GO:0097191	extrinsic apoptotic signaling pathway	12/562	233/23328	0.0112715	0.199088	0.171188	Bcl2l1/Inhba/Krt18/Krt8/Lmna/Pik3r1/Ppp2r1a/Raf1/Rbck1/Scg2/Stk4/Zmynd11	12
GO:0045765	regulation of angiogenesis	15/562	320/23328	0.0112923	0.199088	0.171188	Cdh5/Cldn5/Cxcl10/Dcn/Fgf1/Hspb1/Hyal1/Rock1/Sp1/Srpx2/Stab1/Stim1/Tcf4/Tek/Tnfrsf1a	15
GO:0051235	maintenance of location	15/562	320/23328	0.0112923	0.199088	0.171188	Alkbh7/Coro1a/Cxcl10/Ddit3/Dgat2/Gstm7/Gsto1/Hexb/Mcoln1/Nr1h3/Pkd2/Psmd10/Ptpn6/Rangap1/Rbck1	15
GO:0009142	nucleoside triphosphate biosynthetic process	6/562	78/23328	0.0113268	0.199088	0.171188	Aldoa/Bcl2l1/Cox5b/Dtymk/Ndufc2/Nme7	6
GO:0050810	regulation of steroid biosynthetic process	6/562	78/23328	0.0113268	0.199088	0.171188	Cyp17a1/Fgf1/Fshb/H6pd/Snai1/Wnt4	6
GO:0050821	protein stabilization	10/562	178/23328	0.0113305	0.199088	0.171188	Atp1b1/Cct8/Pfn2/Phb2/Pik3r1/Prkra/Rassf1/Stk4/Tcp1/Tspan1	10
GO:2000181	negative regulation of blood vessel morphogenesis	8/562	126/23328	0.0113906	0.199486	0.17153	Cldn5/Cxcl10/Dcn/Rock1/Stab1/Tcf4/Tek/Wnt4	8
GO:2000146	negative regulation of cell motility	14/562	291/23328	0.0114375	0.199651	0.171672	Adipoq/Aif1/Cldn5/Cxcl12/Dcn/Dpep1/Dusp1/Dusp22/Igfbp5/Mcc/Pfn2/Tpm1/Was/Wnt4	14
GO:0032944	regulation of mononuclear cell proliferation	12/562	234/23328	0.0116306	0.201323	0.17311	Aif1/Coro1a/Dhps/Gpnmb/Il15/Irf1/Prnp/Ptpn6/Sftpd/Spn/Vcam1/Zp3	12
GO:0008209	androgen metabolic process	3/562	20/23328	0.0116846	0.201323	0.17311	H2-Ke6/Hsd17b7/Wnt4	3
GO:0060547	negative regulation of necrotic cell death	3/562	20/23328	0.0116846	0.201323	0.17311	Mt3/Ndufc2/Rbck1	3
GO:0090030	regulation of steroid hormone biosynthetic process	3/562	20/23328	0.0116846	0.201323	0.17311	Cyp17a1/H6pd/Wnt4	3
GO:0050848	regulation of calcium-mediated signaling	7/562	102/23328	0.0117344	0.201529	0.173287	Ccl4/Gstm7/Gsto1/Pdk2/Pkd2/Prnp/Rcan2	7
GO:0010876	lipid localization	18/562	413/23328	0.011889	0.202033	0.173721	Abca3/Abcb1b/Acsl3/Acsl6/Adipoq/Alkbh7/Anxa2/Commd1/Dgat2/Fabp3/Fabp6/Hexb/Inhba/Nr1h3/Plscr1/Repin1/Stard3/Tex2	18
GO:0010632	regulation of epithelial cell migration	12/562	235/23328	0.0119984	0.202033	0.173721	Dcn/Fgf1/Glipr2/Hspb1/Hyal1/Itga2/Mapre2/Mcc/Pfn2/Sp1/Srpx2/Tek	12
GO:0070302	regulation of stress-activated protein kinase signaling cascade	12/562	235/23328	0.0119984	0.202033	0.173721	Arhgef5/Dusp1/Dusp22/Kars/Map3k12/Nod1/Pbk/Pja2/Sfrp4/Tiam1/Trf/Zmynd11	12
GO:0009205	purine ribonucleoside triphosphate metabolic process	6/562	79/23328	0.0120157	0.202033	0.173721	Aldoa/Bcl2l1/Cox5b/Mfn1/Ndufc2/Nme7	6
GO:0019319	hexose biosynthetic process	6/562	79/23328	0.0120157	0.202033	0.173721	Acadm/Adipoq/Dgat2/Ogt/Pdk2/Wdr5	6
GO:0051279	regulation of release of sequestered calcium ion into cytosol	6/562	79/23328	0.0120157	0.202033	0.173721	Coro1a/Cxcl10/Gstm7/Gsto1/Pkd2/Ptpn6	6
GO:0055088	lipid homeostasis	9/562	153/23328	0.0120294	0.202033	0.173721	Atp13a2/Commd1/Cyp7b1/Dgat2/Fabp3/Nr1h3/Nr5a2/Ormdl3/Tlcd1	9
GO:0045926	negative regulation of growth	13/562	264/23328	0.0121341	0.203151	0.174682	Aatk/Ahsg/Cxadr/Fgf13/H19/Hyal1/Igfbp5/Inhba/Ppt1/Rbbp7/Sema7a/Sertad3/Stk4	13
GO:0006066	alcohol metabolic process	15/562	323/23328	0.0122129	0.20383	0.175265	Cyp7b1/Dgat2/Fdxr/Fgf1/Gba/H6pd/Hsd17b7/Idh3a/Inpp5a/Mt3/Nudt11/Nudt4/Retsat/Srd5a3/Wnt4	15
GO:0010522	regulation of calcium ion transport into cytosol	7/562	103/23328	0.0123371	0.203983	0.175397	Coro1a/Cxcl10/Gstm7/Gsto1/Pkd2/Prnp/Ptpn6	7
GO:0071466	cellular response to xenobiotic stimulus	7/562	103/23328	0.0123371	0.203983	0.175397	Cyp2e1/Cyp2f2/Gsta3/Gstm2/Gstm7/Gsto1/Ugt1a6a	7
GO:0072676	lymphocyte migration	7/562	103/23328	0.0123371	0.203983	0.175397	Aif1/Ccl4/Ccl9/Cxcl10/Cxcl12/Cyp7b1/Spn	7
GO:0032102	negative regulation of response to external stimulus	17/562	384/23328	0.0123762	0.203996	0.175408	Adipoq/Aif1/Anxa2/Bace1/Cdh5/Dusp1/Kng1/Nr1h3/Pbk/Sema7a/Sharpin/Spn/Tnfrsf1a/Trafd1/Tspan8/Wnt4/Ythdf3	17
GO:0070085	glycosylation	11/562	208/23328	0.0124195	0.204078	0.175479	B3galt5/B3gnt8/Extl1/Galnt1/Galnt2/Gba/Il15/Mt3/Ogt/Srd5a3/St3gal2	11
GO:1901568	fatty acid derivative metabolic process	9/562	154/23328	0.0125131	0.204983	0.176257	Acsl3/Acsl6/Cyp2e1/Cyp2f2/Dgat2/Dpep1/Gstm2/Tbxas1/Tnfrsf1a	9
GO:0048041	focal adhesion assembly	6/562	80/23328	0.0127335	0.207543	0.178458	Dusp22/Itga2/Ldb1/Rock1/Tek/Wnt4	6
GO:0010631	epithelial cell migration	14/562	295/23328	0.0127618	0.207543	0.178458	Cdh5/Dcn/Fgf1/Glipr2/Hspb1/Hyal1/Itga2/Mapre2/Mcc/Pecam1/Pfn2/Sp1/Srpx2/Tek	14
GO:0035335	peptidyl-tyrosine dephosphorylation	4/562	38/23328	0.0128699	0.207543	0.178458	Dusp1/Dusp22/Dusp6/Ptpn6	4
GO:0045601	regulation of endothelial cell differentiation	4/562	38/23328	0.0128699	0.207543	0.178458	Cdh5/Cldn5/Rock1/Tnfrsf1a	4
GO:0045940	positive regulation of steroid metabolic process	4/562	38/23328	0.0128699	0.207543	0.178458	Cyp17a1/Fgf1/Fshb/Wnt4	4
GO:0007292	female gamete generation	9/562	155/23328	0.0130111	0.207543	0.178458	Hexb/Inhba/Lgr5/Mlh1/Npr2/Ppp2r1a/Rec8/Wnt4/Zp3	9
GO:1901342	regulation of vasculature development	16/562	356/23328	0.0131337	0.207543	0.178458	Cdh5/Cldn5/Cxcl10/Dcn/Fgf1/Hspb1/Hyal1/Rock1/Sp1/Srpx2/Stab1/Stim1/Tcf4/Tek/Tnfrsf1a/Wnt4	16
GO:0040013	negative regulation of locomotion	15/562	326/23328	0.0131913	0.207543	0.178458	Adipoq/Aif1/Cldn5/Cxcl12/Dcn/Dpep1/Dusp1/Dusp22/Igfbp5/Mcc/Pfn2/Sema7a/Tpm1/Was/Wnt4	15
GO:0051271	negative regulation of cellular component movement	15/562	326/23328	0.0131913	0.207543	0.178458	Adipoq/Aif1/Cldn5/Cxcl12/Dcn/Dpep1/Dusp1/Dusp22/Igfbp5/Mcc/Pfn2/Sema7a/Tpm1/Was/Wnt4	15
GO:0006281	DNA repair	20/562	481/23328	0.0133762	0.207543	0.178458	Ascc2/Commd1/Cul4a/Fancg/Gtf2h2/Herc2/Kif22/Mlh1/Morf4l1/Msh6/Nudt1/Nudt16l1/Ppp4c/Rec8/Rev3l/Trp53bp1/Ube2t/Was/Xrcc3/Zfyve26	20
GO:0046716	muscle cell cellular homeostasis	3/562	21/23328	0.0133921	0.207543	0.178458	Aldoa/Lox/Trim32	3
GO:0050966	detection of mechanical stimulus involved in sensory perception of pain	3/562	21/23328	0.0133921	0.207543	0.178458	Bace1/Cxcl12/Itga2	3
GO:0090026	positive regulation of monocyte chemotaxis	3/562	21/23328	0.0133921	0.207543	0.178458	Aif1/Cxcl10/Cxcl12	3
GO:0090132	epithelium migration	14/562	297/23328	0.013467	0.207543	0.178458	Cdh5/Dcn/Fgf1/Glipr2/Hspb1/Hyal1/Itga2/Mapre2/Mcc/Pecam1/Pfn2/Sp1/Srpx2/Tek	14
GO:0071347	cellular response to interleukin-1	6/562	81/23328	0.0134809	0.207543	0.178458	Ccl4/Ccl9/Hyal1/Irf1/Saa3/Tank	6
GO:0002687	positive regulation of leukocyte migration	9/562	156/23328	0.0135236	0.207543	0.178458	Aif1/Ccl4/Cxcl10/Cxcl12/Itga2/Kars/Pecam1/Spn/Zp3	9
GO:0045921	positive regulation of exocytosis	7/562	105/23328	0.0136087	0.207543	0.178458	Ap1g1/Atp13a2/Bcl2l1/Exoc2/Sdc1/Syt9/Zp3	7
GO:0046390	ribose phosphate biosynthetic process	9/562	157/23328	0.014051	0.207543	0.178458	Acsl6/Aldoa/Bcl2l1/Cox5b/Dhodh/Ndufc2/Nme7/Npr2/Pdk2	9
GO:0060402	calcium ion transport into cytosol	9/562	157/23328	0.014051	0.207543	0.178458	Coro1a/Cxcl10/Ddit3/Gstm7/Gsto1/Mcoln1/Pkd2/Prnp/Ptpn6	9
GO:0006998	nuclear envelope organization	4/562	39/23328	0.0140741	0.207543	0.178458	Cdan1/Lmna/Reep3/Spag4	4
GO:0072523	purine-containing compound catabolic process	4/562	39/23328	0.0140741	0.207543	0.178458	Enpp4/Nudt1/Nudt11/Nudt4	4
GO:0000724	double-strand break repair via homologous recombination	8/562	131/23328	0.0141554	0.207543	0.178458	Morf4l1/Ppp4c/Rec8/Rev3l/Trp53bp1/Was/Xrcc3/Zfyve26	8
GO:0046394	carboxylic acid biosynthetic process	14/562	299/23328	0.014202	0.207543	0.178458	Acsl3/Aldh1a2/Cyp7b1/Degs1/Gamt/Gstm2/Gstm7/Gsto1/H2-Ke6/Hyal1/Lias/Mtap/Nr1h3/Tbxas1	14
GO:0090130	tissue migration	14/562	299/23328	0.014202	0.207543	0.178458	Cdh5/Dcn/Fgf1/Glipr2/Hspb1/Hyal1/Itga2/Mapre2/Mcc/Pecam1/Pfn2/Sp1/Srpx2/Tek	14
GO:0032370	positive regulation of lipid transport	6/562	82/23328	0.0142584	0.207543	0.178458	Acsl6/Adipoq/Anxa2/Commd1/Fabp3/Nr1h3	6
GO:0016053	organic acid biosynthetic process	14/562	300/23328	0.014581	0.207543	0.178458	Acsl3/Aldh1a2/Cyp7b1/Degs1/Gamt/Gstm2/Gstm7/Gsto1/H2-Ke6/Hyal1/Lias/Mtap/Nr1h3/Tbxas1	14
GO:0051893	regulation of focal adhesion assembly	5/562	60/23328	0.0146752	0.207543	0.178458	Dusp22/Ldb1/Rock1/Tek/Wnt4	5
GO:0090109	regulation of cell-substrate junction assembly	5/562	60/23328	0.0146752	0.207543	0.178458	Dusp22/Ldb1/Rock1/Tek/Wnt4	5
GO:2000401	regulation of lymphocyte migration	5/562	60/23328	0.0146752	0.207543	0.178458	Aif1/Ccl4/Cxcl10/Cxcl12/Spn	5
GO:0005981	regulation of glycogen catabolic process	2/562	8/23328	0.014733	0.207543	0.178458	Ppp1cb/Ppp1r3b	2
GO:0015820	leucine transport	2/562	8/23328	0.014733	0.207543	0.178458	Slc3a2/Slc6a15	2
GO:0015838	amino-acid betaine transport	2/562	8/23328	0.014733	0.207543	0.178458	Slc22a5/Slc25a20	2
GO:0019054	modulation by virus of host cellular process	2/562	8/23328	0.014733	0.207543	0.178458	Bcl2l1/Phb2	2
GO:0043615	astrocyte cell migration	2/562	8/23328	0.014733	0.207543	0.178458	Apcdd1/Hexb	2
GO:0051126	negative regulation of actin nucleation	2/562	8/23328	0.014733	0.207543	0.178458	Coro1a/Pick1	2
GO:0090670	RNA localization to Cajal body	2/562	8/23328	0.014733	0.207543	0.178458	Parn/Tcp1	2
GO:0090671	telomerase RNA localization to Cajal body	2/562	8/23328	0.014733	0.207543	0.178458	Parn/Tcp1	2
GO:0090672	telomerase RNA localization	2/562	8/23328	0.014733	0.207543	0.178458	Parn/Tcp1	2
GO:0090685	RNA localization to nucleus	2/562	8/23328	0.014733	0.207543	0.178458	Parn/Tcp1	2
GO:0140212	regulation of long-chain fatty acid import into cell	2/562	8/23328	0.014733	0.207543	0.178458	Acsl6/Fabp3	2
GO:2000766	negative regulation of cytoplasmic translation	2/562	8/23328	0.014733	0.207543	0.178458	Rpl13a/Unk	2
GO:0000725	recombinational repair	8/562	132/23328	0.0147622	0.207543	0.178458	Morf4l1/Ppp4c/Rec8/Rev3l/Trp53bp1/Was/Xrcc3/Zfyve26	8
GO:0110020	regulation of actomyosin structure organization	7/562	107/23328	0.0149716	0.207543	0.178458	Arhgef5/Pfn2/Pik3r1/Ppp1r9a/Tpm1/Was/Wnt4	7
GO:0006664	glycolipid metabolic process	6/562	83/23328	0.0150666	0.207543	0.178458	Gba/Gpaa1/Hexb/Pign/Pigx/St3gal2	6
GO:0009199	ribonucleoside triphosphate metabolic process	6/562	83/23328	0.0150666	0.207543	0.178458	Aldoa/Bcl2l1/Cox5b/Mfn1/Ndufc2/Nme7	6
GO:0032272	negative regulation of protein polymerization	6/562	83/23328	0.0150666	0.207543	0.178458	Arpc2/Cdh5/Pecam1/Pfn2/Tpm1/Vdac2	6
GO:1904427	positive regulation of calcium ion transmembrane transport	6/562	83/23328	0.0150666	0.207543	0.178458	Atp1b1/Cxcl10/Gstm7/Gsto1/Pkd2/Stim1	6
GO:0007160	cell-matrix adhesion	11/562	214/23328	0.0150748	0.207543	0.178458	Dusp22/Itga2/Ldb1/Pecam1/Pik3r1/Plekha2/Rock1/Tek/Tiam1/Vcam1/Wnt4	11
GO:0031098	stress-activated protein kinase signaling cascade	13/562	272/23328	0.0152126	0.207543	0.178458	Arhgef5/Dusp1/Dusp22/Kars/Map3k12/Nod1/Pbk/Pja2/Sfrp4/Stk4/Tiam1/Trf/Zmynd11	13
GO:0006221	pyrimidine nucleotide biosynthetic process	3/562	22/23328	0.0152341	0.207543	0.178458	Dhodh/Dtymk/Nme7	3
GO:0014912	negative regulation of smooth muscle cell migration	3/562	22/23328	0.0152341	0.207543	0.178458	Adipoq/Aif1/Igfbp5	3
GO:0050860	negative regulation of T cell receptor signaling pathway	3/562	22/23328	0.0152341	0.207543	0.178458	Dusp22/Prnp/Ptpn6	3
GO:0051220	cytoplasmic sequestering of protein	3/562	22/23328	0.0152341	0.207543	0.178458	Pkd2/Psmd10/Rbck1	3
GO:1901888	regulation of cell junction assembly	11/562	215/23328	0.0155559	0.207543	0.178458	Cldn5/Dusp22/Ldb1/Lrrn1/Pik3r1/Ppp1r9a/Rock1/Snai1/Srpx2/Tek/Wnt4	11
GO:0006893	Golgi to plasma membrane transport	5/562	61/23328	0.0156781	0.207543	0.178458	Acsl3/Commd1/Exoc2/Krt18/Vamp3	5
GO:0051817	modulation of process of other organism involved in symbiotic interaction	6/562	84/23328	0.015906	0.207543	0.178458	Anxa2/Bcl2l1/Ccl4/Phb2/Sftpd/Sp1	6
GO:1903509	liposaccharide metabolic process	6/562	84/23328	0.015906	0.207543	0.178458	Gba/Gpaa1/Hexb/Pign/Pigx/St3gal2	6
GO:1903038	negative regulation of leukocyte cell-cell adhesion	8/562	134/23328	0.0160323	0.207543	0.178458	Cxcl12/Dusp22/Gpnmb/Irf1/Prnp/Ptpn6/Sftpd/Spn	8
GO:0070374	positive regulation of ERK1 and ERK2 cascade	11/562	216/23328	0.0160485	0.207543	0.178458	Ccl4/Ccl9/Glipr2/Gpnmb/Kars/Map3k12/Mt3/Nod1/Phb2/Sema7a/Tek	11
GO:0009259	ribonucleotide metabolic process	15/562	334/23328	0.0160995	0.207543	0.178458	Acsl3/Acsl6/Aldoa/Bcl2l1/Cox5b/Dgat2/Dhodh/Mfn1/Ndufc2/Nme7/Npr2/Nudt11/Nudt4/Ogt/Pdk2	15
GO:0031331	positive regulation of cellular catabolic process	17/562	396/23328	0.0162741	0.207543	0.178458	Arih2/Bnip3l/Csnk1e/Dcn/Ddit3/Fyco1/Gba/Nod1/Ormdl3/Pacsin3/Phb2/Pias1/Prickle1/Psmd10/Rock1/Scoc/Ythdf3	17
GO:0030178	negative regulation of Wnt signaling pathway	9/562	161/23328	0.0163133	0.207543	0.178458	Apcdd1/Bicc1/Csnk1e/Ddit3/Mcc/Prickle1/Sfrp4/Stk4/Ubac2	9
GO:0051924	regulation of calcium ion transport	13/562	275/23328	0.0165092	0.207543	0.178458	Atp1b1/Ccl4/Coro1a/Cxcl10/Cxcl12/Gnao1/Gstm7/Gsto1/Pacsin3/Pkd2/Prnp/Ptpn6/Stim1	13
GO:0002685	regulation of leukocyte migration	11/562	217/23328	0.0165526	0.207543	0.178458	Aif1/Ccl4/Cxcl10/Cxcl12/Dusp1/Itga2/Kars/Mtus1/Pecam1/Spn/Zp3	11
GO:0051281	positive regulation of release of sequestered calcium ion into cytosol	4/562	41/23328	0.0166909	0.207543	0.178458	Cxcl10/Gstm7/Gsto1/Pkd2	4
GO:1902991	regulation of amyloid precursor protein catabolic process	4/562	41/23328	0.0166909	0.207543	0.178458	Csnk1e/Prnp/Rock1/Sp1	4
GO:0030330	DNA damage response, signal transduction by p53 class mediator	5/562	62/23328	0.0167257	0.207543	0.178458	Dyrk3/Eef1e1/Psmd10/Senp2/Snai1	5
GO:0051926	negative regulation of calcium ion transport	5/562	62/23328	0.0167257	0.207543	0.178458	Gnao1/Gstm7/Gsto1/Pacsin3/Pkd2	5
GO:0030203	glycosaminoglycan metabolic process	6/562	85/23328	0.0167772	0.207543	0.178458	Dcn/Gns/Hexb/Hyal1/Il15/Itih5	6
GO:0010675	regulation of cellular carbohydrate metabolic process	9/562	162/23328	0.0169184	0.207543	0.178458	Acadm/Adipoq/Dgat2/Midn/Ogt/Pdk2/Ppp1cb/Ppp1r3b/Wdr5	9
GO:0009410	response to xenobiotic stimulus	7/562	110/23328	0.0171941	0.207543	0.178458	Cyp2e1/Cyp2f2/Gsta3/Gstm2/Gstm7/Gsto1/Ugt1a6a	7
GO:0032231	regulation of actin filament bundle assembly	7/562	110/23328	0.0171941	0.207543	0.178458	Arhgef5/Pfn2/Pik3r1/Ppp1r9a/Tpm1/Was/Wnt4	7
GO:0071467	cellular response to pH	3/562	23/23328	0.0172117	0.207543	0.178458	Hyal1/Impact/Mcoln1	3
GO:2000810	regulation of bicellular tight junction assembly	3/562	23/23328	0.0172117	0.207543	0.178458	Cldn5/Rock1/Snai1	3
GO:0051928	positive regulation of calcium ion transport	8/562	136/23328	0.0173794	0.207543	0.178458	Atp1b1/Ccl4/Cxcl10/Cxcl12/Gstm7/Gsto1/Pkd2/Stim1	8
GO:1903169	regulation of calcium ion transmembrane transport	9/562	163/23328	0.0175396	0.207543	0.178458	Atp1b1/Coro1a/Cxcl10/Gstm7/Gsto1/Pkd2/Prnp/Ptpn6/Stim1	9
GO:0015980	energy derivation by oxidation of organic compounds	12/562	248/23328	0.017636	0.207543	0.178458	Acadm/Cox5b/Idh3a/Mdh2/Mt3/Ndufaf1/Ndufc2/Phka2/Ppp1cb/Ppp1r3b/Sdhb/Sdhc	12
GO:0044272	sulfur compound biosynthetic process	6/562	86/23328	0.0176807	0.207543	0.178458	Acsl6/Gstm2/Lias/Mtap/Pdk2/Sp1	6
GO:1905897	regulation of response to endoplasmic reticulum stress	6/562	86/23328	0.0176807	0.207543	0.178458	Bcl2l1/Erp29/Nr1h3/Pik3r1/Txndc12/Ubac2	6
GO:0009896	positive regulation of catabolic process	19/562	463/23328	0.0176927	0.207543	0.178458	Arih2/Bnip3l/Csnk1e/Cul4a/Dcn/Ddit3/Fyco1/Gba/Nod1/Ormdl3/Pacsin3/Phb2/Pias1/Prickle1/Psmd10/Rock1/Scoc/Trim32/Ythdf3	19
GO:1901652	response to peptide	17/562	400/23328	0.0177659	0.207543	0.178458	Adipoq/Ahsg/Casp4/H2az1/Irf1/Nod1/Ogt/Pdk2/Pik3r1/Prnp/Ptpre/Rangap1/Rock1/Serpina3g/Sp1/Vcam1/Ywhag	17
GO:0006661	phosphatidylinositol biosynthetic process	5/562	63/23328	0.0178187	0.207543	0.178458	Gpaa1/Pign/Pigx/Sh3yl1/Zp3	5
GO:0045661	regulation of myoblast differentiation	5/562	63/23328	0.0178187	0.207543	0.178458	Ccl9/Cxcl10/Ddit3/Pik3r1/Prickle1	5
GO:0030336	negative regulation of cell migration	13/562	278/23328	0.0178881	0.207543	0.178458	Adipoq/Aif1/Cldn5/Cxcl12/Dcn/Dpep1/Dusp1/Dusp22/Igfbp5/Mcc/Pfn2/Tpm1/Wnt4	13
GO:0016241	regulation of macroautophagy	7/562	111/23328	0.017984	0.207543	0.178458	Atp13a2/Bnip3l/Dcn/Fez1/Fyco1/Nod1/Scoc	7
GO:0019218	regulation of steroid metabolic process	7/562	111/23328	0.017984	0.207543	0.178458	Cyp17a1/Dgat2/Fgf1/Fshb/H6pd/Snai1/Wnt4	7
GO:0034249	negative regulation of cellular amide metabolic process	9/562	164/23328	0.0181773	0.207543	0.178458	Igfbp5/Ilf3/Ormdl3/Prnp/Rock1/Rpl13a/Tia1/Unk/Ythdf3	9
GO:0022408	negative regulation of cell-cell adhesion	10/562	192/23328	0.0183631	0.207543	0.178458	Adipoq/Cxcl12/Dusp22/Gpnmb/Irf1/Pik3r1/Prnp/Ptpn6/Sftpd/Spn	10
GO:0006971	hypotonic response	2/562	9/23328	0.0186429	0.207543	0.178458	Itga2/Slc12a6	2
GO:0008354	germ cell migration	2/562	9/23328	0.0186429	0.207543	0.178458	Cxadr/Cxcl12	2
GO:0015803	branched-chain amino acid transport	2/562	9/23328	0.0186429	0.207543	0.178458	Slc3a2/Slc6a15	2
GO:0018243	protein O-linked glycosylation via threonine	2/562	9/23328	0.0186429	0.207543	0.178458	Galnt1/Galnt2	2
GO:0031946	regulation of glucocorticoid biosynthetic process	2/562	9/23328	0.0186429	0.207543	0.178458	H6pd/Wnt4	2
GO:0034651	cortisol biosynthetic process	2/562	9/23328	0.0186429	0.207543	0.178458	H6pd/Wnt4	2
GO:0042118	endothelial cell activation	2/562	9/23328	0.0186429	0.207543	0.178458	Cxcl10/Tcf4	2
GO:0043320	natural killer cell degranulation	2/562	9/23328	0.0186429	0.207543	0.178458	Ap1g1/Coro1a	2
GO:0051095	regulation of helicase activity	2/562	9/23328	0.0186429	0.207543	0.178458	Gtf2h2/Msh6	2
GO:0051121	hepoxilin metabolic process	2/562	9/23328	0.0186429	0.207543	0.178458	Gstm2/Gstm7	2
GO:0051122	hepoxilin biosynthetic process	2/562	9/23328	0.0186429	0.207543	0.178458	Gstm2/Gstm7	2
GO:0052040	modulation by symbiont of host programmed cell death	2/562	9/23328	0.0186429	0.207543	0.178458	Bcl2l1/Phb2	2
GO:0090031	positive regulation of steroid hormone biosynthetic process	2/562	9/23328	0.0186429	0.207543	0.178458	Cyp17a1/Wnt4	2
GO:0090160	Golgi to lysosome transport	2/562	9/23328	0.0186429	0.207543	0.178458	Ap1g1/Gak	2
GO:1902645	tertiary alcohol biosynthetic process	2/562	9/23328	0.0186429	0.207543	0.178458	H6pd/Wnt4	2
GO:0030038	contractile actin filament bundle assembly	7/562	112/23328	0.0187991	0.207543	0.178458	Arhgef5/Pfn2/Pik3r1/Ppp1r9a/Tpm1/Was/Wnt4	7
GO:0043149	stress fiber assembly	7/562	112/23328	0.0187991	0.207543	0.178458	Arhgef5/Pfn2/Pik3r1/Ppp1r9a/Tpm1/Was/Wnt4	7
GO:0072522	purine-containing compound biosynthetic process	9/562	165/23328	0.0188317	0.207543	0.178458	Acsl6/Aldoa/Bcl2l1/Cox5b/Mtap/Ndufc2/Nme7/Npr2/Pdk2	9
GO:2001236	regulation of extrinsic apoptotic signaling pathway	9/562	165/23328	0.0188317	0.207543	0.178458	Bcl2l1/Inhba/Lmna/Ppp2r1a/Raf1/Rbck1/Scg2/Stk4/Zmynd11	9
GO:0030858	positive regulation of epithelial cell differentiation	5/562	64/23328	0.0189579	0.207543	0.178458	Adipoq/Ahi1/Cdh5/Cldn5/Sfrp4	5
GO:0006486	protein glycosylation	10/562	193/23328	0.0189659	0.207543	0.178458	B3galt5/B3gnt8/Extl1/Galnt1/Galnt2/Il15/Mt3/Ogt/Srd5a3/St3gal2	10
GO:0043413	macromolecule glycosylation	10/562	193/23328	0.0189659	0.207543	0.178458	B3galt5/B3gnt8/Extl1/Galnt1/Galnt2/Il15/Mt3/Ogt/Srd5a3/St3gal2	10
GO:0070663	regulation of leukocyte proliferation	12/562	251/23328	0.0191808	0.207543	0.178458	Aif1/Coro1a/Dhps/Gpnmb/Il15/Irf1/Prnp/Ptpn6/Sftpd/Spn/Vcam1/Zp3	12
GO:0030100	regulation of endocytosis	11/562	222/23328	0.0192529	0.207543	0.178458	Ahi1/Anxa2/Bcl2l1/Itga2/Nr1h3/Pacsin3/Pick1/Ppt1/Rock1/Sfrp4/Trf	11
GO:0060972	left/right pattern formation	3/562	24/23328	0.0193257	0.207543	0.178458	Ift122/Nme7/Snai1	3
GO:1900180	regulation of protein localization to nucleus	8/562	139/23328	0.0195498	0.207543	0.178458	Atp13a2/Lmna/Nup62/Ogt/Ormdl3/Pik3r1/Tek/Tnfrsf1a	8
GO:1901343	negative regulation of vasculature development	8/562	139/23328	0.0195498	0.207543	0.178458	Cldn5/Cxcl10/Dcn/Rock1/Stab1/Tcf4/Tek/Wnt4	8
GO:1903322	positive regulation of protein modification by small protein conjugation or removal	8/562	139/23328	0.0195498	0.207543	0.178458	Commd1/Dcun1d5/Pias1/Prickle1/Psmd10/Rassf1/Senp2/Tank	8
GO:0032436	positive regulation of proteasomal ubiquitin-dependent protein catabolic process	6/562	88/23328	0.0195867	0.207543	0.178458	Arih2/Csnk1e/Gba/Pias1/Prickle1/Psmd10	6
GO:0001942	hair follicle development	7/562	113/23328	0.0196397	0.207543	0.178458	Apcdd1/Igfbp5/Inhba/Ldb1/Lgr5/Snai1/Trpc4ap	7
GO:0009206	purine ribonucleoside triphosphate biosynthetic process	5/562	65/23328	0.0201439	0.207543	0.178458	Aldoa/Bcl2l1/Cox5b/Ndufc2/Nme7	5
GO:0008544	epidermis development	14/562	313/23328	0.0202467	0.207543	0.178458	Apcdd1/Fosl2/Gak/Igfbp5/Inhba/Ldb1/Lgr5/Rock1/Sfrp4/Sharpin/Snai1/Stk4/Svep1/Trpc4ap	14
GO:0071375	cellular response to peptide hormone stimulus	12/562	253/23328	0.0202654	0.207543	0.178458	Adipoq/Ahsg/H2az1/Irf1/Ogt/Pdk2/Pik3r1/Ptpre/Rangap1/Rock1/Sp1/Ywhag	12
GO:0071346	cellular response to interferon-gamma	7/562	114/23328	0.0205063	0.207543	0.178458	Ccl4/Ccl9/Gbp3/Irf1/Rpl13a/Vamp3/Was	7
GO:0044772	mitotic cell cycle phase transition	16/562	376/23328	0.0208237	0.207543	0.178458	Aif1/Anapc4/Calm3/Cdk2ap2/Cul4a/Gpnmb/Hyal1/Inhba/Phb2/Pias1/Pkd2/Ptpn6/Rcc1/Rpl24/Senp2/Xrcc3	16
GO:0048771	tissue remodeling	10/562	196/23328	0.0208613	0.207543	0.178458	Abcb1b/Ahsg/Fshb/Gpnmb/Igfbp5/Klf6/Lrrk1/Ppargc1b/Rock1/Trf	10
GO:0019693	ribose phosphate metabolic process	15/562	345/23328	0.0208752	0.207543	0.178458	Acsl3/Acsl6/Aldoa/Bcl2l1/Cox5b/Dgat2/Dhodh/Mfn1/Ndufc2/Nme7/Npr2/Nudt11/Nudt4/Ogt/Pdk2	15
GO:0060070	canonical Wnt signaling pathway	13/562	284/23328	0.0209049	0.207543	0.178458	Bicc1/Csnk1e/Ddit3/Lgr5/Lrrk1/Mcc/Pou5f1/Prickle1/Sdc1/Sfrp4/Stk4/Ubac2/Wnt4	13
GO:0051495	positive regulation of cytoskeleton organization	11/562	225/23328	0.0210221	0.207543	0.178458	Arhgef5/Arpc2/Coro1a/Nup62/Pfdn2/Pfn2/Pick1/Tek/Tpm1/Was/Wnt4	11
GO:0009152	purine ribonucleotide biosynthetic process	8/562	141/23328	0.0211	0.207543	0.178458	Acsl6/Aldoa/Bcl2l1/Cox5b/Ndufc2/Nme7/Npr2/Pdk2	8
GO:1902652	secondary alcohol metabolic process	8/562	141/23328	0.0211	0.207543	0.178458	Cyp7b1/Dgat2/Fdxr/Fgf1/Gba/Hsd17b7/Idh3a/Mt3	8
GO:0097237	cellular response to toxic substance	4/562	44/23328	0.0211534	0.207543	0.178458	Esd/Gstm2/Gstm7/Ppp1r9a	4
GO:0009145	purine nucleoside triphosphate biosynthetic process	5/562	66/23328	0.0213775	0.207543	0.178458	Aldoa/Bcl2l1/Cox5b/Ndufc2/Nme7	5
GO:0090559	regulation of membrane permeability	5/562	66/23328	0.0213775	0.207543	0.178458	Alkbh7/Bcl2l1/Bnip3l/Mt3/Them4	5
GO:0097006	regulation of plasma lipoprotein particle levels	5/562	66/23328	0.0213775	0.207543	0.178458	Acsl3/Adipoq/Anxa2/Commd1/Dgat2	5
GO:0008211	glucocorticoid metabolic process	3/562	25/23328	0.0215765	0.207543	0.178458	Cyp17a1/H6pd/Wnt4	3
GO:0051894	positive regulation of focal adhesion assembly	3/562	25/23328	0.0215765	0.207543	0.178458	Rock1/Tek/Wnt4	3
GO:0072528	pyrimidine-containing compound biosynthetic process	3/562	25/23328	0.0215765	0.207543	0.178458	Dhodh/Dtymk/Nme7	3
GO:0051017	actin filament bundle assembly	9/562	169/23328	0.0216209	0.207543	0.178458	Aif1/Arhgef5/Espn/Pfn2/Pik3r1/Ppp1r9a/Tpm1/Was/Wnt4	9
GO:0007044	cell-substrate junction assembly	6/562	90/23328	0.021628	0.207543	0.178458	Dusp22/Itga2/Ldb1/Rock1/Tek/Wnt4	6
GO:0046488	phosphatidylinositol metabolic process	8/562	142/23328	0.0219069	0.207543	0.178458	Gpaa1/Pi4ka/Pi4kb/Pign/Pigx/Pik3r1/Sh3yl1/Zp3	8
GO:0071900	regulation of protein serine/threonine kinase activity	18/562	442/23328	0.0220141	0.207543	0.178458	Adipoq/Arhgef5/Dazap2/Dusp1/Dusp6/Erp29/Fgf1/Gba/Ins1/Kars/Map3k12/Nup62/Pkd2/Psmd10/Ptpn6/Raf1/Tiam1/Trf	18
GO:0051052	regulation of DNA metabolic process	16/562	379/23328	0.0222236	0.207543	0.178458	Adipoq/Cct8/Cul4a/Dusp1/H19/Lmna/Mlh1/Msh6/Nudt16l1/Parn/Parp4/Ppp4c/Smg6/Tcp1/Trp53bp1/Was	16
GO:0046651	lymphocyte proliferation	14/562	317/23328	0.0222863	0.207543	0.178458	Aif1/Coro1a/Cxcl12/Dhps/Gpnmb/Il15/Irf1/Prnp/Ptpn6/Sftpd/Spn/Vcam1/Wnt4/Zp3	14
GO:0022404	molting cycle process	7/562	116/23328	0.0223185	0.207543	0.178458	Apcdd1/Igfbp5/Inhba/Ldb1/Lgr5/Snai1/Trpc4ap	7
GO:0022405	hair cycle process	7/562	116/23328	0.0223185	0.207543	0.178458	Apcdd1/Igfbp5/Inhba/Ldb1/Lgr5/Snai1/Trpc4ap	7
GO:0098773	skin epidermis development	7/562	116/23328	0.0223185	0.207543	0.178458	Apcdd1/Igfbp5/Inhba/Ldb1/Lgr5/Snai1/Trpc4ap	7
GO:0051403	stress-activated MAPK cascade	12/562	257/23328	0.0225706	0.207543	0.178458	Arhgef5/Dusp1/Dusp22/Kars/Map3k12/Nod1/Pbk/Pja2/Sfrp4/Tiam1/Trf/Zmynd11	12
GO:2000242	negative regulation of reproductive process	5/562	67/23328	0.0226591	0.207543	0.178458	Npr2/Prdx4/Snai1/Wnt4/Zp3	5
GO:0042632	cholesterol homeostasis	6/562	91/23328	0.0227005	0.207543	0.178458	Commd1/Cyp7b1/Dgat2/Fabp3/Nr1h3/Nr5a2	6
GO:0032873	negative regulation of stress-activated MAPK cascade	4/562	45/23328	0.0227879	0.207543	0.178458	Dusp1/Pbk/Sfrp4/Zmynd11	4
GO:0050918	positive chemotaxis	4/562	45/23328	0.0227879	0.207543	0.178458	Coro1a/Cxcl12/Itga2/Scg2	4
GO:0061756	leukocyte adhesion to vascular endothelial cell	4/562	45/23328	0.0227879	0.207543	0.178458	Cxcl12/Rock1/Spn/Vcam1	4
GO:0070303	negative regulation of stress-activated protein kinase signaling cascade	4/562	45/23328	0.0227879	0.207543	0.178458	Dusp1/Pbk/Sfrp4/Zmynd11	4
GO:0042060	wound healing	15/562	349/23328	0.0228545	0.207543	0.178458	Anxa2/BC004004/Cxadr/Enpp4/Entpd2/Fgf1/Fkbp10/Kng1/Lox/Pecam1/Ptpn6/Sdc1/Tpm1/Tspan8/Wnt4	15
GO:0006388	tRNA splicing, via endonucleolytic cleavage and ligation	2/562	10/23328	0.022936	0.207543	0.178458	Tsen15/Tsen54	2
GO:0010692	regulation of alkaline phosphatase activity	2/562	10/23328	0.022936	0.207543	0.178458	Itga2/Ppargc1b	2
GO:0018242	protein O-linked glycosylation via serine	2/562	10/23328	0.022936	0.207543	0.178458	Galnt1/Galnt2	2
GO:0030049	muscle filament sliding	2/562	10/23328	0.022936	0.207543	0.178458	Myl6/Tpm1	2
GO:0030853	negative regulation of granulocyte differentiation	2/562	10/23328	0.022936	0.207543	0.178458	Adipoq/Cul4a	2
GO:0051971	positive regulation of transmission of nerve impulse	2/562	10/23328	0.022936	0.207543	0.178458	Gba/Itga2	2
GO:0060215	primitive hemopoiesis	2/562	10/23328	0.022936	0.207543	0.178458	Ldb1/Stk4	2
GO:1900038	negative regulation of cellular response to hypoxia	2/562	10/23328	0.022936	0.207543	0.178458	Commd1/Ogt	2
GO:1904851	positive regulation of establishment of protein localization to telomere	2/562	10/23328	0.022936	0.207543	0.178458	Cct8/Tcp1	2
GO:2000774	positive regulation of cellular senescence	2/562	10/23328	0.022936	0.207543	0.178458	Eef1e1/Ypel3	2
GO:0019827	stem cell population maintenance	9/562	171/23328	0.0231215	0.207543	0.178458	Cul4a/Ldb1/Med10/Med21/Med7/Pou5f1/Raf1/Wdr43/Zc3h13	9
GO:1901890	positive regulation of cell junction assembly	7/562	117/23328	0.0232649	0.207543	0.178458	Cldn5/Lrrn1/Pik3r1/Rock1/Srpx2/Tek/Wnt4	7
GO:0032535	regulation of cellular component size	17/562	413/23328	0.023351	0.207543	0.178458	Aatk/Arpc2/Atp13a2/Clcn3/Coro1a/Crabp2/Cxcl12/Fgf13/Ogt/Pecam1/Pfn2/Pick1/Ppp1r9a/Sema7a/Slc12a6/Tpm1/Was	17
GO:0019932	second-messenger-mediated signaling	18/562	445/23328	0.023354	0.207543	0.178458	Atp1b1/Calm3/Camkk2/Ccl4/Ccrl2/Cxcl10/Gstm7/Gsto1/Inpp5a/Lgr5/Npr2/Nr5a2/Pdk2/Pkd2/Ppp1r9a/Prnp/Rcan2/Vcam1	18
GO:0055092	sterol homeostasis	6/562	92/23328	0.0238082	0.207543	0.178458	Commd1/Cyp7b1/Dgat2/Fabp3/Nr1h3/Nr5a2	6
GO:0061572	actin filament bundle organization	9/562	172/23328	0.023899	0.207543	0.178458	Aif1/Arhgef5/Espn/Pfn2/Pik3r1/Ppp1r9a/Tpm1/Was/Wnt4	9
GO:0032943	mononuclear cell proliferation	14/562	320/23328	0.0239143	0.207543	0.178458	Aif1/Coro1a/Cxcl12/Dhps/Gpnmb/Il15/Irf1/Prnp/Ptpn6/Sftpd/Spn/Vcam1/Wnt4/Zp3	14
GO:0006195	purine nucleotide catabolic process	3/562	26/23328	0.0239644	0.207543	0.178458	Nudt1/Nudt11/Nudt4	3
GO:0006817	phosphate ion transport	3/562	26/23328	0.0239644	0.207543	0.178458	Sfrp4/Slc20a1/Slc25a11	3
GO:0050927	positive regulation of positive chemotaxis	3/562	26/23328	0.0239644	0.207543	0.178458	Cxcl12/Itga2/Scg2	3
GO:0070584	mitochondrion morphogenesis	3/562	26/23328	0.0239644	0.207543	0.178458	Bcl2l1/Fez1/Mfn1	3
GO:0072337	modified amino acid transport	3/562	26/23328	0.0239644	0.207543	0.178458	Slc22a5/Slc25a20/Slc5a6	3
GO:2000050	regulation of non-canonical Wnt signaling pathway	3/562	26/23328	0.0239644	0.207543	0.178458	Csnk1e/Sfrp4/Tiam1	3
GO:0009201	ribonucleoside triphosphate biosynthetic process	5/562	68/23328	0.0239896	0.207543	0.178458	Aldoa/Bcl2l1/Cox5b/Ndufc2/Nme7	5
GO:0033692	cellular polysaccharide biosynthetic process	5/562	68/23328	0.0239896	0.207543	0.178458	Acadm/B3galt5/B3gnt8/Ppp1cb/Ppp1r3b	5
GO:0000296	spermine transport	1/562	1/23328	0.0240912	0.207543	0.178458	Atp13a2	1
GO:0001809	positive regulation of type IV hypersensitivity	1/562	1/23328	0.0240912	0.207543	0.178458	Zp3	1
GO:0003065	positive regulation of heart rate by epinephrine	1/562	1/23328	0.0240912	0.207543	0.178458	Tpm1	1
GO:0006426	glycyl-tRNA aminoacylation	1/562	1/23328	0.0240912	0.207543	0.178458	Gars	1
GO:0006430	lysyl-tRNA aminoacylation	1/562	1/23328	0.0240912	0.207543	0.178458	Kars	1
GO:0007014	actin ubiquitination	1/562	1/23328	0.0240912	0.207543	0.178458	Trim32	1
GO:0007185	transmembrane receptor protein tyrosine phosphatase signaling pathway	1/562	1/23328	0.0240912	0.207543	0.178458	Ptpre	1
GO:0009107	lipoate biosynthetic process	1/562	1/23328	0.0240912	0.207543	0.178458	Lias	1
GO:0009585	red, far-red light phototransduction	1/562	1/23328	0.0240912	0.207543	0.178458	Rho	1
GO:0009639	response to red or far red light	1/562	1/23328	0.0240912	0.207543	0.178458	Rho	1
GO:0010017	red or far-red light signaling pathway	1/562	1/23328	0.0240912	0.207543	0.178458	Rho	1
GO:0014739	positive regulation of muscle hyperplasia	1/562	1/23328	0.0240912	0.207543	0.178458	Aif1	1
GO:0015887	pantothenate transmembrane transport	1/562	1/23328	0.0240912	0.207543	0.178458	Slc5a6	1
GO:0018217	peptidyl-aspartic acid phosphorylation	1/562	1/23328	0.0240912	0.207543	0.178458	Atp13a2	1
GO:0018979	trichloroethylene metabolic process	1/562	1/23328	0.0240912	0.207543	0.178458	Cyp2f2	1
GO:0019242	methylglyoxal biosynthetic process	1/562	1/23328	0.0240912	0.207543	0.178458	Aldoa	1
GO:0021501	prechordal plate formation	1/562	1/23328	0.0240912	0.207543	0.178458	Ssbp3	1
GO:0021503	neural fold bending	1/562	1/23328	0.0240912	0.207543	0.178458	Luzp1	1
GO:0021547	midbrain-hindbrain boundary initiation	1/562	1/23328	0.0240912	0.207543	0.178458	Ssbp3	1
GO:0022614	membrane to membrane docking	1/562	1/23328	0.0240912	0.207543	0.178458	Rock1	1
GO:0030034	microvillar actin bundle assembly	1/562	1/23328	0.0240912	0.207543	0.178458	Espn	1
GO:0031945	positive regulation of glucocorticoid metabolic process	1/562	1/23328	0.0240912	0.207543	0.178458	Wnt4	1
GO:0031948	positive regulation of glucocorticoid biosynthetic process	1/562	1/23328	0.0240912	0.207543	0.178458	Wnt4	1
GO:0033343	positive regulation of collagen binding	1/562	1/23328	0.0240912	0.207543	0.178458	Itga2	1
GO:0034474	U2 snRNA 3'-end processing	1/562	1/23328	0.0240912	0.207543	0.178458	Ints1	1
GO:0035750	protein localization to myelin sheath abaxonal region	1/562	1/23328	0.0240912	0.207543	0.178458	Mpp5	1
GO:0035906	descending aorta development	1/562	1/23328	0.0240912	0.207543	0.178458	Lox	1
GO:0036250	peroxisome transport along microtubule	1/562	1/23328	0.0240912	0.207543	0.178458	Pex14	1
GO:0036392	chemokine (C-C motif) ligand 20 production	1/562	1/23328	0.0240912	0.207543	0.178458	Trim32	1
GO:0039007	pronephric nephron morphogenesis	1/562	1/23328	0.0240912	0.207543	0.178458	Ahi1	1
GO:0039008	pronephric nephron tubule morphogenesis	1/562	1/23328	0.0240912	0.207543	0.178458	Ahi1	1
GO:0042000	translocation of peptides or proteins into host	1/562	1/23328	0.0240912	0.207543	0.178458	Tcp1	1
GO:0042196	chlorinated hydrocarbon metabolic process	1/562	1/23328	0.0240912	0.207543	0.178458	Cyp2f2	1
GO:0042197	halogenated hydrocarbon metabolic process	1/562	1/23328	0.0240912	0.207543	0.178458	Cyp2f2	1
GO:0043973	histone H3-K4 acetylation	1/562	1/23328	0.0240912	0.207543	0.178458	Ldb1	1
GO:0044053	translocation of peptides or proteins into host cell cytoplasm	1/562	1/23328	0.0240912	0.207543	0.178458	Tcp1	1
GO:0044111	development involved in symbiotic interaction	1/562	1/23328	0.0240912	0.207543	0.178458	Anxa2	1
GO:0044115	development of symbiont involved in interaction with host	1/562	1/23328	0.0240912	0.207543	0.178458	Anxa2	1
GO:0044145	modulation of development of symbiont involved in interaction with host	1/562	1/23328	0.0240912	0.207543	0.178458	Anxa2	1
GO:0044147	negative regulation of development of symbiont involved in interaction with host	1/562	1/23328	0.0240912	0.207543	0.178458	Anxa2	1
GO:0044324	regulation of transcription involved in anterior/posterior axis specification	1/562	1/23328	0.0240912	0.207543	0.178458	Ddit3	1
GO:0044651	adhesion of symbiont to host epithelial cell	1/562	1/23328	0.0240912	0.207543	0.178458	Sftpd	1
GO:0044721	protein import into peroxisome matrix, substrate release	1/562	1/23328	0.0240912	0.207543	0.178458	Pex14	1
GO:0046786	viral replication complex formation and maintenance	1/562	1/23328	0.0240912	0.207543	0.178458	Pi4ka	1
GO:0046898	response to cycloheximide	1/562	1/23328	0.0240912	0.207543	0.178458	Bcl2l1	1
GO:0051232	meiotic spindle elongation	1/562	1/23328	0.0240912	0.207543	0.178458	Ppp2r1a	1
GO:0052362	catabolism by host of symbiont protein	1/562	1/23328	0.0240912	0.207543	0.178458	Anxa2	1
GO:0052363	catabolism by organism of protein in other organism involved in symbiotic interaction	1/562	1/23328	0.0240912	0.207543	0.178458	Anxa2	1
GO:0052417	metabolism by host of symbiont protein	1/562	1/23328	0.0240912	0.207543	0.178458	Anxa2	1
GO:0052418	metabolism by organism of protein in other organism involved in symbiotic interaction	1/562	1/23328	0.0240912	0.207543	0.178458	Anxa2	1
GO:0060386	synapse assembly involved in innervation	1/562	1/23328	0.0240912	0.207543	0.178458	Fbxo45	1
GO:0060731	positive regulation of intestinal epithelial structure maintenance	1/562	1/23328	0.0240912	0.207543	0.178458	Slc22a5	1
GO:0060806	negative regulation of cell differentiation involved in embryonic placenta development	1/562	1/23328	0.0240912	0.207543	0.178458	Snai1	1
GO:0060945	cardiac neuron differentiation	1/562	1/23328	0.0240912	0.207543	0.178458	Vcam1	1
GO:0061369	negative regulation of testicular blood vessel morphogenesis	1/562	1/23328	0.0240912	0.207543	0.178458	Wnt4	1
GO:0061843	Sertoli cell barrier remodeling	1/562	1/23328	0.0240912	0.207543	0.178458	Abcb1b	1
GO:0061880	regulation of anterograde axonal transport of mitochondrion	1/562	1/23328	0.0240912	0.207543	0.178458	Fez1	1
GO:0061881	positive regulation of anterograde axonal transport of mitochondrion	1/562	1/23328	0.0240912	0.207543	0.178458	Fez1	1
GO:0070150	mitochondrial glycyl-tRNA aminoacylation	1/562	1/23328	0.0240912	0.207543	0.178458	Gars	1
GO:0070715	sodium-dependent organic cation transport	1/562	1/23328	0.0240912	0.207543	0.178458	Slc22a5	1
GO:0070994	detection of oxidative stress	1/562	1/23328	0.0240912	0.207543	0.178458	Adipoq	1
GO:0071400	cellular response to oleic acid	1/562	1/23328	0.0240912	0.207543	0.178458	Dgat2	1
GO:0071464	cellular response to hydrostatic pressure	1/562	1/23328	0.0240912	0.207543	0.178458	Pkd2	1
GO:0071489	cellular response to red or far red light	1/562	1/23328	0.0240912	0.207543	0.178458	Rho	1
GO:0072755	cellular response to benomyl	1/562	1/23328	0.0240912	0.207543	0.178458	Impact	1
GO:0086072	AV node cell-bundle of His cell adhesion involved in cell communication	1/562	1/23328	0.0240912	0.207543	0.178458	Cxadr	1
GO:0090242	retinoic acid receptor signaling pathway involved in somitogenesis	1/562	1/23328	0.0240912	0.207543	0.178458	Aldh1a2	1
GO:0097018	renal albumin absorption	1/562	1/23328	0.0240912	0.207543	0.178458	Adipoq	1
GO:0110008	ncRNA deadenylation	1/562	1/23328	0.0240912	0.207543	0.178458	Parn	1
GO:1900749	(R)-carnitine transport	1/562	1/23328	0.0240912	0.207543	0.178458	Slc22a5	1
GO:1901193	regulation of formation of translation preinitiation complex	1/562	1/23328	0.0240912	0.207543	0.178458	Rpl13a	1
GO:1901194	negative regulation of formation of translation preinitiation complex	1/562	1/23328	0.0240912	0.207543	0.178458	Rpl13a	1
GO:1901561	response to benomyl	1/562	1/23328	0.0240912	0.207543	0.178458	Impact	1
GO:1901685	glutathione derivative metabolic process	1/562	1/23328	0.0240912	0.207543	0.178458	Gstm2	1
GO:1901687	glutathione derivative biosynthetic process	1/562	1/23328	0.0240912	0.207543	0.178458	Gstm2	1
GO:1901804	beta-glucoside metabolic process	1/562	1/23328	0.0240912	0.207543	0.178458	Gba	1
GO:1901805	beta-glucoside catabolic process	1/562	1/23328	0.0240912	0.207543	0.178458	Gba	1
GO:1901999	homogentisate metabolic process	1/562	1/23328	0.0240912	0.207543	0.178458	Fah	1
GO:1902000	homogentisate catabolic process	1/562	1/23328	0.0240912	0.207543	0.178458	Fah	1
GO:1902270	(R)-carnitine transmembrane transport	1/562	1/23328	0.0240912	0.207543	0.178458	Slc22a5	1
GO:1903710	spermine transmembrane transport	1/562	1/23328	0.0240912	0.207543	0.178458	Atp13a2	1
GO:1903881	regulation of interleukin-17-mediated signaling pathway	1/562	1/23328	0.0240912	0.207543	0.178458	Trim32	1
GO:1903883	positive regulation of interleukin-17-mediated signaling pathway	1/562	1/23328	0.0240912	0.207543	0.178458	Trim32	1
GO:1903884	regulation of chemokine (C-C motif) ligand 20 production	1/562	1/23328	0.0240912	0.207543	0.178458	Trim32	1
GO:1903886	positive regulation of chemokine (C-C motif) ligand 20 production	1/562	1/23328	0.0240912	0.207543	0.178458	Trim32	1
GO:1903996	negative regulation of non-membrane spanning protein tyrosine kinase activity	1/562	1/23328	0.0240912	0.207543	0.178458	Dusp22	1
GO:1904205	negative regulation of skeletal muscle hypertrophy	1/562	1/23328	0.0240912	0.207543	0.178458	Igfbp5	1
GO:1904221	negative regulation of serine C-palmitoyltransferase activity	1/562	1/23328	0.0240912	0.207543	0.178458	Ormdl3	1
GO:1904247	positive regulation of polynucleotide adenylyltransferase activity	1/562	1/23328	0.0240912	0.207543	0.178458	Pabpn1	1
GO:1904266	regulation of Schwann cell chemotaxis	1/562	1/23328	0.0240912	0.207543	0.178458	Tiam1	1
GO:1904268	positive regulation of Schwann cell chemotaxis	1/562	1/23328	0.0240912	0.207543	0.178458	Tiam1	1
GO:1904274	tricellular tight junction assembly	1/562	1/23328	0.0240912	0.207543	0.178458	Lsr	1
GO:1904689	negative regulation of cytoplasmic translational initiation	1/562	1/23328	0.0240912	0.207543	0.178458	Rpl13a	1
GO:1904826	regulation of hydrogen sulfide biosynthetic process	1/562	1/23328	0.0240912	0.207543	0.178458	Sp1	1
GO:1904828	positive regulation of hydrogen sulfide biosynthetic process	1/562	1/23328	0.0240912	0.207543	0.178458	Sp1	1
GO:1905226	regulation of adhesion of symbiont to host epithelial cell	1/562	1/23328	0.0240912	0.207543	0.178458	Sftpd	1
GO:1905597	positive regulation of low-density lipoprotein particle receptor binding	1/562	1/23328	0.0240912	0.207543	0.178458	Anxa2	1
GO:1905599	positive regulation of low-density lipoprotein receptor activity	1/562	1/23328	0.0240912	0.207543	0.178458	Anxa2	1
GO:1905867	epididymis development	1/562	1/23328	0.0240912	0.207543	0.178458	Ptpn6	1
GO:1905877	invadopodium assembly	1/562	1/23328	0.0240912	0.207543	0.178458	Arpc2	1
GO:1905924	regulation of invadopodium assembly	1/562	1/23328	0.0240912	0.207543	0.178458	Arpc2	1
GO:1905926	positive regulation of invadopodium assembly	1/562	1/23328	0.0240912	0.207543	0.178458	Arpc2	1
GO:1990751	Schwann cell chemotaxis	1/562	1/23328	0.0240912	0.207543	0.178458	Tiam1	1
GO:1990938	peptidyl-aspartic acid autophosphorylation	1/562	1/23328	0.0240912	0.207543	0.178458	Atp13a2	1
GO:2000066	positive regulation of cortisol biosynthetic process	1/562	1/23328	0.0240912	0.207543	0.178458	Wnt4	1
GO:2000119	negative regulation of sodium-dependent phosphate transport	1/562	1/23328	0.0240912	0.207543	0.178458	Sfrp4	1
GO:2000158	positive regulation of ubiquitin-specific protease activity	1/562	1/23328	0.0240912	0.207543	0.178458	Tank	1
GO:2000180	negative regulation of androgen biosynthetic process	1/562	1/23328	0.0240912	0.207543	0.178458	Wnt4	1
GO:2000477	regulation of metanephric glomerular visceral epithelial cell development	1/562	1/23328	0.0240912	0.207543	0.178458	Adipoq	1
GO:2000478	positive regulation of metanephric glomerular visceral epithelial cell development	1/562	1/23328	0.0240912	0.207543	0.178458	Adipoq	1
GO:2000532	regulation of renal albumin absorption	1/562	1/23328	0.0240912	0.207543	0.178458	Adipoq	1
GO:2000534	positive regulation of renal albumin absorption	1/562	1/23328	0.0240912	0.207543	0.178458	Adipoq	1
GO:2000590	negative regulation of metanephric mesenchymal cell migration	1/562	1/23328	0.0240912	0.207543	0.178458	Adipoq	1
GO:2000690	regulation of cardiac muscle cell myoblast differentiation	1/562	1/23328	0.0240912	0.207543	0.178458	Prickle1	1
GO:2000691	negative regulation of cardiac muscle cell myoblast differentiation	1/562	1/23328	0.0240912	0.207543	0.178458	Prickle1	1
GO:0018107	peptidyl-threonine phosphorylation	7/562	118/23328	0.0242386	0.20818	0.179006	Csnk2a2/Dyrk3/Map3k12/Ogt/Pbk/Rock1/Ube2k	7
GO:0044770	cell cycle phase transition	17/562	415/23328	0.0243167	0.20818	0.179006	Aif1/Anapc4/Calm3/Cdk2ap2/Cul4a/Dyrk3/Gpnmb/Hyal1/Inhba/Phb2/Pias1/Pkd2/Ptpn6/Rcc1/Rpl24/Senp2/Xrcc3	17
GO:0051090	regulation of DNA-binding transcription factor activity	17/562	415/23328	0.0243167	0.20818	0.179006	Arhgef5/Commd1/Ddit3/Ddx58/Nod1/Pex14/Phb2/Pkd2/Ppargc1b/Prnp/Psmd10/Rbck1/Rwdd1/Sfrp4/Taf12/Tax1bp1/Trim32	17
GO:0070507	regulation of microtubule cytoskeleton organization	10/562	201/23328	0.0243216	0.20818	0.179006	Cdh5/Cdk2ap2/Eml4/Fgf13/Mapre2/Nup62/Rassf1/Rcc1/Rock1/Xrcc3	10
GO:0006633	fatty acid biosynthetic process	8/562	145/23328	0.0244579	0.208343	0.179146	Acsl3/Degs1/Gstm2/Gstm7/H2-Ke6/Lias/Nr1h3/Tbxas1	8
GO:0050863	regulation of T cell activation	14/562	321/23328	0.0244762	0.208343	0.179146	Aif1/Coro1a/Dhps/Dusp22/Gpnmb/Il15/Irf1/Prnp/Ptpn6/Sftpd/Sox12/Spn/Vcam1/Zp3	14
GO:0090317	negative regulation of intracellular protein transport	4/562	46/23328	0.0244971	0.208343	0.179146	Adipoq/Ogt/Rangap1/Ubac2	4
GO:2000404	regulation of T cell migration	4/562	46/23328	0.0244971	0.208343	0.179146	Aif1/Cxcl10/Cxcl12/Spn	4
GO:0071902	positive regulation of protein serine/threonine kinase activity	13/562	291/23328	0.0248879	0.211224	0.181623	Adipoq/Arhgef5/Dazap2/Erp29/Fgf1/Ins1/Kars/Map3k12/Pkd2/Psmd10/Raf1/Tiam1/Trf	13
GO:0043393	regulation of protein binding	11/562	231/23328	0.0249152	0.211224	0.181623	Adipoq/Anxa2/Cldn5/Csnk1e/Lox/Pex14/Plscr1/Rock1/Senp2/Stk4/Tiam1	11
GO:0018108	peptidyl-tyrosine phosphorylation	14/562	322/23328	0.0250479	0.212011	0.1823	Aatk/Adipoq/Btc/Dusp22/Dyrk3/Il15/Ins1/Irf1/Lrrk1/Pecam1/Prnp/Ptpn6/Tek/Tnfrsf1a	14
GO:0001952	regulation of cell-matrix adhesion	7/562	119/23328	0.02524	0.21296	0.183116	Dusp22/Ldb1/Pik3r1/Plekha2/Rock1/Tek/Wnt4	7
GO:0060759	regulation of response to cytokine stimulus	7/562	119/23328	0.02524	0.21296	0.183116	Adipoq/Casp4/Ddx58/Sharpin/Trim32/Ube2k/Ythdf3	7
GO:0016239	positive regulation of macroautophagy	5/562	69/23328	0.0253693	0.213712	0.183762	Bnip3l/Dcn/Fyco1/Nod1/Scoc	5
GO:0044262	cellular carbohydrate metabolic process	13/562	292/23328	0.0254997	0.214331	0.184294	Acadm/Adipoq/B3galt5/B3gnt8/Dgat2/Inpp5a/Midn/Ogt/Pdk2/Phka2/Ppp1cb/Ppp1r3b/Wdr5	13
GO:0006163	purine nucleotide metabolic process	15/562	354/23328	0.0255232	0.214331	0.184294	Acsl3/Acsl6/Aldoa/Bcl2l1/Cox5b/Dgat2/Mfn1/Ndufc2/Nme7/Npr2/Nudt1/Nudt11/Nudt4/Ogt/Pdk2	15
GO:0051258	protein polymerization	13/562	293/23328	0.0261225	0.216634	0.186275	Aif1/Arpc2/Cdh5/Coro1a/Fgf13/Pecam1/Pfn2/Pick1/Ppp1r9a/Tpm1/Ube2k/Vdac2/Was	13
GO:1904035	regulation of epithelial cell apoptotic process	6/562	94/23328	0.026131	0.216634	0.186275	Cdh5/Scg2/Sfrp4/Tek/Tia1/Trim32	6
GO:0009150	purine ribonucleotide metabolic process	14/562	324/23328	0.0262209	0.216634	0.186275	Acsl3/Acsl6/Aldoa/Bcl2l1/Cox5b/Dgat2/Mfn1/Ndufc2/Nme7/Npr2/Nudt11/Nudt4/Ogt/Pdk2	14
GO:0032680	regulation of tumor necrosis factor production	7/562	120/23328	0.0262693	0.216634	0.186275	Adipoq/Ccl4/Gpnmb/Nod1/Pik3r1/Ptpn6/Tnfrsf1a	7
GO:0007043	cell-cell junction assembly	8/562	147/23328	0.0262699	0.216634	0.186275	Cdh5/Cldn15/Cldn5/Lsr/Mpp5/Pecam1/Rock1/Snai1	8
GO:0010257	NADH dehydrogenase complex assembly	4/562	47/23328	0.0262818	0.216634	0.186275	Foxred1/Ndufa6/Ndufaf1/Ndufc2	4
GO:0032981	mitochondrial respiratory chain complex I assembly	4/562	47/23328	0.0262818	0.216634	0.186275	Foxred1/Ndufa6/Ndufaf1/Ndufc2	4
GO:0051646	mitochondrion localization	4/562	47/23328	0.0262818	0.216634	0.186275	Fez1/Kif1b/Mfn1/Ogt	4
GO:0120163	negative regulation of cold-induced thermogenesis	4/562	47/23328	0.0262818	0.216634	0.186275	Adipoq/Ddit3/Il15/Nr1h3	4
GO:0060562	epithelial tube morphogenesis	16/562	387/23328	0.0263053	0.216634	0.186275	Ahi1/Aldh1a2/Cxcl10/Cxcl12/Fgf1/Ift122/Lgr5/Lias/Luzp1/Phb2/Pkd2/Prickle1/Stk4/Tek/Wnt4/Zic5	16
GO:0098727	maintenance of cell number	9/562	175/23328	0.0263432	0.216634	0.186275	Cul4a/Ldb1/Med10/Med21/Med7/Pou5f1/Raf1/Wdr43/Zc3h13	9
GO:0010669	epithelial structure maintenance	3/562	27/23328	0.0264892	0.216634	0.186275	Cxadr/Ldb1/Slc22a5	3
GO:0030212	hyaluronan metabolic process	3/562	27/23328	0.0264892	0.216634	0.186275	Hyal1/Il15/Itih5	3
GO:0046885	regulation of hormone biosynthetic process	3/562	27/23328	0.0264892	0.216634	0.186275	Cyp17a1/H6pd/Wnt4	3
GO:0050926	regulation of positive chemotaxis	3/562	27/23328	0.0264892	0.216634	0.186275	Cxcl12/Itga2/Scg2	3
GO:0071677	positive regulation of mononuclear cell migration	3/562	27/23328	0.0264892	0.216634	0.186275	Aif1/Cxcl10/Cxcl12	3
GO:1900120	regulation of receptor binding	3/562	27/23328	0.0264892	0.216634	0.186275	Adipoq/Anxa2/Lox	3
GO:0001541	ovarian follicle development	5/562	70/23328	0.0267988	0.218687	0.18804	Bcl2l1/Fancg/Fshb/Inhba/Zp3	5
GO:0018212	peptidyl-tyrosine modification	14/562	325/23328	0.0268224	0.218687	0.18804	Aatk/Adipoq/Btc/Dusp22/Dyrk3/Il15/Ins1/Irf1/Lrrk1/Pecam1/Prnp/Ptpn6/Tek/Tnfrsf1a	14
GO:0060828	regulation of canonical Wnt signaling pathway	11/562	234/23328	0.027047	0.220181	0.189325	Bicc1/Csnk1e/Ddit3/Lgr5/Lrrk1/Mcc/Pou5f1/Prickle1/Sfrp4/Stk4/Ubac2	11
GO:0018209	peptidyl-serine modification	15/562	357/23328	0.0272323	0.220897	0.189941	Csnk1e/Csnk2a2/Dcn/Dyrk3/Galnt1/Galnt2/Map3k12/Ogt/Pbk/Pdk2/Pfn2/Raf1/Rock1/Stk4/Tek	15
GO:0002688	regulation of leukocyte chemotaxis	7/562	121/23328	0.0273269	0.220897	0.189941	Aif1/Ccl4/Cxcl10/Cxcl12/Dusp1/Kars/Mtus1	7
GO:0046467	membrane lipid biosynthetic process	7/562	121/23328	0.0273269	0.220897	0.189941	Degs1/Gba/Gpaa1/Ormdl3/Pign/Pigx/St3gal2	7
GO:0045216	cell-cell junction organization	10/562	205/23328	0.0273736	0.220897	0.189941	Cdh5/Cldn15/Cldn5/Cxadr/Lsr/Mpp5/Pecam1/Rock1/Snai1/Svep1	10
GO:0000394	RNA splicing, via endonucleolytic cleavage and ligation	2/562	11/23328	0.0275914	0.220897	0.189941	Tsen15/Tsen54	2
GO:0031943	regulation of glucocorticoid metabolic process	2/562	11/23328	0.0275914	0.220897	0.189941	H6pd/Wnt4	2
GO:0034650	cortisol metabolic process	2/562	11/23328	0.0275914	0.220897	0.189941	H6pd/Wnt4	2
GO:0042762	regulation of sulfur metabolic process	2/562	11/23328	0.0275914	0.220897	0.189941	Pdk2/Sp1	2
GO:0048312	intracellular distribution of mitochondria	2/562	11/23328	0.0275914	0.220897	0.189941	Mfn1/Ogt	2
GO:0070203	regulation of establishment of protein localization to telomere	2/562	11/23328	0.0275914	0.220897	0.189941	Cct8/Tcp1	2
GO:1900193	regulation of oocyte maturation	2/562	11/23328	0.0275914	0.220897	0.189941	Npr2/Ppp2r1a	2
GO:0006470	protein dephosphorylation	11/562	235/23328	0.027786	0.222063	0.190943	Cdh5/Dusp1/Dusp22/Dusp6/Gba/Ppp1cb/Ppp2r1a/Ptpn6/Ptpre/Ptprv/Rock1	11
GO:0045787	positive regulation of cell cycle	15/562	358/23328	0.0278204	0.222063	0.190943	Aif1/Anapc4/BC004004/Btc/Cul4a/Dyrk3/Hyal1/Nup62/Phb2/Pkd2/Psmd10/Rassf1/Trim32/Wnt4/Xrcc3	15
GO:0060401	cytosolic calcium ion transport	9/562	177/23328	0.0280677	0.223701	0.192352	Coro1a/Cxcl10/Ddit3/Gstm7/Gsto1/Mcoln1/Pkd2/Prnp/Ptpn6	9
GO:0050850	positive regulation of calcium-mediated signaling	4/562	48/23328	0.0281425	0.223962	0.192576	Ccl4/Gstm7/Gsto1/Pkd2	4
GO:0007040	lysosome organization	5/562	71/23328	0.0282787	0.224041	0.192644	Coro1a/Gba/Hexb/Mt3/Ppt1	5
GO:0080171	lytic vacuole organization	5/562	71/23328	0.0282787	0.224041	0.192644	Coro1a/Gba/Hexb/Mt3/Ppt1	5
GO:1901796	regulation of signal transduction by p53 class mediator	5/562	71/23328	0.0282787	0.224041	0.192644	Dyrk3/Eef1e1/Psmd10/Senp2/Snai1	5
GO:0016525	negative regulation of angiogenesis	7/562	122/23328	0.028413	0.224105	0.192699	Cldn5/Cxcl10/Dcn/Rock1/Stab1/Tcf4/Tek	7
GO:0050868	negative regulation of T cell activation	7/562	122/23328	0.028413	0.224105	0.192699	Dusp22/Gpnmb/Irf1/Prnp/Ptpn6/Sftpd/Spn	7
GO:1903555	regulation of tumor necrosis factor superfamily cytokine production	7/562	122/23328	0.028413	0.224105	0.192699	Adipoq/Ccl4/Gpnmb/Nod1/Pik3r1/Ptpn6/Tnfrsf1a	7
GO:0070555	response to interleukin-1	6/562	96/23328	0.0285995	0.225242	0.193677	Ccl4/Ccl9/Hyal1/Irf1/Saa3/Tank	6
GO:0031032	actomyosin structure organization	10/562	207/23328	0.0289979	0.228042	0.196084	Arhgef5/Krt8/Pfn2/Pik3r1/Ppp1r9a/Rock1/Tnnt1/Tpm1/Was/Wnt4	10
GO:0061436	establishment of skin barrier	3/562	28/23328	0.0291506	0.228568	0.196537	Gak/Lsr/Stard7	3
GO:1901020	negative regulation of calcium ion transmembrane transporter activity	3/562	28/23328	0.0291506	0.228568	0.196537	Gstm7/Gsto1/Pkd2	3
GO:0006914	autophagy	17/562	425/23328	0.0296041	0.231442	0.199008	Atp13a2/Bnip3l/Ctsa/Dcn/Ddit3/Fez1/Fyco1/Gba/Mcoln1/Mt3/Nod1/Ormdl3/Phb2/Rock1/Scoc/Ubxn6/Vdac1	17
GO:0061919	process utilizing autophagic mechanism	17/562	425/23328	0.0296041	0.231442	0.199008	Atp13a2/Bnip3l/Ctsa/Dcn/Ddit3/Fez1/Fyco1/Gba/Mcoln1/Mt3/Nod1/Ormdl3/Phb2/Rock1/Scoc/Ubxn6/Vdac1	17
GO:0045123	cellular extravasation	5/562	72/23328	0.0298094	0.232705	0.200094	Cxcl12/Pecam1/Rock1/Spn/Vcam1	5
GO:0006368	transcription elongation from RNA polymerase II promoter	4/562	49/23328	0.0300796	0.234128	0.201318	Elof1/Ldb1/Wdr43/Zmynd11	4
GO:1902808	positive regulation of cell cycle G1/S phase transition	4/562	49/23328	0.0300796	0.234128	0.201318	Aif1/Cul4a/Hyal1/Phb2	4
GO:0009100	glycoprotein metabolic process	14/562	332/23328	0.0313219	0.242917	0.208875	B3galt5/B3gnt8/Dcn/Extl1/Galnt1/Galnt2/Il15/Itm2a/Manba/Mt3/Ogt/Pcsk6/Srd5a3/St3gal2	14
GO:0009988	cell-cell recognition	5/562	73/23328	0.0313913	0.242917	0.208875	Aldoa/Cct8/Tcp1/Vdac2/Zp3	5
GO:0042130	negative regulation of T cell proliferation	5/562	73/23328	0.0313913	0.242917	0.208875	Gpnmb/Prnp/Ptpn6/Sftpd/Spn	5
GO:0090501	RNA phosphodiester bond hydrolysis	5/562	73/23328	0.0313913	0.242917	0.208875	Cstf2/Dis3l/Exosc8/Parn/Znrd1	5
GO:0006869	lipid transport	15/562	364/23328	0.0315485	0.24378	0.209617	Abca3/Abcb1b/Acsl3/Acsl6/Adipoq/Anxa2/Commd1/Fabp3/Fabp6/Inhba/Nr1h3/Plscr1/Repin1/Stard3/Tex2	15
GO:0006898	receptor-mediated endocytosis	11/562	240/23328	0.0317001	0.244596	0.210319	Ahi1/Anxa2/Ap1g1/Clta/Gak/Gtf2h2/Hspg2/Pick1/Ppt1/Sfrp4/Trf	11
GO:0006220	pyrimidine nucleotide metabolic process	3/562	29/23328	0.031948	0.245088	0.210741	Dhodh/Dtymk/Nme7	3
GO:0050858	negative regulation of antigen receptor-mediated signaling pathway	3/562	29/23328	0.031948	0.245088	0.210741	Dusp22/Prnp/Ptpn6	3
GO:0090140	regulation of mitochondrial fission	3/562	29/23328	0.031948	0.245088	0.210741	Dcn/Dhodh/Mfn1	3
GO:1902235	regulation of endoplasmic reticulum stress-induced intrinsic apoptotic signaling pathway	3/562	29/23328	0.031948	0.245088	0.210741	Bcl2l1/Erp29/Txndc12	3
GO:1903573	negative regulation of response to endoplasmic reticulum stress	4/562	50/23328	0.0320936	0.245851	0.211397	Bcl2l1/Nr1h3/Txndc12/Ubac2	4
GO:0043502	regulation of muscle adaptation	6/562	99/23328	0.0325822	0.246108	0.211619	Aif1/Igfbp5/Lmna/Rock1/Tnfrsf1a/Tnnt1	6
GO:0014745	negative regulation of muscle adaptation	2/562	12/23328	0.0325895	0.246108	0.211619	Igfbp5/Lmna	2
GO:0030309	poly-N-acetyllactosamine metabolic process	2/562	12/23328	0.0325895	0.246108	0.211619	B3galt5/B3gnt8	2
GO:0030311	poly-N-acetyllactosamine biosynthetic process	2/562	12/23328	0.0325895	0.246108	0.211619	B3galt5/B3gnt8	2
GO:0032825	positive regulation of natural killer cell differentiation	2/562	12/23328	0.0325895	0.246108	0.211619	Il15/Irf1	2
GO:0033275	actin-myosin filament sliding	2/562	12/23328	0.0325895	0.246108	0.211619	Myl6/Tpm1	2
GO:0070202	regulation of establishment of protein localization to chromosome	2/562	12/23328	0.0325895	0.246108	0.211619	Cct8/Tcp1	2
GO:0097709	connective tissue replacement	2/562	12/23328	0.0325895	0.246108	0.211619	Klf6/Rock1	2
GO:1900272	negative regulation of long-term synaptic potentiation	2/562	12/23328	0.0325895	0.246108	0.211619	Ppp1r9a/Prnp	2
GO:2000302	positive regulation of synaptic vesicle exocytosis	2/562	12/23328	0.0325895	0.246108	0.211619	Bcl2l1/Syt9	2
GO:0009060	aerobic respiration	5/562	74/23328	0.0330248	0.24782	0.213091	Cox5b/Idh3a/Mdh2/Sdhb/Sdhc	5
GO:0001889	liver development	7/562	126/23328	0.0330489	0.24782	0.213091	Acadm/Ezh1/Fgf1/Gak/Lsr/Pkd2/Sp1	7
GO:0032640	tumor necrosis factor production	7/562	126/23328	0.0330489	0.24782	0.213091	Adipoq/Ccl4/Gpnmb/Nod1/Pik3r1/Ptpn6/Tnfrsf1a	7
GO:0051053	negative regulation of DNA metabolic process	7/562	126/23328	0.0330489	0.24782	0.213091	Adipoq/Dusp1/Mlh1/Msh6/Nudt16l1/Smg6/Trp53bp1	7
GO:0071621	granulocyte chemotaxis	7/562	126/23328	0.0330489	0.24782	0.213091	Ccl4/Ccl9/Cxadr/Cxcl10/Dpep1/Kars/Scg2	7
GO:0032147	activation of protein kinase activity	11/562	242/23328	0.0333705	0.24988	0.214862	Camkk2/Erp29/Fgf1/Ins1/Kars/Map3k12/Phb2/Prnp/Raf1/Stk4/Trf	11
GO:0042692	muscle cell differentiation	16/562	399/23328	0.0334451	0.250087	0.215039	Acadm/Cxadr/Cxcl10/Cxcl12/Igfbp5/Krt8/Lmna/Lox/Pias1/Pld3/Rxrb/Stim1/Tnnt1/Tnpo2/Trim32/Wnt4	16
GO:0030111	regulation of Wnt signaling pathway	13/562	304/23328	0.0337296	0.251861	0.216565	Apcdd1/Bicc1/Csnk1e/Ddit3/Lgr5/Lrrk1/Mcc/Pou5f1/Prickle1/Sfrp4/Stk4/Tiam1/Ubac2	13
GO:0006091	generation of precursor metabolites and energy	16/562	400/23328	0.0340984	0.25419	0.218568	Acadm/Aldoa/Cox5b/H6pd/Idh3a/Mdh2/Mt3/Ndufaf1/Ndufc2/Ogt/Phb2/Phka2/Ppp1cb/Ppp1r3b/Sdhb/Sdhc	16
GO:0045010	actin nucleation	4/562	51/23328	0.0341848	0.25419	0.218568	Arpc2/Coro1a/Pick1/Was	4
GO:0060760	positive regulation of response to cytokine stimulus	4/562	51/23328	0.0341848	0.25419	0.218568	Casp4/Ddx58/Trim32/Ube2k	4
GO:0090090	negative regulation of canonical Wnt signaling pathway	7/562	127/23328	0.0342821	0.254558	0.218884	Bicc1/Ddit3/Mcc/Prickle1/Sfrp4/Stk4/Ubac2	7
GO:0097530	granulocyte migration	8/562	155/23328	0.0344503	0.255451	0.219652	Ccl4/Ccl9/Cxadr/Cxcl10/Dpep1/Kars/Pecam1/Scg2	8
GO:0098661	inorganic anion transmembrane transport	5/562	75/23328	0.0347103	0.25702	0.221001	Clcn3/Prnp/Slc12a6/Slc20a1/Slc25a11	5
GO:0032816	positive regulation of natural killer cell activation	3/562	30/23328	0.0348804	0.257921	0.221776	Ap1g1/Il15/Irf1	3
GO:0032984	protein-containing complex disassembly	10/562	214/23328	0.0352207	0.260076	0.223629	Arpc2/Dyrk3/Eml4/Fgf13/Fyco1/Gak/Gba/Mcoln1/Pex14/Tpm1	10
GO:0007041	lysosomal transport	6/562	101/23328	0.0354278	0.260882	0.224322	Ap1g1/Atp13a2/Gak/Gcc2/Hgsnat/Ubxn6	6
GO:2000060	positive regulation of ubiquitin-dependent protein catabolic process	6/562	101/23328	0.0354278	0.260882	0.224322	Arih2/Csnk1e/Gba/Pias1/Prickle1/Psmd10	6
GO:0071706	tumor necrosis factor superfamily cytokine production	7/562	128/23328	0.0355455	0.261387	0.224756	Adipoq/Ccl4/Gpnmb/Nod1/Pik3r1/Ptpn6/Tnfrsf1a	7
GO:1902903	regulation of supramolecular fiber organization	15/562	370/23328	0.0356304	0.26165	0.224982	Arhgef5/Arpc2/Cdh5/Coro1a/Eml4/Fgf13/Hspg2/Pecam1/Pfn2/Pick1/Pik3r1/Ppp1r9a/Tpm1/Was/Wnt4	15
GO:0043122	regulation of I-kappaB kinase/NF-kappaB signaling	9/562	185/23328	0.0357588	0.262231	0.225482	Adipoq/Hspb1/Nod1/Nup62/Rbck1/Sharpin/Tank/Trim32/Zmynd11	9
GO:0045124	regulation of bone resorption	4/562	52/23328	0.0363535	0.26586	0.228602	Ahsg/Fshb/Ppargc1b/Trf	4
GO:1904036	negative regulation of epithelial cell apoptotic process	4/562	52/23328	0.0363535	0.26586	0.228602	Cdh5/Scg2/Tek/Trim32	4
GO:0000271	polysaccharide biosynthetic process	5/562	76/23328	0.0364481	0.266186	0.228883	Acadm/B3galt5/B3gnt8/Ppp1cb/Ppp1r3b	5
GO:0062013	positive regulation of small molecule metabolic process	8/562	157/23328	0.0367375	0.267328	0.229864	Adipoq/Bcl2l1/Dgat2/Fgf1/Ndufc2/Nr1h3/Wdr5/Wnt4	8
GO:0046328	regulation of JNK cascade	9/562	186/23328	0.0368124	0.267328	0.229864	Arhgef5/Dusp22/Map3k12/Nod1/Pja2/Sfrp4/Tiam1/Trf/Zmynd11	9
GO:0061008	hepaticobiliary system development	7/562	129/23328	0.0368393	0.267328	0.229864	Acadm/Ezh1/Fgf1/Gak/Lsr/Pkd2/Sp1	7
GO:0006913	nucleocytoplasmic transport	13/562	308/23328	0.0368555	0.267328	0.229864	Lmna/Nup62/Nxt2/Pabpn1/Phb2/Pik3r1/Prickle1/Rangap1/Tek/Tmco6/Tnfrsf1a/Tnpo2/Tnpo3	13
GO:0051169	nuclear transport	13/562	308/23328	0.0368555	0.267328	0.229864	Lmna/Nup62/Nxt2/Pabpn1/Phb2/Pik3r1/Prickle1/Rangap1/Tek/Tmco6/Tnfrsf1a/Tnpo2/Tnpo3	13
GO:1901989	positive regulation of cell cycle phase transition	6/562	102/23328	0.0369086	0.267349	0.229883	Aif1/Anapc4/Cul4a/Dyrk3/Hyal1/Phb2	6
GO:0007015	actin filament organization	17/562	437/23328	0.0370259	0.267589	0.230089	Aif1/Arhgef5/Arpc2/Casp4/Coro1a/Espn/Pecam1/Pfn2/Pick1/Pik3r1/Ppargc1b/Ppp1r9a/Tpm1/Tpm2/Trf/Was/Wnt4	17
GO:0050727	regulation of inflammatory response	15/562	372/23328	0.0370725	0.267589	0.230089	Adipoq/Ahsg/Casp4/Cdh5/Itga2/Kars/Ndufc2/Nr1h3/Pbk/Pld3/Sema7a/Sharpin/Spn/Tnfrsf1a/Zp3	15
GO:0016032	viral process	13/562	309/23328	0.0376682	0.267589	0.230089	Bcl2l1/Ccl4/Ctsb/Cul4a/Ilf3/Nr5a2/Phb2/Pi4ka/Plscr1/Sp1/Them4/Trim32/Vcam1	13
GO:0043254	regulation of protein-containing complex assembly	17/562	438/23328	0.0377005	0.267589	0.230089	Arhgef5/Arpc2/Cdh5/Coro1a/Gba/Impact/Pecam1/Pfn2/Pick1/Pmepa1/Ppp1r9a/Psmc5/Raf1/Rpl13a/Tpm1/Vdac2/Was	17
GO:0030041	actin filament polymerization	9/562	187/23328	0.037887	0.267589	0.230089	Aif1/Arpc2/Coro1a/Pecam1/Pfn2/Pick1/Ppp1r9a/Tpm1/Was	9
GO:0009148	pyrimidine nucleoside triphosphate biosynthetic process	2/562	13/23328	0.0379109	0.267589	0.230089	Dtymk/Nme7	2
GO:0031953	negative regulation of protein autophosphorylation	2/562	13/23328	0.0379109	0.267589	0.230089	Adipoq/Impact	2
GO:0032060	bleb assembly	2/562	13/23328	0.0379109	0.267589	0.230089	Emp1/Rock1	2
GO:0032799	low-density lipoprotein receptor particle metabolic process	2/562	13/23328	0.0379109	0.267589	0.230089	Adipoq/Anxa2	2
GO:0033147	negative regulation of intracellular estrogen receptor signaling pathway	2/562	13/23328	0.0379109	0.267589	0.230089	Cyp7b1/Phb2	2
GO:0042402	cellular biogenic amine catabolic process	2/562	13/23328	0.0379109	0.267589	0.230089	Afmid/Dhps	2
GO:0042994	cytoplasmic sequestering of transcription factor	2/562	13/23328	0.0379109	0.267589	0.230089	Pkd2/Psmd10	2
GO:0043471	regulation of cellular carbohydrate catabolic process	2/562	13/23328	0.0379109	0.267589	0.230089	Ppp1cb/Ppp1r3b	2
GO:0043589	skin morphogenesis	2/562	13/23328	0.0379109	0.267589	0.230089	Gba/Itga2	2
GO:0048548	regulation of pinocytosis	2/562	13/23328	0.0379109	0.267589	0.230089	Nr1h3/Ppt1	2
GO:0055091	phospholipid homeostasis	2/562	13/23328	0.0379109	0.267589	0.230089	Fabp3/Tlcd1	2
GO:1904816	positive regulation of protein localization to chromosome, telomeric region	2/562	13/23328	0.0379109	0.267589	0.230089	Cct8/Tcp1	2
GO:0002092	positive regulation of receptor internalization	3/562	31/23328	0.037947	0.267589	0.230089	Ahi1/Pick1/Sfrp4	3
GO:0036297	interstrand cross-link repair	3/562	31/23328	0.037947	0.267589	0.230089	Fancg/Msh6/Xrcc3	3
GO:0051125	regulation of actin nucleation	3/562	31/23328	0.037947	0.267589	0.230089	Coro1a/Pick1/Was	3
GO:0008203	cholesterol metabolic process	7/562	130/23328	0.0381637	0.268406	0.230792	Cyp7b1/Dgat2/Fdxr/Fgf1/Gba/Hsd17b7/Mt3	7
GO:0032368	regulation of lipid transport	7/562	130/23328	0.0381637	0.268406	0.230792	Acsl6/Adipoq/Anxa2/Commd1/Fabp3/Nr1h3/Repin1	7
GO:0045453	bone resorption	5/562	77/23328	0.0382385	0.268577	0.230939	Ahsg/Fshb/Lrrk1/Ppargc1b/Trf	5
GO:0006821	chloride transport	6/562	103/23328	0.0384285	0.268985	0.23129	Clcn3/Clcn7/Prnp/Slc12a6/Slc26a8/Ttyh2	6
GO:0044264	cellular polysaccharide metabolic process	6/562	103/23328	0.0384285	0.268985	0.23129	Acadm/B3galt5/B3gnt8/Phka2/Ppp1cb/Ppp1r3b	6
GO:0016311	dephosphorylation	15/562	374/23328	0.0385562	0.268985	0.23129	Cdh5/Dusp1/Dusp22/Dusp6/Gba/Inpp5a/Itga2/Ppargc1b/Ppp1cb/Ppp2r1a/Ppp4c/Ptpn6/Ptpre/Ptprv/Rock1	15
GO:0032371	regulation of sterol transport	4/562	53/23328	0.0385997	0.268985	0.23129	Adipoq/Anxa2/Commd1/Nr1h3	4
GO:0032374	regulation of cholesterol transport	4/562	53/23328	0.0385997	0.268985	0.23129	Adipoq/Anxa2/Commd1/Nr1h3	4
GO:0046902	regulation of mitochondrial membrane permeability	4/562	53/23328	0.0385997	0.268985	0.23129	Alkbh7/Bcl2l1/Bnip3l/Them4	4
GO:0045766	positive regulation of angiogenesis	9/562	188/23328	0.0389828	0.270583	0.232664	Cdh5/Fgf1/Hspb1/Hyal1/Sp1/Srpx2/Stim1/Tek/Tnfrsf1a	9
GO:0003012	muscle system process	16/562	408/23328	0.0396647	0.270583	0.232664	Aif1/Aldoa/Atp1b1/Fgf13/Igfbp5/Itga2/Lmna/Myl1/Myl6/Ormdl3/Rock1/Tiam1/Tnfrsf1a/Tnnt1/Tpm1/Tpm2	16
GO:0046916	cellular transition metal ion homeostasis	6/562	104/23328	0.0399877	0.270583	0.232664	Atp13a2/Commd1/Heph/Mt3/Prnp/Trf	6
GO:0032088	negative regulation of NF-kappaB transcription factor activity	5/562	78/23328	0.0400817	0.270583	0.232664	Commd1/Ddit3/Psmd10/Rbck1/Tax1bp1	5
GO:0070661	leukocyte proliferation	14/562	344/23328	0.040277	0.270583	0.232664	Aif1/Coro1a/Cxcl12/Dhps/Gpnmb/Il15/Irf1/Prnp/Ptpn6/Sftpd/Spn/Vcam1/Wnt4/Zp3	14
GO:0006164	purine nucleotide biosynthetic process	8/562	160/23328	0.0403563	0.270583	0.232664	Acsl6/Aldoa/Bcl2l1/Cox5b/Ndufc2/Nme7/Npr2/Pdk2	8
GO:1901361	organic cyclic compound catabolic process	17/562	442/23328	0.0404885	0.270583	0.232664	Afmid/Dis3l/Enpp4/Entpd2/Exosc8/Fah/Gsta3/Mlh1/Mt3/Nudt1/Nudt11/Nudt4/Parn/Rock1/Smg6/Tbrg4/Ythdf3	17
GO:0030258	lipid modification	11/562	250/23328	0.0406754	0.270583	0.232664	Acadm/Adipoq/Cyp2e1/Dgat2/Dgka/Fabp3/Gba/Pi4ka/Pi4kb/Pik3r1/St3gal2	11
GO:0046834	lipid phosphorylation	4/562	54/23328	0.0409236	0.270583	0.232664	Dgka/Pi4ka/Pi4kb/Pik3r1	4
GO:0001556	oocyte maturation	3/562	32/23328	0.0411463	0.270583	0.232664	Npr2/Ppp2r1a/Rec8	3
GO:0006506	GPI anchor biosynthetic process	3/562	32/23328	0.0411463	0.270583	0.232664	Gpaa1/Pign/Pigx	3
GO:0008206	bile acid metabolic process	3/562	32/23328	0.0411463	0.270583	0.232664	Cyp7b1/Fabp6/Nr5a2	3
GO:0010939	regulation of necrotic cell death	3/562	32/23328	0.0411463	0.270583	0.232664	Mt3/Ndufc2/Rbck1	3
GO:0032212	positive regulation of telomere maintenance via telomerase	3/562	32/23328	0.0411463	0.270583	0.232664	Cct8/Parn/Tcp1	3
GO:0043901	negative regulation of multi-organism process	3/562	32/23328	0.0411463	0.270583	0.232664	Npr2/Prdx4/Zp3	3
GO:0048384	retinoic acid receptor signaling pathway	3/562	32/23328	0.0411463	0.270583	0.232664	Aldh1a2/Crabp2/Rxrb	3
GO:2000352	negative regulation of endothelial cell apoptotic process	3/562	32/23328	0.0411463	0.270583	0.232664	Cdh5/Scg2/Tek	3
GO:0070588	calcium ion transmembrane transport	12/562	282/23328	0.0415436	0.270583	0.232664	Atp1b1/Coro1a/Cxcl10/Ddit3/Gstm7/Gsto1/Mcoln1/Pkd2/Prnp/Ptpn6/Stim1/Vdac1	12
GO:1905954	positive regulation of lipid localization	6/562	105/23328	0.0415864	0.270583	0.232664	Acsl6/Adipoq/Anxa2/Commd1/Fabp3/Nr1h3	6
GO:0098656	anion transmembrane transport	10/562	221/23328	0.042318	0.270583	0.232664	Acsl6/Clcn3/Prnp/Slc12a6/Slc13a4/Slc20a1/Slc25a11/Slc3a2/Slc5a6/Vdac2	10
GO:0042303	molting cycle	7/562	133/23328	0.042323	0.270583	0.232664	Apcdd1/Igfbp5/Inhba/Ldb1/Lgr5/Snai1/Trpc4ap	7
GO:0042633	hair cycle	7/562	133/23328	0.042323	0.270583	0.232664	Apcdd1/Igfbp5/Inhba/Ldb1/Lgr5/Snai1/Trpc4ap	7
GO:0014812	muscle cell migration	6/562	106/23328	0.0432249	0.270583	0.232664	Adipoq/Aif1/Arpc2/Igfbp5/Itga2/Rock1	6
GO:0002720	positive regulation of cytokine production involved in immune response	4/562	55/23328	0.0433253	0.270583	0.232664	Ddx58/Kars/Sema7a/Tek	4
GO:0006754	ATP biosynthetic process	4/562	55/23328	0.0433253	0.270583	0.232664	Aldoa/Bcl2l1/Cox5b/Ndufc2	4
GO:0031529	ruffle organization	4/562	55/23328	0.0433253	0.270583	0.232664	Aif1/Pfn2/Sh3yl1/Tpm1	4
GO:0035306	positive regulation of dephosphorylation	4/562	55/23328	0.0433253	0.270583	0.232664	Cdh5/Gba/Itga2/Ppargc1b	4
GO:0050891	multicellular organismal water homeostasis	4/562	55/23328	0.0433253	0.270583	0.232664	Gak/Gba/Lsr/Stard7	4
GO:0051496	positive regulation of stress fiber assembly	4/562	55/23328	0.0433253	0.270583	0.232664	Arhgef5/Pfn2/Tpm1/Wnt4	4
GO:0009310	amine catabolic process	2/562	14/23328	0.0435374	0.270583	0.232664	Afmid/Dhps	2
GO:0016446	somatic hypermutation of immunoglobulin genes	2/562	14/23328	0.0435374	0.270583	0.232664	Mlh1/Msh6	2
GO:0034309	primary alcohol biosynthetic process	2/562	14/23328	0.0435374	0.270583	0.232664	H6pd/Wnt4	2
GO:0035435	phosphate ion transmembrane transport	2/562	14/23328	0.0435374	0.270583	0.232664	Slc20a1/Slc25a11	2
GO:0043248	proteasome assembly	2/562	14/23328	0.0435374	0.270583	0.232664	Psmd10/Psmd5	2
GO:0046479	glycosphingolipid catabolic process	2/562	14/23328	0.0435374	0.270583	0.232664	Gba/Hexb	2
GO:0046500	S-adenosylmethionine metabolic process	2/562	14/23328	0.0435374	0.270583	0.232664	Gamt/Pcmt1	2
GO:0046886	positive regulation of hormone biosynthetic process	2/562	14/23328	0.0435374	0.270583	0.232664	Cyp17a1/Wnt4	2
GO:0051290	protein heterotetramerization	2/562	14/23328	0.0435374	0.270583	0.232664	H2-Ke6/Pkd2	2
GO:0060281	regulation of oocyte development	2/562	14/23328	0.0435374	0.270583	0.232664	Npr2/Ppp2r1a	2
GO:0071803	positive regulation of podosome assembly	2/562	14/23328	0.0435374	0.270583	0.232664	Arhgef5/Arpc2	2
GO:1905879	regulation of oogenesis	2/562	14/23328	0.0435374	0.270583	0.232664	Npr2/Ppp2r1a	2
GO:2001252	positive regulation of chromosome organization	9/562	192/23328	0.0435811	0.270583	0.232664	Anapc4/BC004004/Cct8/Gtf2h2/Lmna/Ogt/Parn/Tcp1/Wdr5	9
GO:0034637	cellular carbohydrate biosynthetic process	5/562	80/23328	0.0439277	0.270583	0.232664	Acadm/B3galt5/B3gnt8/Ppp1cb/Ppp1r3b	5
GO:0006505	GPI anchor metabolic process	3/562	33/23328	0.0444771	0.270583	0.232664	Gpaa1/Pign/Pigx	3
GO:0051146	striated muscle cell differentiation	13/562	317/23328	0.044633	0.270583	0.232664	Acadm/Cxadr/Cxcl10/Cxcl12/Igfbp5/Krt8/Lmna/Lox/Pld3/Rxrb/Stim1/Tnnt1/Trim32	13
GO:0090068	positive regulation of cell cycle process	11/562	254/23328	0.0447148	0.270583	0.232664	Aif1/Anapc4/Btc/Cul4a/Dyrk3/Hyal1/Nup62/Phb2/Pkd2/Wnt4/Xrcc3	11
GO:0090174	organelle membrane fusion	6/562	107/23328	0.0449033	0.270583	0.232664	Anxa2/Atp13a2/Coro1a/Mfn1/Syt9/Vamp3	6
GO:0045861	negative regulation of proteolysis	14/562	350/23328	0.0453791	0.270583	0.232664	Ahsg/Csnk2a2/Dpep1/Ints1/Itih5/Kng1/Nr1h3/Ogt/Pbk/Pik3r1/Serpina3g/Serpina5/Serpinb12/Ubac2	14
GO:0022411	cellular component disassembly	15/562	383/23328	0.0457633	0.270583	0.232664	Arpc2/Bnip3l/Dyrk3/Eml4/Fgf13/Fyco1/Gak/Gba/Mapre2/Mcoln1/Pex14/Phb2/Sharpin/Tpm1/Vdac1	15
GO:0001954	positive regulation of cell-matrix adhesion	4/562	56/23328	0.0458046	0.270583	0.232664	Plekha2/Rock1/Tek/Wnt4	4
GO:0007062	sister chromatid cohesion	4/562	56/23328	0.0458046	0.270583	0.232664	Kif22/Phb2/Ppp2r1a/Rec8	4
GO:0070265	necrotic cell death	4/562	56/23328	0.0458046	0.270583	0.232664	Alkbh7/Mt3/Ndufc2/Rbck1	4
GO:1903533	regulation of protein targeting	4/562	56/23328	0.0458046	0.270583	0.232664	Arpc2/Bnip3l/Ogt/Prnp	4
GO:0022904	respiratory electron transport chain	5/562	81/23328	0.0459308	0.270583	0.232664	Cox5b/Ndufaf1/Ndufc2/Sdhb/Sdhc	5
GO:0032204	regulation of telomere maintenance	5/562	81/23328	0.0459308	0.270583	0.232664	Cct8/Lmna/Parn/Smg6/Tcp1	5
GO:0051785	positive regulation of nuclear division	5/562	81/23328	0.0459308	0.270583	0.232664	Anapc4/Btc/Nup62/Phb2/Wnt4	5
GO:0051881	regulation of mitochondrial membrane potential	5/562	81/23328	0.0459308	0.270583	0.232664	Bcl2l1/Bnip3l/Dcn/Mfn1/Ndufc2	5
GO:1904589	regulation of protein import	5/562	81/23328	0.0459308	0.270583	0.232664	Arhgef5/Nup62/Pik3r1/Tek/Tnfrsf1a	5
GO:0032091	negative regulation of protein binding	6/562	108/23328	0.0466218	0.270583	0.232664	Adipoq/Csnk1e/Pex14/Plscr1/Rock1/Senp2	6
GO:0045446	endothelial cell differentiation	6/562	108/23328	0.0466218	0.270583	0.232664	Abcb1b/Cdh5/Cldn5/Pecam1/Rock1/Tnfrsf1a	6
GO:1905952	regulation of lipid localization	8/562	165/23328	0.0469008	0.270583	0.232664	Acsl6/Adipoq/Alkbh7/Anxa2/Commd1/Fabp3/Nr1h3/Repin1	8
GO:0006109	regulation of carbohydrate metabolic process	9/562	195/23328	0.0472594	0.270583	0.232664	Acadm/Adipoq/Dgat2/Midn/Ogt/Pdk2/Ppp1cb/Ppp1r3b/Wdr5	9
GO:0000495	box H/ACA snoRNA 3'-end processing	1/562	2/23328	0.0476031	0.270583	0.232664	Parn	1
GO:0001808	negative regulation of type IV hypersensitivity	1/562	2/23328	0.0476031	0.270583	0.232664	Spn	1
GO:0002625	regulation of T cell antigen processing and presentation	1/562	2/23328	0.0476031	0.270583	0.232664	Was	1
GO:0003017	lymph circulation	1/562	2/23328	0.0476031	0.270583	0.232664	Svep1	1
GO:0003127	detection of nodal flow	1/562	2/23328	0.0476031	0.270583	0.232664	Pkd2	1
GO:0006233	dTDP biosynthetic process	1/562	2/23328	0.0476031	0.270583	0.232664	Dtymk	1
GO:0006600	creatine metabolic process	1/562	2/23328	0.0476031	0.270583	0.232664	Gamt	1
GO:0006601	creatine biosynthetic process	1/562	2/23328	0.0476031	0.270583	0.232664	Gamt	1
GO:0009106	lipoate metabolic process	1/562	2/23328	0.0476031	0.270583	0.232664	Lias	1
GO:0009407	toxin catabolic process	1/562	2/23328	0.0476031	0.270583	0.232664	Gsta3	1
GO:0010747	positive regulation of long-chain fatty acid import across plasma membrane	1/562	2/23328	0.0476031	0.270583	0.232664	Acsl6	1
GO:0015823	phenylalanine transport	1/562	2/23328	0.0476031	0.270583	0.232664	Slc3a2	1
GO:0015939	pantothenate metabolic process	1/562	2/23328	0.0476031	0.270583	0.232664	Vnn3	1
GO:0016098	monoterpenoid metabolic process	1/562	2/23328	0.0476031	0.270583	0.232664	Cyp2e1	1
GO:0016243	regulation of autophagosome size	1/562	2/23328	0.0476031	0.270583	0.232664	Atp13a2	1
GO:0016999	antibiotic metabolic process	1/562	2/23328	0.0476031	0.270583	0.232664	Dpep1	1
GO:0018931	naphthalene metabolic process	1/562	2/23328	0.0476031	0.270583	0.232664	Cyp2f2	1
GO:0018960	4-nitrophenol metabolic process	1/562	2/23328	0.0476031	0.270583	0.232664	Cyp2e1	1
GO:0019050	suppression by virus of host apoptotic process	1/562	2/23328	0.0476031	0.270583	0.232664	Bcl2l1	1
GO:0019408	dolichol biosynthetic process	1/562	2/23328	0.0476031	0.270583	0.232664	Srd5a3	1
GO:0021691	cerebellar Purkinje cell layer maturation	1/562	2/23328	0.0476031	0.270583	0.232664	Rere	1
GO:0030237	female sex determination	1/562	2/23328	0.0476031	0.270583	0.232664	Wnt4	1
GO:0030862	positive regulation of polarized epithelial cell differentiation	1/562	2/23328	0.0476031	0.270583	0.232664	Ahi1	1
GO:0032014	positive regulation of ARF protein signal transduction	1/562	2/23328	0.0476031	0.270583	0.232664	Mapre2	1
GO:0032796	uropod organization	1/562	2/23328	0.0476031	0.270583	0.232664	Coro1a	1
GO:0032804	negative regulation of low-density lipoprotein particle receptor catabolic process	1/562	2/23328	0.0476031	0.270583	0.232664	Anxa2	1
GO:0032902	nerve growth factor production	1/562	2/23328	0.0476031	0.270583	0.232664	Pcsk6	1
GO:0033277	abortive mitotic cell cycle	1/562	2/23328	0.0476031	0.270583	0.232664	Ptpn6	1
GO:0033341	regulation of collagen binding	1/562	2/23328	0.0476031	0.270583	0.232664	Itga2	1
GO:0033979	box H/ACA snoRNA metabolic process	1/562	2/23328	0.0476031	0.270583	0.232664	Parn	1
GO:0034201	response to oleic acid	1/562	2/23328	0.0476031	0.270583	0.232664	Dgat2	1
GO:0034964	box H/ACA snoRNA processing	1/562	2/23328	0.0476031	0.270583	0.232664	Parn	1
GO:0035803	egg coat formation	1/562	2/23328	0.0476031	0.270583	0.232664	Zp3	1
GO:0036333	hepatocyte homeostasis	1/562	2/23328	0.0476031	0.270583	0.232664	Ezh1	1
GO:0039020	pronephric nephron tubule development	1/562	2/23328	0.0476031	0.270583	0.232664	Ahi1	1
GO:0039520	induction by virus of host autophagy	1/562	2/23328	0.0476031	0.270583	0.232664	Phb2	1
GO:0042262	DNA protection	1/562	2/23328	0.0476031	0.270583	0.232664	Nudt1	1
GO:0042539	hypotonic salinity response	1/562	2/23328	0.0476031	0.270583	0.232664	Slc12a6	1
GO:0043052	thermotaxis	1/562	2/23328	0.0476031	0.270583	0.232664	Rho	1
GO:0043060	meiotic metaphase I plate congression	1/562	2/23328	0.0476031	0.270583	0.232664	Mlh1	1
GO:0043387	mycotoxin catabolic process	1/562	2/23328	0.0476031	0.270583	0.232664	Gsta3	1
GO:0044035	multi-organism catabolic process	1/562	2/23328	0.0476031	0.270583	0.232664	Anxa2	1
GO:0046072	dTDP metabolic process	1/562	2/23328	0.0476031	0.270583	0.232664	Dtymk	1
GO:0046203	spermidine catabolic process	1/562	2/23328	0.0476031	0.270583	0.232664	Dhps	1
GO:0046223	aflatoxin catabolic process	1/562	2/23328	0.0476031	0.270583	0.232664	Gsta3	1
GO:0048627	myoblast development	1/562	2/23328	0.0476031	0.270583	0.232664	Sdc1	1
GO:0051257	meiotic spindle midzone assembly	1/562	2/23328	0.0476031	0.270583	0.232664	Mlh1	1
GO:0051892	negative regulation of cardioblast differentiation	1/562	2/23328	0.0476031	0.270583	0.232664	Prickle1	1
GO:0052214	metabolism of substance in other organism involved in symbiotic interaction	1/562	2/23328	0.0476031	0.270583	0.232664	Anxa2	1
GO:0052227	catabolism of substance in other organism involved in symbiotic interaction	1/562	2/23328	0.0476031	0.270583	0.232664	Anxa2	1
GO:0052229	metabolism of macromolecule in other organism involved in symbiotic interaction	1/562	2/23328	0.0476031	0.270583	0.232664	Anxa2	1
GO:0052360	catabolism by host of symbiont macromolecule	1/562	2/23328	0.0476031	0.270583	0.232664	Anxa2	1
GO:0052361	catabolism by organism of macromolecule in other organism involved in symbiotic interaction	1/562	2/23328	0.0476031	0.270583	0.232664	Anxa2	1
GO:0052364	catabolism by host of substance in symbiont	1/562	2/23328	0.0476031	0.270583	0.232664	Anxa2	1
GO:0052416	metabolism by host of symbiont macromolecule	1/562	2/23328	0.0476031	0.270583	0.232664	Anxa2	1
GO:0052419	metabolism by host of substance in symbiont	1/562	2/23328	0.0476031	0.270583	0.232664	Anxa2	1
GO:0060730	regulation of intestinal epithelial structure maintenance	1/562	2/23328	0.0476031	0.270583	0.232664	Slc22a5	1
GO:0060733	regulation of eIF2 alpha phosphorylation by amino acid starvation	1/562	2/23328	0.0476031	0.270583	0.232664	Impact	1
GO:0071139	resolution of recombination intermediates	1/562	2/23328	0.0476031	0.270583	0.232664	Xrcc3	1
GO:0071140	resolution of mitotic recombination intermediates	1/562	2/23328	0.0476031	0.270583	0.232664	Xrcc3	1
GO:0071262	regulation of translational initiation in response to starvation	1/562	2/23328	0.0476031	0.270583	0.232664	Impact	1
GO:0071264	positive regulation of translational initiation in response to starvation	1/562	2/23328	0.0476031	0.270583	0.232664	Impact	1
GO:0071477	cellular hypotonic salinity response	1/562	2/23328	0.0476031	0.270583	0.232664	Slc12a6	1
GO:0071550	death-inducing signaling complex assembly	1/562	2/23328	0.0476031	0.270583	0.232664	Raf1	1
GO:0071594	thymocyte aggregation	1/562	2/23328	0.0476031	0.270583	0.232664	Spn	1
GO:0072114	pronephros morphogenesis	1/562	2/23328	0.0476031	0.270583	0.232664	Ahi1	1
GO:0072248	metanephric glomerular visceral epithelial cell differentiation	1/562	2/23328	0.0476031	0.270583	0.232664	Adipoq	1
GO:0072249	metanephric glomerular visceral epithelial cell development	1/562	2/23328	0.0476031	0.270583	0.232664	Adipoq	1
GO:0072312	metanephric glomerular epithelial cell differentiation	1/562	2/23328	0.0476031	0.270583	0.232664	Adipoq	1
GO:0072313	metanephric glomerular epithelial cell development	1/562	2/23328	0.0476031	0.270583	0.232664	Adipoq	1
GO:0090341	negative regulation of secretion of lysosomal enzymes	1/562	2/23328	0.0476031	0.270583	0.232664	Nr1h3	1
GO:0090420	naphthalene-containing compound metabolic process	1/562	2/23328	0.0476031	0.270583	0.232664	Cyp2f2	1
GO:0090615	mitochondrial mRNA processing	1/562	2/23328	0.0476031	0.270583	0.232664	Tbrg4	1
GO:0097017	renal protein absorption	1/562	2/23328	0.0476031	0.270583	0.232664	Adipoq	1
GO:0097214	positive regulation of lysosomal membrane permeability	1/562	2/23328	0.0476031	0.270583	0.232664	Mt3	1
GO:0097401	synaptic vesicle lumen acidification	1/562	2/23328	0.0476031	0.270583	0.232664	Clcn3	1
GO:0099044	vesicle tethering to endoplasmic reticulum	1/562	2/23328	0.0476031	0.270583	0.232664	Stard3	1
GO:0110061	regulation of angiotensin-activated signaling pathway	1/562	2/23328	0.0476031	0.270583	0.232664	Rock1	1
GO:0140039	cell-cell adhesion in response to extracellular stimulus	1/562	2/23328	0.0476031	0.270583	0.232664	Vcam1	1
GO:0140157	ammonium import across plasma membrane	1/562	2/23328	0.0476031	0.270583	0.232664	Slc12a6	1
GO:1901377	organic heteropentacyclic compound catabolic process	1/562	2/23328	0.0476031	0.270583	0.232664	Gsta3	1
GO:1902072	negative regulation of hypoxia-inducible factor-1alpha signaling pathway	1/562	2/23328	0.0476031	0.270583	0.232664	Commd1	1
GO:1902173	negative regulation of keratinocyte apoptotic process	1/562	2/23328	0.0476031	0.270583	0.232664	Trim32	1
GO:1903281	positive regulation of calcium:sodium antiporter activity	1/562	2/23328	0.0476031	0.270583	0.232664	Atp1b1	1
GO:1903436	regulation of mitotic cytokinetic process	1/562	2/23328	0.0476031	0.270583	0.232664	Nup62	1
GO:1903438	positive regulation of mitotic cytokinetic process	1/562	2/23328	0.0476031	0.270583	0.232664	Nup62	1
GO:1903490	positive regulation of mitotic cytokinesis	1/562	2/23328	0.0476031	0.270583	0.232664	Nup62	1
GO:1904049	negative regulation of spontaneous neurotransmitter secretion	1/562	2/23328	0.0476031	0.270583	0.232664	Ppp1r9a	1
GO:1904245	regulation of polynucleotide adenylyltransferase activity	1/562	2/23328	0.0476031	0.270583	0.232664	Pabpn1	1
GO:1904715	negative regulation of chaperone-mediated autophagy	1/562	2/23328	0.0476031	0.270583	0.232664	Ctsa	1
GO:1904772	response to tetrachloromethane	1/562	2/23328	0.0476031	0.270583	0.232664	Ezh1	1
GO:1905123	regulation of glucosylceramidase activity	1/562	2/23328	0.0476031	0.270583	0.232664	Atp13a2	1
GO:1905135	biotin import across plasma membrane	1/562	2/23328	0.0476031	0.270583	0.232664	Slc5a6	1
GO:1905581	positive regulation of low-density lipoprotein particle clearance	1/562	2/23328	0.0476031	0.270583	0.232664	Anxa2	1
GO:1905595	regulation of low-density lipoprotein particle receptor binding	1/562	2/23328	0.0476031	0.270583	0.232664	Anxa2	1
GO:1905602	positive regulation of receptor-mediated endocytosis involved in cholesterol transport	1/562	2/23328	0.0476031	0.270583	0.232664	Anxa2	1
GO:1990613	mitochondrial membrane fusion	1/562	2/23328	0.0476031	0.270583	0.232664	Mfn1	1
GO:1990963	establishment of blood-retinal barrier	1/562	2/23328	0.0476031	0.270583	0.232664	Cldn5	1
GO:2000225	negative regulation of testosterone biosynthetic process	1/562	2/23328	0.0476031	0.270583	0.232664	Wnt4	1
GO:2000368	positive regulation of acrosomal vesicle exocytosis	1/562	2/23328	0.0476031	0.270583	0.232664	Zp3	1
GO:2000376	positive regulation of oxygen metabolic process	1/562	2/23328	0.0476031	0.270583	0.232664	Mt3	1
GO:2000387	regulation of antral ovarian follicle growth	1/562	2/23328	0.0476031	0.270583	0.232664	Zp3	1
GO:2000388	positive regulation of antral ovarian follicle growth	1/562	2/23328	0.0476031	0.270583	0.232664	Zp3	1
GO:2000584	negative regulation of platelet-derived growth factor receptor-alpha signaling pathway	1/562	2/23328	0.0476031	0.270583	0.232664	Adipoq	1
GO:2000742	regulation of anterior head development	1/562	2/23328	0.0476031	0.270583	0.232664	Ssbp3	1
GO:2000744	positive regulation of anterior head development	1/562	2/23328	0.0476031	0.270583	0.232664	Ssbp3	1
GO:2000814	positive regulation of barbed-end actin filament capping	1/562	2/23328	0.0476031	0.270583	0.232664	Arpc2	1
GO:0014741	negative regulation of muscle hypertrophy	3/562	34/23328	0.0479377	0.270583	0.232664	Igfbp5/Lmna/Tnfrsf1a	3
GO:0030808	regulation of nucleotide biosynthetic process	3/562	34/23328	0.0479377	0.270583	0.232664	Bcl2l1/Ndufc2/Pdk2	3
GO:0031338	regulation of vesicle fusion	3/562	34/23328	0.0479377	0.270583	0.232664	Anxa2/Coro1a/Syt9	3
GO:0034243	regulation of transcription elongation from RNA polymerase II promoter	3/562	34/23328	0.0479377	0.270583	0.232664	Ldb1/Wdr43/Zmynd11	3
GO:0062149	detection of stimulus involved in sensory perception of pain	3/562	34/23328	0.0479377	0.270583	0.232664	Bace1/Cxcl12/Itga2	3
GO:1900371	regulation of purine nucleotide biosynthetic process	3/562	34/23328	0.0479377	0.270583	0.232664	Bcl2l1/Ndufc2/Pdk2	3
GO:1903146	regulation of autophagy of mitochondrion	3/562	34/23328	0.0479377	0.270583	0.232664	Bnip3l/Gba/Vdac1	3
GO:1904646	cellular response to amyloid-beta	3/562	34/23328	0.0479377	0.270583	0.232664	Casp4/Prnp/Vcam1	3
GO:1901019	regulation of calcium ion transmembrane transporter activity	5/562	82/23328	0.0479874	0.270583	0.232664	Atp1b1/Gstm7/Gsto1/Pkd2/Stim1	5
GO:0034341	response to interferon-gamma	7/562	137/23328	0.0483098	0.270583	0.232664	Ccl4/Ccl9/Gbp3/Irf1/Rpl13a/Vamp3/Was	7
GO:0035567	non-canonical Wnt signaling pathway	4/562	57/23328	0.0483614	0.270583	0.232664	Csnk1e/Sfrp4/Tiam1/Wnt4	4
GO:0042775	mitochondrial ATP synthesis coupled electron transport	4/562	57/23328	0.0483614	0.270583	0.232664	Cox5b/Ndufaf1/Ndufc2/Sdhc	4
GO:0051591	response to cAMP	4/562	57/23328	0.0483614	0.270583	0.232664	Adipoq/Igfbp5/Pik3r1/Pkd2	4
GO:1901292	nucleoside phosphate catabolic process	4/562	57/23328	0.0483614	0.270583	0.232664	Entpd2/Nudt1/Nudt11/Nudt4	4
GO:0001959	regulation of cytokine-mediated signaling pathway	6/562	109/23328	0.0483806	0.270583	0.232664	Adipoq/Casp4/Sharpin/Trim32/Ube2k/Ythdf3	6
GO:0002702	positive regulation of production of molecular mediator of immune response	6/562	109/23328	0.0483806	0.270583	0.232664	Ddx58/Kars/Mlh1/Sema7a/Tek/Trp53bp1	6
GO:1901800	positive regulation of proteasomal protein catabolic process	6/562	109/23328	0.0483806	0.270583	0.232664	Arih2/Csnk1e/Gba/Pias1/Prickle1/Psmd10	6
GO:0032886	regulation of microtubule-based process	11/562	258/23328	0.049021	0.270583	0.232664	Cdh5/Cdk2ap2/Eml4/Fez1/Fgf13/Mapre2/Nup62/Rassf1/Rcc1/Rock1/Xrcc3	11
GO:0032271	regulation of protein polymerization	10/562	227/23328	0.0491314	0.270583	0.232664	Arpc2/Cdh5/Coro1a/Pecam1/Pfn2/Pick1/Ppp1r9a/Tpm1/Vdac2/Was	10
GO:0006816	calcium ion transport	16/562	420/23328	0.0491993	0.270583	0.232664	Atp1b1/Ccl4/Coro1a/Cxcl10/Cxcl12/Ddit3/Gnao1/Gstm7/Gsto1/Mcoln1/Pacsin3/Pkd2/Prnp/Ptpn6/Stim1/Vdac1	16
GO:0002566	somatic diversification of immune receptors via somatic mutation	2/562	15/23328	0.0494511	0.270583	0.232664	Mlh1/Msh6	2
GO:0009220	pyrimidine ribonucleotide biosynthetic process	2/562	15/23328	0.0494511	0.270583	0.232664	Dhodh/Nme7	2
GO:0010918	positive regulation of mitochondrial membrane potential	2/562	15/23328	0.0494511	0.270583	0.232664	Mfn1/Ndufc2	2
GO:0019377	glycolipid catabolic process	2/562	15/23328	0.0494511	0.270583	0.232664	Gba/Hexb	2
GO:0023035	CD40 signaling pathway	2/562	15/23328	0.0494511	0.270583	0.232664	Phb2/Sharpin	2
GO:0030259	lipid glycosylation	2/562	15/23328	0.0494511	0.270583	0.232664	Gba/St3gal2	2
GO:0031340	positive regulation of vesicle fusion	2/562	15/23328	0.0494511	0.270583	0.232664	Anxa2/Syt9	2
GO:0043981	histone H4-K5 acetylation	2/562	15/23328	0.0494511	0.270583	0.232664	Ogt/Wdr5	2
GO:0043982	histone H4-K8 acetylation	2/562	15/23328	0.0494511	0.270583	0.232664	Ogt/Wdr5	2
GO:0045144	meiotic sister chromatid segregation	2/562	15/23328	0.0494511	0.270583	0.232664	Ppp2r1a/Rec8	2
GO:0050746	regulation of lipoprotein metabolic process	2/562	15/23328	0.0494511	0.270583	0.232664	Dgat2/Gba	2
GO:0050930	induction of positive chemotaxis	2/562	15/23328	0.0494511	0.270583	0.232664	Cxcl12/Scg2	2
GO:0051177	meiotic sister chromatid cohesion	2/562	15/23328	0.0494511	0.270583	0.232664	Ppp2r1a/Rec8	2
GO:0060049	regulation of protein glycosylation	2/562	15/23328	0.0494511	0.270583	0.232664	Il15/Mt3	2
GO:0071280	cellular response to copper ion	2/562	15/23328	0.0494511	0.270583	0.232664	Mt3/Prnp	2
GO:0150105	protein localization to cell-cell junction	2/562	15/23328	0.0494511	0.270583	0.232664	Cdh5/Lsr	2
GO:1903543	positive regulation of exosomal secretion	2/562	15/23328	0.0494511	0.270583	0.232664	Atp13a2/Sdc1	2
GO:1904814	regulation of protein localization to chromosome, telomeric region	2/562	15/23328	0.0494511	0.270583	0.232664	Cct8/Tcp1	2
GO:2001171	positive regulation of ATP biosynthetic process	2/562	15/23328	0.0494511	0.270583	0.232664	Bcl2l1/Ndufc2	2
GO:2001241	positive regulation of extrinsic apoptotic signaling pathway in absence of ligand	2/562	15/23328	0.0494511	0.270583	0.232664	Inhba/Ppp2r1a	2
GO:0030218	erythrocyte differentiation	7/562	138/23328	0.0498864	0.272405	0.23423	Alas1/Dyrk3/Heph/Inhba/Ldb1/Pknox1/Sp1	7
GO:0050671	positive regulation of lymphocyte proliferation	7/562	138/23328	0.0498864	0.272405	0.23423	Aif1/Coro1a/Dhps/Il15/Spn/Vcam1/Zp3	7
GO:0016197	endosomal transport	10/562	228/23328	0.0503342	0.274569	0.236091	Bcl2l1/Commd1/Gcc2/Mcoln1/Rab35/Tbc1d10b/Tmem50b/Ubxn6/Vamp3/Was	10
GO:0001825	blastocyst formation	4/562	58/23328	0.0509955	0.276477	0.237731	Pou5f1/Rpl7l1/Sp1/Zp3	4
GO:0006493	protein O-linked glycosylation	4/562	58/23328	0.0509955	0.276477	0.237731	Galnt1/Galnt2/Il15/Ogt	4
GO:0035019	somatic stem cell population maintenance	4/562	58/23328	0.0509955	0.276477	0.237731	Cul4a/Ldb1/Pou5f1/Raf1	4
GO:0035456	response to interferon-beta	4/562	58/23328	0.0509955	0.276477	0.237731	Gbp3/Irf1/Plscr1/Ube2k	4
GO:0035690	cellular response to drug	4/562	58/23328	0.0509955	0.276477	0.237731	Adipoq/Ccl4/Dpep1/Prnp	4
GO:1904591	positive regulation of protein import	4/562	58/23328	0.0509955	0.276477	0.237731	Arhgef5/Pik3r1/Tek/Tnfrsf1a	4
GO:0006399	tRNA metabolic process	8/562	168/23328	0.0511419	0.276818	0.238024	Dus3l/Elp2/Exosc8/Gars/Kars/Osgep/Tsen15/Tsen54	8
GO:0008584	male gonad development	7/562	139/23328	0.0514951	0.276818	0.238024	Ahsg/Bcl2l1/Fshb/Inhba/Prdx4/Rec8/Wnt4	7
GO:0010565	regulation of cellular ketone metabolic process	7/562	139/23328	0.0514951	0.276818	0.238024	Adipoq/Dgat2/Fabp3/H6pd/Nr1h3/Pdk2/Wnt4	7
GO:0016125	sterol metabolic process	7/562	139/23328	0.0514951	0.276818	0.238024	Cyp7b1/Dgat2/Fdxr/Fgf1/Gba/Hsd17b7/Mt3	7
GO:0032660	regulation of interleukin-17 production	3/562	35/23328	0.0515263	0.276818	0.238024	Ddit3/Il15/Prnp	3
GO:0055083	monovalent inorganic anion homeostasis	3/562	35/23328	0.0515263	0.276818	0.238024	Sfrp4/Slc12a6/Tbxas1	3
GO:0060292	long-term synaptic depression	3/562	35/23328	0.0515263	0.276818	0.238024	Bcl2l1/Pick1/Ppp1r9a	3
GO:0071320	cellular response to cAMP	3/562	35/23328	0.0515263	0.276818	0.238024	Adipoq/Igfbp5/Pkd2	3
GO:0090313	regulation of protein targeting to membrane	3/562	35/23328	0.0515263	0.276818	0.238024	Arpc2/Ogt/Prnp	3
GO:0001676	long-chain fatty acid metabolic process	6/562	111/23328	0.0520196	0.278905	0.239819	Acsl3/Acsl6/Cyp2e1/Cyp2f2/Gstm2/Gstm7	6
GO:0030316	osteoclast differentiation	6/562	111/23328	0.0520196	0.278905	0.239819	Anxa2/Fshb/Lrrk1/Pik3r1/Ppargc1b/Trf	6
GO:0006720	isoprenoid metabolic process	5/562	84/23328	0.0522618	0.279359	0.24021	Aldh1a2/Crabp2/Cyp2e1/Retsat/Srd5a3	5
GO:0022900	electron transport chain	5/562	84/23328	0.0522618	0.279359	0.24021	Cox5b/Ndufaf1/Ndufc2/Sdhb/Sdhc	5
GO:1903363	negative regulation of cellular protein catabolic process	5/562	84/23328	0.0522618	0.279359	0.24021	Anxa2/Csnk2a2/Ogt/Pbk/Ubac2	5
GO:0030308	negative regulation of cell growth	9/562	199/23328	0.0524762	0.280224	0.240953	Aatk/Ahsg/Fgf13/Hyal1/Inhba/Ppt1/Rbbp7/Sema7a/Sertad3	9
GO:0032874	positive regulation of stress-activated MAPK cascade	8/562	169/23328	0.0526087	0.280369	0.241078	Arhgef5/Dusp22/Kars/Map3k12/Nod1/Pja2/Tiam1/Trf	8
GO:0071897	DNA biosynthetic process	8/562	169/23328	0.0526087	0.280369	0.241078	Adipoq/Cct8/Dusp1/Lox/Parn/Parp4/Rev3l/Tcp1	8
GO:0007034	vacuolar transport	7/562	140/23328	0.0531362	0.28177	0.242283	Ap1g1/Atp13a2/Gak/Gcc2/Hgsnat/Tmem50b/Ubxn6	7
GO:0009855	determination of bilateral symmetry	7/562	140/23328	0.0531362	0.28177	0.242283	Ahi1/Aldh1a2/Bicc1/Ddit3/Nme7/Pcsk6/Pkd2	7
GO:0032946	positive regulation of mononuclear cell proliferation	7/562	140/23328	0.0531362	0.28177	0.242283	Aif1/Coro1a/Dhps/Il15/Spn/Vcam1/Zp3	7
GO:0046330	positive regulation of JNK cascade	7/562	140/23328	0.0531362	0.28177	0.242283	Arhgef5/Dusp22/Map3k12/Nod1/Pja2/Tiam1/Trf	7
GO:0046546	development of primary male sexual characteristics	7/562	140/23328	0.0531362	0.28177	0.242283	Ahsg/Bcl2l1/Fshb/Inhba/Prdx4/Rec8/Wnt4	7
GO:0009247	glycolipid biosynthetic process	4/562	59/23328	0.0537068	0.284512	0.244641	Gpaa1/Pign/Pigx/St3gal2	4
GO:0007254	JNK cascade	9/562	200/23328	0.0538369	0.284635	0.244746	Arhgef5/Dusp22/Map3k12/Nod1/Pja2/Sfrp4/Tiam1/Trf/Zmynd11	9
GO:0050870	positive regulation of T cell activation	9/562	200/23328	0.0538369	0.284635	0.244746	Aif1/Coro1a/Dhps/Il15/Irf1/Sox12/Spn/Vcam1/Zp3	9
GO:0014910	regulation of smooth muscle cell migration	5/562	85/23328	0.0544796	0.285908	0.245841	Adipoq/Aif1/Arpc2/Igfbp5/Itga2	5
GO:0030301	cholesterol transport	5/562	85/23328	0.0544796	0.285908	0.245841	Adipoq/Anxa2/Commd1/Nr1h3/Stard3	5
GO:0050730	regulation of peptidyl-tyrosine phosphorylation	11/562	263/23328	0.0547881	0.285908	0.245841	Adipoq/Btc/Dusp22/Il15/Ins1/Irf1/Lrrk1/Pecam1/Prnp/Ptpn6/Tnfrsf1a	11
GO:0009799	specification of symmetry	7/562	141/23328	0.0548097	0.285908	0.245841	Ahi1/Aldh1a2/Bicc1/Ddit3/Nme7/Pcsk6/Pkd2	7
GO:0032869	cellular response to insulin stimulus	9/562	201/23328	0.0552204	0.285908	0.245841	Adipoq/Ahsg/H2az1/Ogt/Pdk2/Pik3r1/Ptpre/Sp1/Ywhag	9
GO:0034661	ncRNA catabolic process	3/562	36/23328	0.0552411	0.285908	0.245841	Dis3l/Exosc8/Parn	3
GO:0035115	embryonic forelimb morphogenesis	3/562	36/23328	0.0552411	0.285908	0.245841	Aldh1a2/Crabp2/Ift122	3
GO:0060261	positive regulation of transcription initiation from RNA polymerase II promoter	3/562	36/23328	0.0552411	0.285908	0.245841	Med4/Pou5f1/Psmc5	3
GO:1904358	positive regulation of telomere maintenance via telomere lengthening	3/562	36/23328	0.0552411	0.285908	0.245841	Cct8/Parn/Tcp1	3
GO:2000191	regulation of fatty acid transport	3/562	36/23328	0.0552411	0.285908	0.245841	Acsl6/Fabp3/Repin1	3
GO:0001667	ameboidal-type cell migration	16/562	427/23328	0.0554521	0.285908	0.245841	Cdh5/Cxcl12/Dcn/Fgf1/Glipr2/Hspb1/Hyal1/Itga2/Mapre2/Mcc/Pecam1/Pfn2/Sema7a/Sp1/Srpx2/Tek	16
GO:0010959	regulation of metal ion transport	16/562	427/23328	0.0554521	0.285908	0.245841	Atp1b1/Ccl4/Commd1/Coro1a/Cxcl10/Cxcl12/Fgf13/Gnao1/Gstm7/Gsto1/Pacsin3/Pkd2/Prnp/Ptpn6/Stim1/Trf	16
GO:0030833	regulation of actin filament polymerization	8/562	171/23328	0.0556229	0.285908	0.245841	Arpc2/Coro1a/Pecam1/Pfn2/Pick1/Ppp1r9a/Tpm1/Was	8
GO:0045931	positive regulation of mitotic cell cycle	8/562	171/23328	0.0556229	0.285908	0.245841	Aif1/Anapc4/Btc/Cul4a/Hyal1/Nup62/Phb2/Xrcc3	8
GO:0070304	positive regulation of stress-activated protein kinase signaling cascade	8/562	171/23328	0.0556229	0.285908	0.245841	Arhgef5/Dusp22/Kars/Map3k12/Nod1/Pja2/Tiam1/Trf	8
GO:0006878	cellular copper ion homeostasis	2/562	16/23328	0.055635	0.285908	0.245841	Commd1/Prnp	2
GO:0009147	pyrimidine nucleoside triphosphate metabolic process	2/562	16/23328	0.055635	0.285908	0.245841	Dtymk/Nme7	2
GO:0009218	pyrimidine ribonucleotide metabolic process	2/562	16/23328	0.055635	0.285908	0.245841	Dhodh/Nme7	2
GO:0014733	regulation of skeletal muscle adaptation	2/562	16/23328	0.055635	0.285908	0.245841	Igfbp5/Tnnt1	2
GO:0015697	quaternary ammonium group transport	2/562	16/23328	0.055635	0.285908	0.245841	Slc22a5/Slc25a20	2
GO:0043217	myelin maintenance	2/562	16/23328	0.055635	0.285908	0.245841	Degs1/Mpp5	2
GO:0044068	modulation by symbiont of host cellular process	2/562	16/23328	0.055635	0.285908	0.245841	Bcl2l1/Phb2	2
GO:0060391	positive regulation of SMAD protein signal transduction	2/562	16/23328	0.055635	0.285908	0.245841	Pou5f1/Rbpms	2
GO:0060856	establishment of blood-brain barrier	2/562	16/23328	0.055635	0.285908	0.245841	Abcb1b/Lsr	2
GO:0070200	establishment of protein localization to telomere	2/562	16/23328	0.055635	0.285908	0.245841	Cct8/Tcp1	2
GO:0098885	modification of postsynaptic actin cytoskeleton	2/562	16/23328	0.055635	0.285908	0.245841	Pfn2/Tiam1	2
GO:1900037	regulation of cellular response to hypoxia	2/562	16/23328	0.055635	0.285908	0.245841	Commd1/Ogt	2
GO:1902430	negative regulation of amyloid-beta formation	2/562	16/23328	0.055635	0.285908	0.245841	Prnp/Rock1	2
GO:1903541	regulation of exosomal secretion	2/562	16/23328	0.055635	0.285908	0.245841	Atp13a2/Sdc1	2
GO:0010524	positive regulation of calcium ion transport into cytosol	4/562	60/23328	0.0564947	0.288932	0.248441	Cxcl10/Gstm7/Gsto1/Pkd2	4
GO:0070098	chemokine-mediated signaling pathway	4/562	60/23328	0.0564947	0.288932	0.248441	Ccl4/Ccl9/Cxcl10/Cxcl12	4
GO:0072678	T cell migration	4/562	60/23328	0.0564947	0.288932	0.248441	Aif1/Cxcl10/Cxcl12/Spn	4
GO:1901616	organic hydroxy compound catabolic process	4/562	60/23328	0.0564947	0.288932	0.248441	Fah/Inpp5a/Mt3/Srd5a3	4
GO:2001238	positive regulation of extrinsic apoptotic signaling pathway	4/562	60/23328	0.0564947	0.288932	0.248441	Inhba/Ppp2r1a/Rbck1/Stk4	4
GO:0002683	negative regulation of immune system process	17/562	462/23328	0.0566861	0.289409	0.248851	Adipoq/Cul4a/Cxcl12/Dusp1/Dusp22/Gpnmb/Irf1/Ldb1/Nr1h3/Pik3r1/Prnp/Ptpn6/Sftpd/Spn/Tmem176a/Trafd1/Ythdf3	17
GO:0015918	sterol transport	5/562	86/23328	0.0567511	0.289409	0.248851	Adipoq/Anxa2/Commd1/Nr1h3/Stard3	5
GO:0061333	renal tubule morphogenesis	5/562	86/23328	0.0567511	0.289409	0.248851	Ahi1/Fgf1/Lgr5/Pkd2/Wnt4	5
GO:1901987	regulation of cell cycle phase transition	12/562	297/23328	0.0571767	0.291225	0.250412	Aif1/Anapc4/Cdk2ap2/Cul4a/Dyrk3/Gpnmb/Hyal1/Phb2/Pkd2/Ptpn6/Senp2/Xrcc3	12
GO:1901990	regulation of mitotic cell cycle phase transition	11/562	265/23328	0.0572166	0.291225	0.250412	Aif1/Anapc4/Cdk2ap2/Cul4a/Gpnmb/Hyal1/Phb2/Pkd2/Ptpn6/Senp2/Xrcc3	11
GO:0005976	polysaccharide metabolic process	6/562	114/23328	0.0577831	0.293827	0.25265	Acadm/B3galt5/B3gnt8/Phka2/Ppp1cb/Ppp1r3b	6
GO:0051402	neuron apoptotic process	12/562	298/23328	0.0583419	0.296386	0.25485	Aatk/Bace1/Bcl2l1/Coro1a/Ddit3/Map3k12/Mt3/Nrbp2/Ppt1/Prnp/Rock1/Tnfrsf1a	12
GO:0046700	heterocycle catabolic process	15/562	397/23328	0.0587829	0.297156	0.255513	Afmid/Dis3l/Enpp4/Entpd2/Exosc8/Gsta3/Mlh1/Nudt1/Nudt11/Nudt4/Parn/Rock1/Smg6/Tbrg4/Ythdf3	15
GO:0018205	peptidyl-lysine modification	14/562	364/23328	0.059009	0.297156	0.255513	Dhps/Ezh1/Fkbp10/Hmg20a/Ldb1/Lmna/Lox/Morf4l1/Ogt/Pias1/Senp2/Taf12/Wdr5/Zzz3	14
GO:0034314	Arp2/3 complex-mediated actin nucleation	3/562	37/23328	0.05908	0.297156	0.255513	Arpc2/Pick1/Was	3
GO:0071709	membrane assembly	3/562	37/23328	0.05908	0.297156	0.255513	Anxa2/Gak/Tlcd1	3
GO:0098751	bone cell development	3/562	37/23328	0.05908	0.297156	0.255513	Anxa2/Lrrk1/Ptpn6	3
GO:1990748	cellular detoxification	3/562	37/23328	0.05908	0.297156	0.255513	Esd/Gstm2/Gstm7	3
GO:0006302	double-strand break repair	10/562	235/23328	0.0593057	0.297156	0.255513	Mlh1/Morf4l1/Nudt16l1/Ppp4c/Rec8/Rev3l/Trp53bp1/Was/Xrcc3/Zfyve26	10
GO:0042773	ATP synthesis coupled electron transport	4/562	61/23328	0.0593591	0.297156	0.255513	Cox5b/Ndufaf1/Ndufc2/Sdhc	4
GO:0051851	modulation by host of symbiont process	4/562	61/23328	0.0593591	0.297156	0.255513	Anxa2/Ccl4/Sftpd/Sp1	4
GO:0008585	female gonad development	6/562	115/23328	0.0597859	0.297156	0.255513	Bcl2l1/Fancg/Fshb/Inhba/Wnt4/Zp3	6
GO:0031398	positive regulation of protein ubiquitination	6/562	115/23328	0.0597859	0.297156	0.255513	Commd1/Dcun1d5/Prickle1/Psmd10/Rassf1/Senp2	6
GO:0048259	regulation of receptor-mediated endocytosis	6/562	115/23328	0.0597859	0.297156	0.255513	Ahi1/Anxa2/Pick1/Ppt1/Sfrp4/Trf	6
GO:0106106	cold-induced thermogenesis	7/562	144/23328	0.0600259	0.297156	0.255513	Adipoq/Ddit3/Il15/Mfap2/Nr1h3/Ogt/Ppargc1b	7
GO:0120161	regulation of cold-induced thermogenesis	7/562	144/23328	0.0600259	0.297156	0.255513	Adipoq/Ddit3/Il15/Mfap2/Nr1h3/Ogt/Ppargc1b	7
GO:0006643	membrane lipid metabolic process	8/562	174/23328	0.0603467	0.297156	0.255513	Degs1/Gba/Gpaa1/Hexb/Ormdl3/Pign/Pigx/St3gal2	8
GO:0007033	vacuole organization	8/562	174/23328	0.0603467	0.297156	0.255513	Anxa2/Atp13a2/Coro1a/Fez1/Gba/Hexb/Mt3/Ppt1	8
GO:0048193	Golgi vesicle transport	11/562	268/23328	0.0609914	0.297156	0.255513	Acsl3/Ap1g1/Commd1/Copb2/Erp29/Exoc2/Gak/Gcc2/Krt18/Nrbp2/Vamp3	11
GO:0140014	mitotic nuclear division	11/562	268/23328	0.0609914	0.297156	0.255513	Anapc4/Btc/Kif22/Kifc2/Nup62/Phb2/Ppp2r1a/Rcc1/Rec8/Rpl24/Xrcc3	11
GO:0070838	divalent metal ion transport	17/562	467/23328	0.0613525	0.297156	0.255513	Atp1b1/Ccl4/Coro1a/Cxcl10/Cxcl12/Ddit3/Gnao1/Gstm7/Gsto1/Mcoln1/Mt3/Pacsin3/Pkd2/Prnp/Ptpn6/Stim1/Vdac1	17
GO:0006112	energy reserve metabolic process	5/562	88/23328	0.0614552	0.297156	0.255513	Acadm/Mt3/Phka2/Ppp1cb/Ppp1r3b	5
GO:0050672	negative regulation of lymphocyte proliferation	5/562	88/23328	0.0614552	0.297156	0.255513	Gpnmb/Prnp/Ptpn6/Sftpd/Spn	5
GO:1900182	positive regulation of protein localization to nucleus	5/562	88/23328	0.0614552	0.297156	0.255513	Ogt/Ormdl3/Pik3r1/Tek/Tnfrsf1a	5
GO:1901992	positive regulation of mitotic cell cycle phase transition	5/562	88/23328	0.0614552	0.297156	0.255513	Aif1/Anapc4/Cul4a/Hyal1/Phb2	5
GO:0017148	negative regulation of translation	7/562	145/23328	0.0618301	0.297156	0.255513	Igfbp5/Ilf3/Rock1/Rpl13a/Tia1/Unk/Ythdf3	7
GO:0001921	positive regulation of receptor recycling	2/562	17/23328	0.0620727	0.297156	0.255513	Anxa2/Vamp3	2
GO:0003159	morphogenesis of an endothelium	2/562	17/23328	0.0620727	0.297156	0.255513	Cxcl10/Fgf1	2
GO:0007135	meiosis II	2/562	17/23328	0.0620727	0.297156	0.255513	Ppp2r1a/Rec8	2
GO:0008272	sulfate transport	2/562	17/23328	0.0620727	0.297156	0.255513	Slc25a11/Slc26a8	2
GO:0019048	modulation by virus of host process	2/562	17/23328	0.0620727	0.297156	0.255513	Bcl2l1/Phb2	2
GO:0036035	osteoclast development	2/562	17/23328	0.0620727	0.297156	0.255513	Anxa2/Lrrk1	2
GO:0036120	cellular response to platelet-derived growth factor stimulus	2/562	17/23328	0.0620727	0.297156	0.255513	Arpc2/Hyal1	2
GO:0055012	ventricular cardiac muscle cell differentiation	2/562	17/23328	0.0620727	0.297156	0.255513	Lmna/Rxrb	2
GO:0055070	copper ion homeostasis	2/562	17/23328	0.0620727	0.297156	0.255513	Commd1/Prnp	2
GO:0061154	endothelial tube morphogenesis	2/562	17/23328	0.0620727	0.297156	0.255513	Cxcl10/Fgf1	2
GO:0061983	meiosis II cell cycle process	2/562	17/23328	0.0620727	0.297156	0.255513	Ppp2r1a/Rec8	2
GO:0070262	peptidyl-serine dephosphorylation	2/562	17/23328	0.0620727	0.297156	0.255513	Dusp1/Ppp2r1a	2
GO:1900452	regulation of long-term synaptic depression	2/562	17/23328	0.0620727	0.297156	0.255513	Bcl2l1/Ppp1r9a	2
GO:0006081	cellular aldehyde metabolic process	4/562	62/23328	0.0622993	0.297156	0.255513	Aldh1a2/Aldoa/Esd/Wnt4	4
GO:0014911	positive regulation of smooth muscle cell migration	4/562	62/23328	0.0622993	0.297156	0.255513	Aif1/Arpc2/Igfbp5/Itga2	4
GO:0032387	negative regulation of intracellular transport	4/562	62/23328	0.0622993	0.297156	0.255513	Adipoq/Ogt/Rangap1/Ubac2	4
GO:0046850	regulation of bone remodeling	4/562	62/23328	0.0622993	0.297156	0.255513	Ahsg/Fshb/Ppargc1b/Trf	4
GO:0050982	detection of mechanical stimulus	4/562	62/23328	0.0622993	0.297156	0.255513	Bace1/Cxcl12/Itga2/Pkd2	4
GO:0060393	regulation of pathway-restricted SMAD protein phosphorylation	4/562	62/23328	0.0622993	0.297156	0.255513	Inhba/Lefty2/Pmepa1/Rbpms	4
GO:0022412	cellular process involved in reproduction in multicellular organism	17/562	468/23328	0.0623165	0.297156	0.255513	Bcl2l1/Cxadr/Cxcl12/Ddx4/Fancg/Fshb/Hexb/Inhba/Lgr5/Mlh1/Npr2/Ppp2r1a/Prdx4/Rec8/Slc26a8/Wnt4/Zp3	17
GO:0001706	endoderm formation	3/562	38/23328	0.0630409	0.297156	0.255513	Dusp1/Inhba/Pou5f1	3
GO:0019432	triglyceride biosynthetic process	3/562	38/23328	0.0630409	0.297156	0.255513	Acsl6/Dgat2/Nr1h3	3
GO:0038084	vascular endothelial growth factor signaling pathway	3/562	38/23328	0.0630409	0.297156	0.255513	Dcn/Hspb1/Tcf4	3
GO:1903170	negative regulation of calcium ion transmembrane transport	3/562	38/23328	0.0630409	0.297156	0.255513	Gstm7/Gsto1/Pkd2	3
GO:0043523	regulation of neuron apoptotic process	11/562	270/23328	0.0635968	0.297156	0.255513	Bace1/Bcl2l1/Coro1a/Ddit3/Map3k12/Mt3/Nrbp2/Ppt1/Prnp/Rock1/Tnfrsf1a	11
GO:0032945	negative regulation of mononuclear cell proliferation	5/562	89/23328	0.0638877	0.297156	0.255513	Gpnmb/Prnp/Ptpn6/Sftpd/Spn	5
GO:0042770	signal transduction in response to DNA damage	5/562	89/23328	0.0638877	0.297156	0.255513	Dyrk3/Eef1e1/Psmd10/Senp2/Snai1	5
GO:0071901	negative regulation of protein serine/threonine kinase activity	6/562	117/23328	0.0639141	0.297156	0.255513	Adipoq/Dusp1/Dusp6/Gba/Nup62/Ptpn6	6
GO:0072511	divalent inorganic cation transport	17/562	470/23328	0.0642755	0.297156	0.255513	Atp1b1/Ccl4/Coro1a/Cxcl10/Cxcl12/Ddit3/Gnao1/Gstm7/Gsto1/Mcoln1/Mt3/Pacsin3/Pkd2/Prnp/Ptpn6/Stim1/Vdac1	17
GO:0043434	response to peptide hormone	13/562	336/23328	0.0646573	0.297156	0.255513	Adipoq/Ahsg/H2az1/Irf1/Ogt/Pdk2/Pik3r1/Ptpre/Rangap1/Rock1/Serpina3g/Sp1/Ywhag	13
GO:0006721	terpenoid metabolic process	4/562	63/23328	0.0653149	0.297156	0.255513	Aldh1a2/Crabp2/Cyp2e1/Retsat	4
GO:0030104	water homeostasis	4/562	63/23328	0.0653149	0.297156	0.255513	Gak/Gba/Lsr/Stard7	4
GO:0032760	positive regulation of tumor necrosis factor production	4/562	63/23328	0.0653149	0.297156	0.255513	Ccl4/Nod1/Pik3r1/Tnfrsf1a	4
GO:0070936	protein K48-linked ubiquitination	4/562	63/23328	0.0653149	0.297156	0.255513	Arih2/Trim32/Ube2k/Ube2t	4
GO:1903428	positive regulation of reactive oxygen species biosynthetic process	4/562	63/23328	0.0653149	0.297156	0.255513	Aif1/Clcn3/Ogt/Pkd2	4
GO:1904018	positive regulation of vasculature development	9/562	208/23328	0.0655505	0.297156	0.255513	Cdh5/Fgf1/Hspb1/Hyal1/Sp1/Srpx2/Stim1/Tek/Tnfrsf1a	9
GO:0046545	development of primary female sexual characteristics	6/562	118/23328	0.0660396	0.297156	0.255513	Bcl2l1/Fancg/Fshb/Inhba/Wnt4/Zp3	6
GO:0048285	organelle fission	17/562	472/23328	0.0662762	0.297156	0.255513	Anapc4/Btc/Dcn/Ddx4/Dhodh/Kif22/Kifc2/Mfn1/Mlh1/Nup62/Phb2/Ppp2r1a/Rcc1/Rec8/Rpl24/Wnt4/Xrcc3	17
GO:1903320	regulation of protein modification by small protein conjugation or removal	10/562	240/23328	0.0663143	0.297156	0.255513	Commd1/Dcun1d5/Hmg20a/Ogt/Pias1/Prickle1/Psmd10/Rassf1/Senp2/Tank	10
GO:0050673	epithelial cell proliferation	16/562	438/23328	0.0663547	0.297156	0.255513	Aldh1a2/BC004004/Cxadr/Cxcl12/Cyp7b1/Fgf1/Fshb/Hyal1/Ift122/Igfbp5/Lgr5/Mcc/Phb2/Scg2/Sp1/Tek	16
GO:0042398	cellular modified amino acid biosynthetic process	3/562	39/23328	0.0671215	0.297156	0.255513	Acadm/Gamt/Plscr1	3
GO:1900087	positive regulation of G1/S transition of mitotic cell cycle	3/562	39/23328	0.0671215	0.297156	0.255513	Aif1/Cul4a/Hyal1	3
GO:0009101	glycoprotein biosynthetic process	11/562	273/23328	0.0676392	0.297156	0.255513	B3galt5/B3gnt8/Extl1/Galnt1/Galnt2/Il15/Itm2a/Mt3/Ogt/Srd5a3/St3gal2	11
GO:0110053	regulation of actin filament organization	11/562	273/23328	0.0676392	0.297156	0.255513	Arhgef5/Arpc2/Coro1a/Pecam1/Pfn2/Pick1/Pik3r1/Ppp1r9a/Tpm1/Was/Wnt4	11
GO:0000187	activation of MAPK activity	6/562	119/23328	0.068206	0.297156	0.255513	Erp29/Fgf1/Ins1/Kars/Map3k12/Trf	6
GO:2000278	regulation of DNA biosynthetic process	6/562	119/23328	0.068206	0.297156	0.255513	Adipoq/Cct8/Dusp1/Parn/Parp4/Tcp1	6
GO:0061951	establishment of protein localization to plasma membrane	4/562	64/23328	0.0684054	0.297156	0.255513	Acsl3/Commd1/Krt18/Vamp3	4
GO:1903510	mucopolysaccharide metabolic process	4/562	64/23328	0.0684054	0.297156	0.255513	Dcn/Hyal1/Il15/Itih5	4
GO:1903557	positive regulation of tumor necrosis factor superfamily cytokine production	4/562	64/23328	0.0684054	0.297156	0.255513	Ccl4/Nod1/Pik3r1/Tnfrsf1a	4
GO:0000188	inactivation of MAPK activity	2/562	18/23328	0.0687484	0.297156	0.255513	Dusp1/Dusp6	2
GO:0002883	regulation of hypersensitivity	2/562	18/23328	0.0687484	0.297156	0.255513	Spn/Zp3	2
GO:0005980	glycogen catabolic process	2/562	18/23328	0.0687484	0.297156	0.255513	Ppp1cb/Ppp1r3b	2
GO:0006700	C21-steroid hormone biosynthetic process	2/562	18/23328	0.0687484	0.297156	0.255513	Stard3/Wnt4	2
GO:0006896	Golgi to vacuole transport	2/562	18/23328	0.0687484	0.297156	0.255513	Ap1g1/Gak	2
GO:0009251	glucan catabolic process	2/562	18/23328	0.0687484	0.297156	0.255513	Ppp1cb/Ppp1r3b	2
GO:0010867	positive regulation of triglyceride biosynthetic process	2/562	18/23328	0.0687484	0.297156	0.255513	Dgat2/Nr1h3	2
GO:0033574	response to testosterone	2/562	18/23328	0.0687484	0.297156	0.255513	Gba/Rwdd1	2
GO:0036119	response to platelet-derived growth factor	2/562	18/23328	0.0687484	0.297156	0.255513	Arpc2/Hyal1	2
GO:0042448	progesterone metabolic process	2/562	18/23328	0.0687484	0.297156	0.255513	Cyp17a1/Stard3	2
GO:0044406	adhesion of symbiont to host	2/562	18/23328	0.0687484	0.297156	0.255513	Gbp3/Sftpd	2
GO:0045603	positive regulation of endothelial cell differentiation	2/562	18/23328	0.0687484	0.297156	0.255513	Cdh5/Cldn5	2
GO:0046184	aldehyde biosynthetic process	2/562	18/23328	0.0687484	0.297156	0.255513	Aldoa/Wnt4	2
GO:0060416	response to growth hormone	2/562	18/23328	0.0687484	0.297156	0.255513	Irf1/Pik3r1	2
GO:0071801	regulation of podosome assembly	2/562	18/23328	0.0687484	0.297156	0.255513	Arhgef5/Arpc2	2
GO:1902992	negative regulation of amyloid precursor protein catabolic process	2/562	18/23328	0.0687484	0.297156	0.255513	Prnp/Rock1	2
GO:0002181	cytoplasmic translation	5/562	91/23328	0.0689127	0.297156	0.255513	Eif4a1/Rpl13a/Rpl24/Rwdd1/Unk	5
GO:0002221	pattern recognition receptor signaling pathway	7/562	149/23328	0.0693754	0.297156	0.255513	Ddx58/Irf1/Nod1/Nr1h3/Phb2/Pja2/Unc93b1	7
GO:0034101	erythrocyte homeostasis	7/562	149/23328	0.0693754	0.297156	0.255513	Alas1/Dyrk3/Heph/Inhba/Ldb1/Pknox1/Sp1	7
GO:0033559	unsaturated fatty acid metabolic process	6/562	120/23328	0.0704132	0.297156	0.255513	Cyp2e1/Cyp2f2/Gstm2/Gstm7/Tbxas1/Tnfrsf1a	6
GO:0000379	tRNA-type intron splice site recognition and cleavage	1/562	3/23328	0.0705494	0.297156	0.255513	Tsen54	1
GO:0002276	basophil activation involved in immune response	1/562	3/23328	0.0705494	0.297156	0.255513	Kars	1
GO:0002296	T-helper 1 cell lineage commitment	1/562	3/23328	0.0705494	0.297156	0.255513	Spn	1
GO:0002884	negative regulation of hypersensitivity	1/562	3/23328	0.0705494	0.297156	0.255513	Spn	1
GO:0002933	lipid hydroxylation	1/562	3/23328	0.0705494	0.297156	0.255513	Cyp2e1	1
GO:0002949	tRNA threonylcarbamoyladenosine modification	1/562	3/23328	0.0705494	0.297156	0.255513	Osgep	1
GO:0003062	regulation of heart rate by chemical signal	1/562	3/23328	0.0705494	0.297156	0.255513	Tpm1	1
GO:0003130	BMP signaling pathway involved in heart induction	1/562	3/23328	0.0705494	0.297156	0.255513	Pou5f1	1
GO:0003133	endodermal-mesodermal cell signaling	1/562	3/23328	0.0705494	0.297156	0.255513	Pou5f1	1
GO:0003134	endodermal-mesodermal cell signaling involved in heart induction	1/562	3/23328	0.0705494	0.297156	0.255513	Pou5f1	1
GO:0006203	dGTP catabolic process	1/562	3/23328	0.0705494	0.297156	0.255513	Nudt1	1
GO:0006227	dUDP biosynthetic process	1/562	3/23328	0.0705494	0.297156	0.255513	Dtymk	1
GO:0006235	dTTP biosynthetic process	1/562	3/23328	0.0705494	0.297156	0.255513	Dtymk	1
GO:0006680	glucosylceramide catabolic process	1/562	3/23328	0.0705494	0.297156	0.255513	Gba	1
GO:0007084	mitotic nuclear envelope reassembly	1/562	3/23328	0.0705494	0.297156	0.255513	Reep3	1
GO:0008049	male courtship behavior	1/562	3/23328	0.0705494	0.297156	0.255513	Hexb	1
GO:0008612	peptidyl-lysine modification to peptidyl-hypusine	1/562	3/23328	0.0705494	0.297156	0.255513	Dhps	1
GO:0009138	pyrimidine nucleoside diphosphate metabolic process	1/562	3/23328	0.0705494	0.297156	0.255513	Dtymk	1
GO:0009139	pyrimidine nucleoside diphosphate biosynthetic process	1/562	3/23328	0.0705494	0.297156	0.255513	Dtymk	1
GO:0009196	pyrimidine deoxyribonucleoside diphosphate metabolic process	1/562	3/23328	0.0705494	0.297156	0.255513	Dtymk	1
GO:0009197	pyrimidine deoxyribonucleoside diphosphate biosynthetic process	1/562	3/23328	0.0705494	0.297156	0.255513	Dtymk	1
GO:0009212	pyrimidine deoxyribonucleoside triphosphate biosynthetic process	1/562	3/23328	0.0705494	0.297156	0.255513	Dtymk	1
GO:0009608	response to symbiont	1/562	3/23328	0.0705494	0.297156	0.255513	Slc22a5	1
GO:0009609	response to symbiotic bacterium	1/562	3/23328	0.0705494	0.297156	0.255513	Slc22a5	1
GO:0009726	detection of endogenous stimulus	1/562	3/23328	0.0705494	0.297156	0.255513	Pkd2	1
GO:0014738	regulation of muscle hyperplasia	1/562	3/23328	0.0705494	0.297156	0.255513	Aif1	1
GO:0014900	muscle hyperplasia	1/562	3/23328	0.0705494	0.297156	0.255513	Aif1	1
GO:0015878	biotin transport	1/562	3/23328	0.0705494	0.297156	0.255513	Slc5a6	1
GO:0016094	polyprenol biosynthetic process	1/562	3/23328	0.0705494	0.297156	0.255513	Srd5a3	1
GO:0016095	polyprenol catabolic process	1/562	3/23328	0.0705494	0.297156	0.255513	Srd5a3	1
GO:0016561	protein import into peroxisome matrix, translocation	1/562	3/23328	0.0705494	0.297156	0.255513	Pex14	1
GO:0019254	carnitine metabolic process, CoA-linked	1/562	3/23328	0.0705494	0.297156	0.255513	Acadm	1
GO:0021699	cerebellar cortex maturation	1/562	3/23328	0.0705494	0.297156	0.255513	Rere	1
GO:0021914	negative regulation of smoothened signaling pathway involved in ventral spinal cord patterning	1/562	3/23328	0.0705494	0.297156	0.255513	Ift122	1
GO:0030860	regulation of polarized epithelial cell differentiation	1/562	3/23328	0.0705494	0.297156	0.255513	Ahi1	1
GO:0031444	slow-twitch skeletal muscle fiber contraction	1/562	3/23328	0.0705494	0.297156	0.255513	Tnnt1	1
GO:0032058	positive regulation of translational initiation in response to stress	1/562	3/23328	0.0705494	0.297156	0.255513	Impact	1
GO:0032346	positive regulation of aldosterone metabolic process	1/562	3/23328	0.0705494	0.297156	0.255513	Wnt4	1
GO:0032349	positive regulation of aldosterone biosynthetic process	1/562	3/23328	0.0705494	0.297156	0.255513	Wnt4	1
GO:0032954	regulation of cytokinetic process	1/562	3/23328	0.0705494	0.297156	0.255513	Nup62	1
GO:0033668	negative regulation by symbiont of host apoptotic process	1/562	3/23328	0.0705494	0.297156	0.255513	Bcl2l1	1
GO:0034263	positive regulation of autophagy in response to ER overload	1/562	3/23328	0.0705494	0.297156	0.255513	Ddit3	1
GO:0034473	U1 snRNA 3'-end processing	1/562	3/23328	0.0705494	0.297156	0.255513	Exosc8	1
GO:0034476	U5 snRNA 3'-end processing	1/562	3/23328	0.0705494	0.297156	0.255513	Exosc8	1
GO:0035844	cloaca development	1/562	3/23328	0.0705494	0.297156	0.255513	Ahi1	1
GO:0036118	hyaluranon cable assembly	1/562	3/23328	0.0705494	0.297156	0.255513	Hyal1	1
GO:0039019	pronephric nephron development	1/562	3/23328	0.0705494	0.297156	0.255513	Ahi1	1
GO:0039519	modulation by virus of host autophagy	1/562	3/23328	0.0705494	0.297156	0.255513	Phb2	1
GO:0043000	Golgi to plasma membrane CFTR protein transport	1/562	3/23328	0.0705494	0.297156	0.255513	Krt18	1
GO:0043323	positive regulation of natural killer cell degranulation	1/562	3/23328	0.0705494	0.297156	0.255513	Ap1g1	1
GO:0043385	mycotoxin metabolic process	1/562	3/23328	0.0705494	0.297156	0.255513	Gsta3	1
GO:0045062	extrathymic T cell selection	1/562	3/23328	0.0705494	0.297156	0.255513	Il15	1
GO:0045196	establishment or maintenance of neuroblast polarity	1/562	3/23328	0.0705494	0.297156	0.255513	Fgf13	1
GO:0045200	establishment of neuroblast polarity	1/562	3/23328	0.0705494	0.297156	0.255513	Fgf13	1
GO:0045329	carnitine biosynthetic process	1/562	3/23328	0.0705494	0.297156	0.255513	Acadm	1
GO:0045715	negative regulation of low-density lipoprotein particle receptor biosynthetic process	1/562	3/23328	0.0705494	0.297156	0.255513	Adipoq	1
GO:0046061	dATP catabolic process	1/562	3/23328	0.0705494	0.297156	0.255513	Nudt1	1
GO:0046075	dTTP metabolic process	1/562	3/23328	0.0705494	0.297156	0.255513	Dtymk	1
GO:0046077	dUDP metabolic process	1/562	3/23328	0.0705494	0.297156	0.255513	Dtymk	1
GO:0046222	aflatoxin metabolic process	1/562	3/23328	0.0705494	0.297156	0.255513	Gsta3	1
GO:0046294	formaldehyde catabolic process	1/562	3/23328	0.0705494	0.297156	0.255513	Esd	1
GO:0046985	positive regulation of hemoglobin biosynthetic process	1/562	3/23328	0.0705494	0.297156	0.255513	Ldb1	1
GO:0050828	regulation of liquid surface tension	1/562	3/23328	0.0705494	0.297156	0.255513	Sftpd	1
GO:0051311	meiotic metaphase plate congression	1/562	3/23328	0.0705494	0.297156	0.255513	Mlh1	1
GO:0052041	negative regulation by symbiont of host programmed cell death	1/562	3/23328	0.0705494	0.297156	0.255513	Bcl2l1	1
GO:0055073	cadmium ion homeostasis	1/562	3/23328	0.0705494	0.297156	0.255513	Mt3	1
GO:0060748	tertiary branching involved in mammary gland duct morphogenesis	1/562	3/23328	0.0705494	0.297156	0.255513	Wnt4	1
GO:0061184	positive regulation of dermatome development	1/562	3/23328	0.0705494	0.297156	0.255513	Wnt4	1
GO:0061502	early endosome to recycling endosome transport	1/562	3/23328	0.0705494	0.297156	0.255513	Coro1a	1
GO:0061833	protein localization to tricellular tight junction	1/562	3/23328	0.0705494	0.297156	0.255513	Lsr	1
GO:0061909	autophagosome-lysosome fusion	1/562	3/23328	0.0705494	0.297156	0.255513	Atp13a2	1
GO:0070370	cellular heat acclimation	1/562	3/23328	0.0705494	0.297156	0.255513	Rbbp7	1
GO:0070489	T cell aggregation	1/562	3/23328	0.0705494	0.297156	0.255513	Spn	1
GO:0071462	cellular response to water stimulus	1/562	3/23328	0.0705494	0.297156	0.255513	Pkd2	1
GO:0071672	negative regulation of smooth muscle cell chemotaxis	1/562	3/23328	0.0705494	0.297156	0.255513	Aif1	1
GO:0071955	recycling endosome to Golgi transport	1/562	3/23328	0.0705494	0.297156	0.255513	Gcc2	1
GO:0072034	renal vesicle induction	1/562	3/23328	0.0705494	0.297156	0.255513	Wnt4	1
GO:0072244	metanephric glomerular epithelium development	1/562	3/23328	0.0705494	0.297156	0.255513	Adipoq	1
GO:0072752	cellular response to rapamycin	1/562	3/23328	0.0705494	0.297156	0.255513	Arpc2	1
GO:0090182	regulation of secretion of lysosomal enzymes	1/562	3/23328	0.0705494	0.297156	0.255513	Nr1h3	1
GO:0097026	dendritic cell dendrite assembly	1/562	3/23328	0.0705494	0.297156	0.255513	Arid1b	1
GO:0097213	regulation of lysosomal membrane permeability	1/562	3/23328	0.0705494	0.297156	0.255513	Mt3	1
GO:0099040	ceramide translocation	1/562	3/23328	0.0705494	0.297156	0.255513	Abcb1b	1
GO:0150173	positive regulation of phosphatidylcholine metabolic process	1/562	3/23328	0.0705494	0.297156	0.255513	Acsl3	1
GO:1900104	regulation of hyaluranon cable assembly	1/562	3/23328	0.0705494	0.297156	0.255513	Hyal1	1
GO:1900106	positive regulation of hyaluranon cable assembly	1/562	3/23328	0.0705494	0.297156	0.255513	Hyal1	1
GO:1901376	organic heteropentacyclic compound metabolic process	1/562	3/23328	0.0705494	0.297156	0.255513	Gsta3	1
GO:1901740	negative regulation of myoblast fusion	1/562	3/23328	0.0705494	0.297156	0.255513	Cxcl10	1
GO:1902071	regulation of hypoxia-inducible factor-1alpha signaling pathway	1/562	3/23328	0.0705494	0.297156	0.255513	Commd1	1
GO:1902174	positive regulation of keratinocyte apoptotic process	1/562	3/23328	0.0705494	0.297156	0.255513	Sfrp4	1
GO:1902445	regulation of mitochondrial membrane permeability involved in programmed necrotic cell death	1/562	3/23328	0.0705494	0.297156	0.255513	Alkbh7	1
GO:1902626	assembly of large subunit precursor of preribosome	1/562	3/23328	0.0705494	0.297156	0.255513	Rpl24	1
GO:1902938	regulation of intracellular calcium activated chloride channel activity	1/562	3/23328	0.0705494	0.297156	0.255513	Prnp	1
GO:1903237	negative regulation of leukocyte tethering or rolling	1/562	3/23328	0.0705494	0.297156	0.255513	Cxcl12	1
GO:1903279	regulation of calcium:sodium antiporter activity	1/562	3/23328	0.0705494	0.297156	0.255513	Atp1b1	1
GO:1903537	meiotic cell cycle process involved in oocyte maturation	1/562	3/23328	0.0705494	0.297156	0.255513	Ppp2r1a	1
GO:1903538	regulation of meiotic cell cycle process involved in oocyte maturation	1/562	3/23328	0.0705494	0.297156	0.255513	Ppp2r1a	1
GO:1903995	regulation of non-membrane spanning protein tyrosine kinase activity	1/562	3/23328	0.0705494	0.297156	0.255513	Dusp22	1
GO:1904048	regulation of spontaneous neurotransmitter secretion	1/562	3/23328	0.0705494	0.297156	0.255513	Ppp1r9a	1
GO:1904098	regulation of protein O-linked glycosylation	1/562	3/23328	0.0705494	0.297156	0.255513	Il15	1
GO:1904100	positive regulation of protein O-linked glycosylation	1/562	3/23328	0.0705494	0.297156	0.255513	Il15	1
GO:1904178	negative regulation of adipose tissue development	1/562	3/23328	0.0705494	0.297156	0.255513	Lmna	1
GO:1904204	regulation of skeletal muscle hypertrophy	1/562	3/23328	0.0705494	0.297156	0.255513	Igfbp5	1
GO:1904235	regulation of substrate-dependent cell migration, cell attachment to substrate	1/562	3/23328	0.0705494	0.297156	0.255513	Stk4	1
GO:1904237	positive regulation of substrate-dependent cell migration, cell attachment to substrate	1/562	3/23328	0.0705494	0.297156	0.255513	Stk4	1
GO:1904273	L-alanine import across plasma membrane	1/562	3/23328	0.0705494	0.297156	0.255513	Slc3a2	1
GO:1904457	positive regulation of neuronal action potential	1/562	3/23328	0.0705494	0.297156	0.255513	Gba	1
GO:1905224	clathrin-coated pit assembly	1/562	3/23328	0.0705494	0.297156	0.255513	Gak	1
GO:1905464	positive regulation of DNA duplex unwinding	1/562	3/23328	0.0705494	0.297156	0.255513	Gtf2h2	1
GO:1905751	positive regulation of endosome to plasma membrane protein transport	1/562	3/23328	0.0705494	0.297156	0.255513	Commd1	1
GO:1905776	positive regulation of DNA helicase activity	1/562	3/23328	0.0705494	0.297156	0.255513	Gtf2h2	1
GO:1905863	invadopodium organization	1/562	3/23328	0.0705494	0.297156	0.255513	Arpc2	1
GO:1990442	intrinsic apoptotic signaling pathway in response to nitrosative stress	1/562	3/23328	0.0705494	0.297156	0.255513	Ddit3	1
GO:2000016	negative regulation of determination of dorsal identity	1/562	3/23328	0.0705494	0.297156	0.255513	Ddit3	1
GO:2000019	negative regulation of male gonad development	1/562	3/23328	0.0705494	0.297156	0.255513	Wnt4	1
GO:2000360	negative regulation of binding of sperm to zona pellucida	1/562	3/23328	0.0705494	0.297156	0.255513	Zp3	1
GO:2000367	regulation of acrosomal vesicle exocytosis	1/562	3/23328	0.0705494	0.297156	0.255513	Zp3	1
GO:2000371	regulation of DNA topoisomerase (ATP-hydrolyzing) activity	1/562	3/23328	0.0705494	0.297156	0.255513	Plscr1	1
GO:2000373	positive regulation of DNA topoisomerase (ATP-hydrolyzing) activity	1/562	3/23328	0.0705494	0.297156	0.255513	Plscr1	1
GO:2000374	regulation of oxygen metabolic process	1/562	3/23328	0.0705494	0.297156	0.255513	Mt3	1
GO:2000645	negative regulation of receptor catabolic process	1/562	3/23328	0.0705494	0.297156	0.255513	Anxa2	1
GO:2000825	positive regulation of androgen receptor activity	1/562	3/23328	0.0705494	0.297156	0.255513	Rwdd1	1
GO:2001247	positive regulation of phosphatidylcholine biosynthetic process	1/562	3/23328	0.0705494	0.297156	0.255513	Acsl3	1
GO:0034764	positive regulation of transmembrane transport	10/562	243/23328	0.0707635	0.297822	0.256085	Acsl6/Adipoq/Atp1b1/Cxcl10/Gstm7/Gsto1/Pkd2/Repin1/Slc9a3r2/Stim1	10
GO:0043001	Golgi to plasma membrane protein transport	3/562	40/23328	0.0713194	0.298386	0.25657	Acsl3/Krt18/Vamp3	3
GO:0043551	regulation of phosphatidylinositol 3-kinase activity	3/562	40/23328	0.0713194	0.298386	0.25657	Klk1b4/Pik3r1/Tek	3
GO:0043628	ncRNA 3'-end processing	3/562	40/23328	0.0713194	0.298386	0.25657	Exosc8/Ints1/Parn	3
GO:1904645	response to amyloid-beta	3/562	40/23328	0.0713194	0.298386	0.25657	Casp4/Prnp/Vcam1	3
GO:0001824	blastocyst development	7/562	150/23328	0.071344	0.298386	0.25657	Atp1b1/Ints1/Med21/Pou5f1/Rpl7l1/Sp1/Zp3	7
GO:0014909	smooth muscle cell migration	5/562	92/23328	0.0715049	0.298386	0.25657	Adipoq/Aif1/Arpc2/Igfbp5/Itga2	5
GO:0043900	regulation of multi-organism process	5/562	92/23328	0.0715049	0.298386	0.25657	Inhba/Npr2/Ppp2r1a/Prdx4/Zp3	5
GO:0051304	chromosome separation	5/562	92/23328	0.0715049	0.298386	0.25657	Anapc4/Csnk2a2/Mlh1/Ppp2r1a/Xrcc3	5
GO:0032233	positive regulation of actin filament bundle assembly	4/562	65/23328	0.0715701	0.298386	0.25657	Arhgef5/Pfn2/Tpm1/Wnt4	4
GO:0045454	cell redox homeostasis	4/562	65/23328	0.0715701	0.298386	0.25657	Ddit3/Prdx4/Sh3bgrl3/Txndc12	4
GO:0045840	positive regulation of mitotic nuclear division	4/562	65/23328	0.0715701	0.298386	0.25657	Anapc4/Btc/Nup62/Phb2	4
GO:0060389	pathway-restricted SMAD protein phosphorylation	4/562	65/23328	0.0715701	0.298386	0.25657	Inhba/Lefty2/Pmepa1/Rbpms	4
GO:0090257	regulation of muscle system process	10/562	244/23328	0.0722875	0.301141	0.258939	Aif1/Atp1b1/Fgf13/Igfbp5/Itga2/Lmna/Ormdl3/Rock1/Tnfrsf1a/Tnnt1	10
GO:0034660	ncRNA metabolic process	16/562	444/23328	0.0728728	0.303342	0.260832	Ddx4/Dis3l/Dus3l/Elp2/Exosc8/Gars/Ints1/Kars/Osgep/Parn/Prkra/Rpl7l1/Rrp15/Tsen15/Tsen54/Wdr43	16
GO:0034248	regulation of cellular amide metabolic process	15/562	410/23328	0.0729542	0.303444	0.260919	Csnk1e/Igfbp5/Ilf3/Impact/Itga2/Lsm14b/Ormdl3/Pdk2/Prnp/Rock1/Rpl13a/Sp1/Tia1/Unk/Ythdf3	15
GO:0051651	maintenance of location in cell	9/562	213/23328	0.0736289	0.306011	0.263127	Coro1a/Cxcl10/Ddit3/Gstm7/Gsto1/Mcoln1/Pkd2/Ptpn6/Rangap1	9
GO:0019439	aromatic compound catabolic process	15/562	411/23328	0.0741301	0.307439	0.264354	Afmid/Dis3l/Enpp4/Entpd2/Exosc8/Fah/Mlh1/Nudt1/Nudt11/Nudt4/Parn/Rock1/Smg6/Tbrg4/Ythdf3	15
GO:0009798	axis specification	5/562	93/23328	0.07415	0.307439	0.264354	Ahi1/Ddit3/Ldb1/Pcsk6/Senp2	5
GO:0043967	histone H4 acetylation	4/562	66/23328	0.0748083	0.307439	0.264354	Morf4l1/Ogt/Wdr5/Zzz3	4
GO:1903828	negative regulation of cellular protein localization	6/562	122/23328	0.0749498	0.307439	0.264354	Adipoq/Bcl2l1/Commd1/Ogt/Rangap1/Ubac2	6
GO:0010810	regulation of cell-substrate adhesion	9/562	214/23328	0.0753151	0.307439	0.264354	Arpc2/Dusp22/Ldb1/Pik3r1/Plekha2/Rock1/Stk4/Tek/Wnt4	9
GO:0070665	positive regulation of leukocyte proliferation	7/562	152/23328	0.0753799	0.307439	0.264354	Aif1/Coro1a/Dhps/Il15/Spn/Vcam1/Zp3	7
GO:0006953	acute-phase response	3/562	41/23328	0.0756321	0.307439	0.264354	Ahsg/Plscr1/Saa3	3
GO:0008207	C21-steroid hormone metabolic process	3/562	41/23328	0.0756321	0.307439	0.264354	Cyp17a1/Stard3/Wnt4	3
GO:0046164	alcohol catabolic process	3/562	41/23328	0.0756321	0.307439	0.264354	Inpp5a/Mt3/Srd5a3	3
GO:0060260	regulation of transcription initiation from RNA polymerase II promoter	3/562	41/23328	0.0756321	0.307439	0.264354	Med4/Pou5f1/Psmc5	3
GO:1900744	regulation of p38MAPK cascade	3/562	41/23328	0.0756321	0.307439	0.264354	Dusp1/Kars/Pja2	3
GO:0002524	hypersensitivity	2/562	19/23328	0.075647	0.307439	0.264354	Spn/Zp3	2
GO:0002710	negative regulation of T cell mediated immunity	2/562	19/23328	0.075647	0.307439	0.264354	Dusp22/Spn	2
GO:0006656	phosphatidylcholine biosynthetic process	2/562	19/23328	0.075647	0.307439	0.264354	Acsl3/Fabp3	2
GO:0009074	aromatic amino acid family catabolic process	2/562	19/23328	0.075647	0.307439	0.264354	Afmid/Fah	2
GO:0009200	deoxyribonucleoside triphosphate metabolic process	2/562	19/23328	0.075647	0.307439	0.264354	Dtymk/Nudt1	2
GO:0010566	regulation of ketone biosynthetic process	2/562	19/23328	0.075647	0.307439	0.264354	H6pd/Wnt4	2
GO:0010880	regulation of release of sequestered calcium ion into cytosol by sarcoplasmic reticulum	2/562	19/23328	0.075647	0.307439	0.264354	Gstm7/Gsto1	2
GO:0032352	positive regulation of hormone metabolic process	2/562	19/23328	0.075647	0.307439	0.264354	Cyp17a1/Wnt4	2
GO:0032700	negative regulation of interleukin-17 production	2/562	19/23328	0.075647	0.307439	0.264354	Ddit3/Prnp	2
GO:0032823	regulation of natural killer cell differentiation	2/562	19/23328	0.075647	0.307439	0.264354	Il15/Irf1	2
GO:0044247	cellular polysaccharide catabolic process	2/562	19/23328	0.075647	0.307439	0.264354	Ppp1cb/Ppp1r3b	2
GO:0045956	positive regulation of calcium ion-dependent exocytosis	2/562	19/23328	0.075647	0.307439	0.264354	Syt9/Zp3	2
GO:0048311	mitochondrion distribution	2/562	19/23328	0.075647	0.307439	0.264354	Mfn1/Ogt	2
GO:0060707	trophoblast giant cell differentiation	2/562	19/23328	0.075647	0.307439	0.264354	Senp2/Snai1	2
GO:0061081	positive regulation of myeloid leukocyte cytokine production involved in immune response	2/562	19/23328	0.075647	0.307439	0.264354	Ddx58/Sema7a	2
GO:0090201	negative regulation of release of cytochrome c from mitochondria	2/562	19/23328	0.075647	0.307439	0.264354	Lmna/Psmd10	2
GO:1902236	negative regulation of endoplasmic reticulum stress-induced intrinsic apoptotic signaling pathway	2/562	19/23328	0.075647	0.307439	0.264354	Bcl2l1/Txndc12	2
GO:2000251	positive regulation of actin cytoskeleton reorganization	2/562	19/23328	0.075647	0.307439	0.264354	Arpc2/Tek	2
GO:0016331	morphogenesis of embryonic epithelium	8/562	183/23328	0.0759924	0.308607	0.265359	Aldh1a2/Ift122/Lias/Luzp1/Prickle1/Stk4/Wnt4/Zic5	8
GO:0070664	negative regulation of leukocyte proliferation	5/562	94/23328	0.0768477	0.311842	0.268141	Gpnmb/Prnp/Ptpn6/Sftpd/Spn	5
GO:0008154	actin polymerization or depolymerization	9/562	215/23328	0.0770249	0.312323	0.268554	Aif1/Arpc2/Coro1a/Pecam1/Pfn2/Pick1/Ppp1r9a/Tpm1/Was	9
GO:0000723	telomere maintenance	6/562	123/23328	0.0772792	0.313116	0.269236	Cct8/Lmna/Parn/Smg6/Tcp1/Xrcc3	6
GO:0071478	cellular response to radiation	7/562	153/23328	0.0774473	0.313558	0.269616	Bcl2l1/Hyal1/Impact/Pbk/Pik3r1/Rho/Tank	7
GO:0032388	positive regulation of intracellular transport	8/562	184/23328	0.0778682	0.314784	0.27067	Anxa2/Arpc2/Commd1/Fez1/Pik3r1/Prnp/Tek/Tnfrsf1a	8
GO:2001235	positive regulation of apoptotic signaling pathway	8/562	184/23328	0.0778682	0.314784	0.27067	Ddit3/Eef1e1/Inhba/Plscr1/Ppp2r1a/Prkra/Rbck1/Stk4	8
GO:1903307	positive regulation of regulated secretory pathway	4/562	67/23328	0.0781194	0.31556	0.271337	Ap1g1/Bcl2l1/Syt9/Zp3	4
GO:0043500	muscle adaptation	6/562	124/23328	0.079649	0.321008	0.276022	Aif1/Igfbp5/Lmna/Rock1/Tnfrsf1a/Tnnt1	6
GO:1903052	positive regulation of proteolysis involved in cellular protein catabolic process	6/562	124/23328	0.079649	0.321008	0.276022	Arih2/Csnk1e/Gba/Pias1/Prickle1/Psmd10	6
GO:1990266	neutrophil migration	6/562	124/23328	0.079649	0.321008	0.276022	Ccl4/Ccl9/Cxadr/Cxcl10/Dpep1/Pecam1	6
GO:0002823	negative regulation of adaptive immune response based on somatic recombination of immune receptors built from immunoglobulin superfamily domains	3/562	42/23328	0.0800572	0.321436	0.27639	Dusp22/Ptpn6/Spn	3
GO:0006509	membrane protein ectodomain proteolysis	3/562	42/23328	0.0800572	0.321436	0.27639	Aph1a/Bace1/Pacsin3	3
GO:0016601	Rac protein signal transduction	3/562	42/23328	0.0800572	0.321436	0.27639	Aif1/Ogt/Tiam1	3
GO:0031062	positive regulation of histone methylation	3/562	42/23328	0.0800572	0.321436	0.27639	Lmna/Ogt/Wdr5	3
GO:0072348	sulfur compound transport	3/562	42/23328	0.0800572	0.321436	0.27639	Slc25a11/Slc26a8/Slc5a6	3
GO:0034976	response to endoplasmic reticulum stress	10/562	249/23328	0.0802159	0.321831	0.276729	Bcl2l1/Casp4/Ddit3/Erp29/Nr1h3/Pik3r1/Txndc12/Ubac2/Ube2k/Ubxn6	10
GO:0000422	autophagy of mitochondrion	4/562	68/23328	0.0815025	0.322577	0.277371	Bnip3l/Gba/Phb2/Vdac1	4
GO:0006354	DNA-templated transcription, elongation	4/562	68/23328	0.0815025	0.322577	0.277371	Elof1/Ldb1/Wdr43/Zmynd11	4
GO:0017156	calcium-ion regulated exocytosis	4/562	68/23328	0.0815025	0.322577	0.277371	Pou5f1/Syt9/Vamp3/Zp3	4
GO:0030837	negative regulation of actin filament polymerization	4/562	68/23328	0.0815025	0.322577	0.277371	Arpc2/Pecam1/Pfn2/Tpm1	4
GO:0046324	regulation of glucose import	4/562	68/23328	0.0815025	0.322577	0.277371	Adipoq/Ahi1/Repin1/Rtn2	4
GO:0061726	mitochondrion disassembly	4/562	68/23328	0.0815025	0.322577	0.277371	Bnip3l/Gba/Phb2/Vdac1	4
GO:0001838	embryonic epithelial tube formation	7/562	155/23328	0.0816804	0.322577	0.277371	Ift122/Lias/Luzp1/Prickle1/Stk4/Wnt4/Zic5	7
GO:0006457	protein folding	7/562	155/23328	0.0816804	0.322577	0.277371	Ahsa2/Cct8/Hspb1/Pfdn2/Prdx4/Tcp1/Unc45b	7
GO:0016482	cytosolic transport	7/562	155/23328	0.0816804	0.322577	0.277371	Ap1g1/Coro1a/Gak/Gcc2/Kif1b/Tbc1d10b/Vamp3	7
GO:0032200	telomere organization	6/562	125/23328	0.0820593	0.322577	0.277371	Cct8/Lmna/Parn/Smg6/Tcp1/Xrcc3	6
GO:0043123	positive regulation of I-kappaB kinase/NF-kappaB signaling	6/562	125/23328	0.0820593	0.322577	0.277371	Adipoq/Nod1/Nup62/Rbck1/Sharpin/Trim32	6
GO:0002690	positive regulation of leukocyte chemotaxis	5/562	96/23328	0.0823998	0.322577	0.277371	Aif1/Ccl4/Cxcl10/Cxcl12/Kars	5
GO:0030838	positive regulation of actin filament polymerization	5/562	96/23328	0.0823998	0.322577	0.277371	Arpc2/Coro1a/Pfn2/Pick1/Was	5
GO:0098876	vesicle-mediated transport to the plasma membrane	5/562	96/23328	0.0823998	0.322577	0.277371	Acsl3/Commd1/Exoc2/Krt18/Vamp3	5
GO:0032103	positive regulation of response to external stimulus	15/562	418/23328	0.0827098	0.322577	0.277371	Aif1/Ap1g1/Ccl4/Cxcl10/Cxcl12/Hspb1/Itga2/Kars/Nod1/Plscr1/Scg2/Tiam1/Tnfrsf1a/Ube2k/Zp3	15
GO:0002577	regulation of antigen processing and presentation	2/562	20/23328	0.082754	0.322577	0.277371	Nod1/Was	2
GO:0006379	mRNA cleavage	2/562	20/23328	0.082754	0.322577	0.277371	Cstf2/Znrd1	2
GO:0006654	phosphatidic acid biosynthetic process	2/562	20/23328	0.082754	0.322577	0.277371	Agpat2/Dgka	2
GO:0009163	nucleoside biosynthetic process	2/562	20/23328	0.082754	0.322577	0.277371	Mtap/Nme7	2
GO:0010818	T cell chemotaxis	2/562	20/23328	0.082754	0.322577	0.277371	Cxcl10/Cxcl12	2
GO:0010875	positive regulation of cholesterol efflux	2/562	20/23328	0.082754	0.322577	0.277371	Adipoq/Nr1h3	2
GO:0016075	rRNA catabolic process	2/562	20/23328	0.082754	0.322577	0.277371	Dis3l/Exosc8	2
GO:0030220	platelet formation	2/562	20/23328	0.082754	0.322577	0.277371	Mfap2/Ptpn6	2
GO:0030810	positive regulation of nucleotide biosynthetic process	2/562	20/23328	0.082754	0.322577	0.277371	Bcl2l1/Ndufc2	2
GO:0030852	regulation of granulocyte differentiation	2/562	20/23328	0.082754	0.322577	0.277371	Adipoq/Cul4a	2
GO:0034472	snRNA 3'-end processing	2/562	20/23328	0.082754	0.322577	0.277371	Exosc8/Ints1	2
GO:0035584	calcium-mediated signaling using intracellular calcium source	2/562	20/23328	0.082754	0.322577	0.277371	Prnp/Vcam1	2
GO:0035970	peptidyl-threonine dephosphorylation	2/562	20/23328	0.082754	0.322577	0.277371	Dusp1/Dusp6	2
GO:0042451	purine nucleoside biosynthetic process	2/562	20/23328	0.082754	0.322577	0.277371	Mtap/Nme7	2
GO:0042455	ribonucleoside biosynthetic process	2/562	20/23328	0.082754	0.322577	0.277371	Mtap/Nme7	2
GO:0045722	positive regulation of gluconeogenesis	2/562	20/23328	0.082754	0.322577	0.277371	Dgat2/Wdr5	2
GO:0046129	purine ribonucleoside biosynthetic process	2/562	20/23328	0.082754	0.322577	0.277371	Mtap/Nme7	2
GO:0046514	ceramide catabolic process	2/562	20/23328	0.082754	0.322577	0.277371	Gba/Hexb	2
GO:0048245	eosinophil chemotaxis	2/562	20/23328	0.082754	0.322577	0.277371	Ccl4/Scg2	2
GO:1900373	positive regulation of purine nucleotide biosynthetic process	2/562	20/23328	0.082754	0.322577	0.277371	Bcl2l1/Ndufc2	2
GO:1900746	regulation of vascular endothelial growth factor signaling pathway	2/562	20/23328	0.082754	0.322577	0.277371	Dcn/Tcf4	2
GO:1990182	exosomal secretion	2/562	20/23328	0.082754	0.322577	0.277371	Atp13a2/Sdc1	2
GO:1903829	positive regulation of cellular protein localization	12/562	317/23328	0.0835323	0.322577	0.277371	Acsl3/Arpc2/Cct8/Commd1/Nup62/Ogt/Ormdl3/Pik3r1/Prnp/Tcp1/Tek/Tnfrsf1a	12
GO:0034767	positive regulation of ion transmembrane transport	8/562	187/23328	0.0836604	0.322577	0.277371	Acsl6/Atp1b1/Cxcl10/Gstm7/Gsto1/Pkd2/Slc9a3r2/Stim1	8
GO:0030856	regulation of epithelial cell differentiation	7/562	156/23328	0.0838461	0.322577	0.277371	Adipoq/Ahi1/Cdh5/Cldn5/Rock1/Sfrp4/Tnfrsf1a	7
GO:0032675	regulation of interleukin-6 production	7/562	156/23328	0.0838461	0.322577	0.277371	Aif1/Ddx58/Gba/Nod1/Ptpn6/Tnfrsf1a/Unc93b1	7
GO:0050728	negative regulation of inflammatory response	7/562	156/23328	0.0838461	0.322577	0.277371	Adipoq/Cdh5/Nr1h3/Pbk/Sharpin/Spn/Tnfrsf1a	7
GO:0071248	cellular response to metal ion	7/562	156/23328	0.0838461	0.322577	0.277371	Atp13a2/Mcoln1/Mt3/Pkd2/Prnp/Syt9/Trf	7
GO:0032620	interleukin-17 production	3/562	43/23328	0.084592	0.322577	0.277371	Ddit3/Il15/Prnp	3
GO:0046782	regulation of viral transcription	3/562	43/23328	0.084592	0.322577	0.277371	Ccl4/Sp1/Trim32	3
GO:0046854	phosphatidylinositol phosphorylation	3/562	43/23328	0.084592	0.322577	0.277371	Pi4ka/Pi4kb/Pik3r1	3
GO:2001258	negative regulation of cation channel activity	3/562	43/23328	0.084592	0.322577	0.277371	Gstm7/Gsto1/Pkd2	3
GO:0000281	mitotic cytokinesis	4/562	69/23328	0.0849568	0.322577	0.277371	Nup62/Rab35/Rock1/Zfyve26	4
GO:0031638	zymogen activation	4/562	69/23328	0.0849568	0.322577	0.277371	Klk1/Klk1b27/Klk1b4/Klk1b5	4
GO:0015672	monovalent inorganic cation transport	17/562	489/23328	0.0849941	0.322577	0.277371	Atp1b1/Atp6v1b2/Clcn3/Commd1/Cox5b/Fgf13/Kcnf1/Kcng4/Phb2/Pkd2/Prnp/Slc12a6/Slc20a1/Slc22a5/Slc5a11/Slc5a6/Slc6a15	17
GO:0019217	regulation of fatty acid metabolic process	5/562	97/23328	0.0852536	0.322577	0.277371	Adipoq/Dgat2/Fabp3/Nr1h3/Pdk2	5
GO:0034655	nucleobase-containing compound catabolic process	13/562	352/23328	0.0855535	0.322577	0.277371	Dis3l/Enpp4/Entpd2/Exosc8/Mlh1/Nudt1/Nudt11/Nudt4/Parn/Rock1/Smg6/Tbrg4/Ythdf3	13
GO:0008064	regulation of actin polymerization or depolymerization	8/562	188/23328	0.085646	0.322577	0.277371	Arpc2/Coro1a/Pecam1/Pfn2/Pick1/Ppp1r9a/Tpm1/Was	8
GO:0002573	myeloid leukocyte differentiation	9/562	220/23328	0.0859277	0.322577	0.277371	Adipoq/Anxa2/Cul4a/Fshb/Il15/Lrrk1/Pik3r1/Ppargc1b/Trf	9
GO:0045333	cellular respiration	7/562	157/23328	0.0860445	0.322577	0.277371	Cox5b/Idh3a/Mdh2/Ndufaf1/Ndufc2/Sdhb/Sdhc	7
GO:0042157	lipoprotein metabolic process	6/562	127/23328	0.0870004	0.322577	0.277371	Dgat2/Gba/Gpaa1/Pign/Pigx/Ppt1	6
GO:0002695	negative regulation of leukocyte activation	8/562	189/23328	0.0876591	0.322577	0.277371	Dusp22/Gpnmb/Irf1/Nr1h3/Prnp/Ptpn6/Sftpd/Spn	8
GO:1903039	positive regulation of leukocyte cell-cell adhesion	9/562	221/23328	0.0877791	0.322577	0.277371	Aif1/Coro1a/Dhps/Il15/Irf1/Sox12/Spn/Vcam1/Zp3	9
GO:0045833	negative regulation of lipid metabolic process	5/562	98/23328	0.0881588	0.322577	0.277371	Ccnc/Dgat2/Ormdl3/Snai1/Wnt4	5
GO:0060395	SMAD protein signal transduction	5/562	98/23328	0.0881588	0.322577	0.277371	Inhba/Lefty2/Pou5f1/Rbpms/Trf	5
GO:0071482	cellular response to light stimulus	5/562	98/23328	0.0881588	0.322577	0.277371	Hyal1/Impact/Pbk/Pik3r1/Rho	5
GO:1903008	organelle disassembly	5/562	98/23328	0.0881588	0.322577	0.277371	Bnip3l/Dyrk3/Gba/Phb2/Vdac1	5
GO:0051250	negative regulation of lymphocyte activation	7/562	158/23328	0.0882755	0.322577	0.277371	Dusp22/Gpnmb/Irf1/Prnp/Ptpn6/Sftpd/Spn	7
GO:0050878	regulation of body fluid levels	13/562	354/23328	0.0884331	0.322577	0.277371	Anxa2/Btc/Enpp4/Entpd2/Gak/Gba/Kng1/Lsr/Nr1h3/Prl8a6/Ptpn6/Stard7/Tspan8	13
GO:0006367	transcription initiation from RNA polymerase II promoter	4/562	70/23328	0.0884816	0.322577	0.277371	Med4/Pou5f1/Psmc5/Taf12	4
GO:0017157	regulation of exocytosis	10/562	254/23328	0.08866	0.322577	0.277371	Ap1g1/Atp13a2/Bace1/Bcl2l1/Exoc2/Pfn2/Pou5f1/Sdc1/Syt9/Zp3	10
GO:0000959	mitochondrial RNA metabolic process	3/562	44/23328	0.0892339	0.322577	0.277371	Gars/Ppargc1b/Tbrg4	3
GO:0005978	glycogen biosynthetic process	3/562	44/23328	0.0892339	0.322577	0.277371	Acadm/Ppp1cb/Ppp1r3b	3
GO:0009250	glucan biosynthetic process	3/562	44/23328	0.0892339	0.322577	0.277371	Acadm/Ppp1cb/Ppp1r3b	3
GO:0010559	regulation of glycoprotein biosynthetic process	3/562	44/23328	0.0892339	0.322577	0.277371	Il15/Itm2a/Mt3	3
GO:0032350	regulation of hormone metabolic process	3/562	44/23328	0.0892339	0.322577	0.277371	Cyp17a1/H6pd/Wnt4	3
GO:0043114	regulation of vascular permeability	3/562	44/23328	0.0892339	0.322577	0.277371	Ccl4/Cdh5/Cldn5	3
GO:0044091	membrane biogenesis	3/562	44/23328	0.0892339	0.322577	0.277371	Anxa2/Gak/Tlcd1	3
GO:1901998	toxin transport	3/562	44/23328	0.0892339	0.322577	0.277371	Cct8/Copb2/Tcp1	3
GO:2000144	positive regulation of DNA-templated transcription, initiation	3/562	44/23328	0.0892339	0.322577	0.277371	Med4/Pou5f1/Psmc5	3
GO:0010811	positive regulation of cell-substrate adhesion	6/562	128/23328	0.089531	0.322577	0.277371	Arpc2/Plekha2/Rock1/Stk4/Tek/Wnt4	6
GO:0043244	regulation of protein-containing complex disassembly	6/562	128/23328	0.089531	0.322577	0.277371	Arpc2/Eml4/Fgf13/Fyco1/Gba/Tpm1	6
GO:0043547	positive regulation of GTPase activity	9/562	222/23328	0.089654	0.322577	0.277371	Arhgef5/Ccl4/Ccl9/Gnao1/Mapre2/Rangap1/Tbc1d10b/Tiam1/Wnt4	9
GO:0045732	positive regulation of protein catabolic process	9/562	222/23328	0.089654	0.322577	0.277371	Arih2/Csnk1e/Cul4a/Gba/Pacsin3/Pias1/Prickle1/Psmd10/Trim32	9
GO:0007190	activation of adenylate cyclase activity	2/562	21/23328	0.0900552	0.322577	0.277371	Lgr5/Raf1	2
GO:0008210	estrogen metabolic process	2/562	21/23328	0.0900552	0.322577	0.277371	H2-Ke6/Hsd17b7	2
GO:0009110	vitamin biosynthetic process	2/562	21/23328	0.0900552	0.322577	0.277371	Gsto1/Snai1	2
GO:0010869	regulation of receptor biosynthetic process	2/562	21/23328	0.0900552	0.322577	0.277371	Adipoq/Nr1h3	2
GO:0014808	release of sequestered calcium ion into cytosol by sarcoplasmic reticulum	2/562	21/23328	0.0900552	0.322577	0.277371	Gstm7/Gsto1	2
GO:0034315	regulation of Arp2/3 complex-mediated actin nucleation	2/562	21/23328	0.0900552	0.322577	0.277371	Pick1/Was	2
GO:0034643	establishment of mitochondrion localization, microtubule-mediated	2/562	21/23328	0.0900552	0.322577	0.277371	Fez1/Kif1b	2
GO:0036344	platelet morphogenesis	2/562	21/23328	0.0900552	0.322577	0.277371	Mfap2/Ptpn6	2
GO:0042759	long-chain fatty acid biosynthetic process	2/562	21/23328	0.0900552	0.322577	0.277371	Gstm2/Gstm7	2
GO:0043984	histone H4-K16 acetylation	2/562	21/23328	0.0900552	0.322577	0.277371	Ogt/Wdr5	2
GO:0045063	T-helper 1 cell differentiation	2/562	21/23328	0.0900552	0.322577	0.277371	Irf1/Spn	2
GO:0045948	positive regulation of translational initiation	2/562	21/23328	0.0900552	0.322577	0.277371	Impact/Ythdf3	2
GO:0047497	mitochondrion transport along microtubule	2/562	21/23328	0.0900552	0.322577	0.277371	Fez1/Kif1b	2
GO:0055064	chloride ion homeostasis	2/562	21/23328	0.0900552	0.322577	0.277371	Slc12a6/Tbxas1	2
GO:0097734	extracellular exosome biogenesis	2/562	21/23328	0.0900552	0.322577	0.277371	Atp13a2/Sdc1	2
GO:1901623	regulation of lymphocyte chemotaxis	2/562	21/23328	0.0900552	0.322577	0.277371	Ccl4/Cxcl10	2
GO:1902004	positive regulation of amyloid-beta formation	2/562	21/23328	0.0900552	0.322577	0.277371	Csnk1e/Sp1	2
GO:2001169	regulation of ATP biosynthetic process	2/562	21/23328	0.0900552	0.322577	0.277371	Bcl2l1/Ndufc2	2
GO:1990845	adaptive thermogenesis	7/562	159/23328	0.090539	0.322577	0.277371	Adipoq/Ddit3/Il15/Mfap2/Nr1h3/Ogt/Ppargc1b	7
GO:0030593	neutrophil chemotaxis	5/562	99/23328	0.091115	0.322577	0.277371	Ccl4/Ccl9/Cxadr/Cxcl10/Dpep1	5
GO:0097061	dendritic spine organization	5/562	99/23328	0.091115	0.322577	0.277371	Mfn1/Pick1/Ppp1r9a/Prnp/Tiam1	5
GO:0051048	negative regulation of secretion	9/562	223/23328	0.0915525	0.322577	0.277371	Adipoq/Anpep/Erp29/Midn/Nr1h3/Pou5f1/Ppp1r9a/Tnfrsf1a/Vamp3	9
GO:0051259	protein complex oligomerization	9/562	223/23328	0.0915525	0.322577	0.277371	Aldh1a2/H2-Ke6/Hgsnat/Kcnf1/Kcng4/Mcoln1/Pkd2/Prnp/Trp53bp1	9
GO:0007259	receptor signaling pathway via JAK-STAT	8/562	191/23328	0.0917673	0.322577	0.277371	Elp2/Il15/Irf1/Pecam1/Pias1/Pkd2/Prl8a6/Tnfrsf1a	8
GO:0030832	regulation of actin filament length	8/562	191/23328	0.0917673	0.322577	0.277371	Arpc2/Coro1a/Pecam1/Pfn2/Pick1/Ppp1r9a/Tpm1/Was	8
GO:0042509	regulation of tyrosine phosphorylation of STAT protein	4/562	71/23328	0.0920758	0.322577	0.277371	Il15/Irf1/Pecam1/Tnfrsf1a	4
GO:0006690	icosanoid metabolic process	6/562	129/23328	0.0921013	0.322577	0.277371	Cyp2e1/Cyp2f2/Dpep1/Gstm2/Tbxas1/Tnfrsf1a	6
GO:0044270	cellular nitrogen compound catabolic process	14/562	391/23328	0.0925597	0.322577	0.277371	Afmid/Dis3l/Enpp4/Entpd2/Exosc8/Mlh1/Nudt1/Nudt11/Nudt4/Parn/Rock1/Smg6/Tbrg4/Ythdf3	14
GO:0051302	regulation of cell division	7/562	160/23328	0.092835	0.322577	0.277371	Bcl2l1/Btc/Cdk2ap2/Fgf1/Nup62/Pou5f1/Zfyve26	7
GO:0001712	ectodermal cell fate commitment	1/562	4/23328	0.0929439	0.322577	0.277371	Pou5f1	1
GO:0002378	immunoglobulin biosynthetic process	1/562	4/23328	0.0929439	0.322577	0.277371	Galnt2	1
GO:0002408	myeloid dendritic cell chemotaxis	1/562	4/23328	0.0929439	0.322577	0.277371	Arhgef5	1
GO:0002924	negative regulation of humoral immune response mediated by circulating immunoglobulin	1/562	4/23328	0.0929439	0.322577	0.277371	Ptpn6	1
GO:0003332	negative regulation of extracellular matrix constituent secretion	1/562	4/23328	0.0929439	0.322577	0.277371	Tnfrsf1a	1
GO:0006121	mitochondrial electron transport, succinate to ubiquinone	1/562	4/23328	0.0929439	0.322577	0.277371	Sdhc	1
GO:0006166	purine ribonucleoside salvage	1/562	4/23328	0.0929439	0.322577	0.277371	Mtap	1
GO:0006578	amino-acid betaine biosynthetic process	1/562	4/23328	0.0929439	0.322577	0.277371	Acadm	1
GO:0006598	polyamine catabolic process	1/562	4/23328	0.0929439	0.322577	0.277371	Dhps	1
GO:0006659	phosphatidylserine biosynthetic process	1/562	4/23328	0.0929439	0.322577	0.277371	Plscr1	1
GO:0007060	male meiosis chromosome segregation	1/562	4/23328	0.0929439	0.322577	0.277371	Mlh1	1
GO:0007227	signal transduction downstream of smoothened	1/562	4/23328	0.0929439	0.322577	0.277371	Ift122	1
GO:0009051	pentose-phosphate shunt, oxidative branch	1/562	4/23328	0.0929439	0.322577	0.277371	H6pd	1
GO:0009189	deoxyribonucleoside diphosphate biosynthetic process	1/562	4/23328	0.0929439	0.322577	0.277371	Dtymk	1
GO:0010286	heat acclimation	1/562	4/23328	0.0929439	0.322577	0.277371	Rbbp7	1
GO:0010510	regulation of acetyl-CoA biosynthetic process from pyruvate	1/562	4/23328	0.0929439	0.322577	0.277371	Pdk2	1
GO:0015709	thiosulfate transport	1/562	4/23328	0.0929439	0.322577	0.277371	Slc25a11	1
GO:0015729	oxaloacetate transport	1/562	4/23328	0.0929439	0.322577	0.277371	Slc25a11	1
GO:0015743	malate transport	1/562	4/23328	0.0929439	0.322577	0.277371	Slc25a11	1
GO:0016560	protein import into peroxisome matrix, docking	1/562	4/23328	0.0929439	0.322577	0.277371	Pex14	1
GO:0018197	peptidyl-aspartic acid modification	1/562	4/23328	0.0929439	0.322577	0.277371	Atp13a2	1
GO:0019853	L-ascorbic acid biosynthetic process	1/562	4/23328	0.0929439	0.322577	0.277371	Gsto1	1
GO:0021590	cerebellum maturation	1/562	4/23328	0.0929439	0.322577	0.277371	Rere	1
GO:0021773	striatal medium spiny neuron differentiation	1/562	4/23328	0.0929439	0.322577	0.277371	Inhba	1
GO:0023021	termination of signal transduction	1/562	4/23328	0.0929439	0.322577	0.277371	Gba	1
GO:0030047	actin modification	1/562	4/23328	0.0929439	0.322577	0.277371	Trim32	1
GO:0030951	establishment or maintenance of microtubule cytoskeleton polarity	1/562	4/23328	0.0929439	0.322577	0.277371	Lmna	1
GO:0031291	Ran protein signal transduction	1/562	4/23328	0.0929439	0.322577	0.277371	Rcc1	1
GO:0031587	positive regulation of inositol 1,4,5-trisphosphate-sensitive calcium-release channel activity	1/562	4/23328	0.0929439	0.322577	0.277371	Pkd2	1
GO:0032379	positive regulation of intracellular lipid transport	1/562	4/23328	0.0929439	0.322577	0.277371	Anxa2	1
GO:0032382	positive regulation of intracellular sterol transport	1/562	4/23328	0.0929439	0.322577	0.277371	Anxa2	1
GO:0032385	positive regulation of intracellular cholesterol transport	1/562	4/23328	0.0929439	0.322577	0.277371	Anxa2	1
GO:0032875	regulation of DNA endoreduplication	1/562	4/23328	0.0929439	0.322577	0.277371	Senp2	1
GO:0034124	regulation of MyD88-dependent toll-like receptor signaling pathway	1/562	4/23328	0.0929439	0.322577	0.277371	Irf1	1
GO:0035063	nuclear speck organization	1/562	4/23328	0.0929439	0.322577	0.277371	Dyrk3	1
GO:0035338	long-chain fatty-acyl-CoA biosynthetic process	1/562	4/23328	0.0929439	0.322577	0.277371	Acsl6	1
GO:0035622	intrahepatic bile duct development	1/562	4/23328	0.0929439	0.322577	0.277371	Gak	1
GO:0035788	cell migration involved in metanephros development	1/562	4/23328	0.0929439	0.322577	0.277371	Adipoq	1
GO:0035789	metanephric mesenchymal cell migration	1/562	4/23328	0.0929439	0.322577	0.277371	Adipoq	1
GO:0035799	ureter maturation	1/562	4/23328	0.0929439	0.322577	0.277371	Aldh1a2	1
GO:0038146	chemokine (C-X-C motif) ligand 12 signaling pathway	1/562	4/23328	0.0929439	0.322577	0.277371	Cxcl12	1
GO:0039526	modulation by virus of host apoptotic process	1/562	4/23328	0.0929439	0.322577	0.277371	Bcl2l1	1
GO:0042036	negative regulation of cytokine biosynthetic process	1/562	4/23328	0.0929439	0.322577	0.277371	Tia1	1
GO:0042998	positive regulation of Golgi to plasma membrane protein transport	1/562	4/23328	0.0929439	0.322577	0.277371	Acsl3	1
GO:0043174	nucleoside salvage	1/562	4/23328	0.0929439	0.322577	0.277371	Mtap	1
GO:0043321	regulation of natural killer cell degranulation	1/562	4/23328	0.0929439	0.322577	0.277371	Ap1g1	1
GO:0044314	protein K27-linked ubiquitination	1/562	4/23328	0.0929439	0.322577	0.277371	Ube2t	1
GO:0044528	regulation of mitochondrial mRNA stability	1/562	4/23328	0.0929439	0.322577	0.277371	Tbrg4	1
GO:0045575	basophil activation	1/562	4/23328	0.0929439	0.322577	0.277371	Kars	1
GO:0050960	detection of temperature stimulus involved in thermoception	1/562	4/23328	0.0929439	0.322577	0.277371	Rho	1
GO:0051176	positive regulation of sulfur metabolic process	1/562	4/23328	0.0929439	0.322577	0.277371	Sp1	1
GO:0051793	medium-chain fatty acid catabolic process	1/562	4/23328	0.0929439	0.322577	0.277371	Acadm	1
GO:0060126	somatotropin secreting cell differentiation	1/562	4/23328	0.0929439	0.322577	0.277371	Wnt4	1
GO:0060129	thyroid-stimulating hormone-secreting cell differentiation	1/562	4/23328	0.0929439	0.322577	0.277371	Wnt4	1
GO:0060279	positive regulation of ovulation	1/562	4/23328	0.0929439	0.322577	0.277371	Inhba	1
GO:0060913	cardiac cell fate determination	1/562	4/23328	0.0929439	0.322577	0.277371	Pou5f1	1
GO:0061054	dermatome development	1/562	4/23328	0.0929439	0.322577	0.277371	Wnt4	1
GO:0061113	pancreas morphogenesis	1/562	4/23328	0.0929439	0.322577	0.277371	Nr5a2	1
GO:0061183	regulation of dermatome development	1/562	4/23328	0.0929439	0.322577	0.277371	Wnt4	1
GO:0070814	hydrogen sulfide biosynthetic process	1/562	4/23328	0.0929439	0.322577	0.277371	Sp1	1
GO:0071042	nuclear polyadenylation-dependent mRNA catabolic process	1/562	4/23328	0.0929439	0.322577	0.277371	Exosc8	1
GO:0071047	polyadenylation-dependent mRNA catabolic process	1/562	4/23328	0.0929439	0.322577	0.277371	Exosc8	1
GO:0071423	malate transmembrane transport	1/562	4/23328	0.0929439	0.322577	0.277371	Slc25a11	1
GO:0071673	positive regulation of smooth muscle cell chemotaxis	1/562	4/23328	0.0929439	0.322577	0.277371	Aif1	1
GO:0072162	metanephric mesenchymal cell differentiation	1/562	4/23328	0.0929439	0.322577	0.277371	Wnt4	1
GO:0072383	plus-end-directed vesicle transport along microtubule	1/562	4/23328	0.0929439	0.322577	0.277371	Fyco1	1
GO:0072386	plus-end-directed organelle transport along microtubule	1/562	4/23328	0.0929439	0.322577	0.277371	Fyco1	1
GO:0090669	telomerase RNA stabilization	1/562	4/23328	0.0929439	0.322577	0.277371	Parn	1
GO:0097212	lysosomal membrane organization	1/562	4/23328	0.0929439	0.322577	0.277371	Mt3	1
GO:0098904	regulation of AV node cell action potential	1/562	4/23328	0.0929439	0.322577	0.277371	Cxadr	1
GO:0098989	NMDA selective glutamate receptor signaling pathway	1/562	4/23328	0.0929439	0.322577	0.277371	Tiam1	1
GO:0099039	sphingolipid translocation	1/562	4/23328	0.0929439	0.322577	0.277371	Abcb1b	1
GO:1900060	negative regulation of ceramide biosynthetic process	1/562	4/23328	0.0929439	0.322577	0.277371	Ormdl3	1
GO:1900114	positive regulation of histone H3-K9 trimethylation	1/562	4/23328	0.0929439	0.322577	0.277371	Lmna	1
GO:1900208	regulation of cardiolipin metabolic process	1/562	4/23328	0.0929439	0.322577	0.277371	Phb2	1
GO:1901355	response to rapamycin	1/562	4/23328	0.0929439	0.322577	0.277371	Arpc2	1
GO:1903061	positive regulation of protein lipidation	1/562	4/23328	0.0929439	0.322577	0.277371	Gba	1
GO:1903278	positive regulation of sodium ion export across plasma membrane	1/562	4/23328	0.0929439	0.322577	0.277371	Atp1b1	1
GO:1903347	negative regulation of bicellular tight junction assembly	1/562	4/23328	0.0929439	0.322577	0.277371	Rock1	1
GO:1903553	positive regulation of extracellular exosome assembly	1/562	4/23328	0.0929439	0.322577	0.277371	Sdc1	1
GO:1904109	positive regulation of cholesterol import	1/562	4/23328	0.0929439	0.322577	0.277371	Commd1	1
GO:1904557	L-alanine transmembrane transport	1/562	4/23328	0.0929439	0.322577	0.277371	Slc3a2	1
GO:1904688	regulation of cytoplasmic translational initiation	1/562	4/23328	0.0929439	0.322577	0.277371	Rpl13a	1
GO:1904714	regulation of chaperone-mediated autophagy	1/562	4/23328	0.0929439	0.322577	0.277371	Ctsa	1
GO:1904874	positive regulation of telomerase RNA localization to Cajal body	1/562	4/23328	0.0929439	0.322577	0.277371	Tcp1	1
GO:1904995	negative regulation of leukocyte adhesion to vascular endothelial cell	1/562	4/23328	0.0929439	0.322577	0.277371	Cxcl12	1
GO:1905600	regulation of receptor-mediated endocytosis involved in cholesterol transport	1/562	4/23328	0.0929439	0.322577	0.277371	Anxa2	1
GO:1905937	negative regulation of germ cell proliferation	1/562	4/23328	0.0929439	0.322577	0.277371	Prdx4	1
GO:2000255	negative regulation of male germ cell proliferation	1/562	4/23328	0.0929439	0.322577	0.277371	Prdx4	1
GO:2000325	regulation of nuclear receptor transcription coactivator activity	1/562	4/23328	0.0929439	0.322577	0.277371	Nr1h3	1
GO:2000359	regulation of binding of sperm to zona pellucida	1/562	4/23328	0.0929439	0.322577	0.277371	Zp3	1
GO:2000386	positive regulation of ovarian follicle development	1/562	4/23328	0.0929439	0.322577	0.277371	Zp3	1
GO:2000503	positive regulation of natural killer cell chemotaxis	1/562	4/23328	0.0929439	0.322577	0.277371	Ccl4	1
GO:2000589	regulation of metanephric mesenchymal cell migration	1/562	4/23328	0.0929439	0.322577	0.277371	Adipoq	1
GO:2000669	negative regulation of dendritic cell apoptotic process	1/562	4/23328	0.0929439	0.322577	0.277371	Cxcl12	1
GO:2000819	regulation of nucleotide-excision repair	1/562	4/23328	0.0929439	0.322577	0.277371	Cul4a	1
GO:2000911	positive regulation of sterol import	1/562	4/23328	0.0929439	0.322577	0.277371	Commd1	1
GO:2001013	epithelial cell proliferation involved in renal tubule morphogenesis	1/562	4/23328	0.0929439	0.322577	0.277371	Lgr5	1
GO:2001199	negative regulation of dendritic cell differentiation	1/562	4/23328	0.0929439	0.322577	0.277371	Tmem176a	1
GO:0007162	negative regulation of cell adhesion	11/562	290/23328	0.0936379	0.324271	0.278827	Adipoq/Cxcl12/Dusp1/Dusp22/Gpnmb/Irf1/Pik3r1/Prnp/Ptpn6/Sftpd/Spn	11
GO:0000245	spliceosomal complex assembly	3/562	45/23328	0.09398	0.324271	0.278827	Crnkl1/Mbnl1/Rbm5	3
GO:0001569	branching involved in blood vessel morphogenesis	3/562	45/23328	0.09398	0.324271	0.278827	Cxcl12/Stk4/Tek	3
GO:0001961	positive regulation of cytokine-mediated signaling pathway	3/562	45/23328	0.09398	0.324271	0.278827	Casp4/Trim32/Ube2k	3
GO:0009166	nucleotide catabolic process	3/562	45/23328	0.09398	0.324271	0.278827	Nudt1/Nudt11/Nudt4	3
GO:0031128	developmental induction	3/562	45/23328	0.09398	0.324271	0.278827	Fgf1/Pou5f1/Wnt4	3
GO:0035136	forelimb morphogenesis	3/562	45/23328	0.09398	0.324271	0.278827	Aldh1a2/Crabp2/Ift122	3
GO:0050856	regulation of T cell receptor signaling pathway	3/562	45/23328	0.09398	0.324271	0.278827	Dusp22/Prnp/Ptpn6	3
GO:0097178	ruffle assembly	3/562	45/23328	0.09398	0.324271	0.278827	Aif1/Pfn2/Sh3yl1	3
GO:0042177	negative regulation of protein catabolic process	6/562	130/23328	0.0947112	0.326371	0.280633	Anxa2/Csnk2a2/Ctsa/Ogt/Pbk/Ubac2	6
GO:0050852	T cell receptor signaling pathway	6/562	130/23328	0.0947112	0.326371	0.280633	Dusp22/Prnp/Ptpn6/Rbck1/Skint10/Spn	6
GO:0009755	hormone-mediated signaling pathway	7/562	161/23328	0.0951632	0.327716	0.28179	Cyp7b1/Fshb/Lgr5/Nr5a2/Phb2/Ppargc1b/Rwdd1	7
GO:0061045	negative regulation of wound healing	4/562	72/23328	0.0957385	0.329484	0.28331	Anxa2/Kng1/Tspan8/Wnt4	4
GO:1903531	negative regulation of secretion by cell	8/562	193/23328	0.0959847	0.330118	0.283855	Adipoq/Erp29/Midn/Nr1h3/Pou5f1/Ppp1r9a/Tnfrsf1a/Vamp3	8
GO:0006906	vesicle fusion	5/562	101/23328	0.0971788	0.331602	0.285131	Anxa2/Atp13a2/Coro1a/Syt9/Vamp3	5
GO:2001237	negative regulation of extrinsic apoptotic signaling pathway	5/562	101/23328	0.0971788	0.331602	0.285131	Bcl2l1/Lmna/Raf1/Scg2/Zmynd11	5
GO:0007368	determination of left/right symmetry	6/562	131/23328	0.0973604	0.331602	0.285131	Ahi1/Aldh1a2/Bicc1/Nme7/Pcsk6/Pkd2	6
GO:0048640	negative regulation of developmental growth	6/562	131/23328	0.0973604	0.331602	0.285131	Aatk/Cxadr/Fgf13/H19/Sema7a/Stk4	6
GO:0043406	positive regulation of MAP kinase activity	9/562	226/23328	0.0973888	0.331602	0.285131	Arhgef5/Erp29/Fgf1/Ins1/Kars/Map3k12/Raf1/Tiam1/Trf	9
GO:0072175	epithelial tube formation	7/562	162/23328	0.0975237	0.331602	0.285131	Ift122/Lias/Luzp1/Prickle1/Stk4/Wnt4/Zic5	7
GO:0000272	polysaccharide catabolic process	2/562	22/23328	0.0975373	0.331602	0.285131	Ppp1cb/Ppp1r3b	2
GO:0006120	mitochondrial electron transport, NADH to ubiquinone	2/562	22/23328	0.0975373	0.331602	0.285131	Ndufaf1/Ndufc2	2
GO:0007141	male meiosis I	2/562	22/23328	0.0975373	0.331602	0.285131	Ddx4/Rec8	2
GO:0008356	asymmetric cell division	2/562	22/23328	0.0975373	0.331602	0.285131	Fgf13/Pou5f1	2
GO:0009154	purine ribonucleotide catabolic process	2/562	22/23328	0.0975373	0.331602	0.285131	Nudt11/Nudt4	2
GO:0009261	ribonucleotide catabolic process	2/562	22/23328	0.0975373	0.331602	0.285131	Nudt11/Nudt4	2
GO:0045838	positive regulation of membrane potential	2/562	22/23328	0.0975373	0.331602	0.285131	Mfn1/Ndufc2	2
GO:0071800	podosome assembly	2/562	22/23328	0.0975373	0.331602	0.285131	Arhgef5/Arpc2	2
GO:1902547	regulation of cellular response to vascular endothelial growth factor stimulus	2/562	22/23328	0.0975373	0.331602	0.285131	Dcn/Tcf4	2
GO:1902644	tertiary alcohol metabolic process	2/562	22/23328	0.0975373	0.331602	0.285131	H6pd/Wnt4	2
GO:1903514	release of sequestered calcium ion into cytosol by endoplasmic reticulum	2/562	22/23328	0.0975373	0.331602	0.285131	Gstm7/Gsto1	2
GO:2001026	regulation of endothelial cell chemotaxis	2/562	22/23328	0.0975373	0.331602	0.285131	Fgf1/Hspb1	2
GO:0021915	neural tube development	8/562	194/23328	0.0981341	0.333418	0.286693	Aldh1a2/Ift122/Lias/Luzp1/Prickle1/Ssbp3/Stk4/Zic5	8
GO:0002707	negative regulation of lymphocyte mediated immunity	3/562	46/23328	0.0988277	0.334494	0.287618	Dusp22/Ptpn6/Spn	3
GO:0006636	unsaturated fatty acid biosynthetic process	3/562	46/23328	0.0988277	0.334494	0.287618	Gstm2/Gstm7/Tbxas1	3
GO:0010569	regulation of double-strand break repair via homologous recombination	3/562	46/23328	0.0988277	0.334494	0.287618	Ppp4c/Trp53bp1/Was	3
GO:0017158	regulation of calcium ion-dependent exocytosis	3/562	46/23328	0.0988277	0.334494	0.287618	Pou5f1/Syt9/Zp3	3
GO:0019083	viral transcription	3/562	46/23328	0.0988277	0.334494	0.287618	Ccl4/Sp1/Trim32	3
GO:0031952	regulation of protein autophosphorylation	3/562	46/23328	0.0988277	0.334494	0.287618	Adipoq/Gpnmb/Impact	3
GO:0032956	regulation of actin cytoskeleton organization	13/562	361/23328	0.0989838	0.334809	0.287889	Arhgef5/Arpc2/Coro1a/Pecam1/Pfn2/Pick1/Pik3r1/Ppp1r9a/Rock1/Tek/Tpm1/Was/Wnt4	13
GO:0021700	developmental maturation	12/562	327/23328	0.0991648	0.335189	0.288215	Aldh1a2/Ap1g1/Cdh5/Clcn3/Ddit3/Il15/Npr2/Ppp2r1a/Rec8/Rere/Slc26a8/Trpc4ap	12
GO:0033673	negative regulation of kinase activity	9/562	227/23328	0.0993811	0.335189	0.288215	Adipoq/Dusp1/Dusp22/Dusp6/Gba/Hspb1/Midn/Nup62/Ptpn6	9
GO:1903051	negative regulation of proteolysis involved in cellular protein catabolic process	4/562	73/23328	0.0994688	0.335189	0.288215	Csnk2a2/Ogt/Pbk/Ubac2	4
GO:0042493	response to drug	10/562	260/23328	0.0994738	0.335189	0.288215	Abcb1b/Adipoq/Ccl4/Cyp2e1/Cyp2f2/Dgcr2/Dpep1/Inhba/Prnp/Srp14	10
GO:0051091	positive regulation of DNA-binding transcription factor activity	10/562	260/23328	0.0994738	0.335189	0.288215	Arhgef5/Ddit3/Ddx58/Nod1/Phb2/Ppargc1b/Rbck1/Rwdd1/Taf12/Trim32	10
GO:0051348	negative regulation of transferase activity	10/562	260/23328	0.0994738	0.335189	0.288215	Adipoq/Dusp1/Dusp22/Dusp6/Gba/Hspb1/Midn/Nup62/Ormdl3/Ptpn6	10
GO:0007006	mitochondrial membrane organization	5/562	102/23328	0.100286	0.337368	0.290089	Alkbh7/Bcl2l1/Bnip3l/Mfn1/Them4	5
GO:0050731	positive regulation of peptidyl-tyrosine phosphorylation	8/562	195/23328	0.100311	0.337368	0.290089	Adipoq/Btc/Il15/Ins1/Lrrk1/Pecam1/Prnp/Tnfrsf1a	8
GO:2000241	regulation of reproductive process	8/562	195/23328	0.100311	0.337368	0.290089	Inhba/Npr2/Ppp2r1a/Prdx4/Snai1/Stk4/Wnt4/Zp3	8
GO:0031348	negative regulation of defense response	9/562	228/23328	0.101397	0.340806	0.293045	Adipoq/Cdh5/Nr1h3/Pbk/Sharpin/Spn/Tnfrsf1a/Trafd1/Ythdf3	9
GO:0010970	transport along microtubule	7/562	164/23328	0.102341	0.343544	0.2954	Fez1/Fyco1/Hspb1/Ift122/Kif1b/Nme7/Pex14	7
GO:0051224	negative regulation of protein transport	7/562	164/23328	0.102341	0.343544	0.2954	Adipoq/Erp29/Midn/Nr1h3/Ogt/Rangap1/Ubac2	7
GO:0002706	regulation of lymphocyte mediated immunity	8/562	196/23328	0.102514	0.343693	0.295528	Ap1g1/Dusp22/Mlh1/Ptpn6/Spn/Trp53bp1/Was/Zp3	8
GO:0097696	receptor signaling pathway via STAT	8/562	196/23328	0.102514	0.343693	0.295528	Elp2/Il15/Irf1/Pecam1/Pias1/Pkd2/Prl8a6/Tnfrsf1a	8
GO:0001841	neural tube formation	6/562	133/23328	0.102776	0.344354	0.296097	Ift122/Lias/Luzp1/Prickle1/Stk4/Zic5	6
GO:0010595	positive regulation of endothelial cell migration	5/562	103/23328	0.103442	0.344447	0.296176	Fgf1/Hspb1/Sp1/Srpx2/Tek	5
GO:0031123	RNA 3'-end processing	5/562	103/23328	0.103442	0.344447	0.296176	Cstf2/Exosc8/Ints1/Pabpn1/Parn	5
GO:0090263	positive regulation of canonical Wnt signaling pathway	5/562	103/23328	0.103442	0.344447	0.296176	Csnk1e/Lgr5/Lrrk1/Pou5f1/Sfrp4	5
GO:0002820	negative regulation of adaptive immune response	3/562	47/23328	0.103774	0.344447	0.296176	Dusp22/Ptpn6/Spn	3
GO:0030520	intracellular estrogen receptor signaling pathway	3/562	47/23328	0.103774	0.344447	0.296176	Cyp7b1/Phb2/Ppargc1b	3
GO:0032814	regulation of natural killer cell activation	3/562	47/23328	0.103774	0.344447	0.296176	Ap1g1/Il15/Irf1	3
GO:0035458	cellular response to interferon-beta	3/562	47/23328	0.103774	0.344447	0.296176	Gbp3/Irf1/Ube2k	3
GO:0043124	negative regulation of I-kappaB kinase/NF-kappaB signaling	3/562	47/23328	0.103774	0.344447	0.296176	Adipoq/Tank/Zmynd11	3
GO:0045910	negative regulation of DNA recombination	3/562	47/23328	0.103774	0.344447	0.296176	Mlh1/Msh6/Trp53bp1	3
GO:0045911	positive regulation of DNA recombination	3/562	47/23328	0.103774	0.344447	0.296176	Mlh1/Trp53bp1/Was	3
GO:0046460	neutral lipid biosynthetic process	3/562	47/23328	0.103774	0.344447	0.296176	Acsl6/Dgat2/Nr1h3	3
GO:0046463	acylglycerol biosynthetic process	3/562	47/23328	0.103774	0.344447	0.296176	Acsl6/Dgat2/Nr1h3	3
GO:0048246	macrophage chemotaxis	3/562	47/23328	0.103774	0.344447	0.296176	Kars/Mtus1/Rpl13a	3
GO:0050974	detection of mechanical stimulus involved in sensory perception	3/562	47/23328	0.103774	0.344447	0.296176	Bace1/Cxcl12/Itga2	3
GO:0060135	maternal process involved in female pregnancy	3/562	47/23328	0.103774	0.344447	0.296176	Ctsb/Rxrb/Wnt4	3
GO:0002822	regulation of adaptive immune response based on somatic recombination of immune receptors built from immunoglobulin superfamily domains	8/562	197/23328	0.104744	0.344529	0.296246	Dusp22/Irf1/Mlh1/Ptpn6/Spn/Trp53bp1/Was/Zp3	8
GO:0006907	pinocytosis	2/562	23/23328	0.105187	0.344529	0.296246	Nr1h3/Ppt1	2
GO:0010866	regulation of triglyceride biosynthetic process	2/562	23/23328	0.105187	0.344529	0.296246	Dgat2/Nr1h3	2
GO:0031579	membrane raft organization	2/562	23/23328	0.105187	0.344529	0.296246	Anxa2/Ppt1	2
GO:0039529	RIG-I signaling pathway	2/562	23/23328	0.105187	0.344529	0.296246	Ddx58/Phb2	2
GO:0043501	skeletal muscle adaptation	2/562	23/23328	0.105187	0.344529	0.296246	Igfbp5/Tnnt1	2
GO:0046473	phosphatidic acid metabolic process	2/562	23/23328	0.105187	0.344529	0.296246	Agpat2/Dgka	2
GO:0048333	mesodermal cell differentiation	2/562	23/23328	0.105187	0.344529	0.296246	Inhba/Pou5f1	2
GO:0050961	detection of temperature stimulus involved in sensory perception	2/562	23/23328	0.105187	0.344529	0.296246	Cxcl12/Rho	2
GO:0051291	protein heterooligomerization	2/562	23/23328	0.105187	0.344529	0.296246	H2-Ke6/Pkd2	2
GO:0051969	regulation of transmission of nerve impulse	2/562	23/23328	0.105187	0.344529	0.296246	Gba/Itga2	2
GO:0070734	histone H3-K27 methylation	2/562	23/23328	0.105187	0.344529	0.296246	Ezh1/Ogt	2
GO:0072202	cell differentiation involved in metanephros development	2/562	23/23328	0.105187	0.344529	0.296246	Adipoq/Wnt4	2
GO:0097062	dendritic spine maintenance	2/562	23/23328	0.105187	0.344529	0.296246	Pick1/Prnp	2
GO:0140112	extracellular vesicle biogenesis	2/562	23/23328	0.105187	0.344529	0.296246	Atp13a2/Sdc1	2
GO:1900242	regulation of synaptic vesicle endocytosis	2/562	23/23328	0.105187	0.344529	0.296246	Bcl2l1/Rock1	2
GO:1901659	glycosyl compound biosynthetic process	2/562	23/23328	0.105187	0.344529	0.296246	Mtap/Nme7	2
GO:0055076	transition metal ion homeostasis	6/562	134/23328	0.105542	0.344529	0.296246	Atp13a2/Commd1/Heph/Mt3/Prnp/Trf	6
GO:0018105	peptidyl-serine phosphorylation	12/562	331/23328	0.10588	0.344529	0.296246	Csnk1e/Csnk2a2/Dyrk3/Map3k12/Ogt/Pbk/Pdk2/Pfn2/Raf1/Rock1/Stk4/Tek	12
GO:0006413	translational initiation	5/562	104/23328	0.106646	0.344529	0.296246	Eif1b/Eif4a1/Impact/Rpl13a/Ythdf3	5
GO:0014074	response to purine-containing compound	5/562	104/23328	0.106646	0.344529	0.296246	Adipoq/Gstm7/Igfbp5/Pik3r1/Pkd2	5
GO:0046849	bone remodeling	5/562	104/23328	0.106646	0.344529	0.296246	Ahsg/Fshb/Lrrk1/Ppargc1b/Trf	5
GO:0061326	renal tubule development	5/562	104/23328	0.106646	0.344529	0.296246	Ahi1/Fgf1/Lgr5/Pkd2/Wnt4	5
GO:1901222	regulation of NIK/NF-kappaB signaling	5/562	104/23328	0.106646	0.344529	0.296246	Ndufc2/Nod1/Phb2/Rbck1/Tek	5
GO:1902106	negative regulation of leukocyte differentiation	5/562	104/23328	0.106646	0.344529	0.296246	Adipoq/Cul4a/Irf1/Pik3r1/Tmem176a	5
GO:0007260	tyrosine phosphorylation of STAT protein	4/562	75/23328	0.107128	0.344529	0.296246	Il15/Irf1/Pecam1/Tnfrsf1a	4
GO:0014743	regulation of muscle hypertrophy	4/562	75/23328	0.107128	0.344529	0.296246	Igfbp5/Lmna/Rock1/Tnfrsf1a	4
GO:0032637	interleukin-8 production	4/562	75/23328	0.107128	0.344529	0.296246	Adipoq/Ddit3/Ddx58/Nod1	4
GO:0042306	regulation of protein import into nucleus	4/562	75/23328	0.107128	0.344529	0.296246	Nup62/Pik3r1/Tek/Tnfrsf1a	4
GO:0046626	regulation of insulin receptor signaling pathway	4/562	75/23328	0.107128	0.344529	0.296246	Ahsg/Ogt/Pik3r1/Ptpre	4
GO:0062197	cellular response to chemical stress	12/562	332/23328	0.107599	0.344529	0.296246	Aif1/Atp13a2/Ddit3/Hspb1/Impact/Mt3/Pdk2/Pkd2/Ppargc1b/Prkra/Rwdd1/Slc12a6	12
GO:0051701	interaction with host	6/562	135/23328	0.108346	0.344529	0.296246	Bcl2l1/Ctsb/Exoc2/Phb2/Tcp1/Trim32	6
GO:0072331	signal transduction by p53 class mediator	6/562	135/23328	0.108346	0.344529	0.296246	Dyrk3/Eef1e1/Pdk2/Psmd10/Senp2/Snai1	6
GO:0000266	mitochondrial fission	3/562	48/23328	0.108816	0.344529	0.296246	Dcn/Dhodh/Mfn1	3
GO:0010862	positive regulation of pathway-restricted SMAD protein phosphorylation	3/562	48/23328	0.108816	0.344529	0.296246	Inhba/Lefty2/Rbpms	3
GO:0022602	ovulation cycle process	3/562	48/23328	0.108816	0.344529	0.296246	Fshb/Inhba/Zp3	3
GO:0030195	negative regulation of blood coagulation	3/562	48/23328	0.108816	0.344529	0.296246	Anxa2/Kng1/Tspan8	3
GO:0031111	negative regulation of microtubule polymerization or depolymerization	3/562	48/23328	0.108816	0.344529	0.296246	Cdh5/Eml4/Fgf13	3
GO:0038066	p38MAPK cascade	3/562	48/23328	0.108816	0.344529	0.296246	Dusp1/Kars/Pja2	3
GO:0051972	regulation of telomerase activity	3/562	48/23328	0.108816	0.344529	0.296246	Parn/Parp4/Tcp1	3
GO:0090279	regulation of calcium ion import	3/562	48/23328	0.108816	0.344529	0.296246	Cxcl12/Pkd2/Prnp	3
GO:0022409	positive regulation of cell-cell adhesion	10/562	265/23328	0.10905	0.344529	0.296246	Aif1/Coro1a/Dhps/Il15/Irf1/Magi1/Sox12/Spn/Vcam1/Zp3	10
GO:0006338	chromatin remodeling	7/562	167/23328	0.109804	0.344529	0.296246	Arid1b/Ezh1/Itgb3bp/Morf4l1/Pou5f1/Rbbp7/Rere	7
GO:0032635	interleukin-6 production	7/562	167/23328	0.109804	0.344529	0.296246	Aif1/Ddx58/Gba/Nod1/Ptpn6/Tnfrsf1a/Unc93b1	7
GO:0051100	negative regulation of binding	7/562	167/23328	0.109804	0.344529	0.296246	Adipoq/Csnk1e/Ddit3/Pex14/Plscr1/Rock1/Senp2	7
GO:0001558	regulation of cell growth	15/562	438/23328	0.110628	0.344529	0.296246	Aatk/Ahsg/Crabp2/Cxcl12/Fgf13/Hyal1/Igfbp5/Inhba/Ppt1/Psmd10/Rbbp7/Sbf1/Sema7a/Sertad3/Trim32	15
GO:1902905	positive regulation of supramolecular fiber organization	8/562	200/23328	0.111595	0.344529	0.296246	Arhgef5/Arpc2/Coro1a/Pfn2/Pick1/Tpm1/Was/Wnt4	8
GO:0001829	trophectodermal cell differentiation	2/562	24/23328	0.112993	0.344529	0.296246	Pou5f1/Sp1	2
GO:0002864	regulation of acute inflammatory response to antigenic stimulus	2/562	24/23328	0.112993	0.344529	0.296246	Spn/Zp3	2
GO:0006298	mismatch repair	2/562	24/23328	0.112993	0.344529	0.296246	Mlh1/Msh6	2
GO:0006312	mitotic recombination	2/562	24/23328	0.112993	0.344529	0.296246	Mlh1/Xrcc3	2
GO:0007205	protein kinase C-activating G protein-coupled receptor signaling pathway	2/562	24/23328	0.112993	0.344529	0.296246	Dgka/Pick1	2
GO:0048670	regulation of collateral sprouting	2/562	24/23328	0.112993	0.344529	0.296246	Crabp2/Fgf13	2
GO:0050765	negative regulation of phagocytosis	2/562	24/23328	0.112993	0.344529	0.296246	Adipoq/Sftpd	2
GO:0051654	establishment of mitochondrion localization	2/562	24/23328	0.112993	0.344529	0.296246	Fez1/Kif1b	2
GO:0070199	establishment of protein localization to chromosome	2/562	24/23328	0.112993	0.344529	0.296246	Cct8/Tcp1	2
GO:0072207	metanephric epithelium development	2/562	24/23328	0.112993	0.344529	0.296246	Adipoq/Wnt4	2
GO:0072677	eosinophil migration	2/562	24/23328	0.112993	0.344529	0.296246	Ccl4/Scg2	2
GO:0034446	substrate adhesion-dependent cell spreading	5/562	106/23328	0.1132	0.344529	0.296246	Arpc2/Lamc3/Parvg/Tek/Vamp3	5
GO:0106027	neuron projection organization	5/562	106/23328	0.1132	0.344529	0.296246	Mfn1/Pick1/Ppp1r9a/Prnp/Tiam1	5
GO:0009566	fertilization	8/562	201/23328	0.113932	0.344529	0.296246	Aldoa/Bcl2l1/Cct8/Hexb/Rec8/Tcp1/Vdac2/Zp3	8
GO:0006692	prostanoid metabolic process	3/562	49/23328	0.113951	0.344529	0.296246	Gstm2/Tbxas1/Tnfrsf1a	3
GO:0006693	prostaglandin metabolic process	3/562	49/23328	0.113951	0.344529	0.296246	Gstm2/Tbxas1/Tnfrsf1a	3
GO:0014888	striated muscle adaptation	3/562	49/23328	0.113951	0.344529	0.296246	Igfbp5/Lmna/Tnnt1	3
GO:0032784	regulation of DNA-templated transcription, elongation	3/562	49/23328	0.113951	0.344529	0.296246	Ldb1/Wdr43/Zmynd11	3
GO:0043550	regulation of lipid kinase activity	3/562	49/23328	0.113951	0.344529	0.296246	Klk1b4/Pik3r1/Tek	3
GO:0090207	regulation of triglyceride metabolic process	3/562	49/23328	0.113951	0.344529	0.296246	Ccnc/Dgat2/Nr1h3	3
GO:0090342	regulation of cell aging	3/562	49/23328	0.113951	0.344529	0.296246	Eef1e1/Lmna/Ypel3	3
GO:1900047	negative regulation of hemostasis	3/562	49/23328	0.113951	0.344529	0.296246	Anxa2/Kng1/Tspan8	3
GO:1902041	regulation of extrinsic apoptotic signaling pathway via death domain receptors	3/562	49/23328	0.113951	0.344529	0.296246	Bcl2l1/Raf1/Stk4	3
GO:1903018	regulation of glycoprotein metabolic process	3/562	49/23328	0.113951	0.344529	0.296246	Il15/Itm2a/Mt3	3
GO:0006814	sodium ion transport	9/562	234/23328	0.113977	0.344529	0.296246	Atp1b1/Commd1/Fgf13/Pkd2/Slc20a1/Slc22a5/Slc5a11/Slc5a6/Slc6a15	9
GO:0036293	response to decreased oxygen levels	9/562	234/23328	0.113977	0.344529	0.296246	Alas1/Atp1b1/Bnip3l/Commd1/Fosl2/Ogt/Pick1/Raf1/Tek	9
GO:0035821	modulation of process of other organism	6/562	137/23328	0.114068	0.344529	0.296246	Anxa2/Bcl2l1/Ccl4/Phb2/Sftpd/Sp1	6
GO:0006874	cellular calcium ion homeostasis	16/562	476/23328	0.114691	0.344529	0.296246	Atp13a2/Atp1b1/Ccrl2/Cdh5/Coro1a/Cxcl10/Ddit3/Gstm7/Gsto1/Hexb/Kng1/Mcoln1/Pkd2/Prnp/Ptpn6/Stim1	16
GO:0000710	meiotic mismatch repair	1/562	5/23328	0.1148	0.344529	0.296246	Msh6	1
GO:0001996	positive regulation of heart rate by epinephrine-norepinephrine	1/562	5/23328	0.1148	0.344529	0.296246	Tpm1	1
GO:0002317	plasma cell differentiation	1/562	5/23328	0.1148	0.344529	0.296246	Itm2a	1
GO:0003383	apical constriction	1/562	5/23328	0.1148	0.344529	0.296246	Rock1	1
GO:0006041	glucosamine metabolic process	1/562	5/23328	0.1148	0.344529	0.296246	Ogt	1
GO:0006363	termination of RNA polymerase I transcription	1/562	5/23328	0.1148	0.344529	0.296246	Znrd1	1
GO:0006572	tyrosine catabolic process	1/562	5/23328	0.1148	0.344529	0.296246	Fah	1
GO:0006701	progesterone biosynthetic process	1/562	5/23328	0.1148	0.344529	0.296246	Stard3	1
GO:0007253	cytoplasmic sequestering of NF-kappaB	1/562	5/23328	0.1148	0.344529	0.296246	Psmd10	1
GO:0007354	zygotic determination of anterior/posterior axis, embryo	1/562	5/23328	0.1148	0.344529	0.296246	Pcsk6	1
GO:0009137	purine nucleoside diphosphate catabolic process	1/562	5/23328	0.1148	0.344529	0.296246	Entpd2	1
GO:0009181	purine ribonucleoside diphosphate catabolic process	1/562	5/23328	0.1148	0.344529	0.296246	Entpd2	1
GO:0009202	deoxyribonucleoside triphosphate biosynthetic process	1/562	5/23328	0.1148	0.344529	0.296246	Dtymk	1
GO:0009211	pyrimidine deoxyribonucleoside triphosphate metabolic process	1/562	5/23328	0.1148	0.344529	0.296246	Dtymk	1
GO:0009217	purine deoxyribonucleoside triphosphate catabolic process	1/562	5/23328	0.1148	0.344529	0.296246	Nudt1	1
GO:0009414	response to water deprivation	1/562	5/23328	0.1148	0.344529	0.296246	Lrp11	1
GO:0009597	detection of virus	1/562	5/23328	0.1148	0.344529	0.296246	Ddx58	1
GO:0010636	positive regulation of mitochondrial fusion	1/562	5/23328	0.1148	0.344529	0.296246	Mfn1	1
GO:0010911	regulation of isomerase activity	1/562	5/23328	0.1148	0.344529	0.296246	Plscr1	1
GO:0010912	positive regulation of isomerase activity	1/562	5/23328	0.1148	0.344529	0.296246	Plscr1	1
GO:0010957	negative regulation of vitamin D biosynthetic process	1/562	5/23328	0.1148	0.344529	0.296246	Snai1	1
GO:0010986	positive regulation of lipoprotein particle clearance	1/562	5/23328	0.1148	0.344529	0.296246	Anxa2	1
GO:0010991	negative regulation of SMAD protein complex assembly	1/562	5/23328	0.1148	0.344529	0.296246	Pmepa1	1
GO:0014734	skeletal muscle hypertrophy	1/562	5/23328	0.1148	0.344529	0.296246	Igfbp5	1
GO:0016255	attachment of GPI anchor to protein	1/562	5/23328	0.1148	0.344529	0.296246	Gpaa1	1
GO:0018057	peptidyl-lysine oxidation	1/562	5/23328	0.1148	0.344529	0.296246	Lox	1
GO:0019348	dolichol metabolic process	1/562	5/23328	0.1148	0.344529	0.296246	Srd5a3	1
GO:0019441	tryptophan catabolic process to kynurenine	1/562	5/23328	0.1148	0.344529	0.296246	Afmid	1
GO:0019509	L-methionine salvage from methylthioadenosine	1/562	5/23328	0.1148	0.344529	0.296246	Mtap	1
GO:0019532	oxalate transport	1/562	5/23328	0.1148	0.344529	0.296246	Slc26a8	1
GO:0031632	positive regulation of synaptic vesicle fusion to presynaptic active zone membrane	1/562	5/23328	0.1148	0.344529	0.296246	Syt9	1
GO:0032898	neurotrophin production	1/562	5/23328	0.1148	0.344529	0.296246	Pcsk6	1
GO:0033078	extrathymic T cell differentiation	1/562	5/23328	0.1148	0.344529	0.296246	Il15	1
GO:0033132	negative regulation of glucokinase activity	1/562	5/23328	0.1148	0.344529	0.296246	Midn	1
GO:0035519	protein K29-linked ubiquitination	1/562	5/23328	0.1148	0.344529	0.296246	Ube2t	1
GO:0035617	stress granule disassembly	1/562	5/23328	0.1148	0.344529	0.296246	Dyrk3	1
GO:0035694	mitochondrial protein catabolic process	1/562	5/23328	0.1148	0.344529	0.296246	Bnip3l	1
GO:0035720	intraciliary anterograde transport	1/562	5/23328	0.1148	0.344529	0.296246	Ift122	1
GO:0035747	natural killer cell chemotaxis	1/562	5/23328	0.1148	0.344529	0.296246	Ccl4	1
GO:0035787	cell migration involved in kidney development	1/562	5/23328	0.1148	0.344529	0.296246	Adipoq	1
GO:0035905	ascending aorta development	1/562	5/23328	0.1148	0.344529	0.296246	Lox	1
GO:0042023	DNA endoreduplication	1/562	5/23328	0.1148	0.344529	0.296246	Senp2	1
GO:0042701	progesterone secretion	1/562	5/23328	0.1148	0.344529	0.296246	Inhba	1
GO:0043152	induction of bacterial agglutination	1/562	5/23328	0.1148	0.344529	0.296246	Sftpd	1
GO:0044033	multi-organism metabolic process	1/562	5/23328	0.1148	0.344529	0.296246	Anxa2	1
GO:0045950	negative regulation of mitotic recombination	1/562	5/23328	0.1148	0.344529	0.296246	Mlh1	1
GO:0046070	dGTP metabolic process	1/562	5/23328	0.1148	0.344529	0.296246	Nudt1	1
GO:0046292	formaldehyde metabolic process	1/562	5/23328	0.1148	0.344529	0.296246	Esd	1
GO:0046984	regulation of hemoglobin biosynthetic process	1/562	5/23328	0.1148	0.344529	0.296246	Ldb1	1
GO:0048550	negative regulation of pinocytosis	1/562	5/23328	0.1148	0.344529	0.296246	Nr1h3	1
GO:0050747	positive regulation of lipoprotein metabolic process	1/562	5/23328	0.1148	0.344529	0.296246	Gba	1
GO:0050812	regulation of acyl-CoA biosynthetic process	1/562	5/23328	0.1148	0.344529	0.296246	Pdk2	1
GO:0051754	meiotic sister chromatid cohesion, centromeric	1/562	5/23328	0.1148	0.344529	0.296246	Ppp2r1a	1
GO:0060278	regulation of ovulation	1/562	5/23328	0.1148	0.344529	0.296246	Inhba	1
GO:0060681	branch elongation involved in ureteric bud branching	1/562	5/23328	0.1148	0.344529	0.296246	Fgf1	1
GO:0060762	regulation of branching involved in mammary gland duct morphogenesis	1/562	5/23328	0.1148	0.344529	0.296246	Phb2	1
GO:0061205	paramesonephric duct development	1/562	5/23328	0.1148	0.344529	0.296246	Wnt4	1
GO:0065001	specification of axis polarity	1/562	5/23328	0.1148	0.344529	0.296246	Ahi1	1
GO:0071287	cellular response to manganese ion	1/562	5/23328	0.1148	0.344529	0.296246	Atp13a2	1
GO:0072300	positive regulation of metanephric glomerulus development	1/562	5/23328	0.1148	0.344529	0.296246	Adipoq	1
GO:0072592	oxygen metabolic process	1/562	5/23328	0.1148	0.344529	0.296246	Mt3	1
GO:0090081	regulation of heart induction by regulation of canonical Wnt signaling pathway	1/562	5/23328	0.1148	0.344529	0.296246	Pou5f1	1
GO:0090271	positive regulation of fibroblast growth factor production	1/562	5/23328	0.1148	0.344529	0.296246	Aif1	1
GO:0090666	scaRNA localization to Cajal body	1/562	5/23328	0.1148	0.344529	0.296246	Tcp1	1
GO:0097396	response to interleukin-17	1/562	5/23328	0.1148	0.344529	0.296246	Trim32	1
GO:0097398	cellular response to interleukin-17	1/562	5/23328	0.1148	0.344529	0.296246	Trim32	1
GO:0097400	interleukin-17-mediated signaling pathway	1/562	5/23328	0.1148	0.344529	0.296246	Trim32	1
GO:0098713	leucine import across plasma membrane	1/562	5/23328	0.1148	0.344529	0.296246	Slc3a2	1
GO:0098909	regulation of cardiac muscle cell action potential involved in regulation of contraction	1/562	5/23328	0.1148	0.344529	0.296246	Fgf13	1
GO:0099502	calcium-dependent activation of synaptic vesicle fusion	1/562	5/23328	0.1148	0.344529	0.296246	Syt9	1
GO:0120182	regulation of focal adhesion disassembly	1/562	5/23328	0.1148	0.344529	0.296246	Mapre2	1
GO:0120183	positive regulation of focal adhesion disassembly	1/562	5/23328	0.1148	0.344529	0.296246	Mapre2	1
GO:1900149	positive regulation of Schwann cell migration	1/562	5/23328	0.1148	0.344529	0.296246	Tiam1	1
GO:1902412	regulation of mitotic cytokinesis	1/562	5/23328	0.1148	0.344529	0.296246	Nup62	1
GO:1902951	negative regulation of dendritic spine maintenance	1/562	5/23328	0.1148	0.344529	0.296246	Prnp	1
GO:1903026	negative regulation of RNA polymerase II regulatory region sequence-specific DNA binding	1/562	5/23328	0.1148	0.344529	0.296246	Ddit3	1
GO:1903276	regulation of sodium ion export across plasma membrane	1/562	5/23328	0.1148	0.344529	0.296246	Atp1b1	1
GO:1903300	negative regulation of hexokinase activity	1/562	5/23328	0.1148	0.344529	0.296246	Midn	1
GO:1903801	L-leucine import across plasma membrane	1/562	5/23328	0.1148	0.344529	0.296246	Slc3a2	1
GO:1904183	negative regulation of pyruvate dehydrogenase activity	1/562	5/23328	0.1148	0.344529	0.296246	Pdk2	1
GO:1904220	regulation of serine C-palmitoyltransferase activity	1/562	5/23328	0.1148	0.344529	0.296246	Ormdl3	1
GO:1904825	protein localization to microtubule plus-end	1/562	5/23328	0.1148	0.344529	0.296246	Mapre2	1
GO:1905725	protein localization to microtubule end	1/562	5/23328	0.1148	0.344529	0.296246	Mapre2	1
GO:1905774	regulation of DNA helicase activity	1/562	5/23328	0.1148	0.344529	0.296246	Gtf2h2	1
GO:1905907	negative regulation of amyloid fibril formation	1/562	5/23328	0.1148	0.344529	0.296246	Hspg2	1
GO:1990051	activation of protein kinase C activity	1/562	5/23328	0.1148	0.344529	0.296246	Phb2	1
GO:1990511	piRNA biosynthetic process	1/562	5/23328	0.1148	0.344529	0.296246	Ddx4	1
GO:1990743	protein sialylation	1/562	5/23328	0.1148	0.344529	0.296246	St3gal2	1
GO:2000118	regulation of sodium-dependent phosphate transport	1/562	5/23328	0.1148	0.344529	0.296246	Sfrp4	1
GO:2000224	regulation of testosterone biosynthetic process	1/562	5/23328	0.1148	0.344529	0.296246	Wnt4	1
GO:2000467	positive regulation of glycogen (starch) synthase activity	1/562	5/23328	0.1148	0.344529	0.296246	Adipoq	1
GO:2000501	regulation of natural killer cell chemotaxis	1/562	5/23328	0.1148	0.344529	0.296246	Ccl4	1
GO:2000535	regulation of entry of bacterium into host cell	1/562	5/23328	0.1148	0.344529	0.296246	Exoc2	1
GO:2000583	regulation of platelet-derived growth factor receptor-alpha signaling pathway	1/562	5/23328	0.1148	0.344529	0.296246	Adipoq	1
GO:2001033	negative regulation of double-strand break repair via nonhomologous end joining	1/562	5/23328	0.1148	0.344529	0.296246	Nudt16l1	1
GO:1904950	negative regulation of establishment of protein localization	7/562	169/23328	0.114936	0.344743	0.296431	Adipoq/Erp29/Midn/Nr1h3/Ogt/Rangap1/Ubac2	7
GO:0043507	positive regulation of JUN kinase activity	4/562	77/23328	0.115044	0.344874	0.296543	Arhgef5/Map3k12/Tiam1/Trf	4
GO:0032868	response to insulin	9/562	235/23328	0.116154	0.348005	0.299236	Adipoq/Ahsg/H2az1/Ogt/Pdk2/Pik3r1/Ptpre/Sp1/Ywhag	9
GO:0000018	regulation of DNA recombination	5/562	107/23328	0.116548	0.348205	0.299407	Mlh1/Msh6/Ppp4c/Trp53bp1/Was	5
GO:0002367	cytokine production involved in immune response	5/562	107/23328	0.116548	0.348205	0.299407	Ddx58/Kars/Sema7a/Stard7/Tek	5
GO:0014897	striated muscle hypertrophy	5/562	107/23328	0.116548	0.348205	0.299407	Igfbp5/Lmna/Rock1/Tiam1/Tnfrsf1a	5
GO:0140053	mitochondrial gene expression	5/562	107/23328	0.116548	0.348205	0.299407	Gars/Mrps16/Mrps35/Ppargc1b/Tbrg4	5
GO:1903426	regulation of reactive oxygen species biosynthetic process	5/562	107/23328	0.116548	0.348205	0.299407	Aif1/Clcn3/Ndufc2/Ogt/Pkd2	5
GO:0006639	acylglycerol metabolic process	6/562	138/23328	0.116985	0.348729	0.299858	Acsl6/Ccnc/Cyp2e1/Dgat2/Dgka/Nr1h3	6
GO:0009411	response to UV	6/562	138/23328	0.116985	0.348729	0.299858	Hyal1/Impact/Msh6/Pbk/Pik3r1/Trim32	6
GO:0046165	alcohol biosynthetic process	6/562	138/23328	0.116985	0.348729	0.299858	Fgf1/Gba/H6pd/Hsd17b7/Srd5a3/Wnt4	6
GO:0048284	organelle fusion	6/562	138/23328	0.116985	0.348729	0.299858	Anxa2/Atp13a2/Coro1a/Mfn1/Syt9/Vamp3	6
GO:0043087	regulation of GTPase activity	11/562	303/23328	0.117086	0.348833	0.299947	Arhgef5/Ccl4/Ccl9/Gnao1/Mapre2/Pecam1/Rangap1/Sbf1/Tbc1d10b/Tiam1/Wnt4	11
GO:0008406	gonad development	9/562	236/23328	0.118354	0.352218	0.302858	Ahsg/Bcl2l1/Fancg/Fshb/Inhba/Prdx4/Rec8/Wnt4/Zp3	9
GO:0033002	muscle cell proliferation	9/562	236/23328	0.118354	0.352218	0.302858	Adipoq/Aif1/Cxadr/Fgf1/Igfbp5/Il15/Itga2/Pik3r1/Rxrb	9
GO:0002285	lymphocyte activation involved in immune response	8/562	203/23328	0.118685	0.352692	0.303266	Ap1g1/Coro1a/Irf1/Itm2a/Mlh1/Msh6/Spn/Trp53bp1	8
GO:0005977	glycogen metabolic process	4/562	78/23328	0.119096	0.352692	0.303266	Acadm/Phka2/Ppp1cb/Ppp1r3b	4
GO:0006073	cellular glucan metabolic process	4/562	78/23328	0.119096	0.352692	0.303266	Acadm/Phka2/Ppp1cb/Ppp1r3b	4
GO:0008625	extrinsic apoptotic signaling pathway via death domain receptors	4/562	78/23328	0.119096	0.352692	0.303266	Bcl2l1/Pik3r1/Raf1/Stk4	4
GO:0044042	glucan metabolic process	4/562	78/23328	0.119096	0.352692	0.303266	Acadm/Phka2/Ppp1cb/Ppp1r3b	4
GO:0002762	negative regulation of myeloid leukocyte differentiation	3/562	50/23328	0.119176	0.352692	0.303266	Adipoq/Cul4a/Pik3r1	3
GO:0007140	male meiotic nuclear division	3/562	50/23328	0.119176	0.352692	0.303266	Ddx4/Mlh1/Rec8	3
GO:0032210	regulation of telomere maintenance via telomerase	3/562	50/23328	0.119176	0.352692	0.303266	Cct8/Parn/Tcp1	3
GO:0032715	negative regulation of interleukin-6 production	3/562	50/23328	0.119176	0.352692	0.303266	Gba/Ptpn6/Tnfrsf1a	3
GO:0050819	negative regulation of coagulation	3/562	50/23328	0.119176	0.352692	0.303266	Anxa2/Kng1/Tspan8	3
GO:0006641	triglyceride metabolic process	5/562	108/23328	0.119942	0.35282	0.303376	Acsl6/Ccnc/Cyp2e1/Dgat2/Nr1h3	5
GO:0046661	male sex differentiation	7/562	171/23328	0.120192	0.35282	0.303376	Ahsg/Bcl2l1/Fshb/Inhba/Prdx4/Rec8/Wnt4	7
GO:0000209	protein polyubiquitination	9/562	237/23328	0.120577	0.35282	0.303376	Anapc4/Arih2/Rbck1/Rusc1/Sharpin/Trim32/Ube2k/Ube2t/Ube3c	9
GO:0002183	cytoplasmic translational initiation	2/562	25/23328	0.120942	0.35282	0.303376	Eif4a1/Rpl13a	2
GO:0009394	2'-deoxyribonucleotide metabolic process	2/562	25/23328	0.120942	0.35282	0.303376	Dtymk/Nudt1	2
GO:0010640	regulation of platelet-derived growth factor receptor signaling pathway	2/562	25/23328	0.120942	0.35282	0.303376	Adipoq/Lox	2
GO:0010894	negative regulation of steroid biosynthetic process	2/562	25/23328	0.120942	0.35282	0.303376	Snai1/Wnt4	2
GO:0016180	snRNA processing	2/562	25/23328	0.120942	0.35282	0.303376	Exosc8/Ints1	2
GO:0019692	deoxyribose phosphate metabolic process	2/562	25/23328	0.120942	0.35282	0.303376	Dtymk/Nudt1	2
GO:0032703	negative regulation of interleukin-2 production	2/562	25/23328	0.120942	0.35282	0.303376	Prnp/Sftpd	2
GO:0032878	regulation of establishment or maintenance of cell polarity	2/562	25/23328	0.120942	0.35282	0.303376	Cdh5/Tek	2
GO:0032897	negative regulation of viral transcription	2/562	25/23328	0.120942	0.35282	0.303376	Ccl4/Trim32	2
GO:0035384	thioester biosynthetic process	2/562	25/23328	0.120942	0.35282	0.303376	Acsl6/Pdk2	2
GO:0044003	modulation by symbiont of host process	2/562	25/23328	0.120942	0.35282	0.303376	Bcl2l1/Phb2	2
GO:0045939	negative regulation of steroid metabolic process	2/562	25/23328	0.120942	0.35282	0.303376	Snai1/Wnt4	2
GO:0046039	GTP metabolic process	2/562	25/23328	0.120942	0.35282	0.303376	Mfn1/Nme7	2
GO:0046688	response to copper ion	2/562	25/23328	0.120942	0.35282	0.303376	Mt3/Prnp	2
GO:0051123	RNA polymerase II preinitiation complex assembly	2/562	25/23328	0.120942	0.35282	0.303376	Psmc5/Taf12	2
GO:0071312	cellular response to alkaloid	2/562	25/23328	0.120942	0.35282	0.303376	Bcl2l1/Gstm7	2
GO:0071616	acyl-CoA biosynthetic process	2/562	25/23328	0.120942	0.35282	0.303376	Acsl6/Pdk2	2
GO:1901658	glycosyl compound catabolic process	2/562	25/23328	0.120942	0.35282	0.303376	Enpp4/Gba	2
GO:1901739	regulation of myoblast fusion	2/562	25/23328	0.120942	0.35282	0.303376	Cxcl10/Cxcl12	2
GO:1902993	positive regulation of amyloid precursor protein catabolic process	2/562	25/23328	0.120942	0.35282	0.303376	Csnk1e/Sp1	2
GO:1904738	vascular associated smooth muscle cell migration	2/562	25/23328	0.120942	0.35282	0.303376	Adipoq/Igfbp5	2
GO:1904752	regulation of vascular associated smooth muscle cell migration	2/562	25/23328	0.120942	0.35282	0.303376	Adipoq/Igfbp5	2
GO:2000193	positive regulation of fatty acid transport	2/562	25/23328	0.120942	0.35282	0.303376	Acsl6/Fabp3	2
GO:0006605	protein targeting	10/562	271/23328	0.12121	0.353406	0.30388	Arpc2/Bnip3l/Gcc2/Ogt/Pex14/Pick1/Prnp/Srp14/Timm8a1/Ywhag	10
GO:0032970	regulation of actin filament-based process	14/562	410/23328	0.122129	0.355893	0.306018	Arhgef5/Arpc2/Coro1a/Fgf13/Pecam1/Pfn2/Pick1/Pik3r1/Ppp1r9a/Rock1/Tek/Tpm1/Was/Wnt4	14
GO:0006638	neutral lipid metabolic process	6/562	140/23328	0.122931	0.358033	0.307858	Acsl6/Ccnc/Cyp2e1/Dgat2/Dgka/Nr1h3	6
GO:0034644	cellular response to UV	4/562	79/23328	0.123209	0.358452	0.308218	Hyal1/Impact/Pbk/Pik3r1	4
GO:1902117	positive regulation of organelle assembly	4/562	79/23328	0.123209	0.358452	0.308218	Arhgef5/Arpc2/Nup62/Sdc1	4
GO:0014896	muscle hypertrophy	5/562	109/23328	0.123383	0.358564	0.308315	Igfbp5/Lmna/Rock1/Tiam1/Tnfrsf1a	5
GO:0051028	mRNA transport	5/562	109/23328	0.123383	0.358564	0.308315	Nup210/Nup62/Nxt2/Pabpn1/Senp2	5
GO:0000288	nuclear-transcribed mRNA catabolic process, deadenylation-dependent decay	3/562	51/23328	0.124488	0.360008	0.309556	Exosc8/Mlh1/Parn	3
GO:0008089	anterograde axonal transport	3/562	51/23328	0.124488	0.360008	0.309556	Fez1/Hspb1/Kif1b	3
GO:0031648	protein destabilization	3/562	51/23328	0.124488	0.360008	0.309556	Commd1/Prnp/Senp2	3
GO:0032206	positive regulation of telomere maintenance	3/562	51/23328	0.124488	0.360008	0.309556	Cct8/Parn/Tcp1	3
GO:0046470	phosphatidylcholine metabolic process	3/562	51/23328	0.124488	0.360008	0.309556	Acsl3/Fabp3/Nr1h3	3
GO:0051489	regulation of filopodium assembly	3/562	51/23328	0.124488	0.360008	0.309556	Arpc2/Espn/Ppp1r9a	3
GO:0072527	pyrimidine-containing compound metabolic process	3/562	51/23328	0.124488	0.360008	0.309556	Dhodh/Dtymk/Nme7	3
GO:2000059	negative regulation of ubiquitin-dependent protein catabolic process	3/562	51/23328	0.124488	0.360008	0.309556	Csnk2a2/Ogt/Pbk	3
GO:2000142	regulation of DNA-templated transcription, initiation	3/562	51/23328	0.124488	0.360008	0.309556	Med4/Pou5f1/Psmc5	3
GO:0042593	glucose homeostasis	10/562	273/23328	0.125423	0.360218	0.309737	Adipoq/Dhps/Igfbp5/Ins1/Ogt/Pdk2/Pik3r1/Raf1/Tiam1/Vcam1	10
GO:0071695	anatomical structure maturation	10/562	273/23328	0.125423	0.360218	0.309737	Aldh1a2/Cdh5/Ddit3/Il15/Npr2/Ppp2r1a/Rec8/Rere/Slc26a8/Trpc4ap	10
GO:0051260	protein homooligomerization	7/562	173/23328	0.125569	0.360218	0.309737	Aldh1a2/Kcnf1/Kcng4/Mcoln1/Pkd2/Prnp/Trp53bp1	7
GO:1901214	regulation of neuron death	13/562	377/23328	0.125849	0.360218	0.309737	Bace1/Bcl2l1/Coro1a/Ddit3/Gba/Gpnmb/Map3k12/Mt3/Nrbp2/Ppt1/Prnp/Rock1/Tnfrsf1a	13
GO:0002526	acute inflammatory response	5/562	110/23328	0.126869	0.360218	0.309737	Ahsg/Plscr1/Saa3/Spn/Zp3	5
GO:0038061	NIK/NF-kappaB signaling	5/562	110/23328	0.126869	0.360218	0.309737	Ndufc2/Nod1/Phb2/Rbck1/Tek	5
GO:0045137	development of primary sexual characteristics	9/562	240/23328	0.12738	0.360218	0.309737	Ahsg/Bcl2l1/Fancg/Fshb/Inhba/Prdx4/Rec8/Wnt4/Zp3	9
GO:1900542	regulation of purine nucleotide metabolic process	4/562	80/23328	0.127382	0.360218	0.309737	Bcl2l1/Ndufc2/Ogt/Pdk2	4
GO:1901880	negative regulation of protein depolymerization	4/562	80/23328	0.127382	0.360218	0.309737	Arpc2/Eml4/Fgf13/Tpm1	4
GO:2001259	positive regulation of cation channel activity	4/562	80/23328	0.127382	0.360218	0.309737	Gstm7/Gsto1/Pkd2/Stim1	4
GO:0033500	carbohydrate homeostasis	10/562	274/23328	0.127559	0.360218	0.309737	Adipoq/Dhps/Igfbp5/Ins1/Ogt/Pdk2/Pik3r1/Raf1/Tiam1/Vcam1	10
GO:0043271	negative regulation of ion transport	7/562	174/23328	0.128303	0.360218	0.309737	Commd1/Gnao1/Gstm7/Gsto1/Pacsin3/Pkd2/Sfrp4	7
GO:0006469	negative regulation of protein kinase activity	8/562	207/23328	0.128501	0.360218	0.309737	Adipoq/Dusp1/Dusp22/Dusp6/Gba/Hspb1/Nup62/Ptpn6	8
GO:0030522	intracellular receptor signaling pathway	8/562	207/23328	0.128501	0.360218	0.309737	Aldh1a2/Crabp2/Cyp7b1/Ddx58/Phb2/Ppargc1b/Rwdd1/Rxrb	8
GO:0000289	nuclear-transcribed mRNA poly(A) tail shortening	2/562	26/23328	0.129024	0.360218	0.309737	Mlh1/Parn	2
GO:0031100	animal organ regeneration	2/562	26/23328	0.129024	0.360218	0.309737	Cxcl12/Ezh1	2
GO:0032800	receptor biosynthetic process	2/562	26/23328	0.129024	0.360218	0.309737	Adipoq/Nr1h3	2
GO:0034123	positive regulation of toll-like receptor signaling pathway	2/562	26/23328	0.129024	0.360218	0.309737	Nr1h3/Pja2	2
GO:0034453	microtubule anchoring	2/562	26/23328	0.129024	0.360218	0.309737	Gcc2/Pex14	2
GO:0042573	retinoic acid metabolic process	2/562	26/23328	0.129024	0.360218	0.309737	Aldh1a2/Crabp2	2
GO:0043171	peptide catabolic process	2/562	26/23328	0.129024	0.360218	0.309737	Anpep/Dpep1	2
GO:0046339	diacylglycerol metabolic process	2/562	26/23328	0.129024	0.360218	0.309737	Dgat2/Dgka	2
GO:0060338	regulation of type I interferon-mediated signaling pathway	2/562	26/23328	0.129024	0.360218	0.309737	Ube2k/Ythdf3	2
GO:0070861	regulation of protein exit from endoplasmic reticulum	2/562	26/23328	0.129024	0.360218	0.309737	Gcc2/Ubac2	2
GO:0090382	phagosome maturation	2/562	26/23328	0.129024	0.360218	0.309737	Coro1a/Mcoln1	2
GO:0098901	regulation of cardiac muscle cell action potential	2/562	26/23328	0.129024	0.360218	0.309737	Cxadr/Fgf13	2
GO:0099010	modification of postsynaptic structure	2/562	26/23328	0.129024	0.360218	0.309737	Pfn2/Tiam1	2
GO:2000765	regulation of cytoplasmic translation	2/562	26/23328	0.129024	0.360218	0.309737	Rpl13a/Unk	2
GO:0045862	positive regulation of proteolysis	12/562	344/23328	0.129506	0.360218	0.309737	Arih2/Csnk1e/Gba/Kars/Nod1/Ogt/Pacsin3/Pias1/Prickle1/Psmd10/Tank/Trim32	12
GO:0046777	protein autophosphorylation	9/562	241/23328	0.129692	0.360218	0.309737	Aatk/Adipoq/Atp13a2/Camkk2/Gpnmb/Impact/Map3k12/Stk4/Tek	9
GO:0032731	positive regulation of interleukin-1 beta production	3/562	52/23328	0.129884	0.360218	0.309737	Casp4/Hspb1/Nod1	3
GO:0032757	positive regulation of interleukin-8 production	3/562	52/23328	0.129884	0.360218	0.309737	Adipoq/Ddit3/Ddx58	3
GO:0042307	positive regulation of protein import into nucleus	3/562	52/23328	0.129884	0.360218	0.309737	Pik3r1/Tek/Tnfrsf1a	3
GO:0008637	apoptotic mitochondrial changes	5/562	111/23328	0.130399	0.360218	0.309737	Bcl2l1/Bnip3l/Lmna/Psmd10/Them4	5
GO:1904659	glucose transmembrane transport	5/562	111/23328	0.130399	0.360218	0.309737	Adipoq/Ahi1/Ins1/Repin1/Rtn2	5
GO:0001666	response to hypoxia	8/562	208/23328	0.131019	0.360218	0.309737	Alas1/Atp1b1/Bnip3l/Commd1/Fosl2/Ogt/Raf1/Tek	8
GO:0006140	regulation of nucleotide metabolic process	4/562	81/23328	0.131613	0.360218	0.309737	Bcl2l1/Ndufc2/Ogt/Pdk2	4
GO:0043525	positive regulation of neuron apoptotic process	4/562	81/23328	0.131613	0.360218	0.309737	Bace1/Ddit3/Prnp/Tnfrsf1a	4
GO:0070997	neuron death	14/562	416/23328	0.132487	0.360218	0.309737	Aatk/Bace1/Bcl2l1/Coro1a/Ddit3/Gba/Gpnmb/Map3k12/Mt3/Nrbp2/Ppt1/Prnp/Rock1/Tnfrsf1a	14
GO:0008217	regulation of blood pressure	8/562	209/23328	0.133562	0.360218	0.309737	Adipoq/Anpep/Klk1/Klk1b27/Klk1b4/Klk1b5/Pik3r1/Tpm1	8
GO:0007009	plasma membrane organization	5/562	112/23328	0.133974	0.360218	0.309737	Degs1/Mpp5/Pacsin3/Plscr1/Tlcd1	5
GO:0008645	hexose transmembrane transport	5/562	112/23328	0.133974	0.360218	0.309737	Adipoq/Ahi1/Ins1/Repin1/Rtn2	5
GO:0051225	spindle assembly	5/562	112/23328	0.133974	0.360218	0.309737	Kifc2/Mapre2/Mlh1/Rcc1/Tubb5	5
GO:0034765	regulation of ion transmembrane transport	16/562	489/23328	0.135103	0.360218	0.309737	Acsl6/Atp1b1/Commd1/Coro1a/Cxcl10/Fgf13/Gstm7/Gsto1/Kcnf1/Kcng4/Phb2/Pkd2/Prnp/Ptpn6/Slc9a3r2/Stim1	16
GO:0043624	cellular protein complex disassembly	6/562	144/23328	0.135256	0.360218	0.309737	Arpc2/Eml4/Fgf13/Gak/Pex14/Tpm1	6
GO:0090316	positive regulation of intracellular protein transport	6/562	144/23328	0.135256	0.360218	0.309737	Arpc2/Commd1/Pik3r1/Prnp/Tek/Tnfrsf1a	6
GO:0032720	negative regulation of tumor necrosis factor production	3/562	53/23328	0.135361	0.360218	0.309737	Adipoq/Gpnmb/Ptpn6	3
GO:0051055	negative regulation of lipid biosynthetic process	3/562	53/23328	0.135361	0.360218	0.309737	Ormdl3/Snai1/Wnt4	3
GO:0097720	calcineurin-mediated signaling	3/562	53/23328	0.135361	0.360218	0.309737	Nr5a2/Prnp/Rcan2	3
GO:0019915	lipid storage	4/562	82/23328	0.135902	0.360218	0.309737	Alkbh7/Dgat2/Hexb/Nr1h3	4
GO:0030193	regulation of blood coagulation	4/562	82/23328	0.135902	0.360218	0.309737	Anxa2/Enpp4/Kng1/Tspan8	4
GO:0050805	negative regulation of synaptic transmission	4/562	82/23328	0.135902	0.360218	0.309737	Adipoq/Bcl2l1/Pick1/Ppp1r9a	4
GO:0051262	protein tetramerization	4/562	82/23328	0.135902	0.360218	0.309737	Aldh1a2/H2-Ke6/Mcoln1/Pkd2	4
GO:2000779	regulation of double-strand break repair	4/562	82/23328	0.135902	0.360218	0.309737	Nudt16l1/Ppp4c/Trp53bp1/Was	4
GO:0000280	nuclear division	14/562	418/23328	0.136046	0.360218	0.309737	Anapc4/Btc/Ddx4/Kif22/Kifc2/Mlh1/Nup62/Phb2/Ppp2r1a/Rcc1/Rec8/Rpl24/Wnt4/Xrcc3	14
GO:0000237	leptotene	1/562	6/23328	0.13613	0.360218	0.309737	Mlh1	1
GO:0000972	transcription-dependent tethering of RNA polymerase II gene DNA at nuclear periphery	1/562	6/23328	0.13613	0.360218	0.309737	Ldb1	1
GO:0001705	ectoderm formation	1/562	6/23328	0.13613	0.360218	0.309737	Pou5f1	1
GO:0002372	myeloid dendritic cell cytokine production	1/562	6/23328	0.13613	0.360218	0.309737	Ddx58	1
GO:0002606	positive regulation of dendritic cell antigen processing and presentation	1/562	6/23328	0.13613	0.360218	0.309737	Nod1	1
GO:0002733	regulation of myeloid dendritic cell cytokine production	1/562	6/23328	0.13613	0.360218	0.309737	Ddx58	1
GO:0002735	positive regulation of myeloid dendritic cell cytokine production	1/562	6/23328	0.13613	0.360218	0.309737	Ddx58	1
GO:0002865	negative regulation of acute inflammatory response to antigenic stimulus	1/562	6/23328	0.13613	0.360218	0.309737	Spn	1
GO:0006207	'de novo' pyrimidine nucleobase biosynthetic process	1/562	6/23328	0.13613	0.360218	0.309737	Dhodh	1
GO:0006640	monoacylglycerol biosynthetic process	1/562	6/23328	0.13613	0.360218	0.309737	Dgat2	1
GO:0006678	glucosylceramide metabolic process	1/562	6/23328	0.13613	0.360218	0.309737	Gba	1
GO:0006702	androgen biosynthetic process	1/562	6/23328	0.13613	0.360218	0.309737	Wnt4	1
GO:0006751	glutathione catabolic process	1/562	6/23328	0.13613	0.360218	0.309737	Dpep1	1
GO:0006931	substrate-dependent cell migration, cell attachment to substrate	1/562	6/23328	0.13613	0.360218	0.309737	Stk4	1
GO:0007619	courtship behavior	1/562	6/23328	0.13613	0.360218	0.309737	Hexb	1
GO:0009146	purine nucleoside triphosphate catabolic process	1/562	6/23328	0.13613	0.360218	0.309737	Nudt1	1
GO:0009155	purine deoxyribonucleotide catabolic process	1/562	6/23328	0.13613	0.360218	0.309737	Nudt1	1
GO:0009186	deoxyribonucleoside diphosphate metabolic process	1/562	6/23328	0.13613	0.360218	0.309737	Dtymk	1
GO:0009438	methylglyoxal metabolic process	1/562	6/23328	0.13613	0.360218	0.309737	Aldoa	1
GO:0009786	regulation of asymmetric cell division	1/562	6/23328	0.13613	0.360218	0.309737	Pou5f1	1
GO:0010273	detoxification of copper ion	1/562	6/23328	0.13613	0.360218	0.309737	Mt3	1
GO:0010513	positive regulation of phosphatidylinositol biosynthetic process	1/562	6/23328	0.13613	0.360218	0.309737	Zp3	1
GO:0010668	ectodermal cell differentiation	1/562	6/23328	0.13613	0.360218	0.309737	Pou5f1	1
GO:0010746	regulation of long-chain fatty acid import across plasma membrane	1/562	6/23328	0.13613	0.360218	0.309737	Acsl6	1
GO:0010871	negative regulation of receptor biosynthetic process	1/562	6/23328	0.13613	0.360218	0.309737	Adipoq	1
GO:0010990	regulation of SMAD protein complex assembly	1/562	6/23328	0.13613	0.360218	0.309737	Pmepa1	1
GO:0010994	free ubiquitin chain polymerization	1/562	6/23328	0.13613	0.360218	0.309737	Ube2k	1
GO:0015846	polyamine transport	1/562	6/23328	0.13613	0.360218	0.309737	Atp13a2	1
GO:0019695	choline metabolic process	1/562	6/23328	0.13613	0.360218	0.309737	Enpp6	1
GO:0021960	anterior commissure morphogenesis	1/562	6/23328	0.13613	0.360218	0.309737	Fbxo45	1
GO:0021999	neural plate anterior/posterior regionalization	1/562	6/23328	0.13613	0.360218	0.309737	Ssbp3	1
GO:0022417	protein maturation by protein folding	1/562	6/23328	0.13613	0.360218	0.309737	Prdx4	1
GO:0031293	membrane protein intracellular domain proteolysis	1/562	6/23328	0.13613	0.360218	0.309737	Aph1a	1
GO:0031339	negative regulation of vesicle fusion	1/562	6/23328	0.13613	0.360218	0.309737	Coro1a	1
GO:0031585	regulation of inositol 1,4,5-trisphosphate-sensitive calcium-release channel activity	1/562	6/23328	0.13613	0.360218	0.309737	Pkd2	1
GO:0032237	activation of store-operated calcium channel activity	1/562	6/23328	0.13613	0.360218	0.309737	Stim1	1
GO:0032792	negative regulation of CREB transcription factor activity	1/562	6/23328	0.13613	0.360218	0.309737	Ddit3	1
GO:0032802	low-density lipoprotein particle receptor catabolic process	1/562	6/23328	0.13613	0.360218	0.309737	Anxa2	1
GO:0032803	regulation of low-density lipoprotein particle receptor catabolic process	1/562	6/23328	0.13613	0.360218	0.309737	Anxa2	1
GO:0034080	CENP-A containing nucleosome assembly	1/562	6/23328	0.13613	0.360218	0.309737	Itgb3bp	1
GO:0034242	negative regulation of syncytium formation by plasma membrane fusion	1/562	6/23328	0.13613	0.360218	0.309737	Cxcl10	1
GO:0034316	negative regulation of Arp2/3 complex-mediated actin nucleation	1/562	6/23328	0.13613	0.360218	0.309737	Pick1	1
GO:0034499	late endosome to Golgi transport	1/562	6/23328	0.13613	0.360218	0.309737	Gcc2	1
GO:0035509	negative regulation of myosin-light-chain-phosphatase activity	1/562	6/23328	0.13613	0.360218	0.309737	Rock1	1
GO:0035635	entry of bacterium into host cell	1/562	6/23328	0.13613	0.360218	0.309737	Exoc2	1
GO:0035723	interleukin-15-mediated signaling pathway	1/562	6/23328	0.13613	0.360218	0.309737	Il15	1
GO:0035790	platelet-derived growth factor receptor-alpha signaling pathway	1/562	6/23328	0.13613	0.360218	0.309737	Adipoq	1
GO:0035902	response to immobilization stress	1/562	6/23328	0.13613	0.360218	0.309737	Lrp11	1
GO:0038033	positive regulation of endothelial cell chemotaxis by VEGF-activated vascular endothelial growth factor receptor signaling pathway	1/562	6/23328	0.13613	0.360218	0.309737	Hspb1	1
GO:0042276	error-prone translesion synthesis	1/562	6/23328	0.13613	0.360218	0.309737	Rev3l	1
GO:0042695	thelarche	1/562	6/23328	0.13613	0.360218	0.309737	Phb2	1
GO:0042699	follicle-stimulating hormone signaling pathway	1/562	6/23328	0.13613	0.360218	0.309737	Fshb	1
GO:0044531	modulation of programmed cell death in other organism	1/562	6/23328	0.13613	0.360218	0.309737	Bcl2l1	1
GO:0044532	modulation of apoptotic process in other organism	1/562	6/23328	0.13613	0.360218	0.309737	Bcl2l1	1
GO:0044803	multi-organism membrane organization	1/562	6/23328	0.13613	0.360218	0.309737	Pi4ka	1
GO:0045590	negative regulation of regulatory T cell differentiation	1/562	6/23328	0.13613	0.360218	0.309737	Irf1	1
GO:0045629	negative regulation of T-helper 2 cell differentiation	1/562	6/23328	0.13613	0.360218	0.309737	Irf1	1
GO:0045650	negative regulation of macrophage differentiation	1/562	6/23328	0.13613	0.360218	0.309737	Adipoq	1
GO:0046137	negative regulation of vitamin metabolic process	1/562	6/23328	0.13613	0.360218	0.309737	Snai1	1
GO:0046601	positive regulation of centriole replication	1/562	6/23328	0.13613	0.360218	0.309737	Nup62	1
GO:0046826	negative regulation of protein export from nucleus	1/562	6/23328	0.13613	0.360218	0.309737	Rangap1	1
GO:0046949	fatty-acyl-CoA biosynthetic process	1/562	6/23328	0.13613	0.360218	0.309737	Acsl6	1
GO:0052150	modulation by symbiont of host apoptotic process	1/562	6/23328	0.13613	0.360218	0.309737	Bcl2l1	1
GO:0052248	modulation of programmed cell death in other organism involved in symbiotic interaction	1/562	6/23328	0.13613	0.360218	0.309737	Bcl2l1	1
GO:0052433	modulation by organism of apoptotic process in other organism involved in symbiotic interaction	1/562	6/23328	0.13613	0.360218	0.309737	Bcl2l1	1
GO:0055059	asymmetric neuroblast division	1/562	6/23328	0.13613	0.360218	0.309737	Fgf13	1
GO:0060319	primitive erythrocyte differentiation	1/562	6/23328	0.13613	0.360218	0.309737	Ldb1	1
GO:0060620	regulation of cholesterol import	1/562	6/23328	0.13613	0.360218	0.309737	Commd1	1
GO:0060744	mammary gland branching involved in thelarche	1/562	6/23328	0.13613	0.360218	0.309737	Phb2	1
GO:0060971	embryonic heart tube left/right pattern formation	1/562	6/23328	0.13613	0.360218	0.309737	Ift122	1
GO:0061641	CENP-A containing chromatin organization	1/562	6/23328	0.13613	0.360218	0.309737	Itgb3bp	1
GO:0070447	positive regulation of oligodendrocyte progenitor proliferation	1/562	6/23328	0.13613	0.360218	0.309737	Trf	1
GO:0070813	hydrogen sulfide metabolic process	1/562	6/23328	0.13613	0.360218	0.309737	Sp1	1
GO:0071029	nuclear ncRNA surveillance	1/562	6/23328	0.13613	0.360218	0.309737	Exosc8	1
GO:0071035	nuclear polyadenylation-dependent rRNA catabolic process	1/562	6/23328	0.13613	0.360218	0.309737	Exosc8	1
GO:0071038	nuclear polyadenylation-dependent tRNA catabolic process	1/562	6/23328	0.13613	0.360218	0.309737	Exosc8	1
GO:0071046	nuclear polyadenylation-dependent ncRNA catabolic process	1/562	6/23328	0.13613	0.360218	0.309737	Exosc8	1
GO:0071350	cellular response to interleukin-15	1/562	6/23328	0.13613	0.360218	0.309737	Il15	1
GO:0071422	succinate transmembrane transport	1/562	6/23328	0.13613	0.360218	0.309737	Slc25a11	1
GO:0071494	cellular response to UV-C	1/562	6/23328	0.13613	0.360218	0.309737	Impact	1
GO:0071500	cellular response to nitrosative stress	1/562	6/23328	0.13613	0.360218	0.309737	Ddit3	1
GO:0071593	lymphocyte aggregation	1/562	6/23328	0.13613	0.360218	0.309737	Spn	1
GO:0071671	regulation of smooth muscle cell chemotaxis	1/562	6/23328	0.13613	0.360218	0.309737	Aif1	1
GO:0071910	determination of liver left/right asymmetry	1/562	6/23328	0.13613	0.360218	0.309737	Pkd2	1
GO:0072174	metanephric tubule formation	1/562	6/23328	0.13613	0.360218	0.309737	Wnt4	1
GO:0072298	regulation of metanephric glomerulus development	1/562	6/23328	0.13613	0.360218	0.309737	Adipoq	1
GO:0072488	ammonium transmembrane transport	1/562	6/23328	0.13613	0.360218	0.309737	Slc12a6	1
GO:0090027	negative regulation of monocyte chemotaxis	1/562	6/23328	0.13613	0.360218	0.309737	Dusp1	1
GO:0090118	receptor-mediated endocytosis involved in cholesterol transport	1/562	6/23328	0.13613	0.360218	0.309737	Anxa2	1
GO:0090155	negative regulation of sphingolipid biosynthetic process	1/562	6/23328	0.13613	0.360218	0.309737	Ormdl3	1
GO:0090156	cellular sphingolipid homeostasis	1/562	6/23328	0.13613	0.360218	0.309737	Ormdl3	1
GO:0090188	negative regulation of pancreatic juice secretion	1/562	6/23328	0.13613	0.360218	0.309737	Nr1h3	1
GO:0090315	negative regulation of protein targeting to membrane	1/562	6/23328	0.13613	0.360218	0.309737	Ogt	1
GO:0098957	anterograde axonal transport of mitochondrion	1/562	6/23328	0.13613	0.360218	0.309737	Fez1	1
GO:0100012	regulation of heart induction by canonical Wnt signaling pathway	1/562	6/23328	0.13613	0.360218	0.309737	Pou5f1	1
GO:0120180	cell-substrate junction disassembly	1/562	6/23328	0.13613	0.360218	0.309737	Mapre2	1
GO:0120181	focal adhesion disassembly	1/562	6/23328	0.13613	0.360218	0.309737	Mapre2	1
GO:1900028	negative regulation of ruffle assembly	1/562	6/23328	0.13613	0.360218	0.309737	Pfn2	1
GO:1900194	negative regulation of oocyte maturation	1/562	6/23328	0.13613	0.360218	0.309737	Npr2	1
GO:1901727	positive regulation of histone deacetylase activity	1/562	6/23328	0.13613	0.360218	0.309737	BC004004	1
GO:1902047	polyamine transmembrane transport	1/562	6/23328	0.13613	0.360218	0.309737	Atp13a2	1
GO:1903243	negative regulation of cardiac muscle hypertrophy in response to stress	1/562	6/23328	0.13613	0.360218	0.309737	Lmna	1
GO:1903551	regulation of extracellular exosome assembly	1/562	6/23328	0.13613	0.360218	0.309737	Sdc1	1
[truncated: 3,325 more rows]

## Sheet: CC
ID	Description	GeneRatio	BgRatio	pvalue	p.adjust	qvalue	geneID	Count
GO:0062023	collagen-containing extracellular matrix	27/571	385/23271	1.18427e-06	0.000843202	0.000668179	Ahsg/Angptl2/Anxa2/Col20a1/Col6a1/Col6a2/Col6a3/Ctsb/Dcn/Entpd2/Gsto1/Hspg2/Ins1/Itih5/Kng1/Lamc3/Lox/Ltbp4/Mfap2/Pcsk6/Plscr1/Prelp/Sftpd/Spn/Srpx2/Trf/Zp3	27
GO:0016592	mediator complex	7/571	41/23271	5.62382e-05	0.0187081	0.0148248	Ccnc/Med10/Med21/Med26/Med4/Med7/Ppargc1b	7
GO:0043209	myelin sheath	16/571	213/23271	7.88261e-05	0.0187081	0.0148248	Aldoa/Anxa2/Atp1b1/Atp6v1b2/Calm3/Cldn5/Cox5b/Gnao1/Gsto1/Idh3a/Mdh2/Mpp5/Tcp1/Vdac1/Vdac2/Ywhag	16
GO:0019867	outer membrane	14/571	196/23271	0.00036356	0.0457956	0.0362898	Acsl3/Acsl6/Agpat4/Bcl2l1/Bnip3l/Cpt1c/Mfn1/Phb2/Pi4kb/Prnp/Retsat/Rtn4ip1/Vdac1/Vdac2	14
GO:0031968	organelle outer membrane	14/571	196/23271	0.00036356	0.0457956	0.0362898	Acsl3/Acsl6/Agpat4/Bcl2l1/Bnip3l/Cpt1c/Mfn1/Phb2/Pi4kb/Prnp/Retsat/Rtn4ip1/Vdac1/Vdac2	14
GO:0005741	mitochondrial outer membrane	13/571	175/23271	0.000401473	0.0457956	0.0362898	Acsl3/Acsl6/Agpat4/Bcl2l1/Bnip3l/Cpt1c/Mfn1/Phb2/Pi4kb/Prnp/Rtn4ip1/Vdac1/Vdac2	13
GO:0005759	mitochondrial matrix	17/571	273/23271	0.000450238	0.0457956	0.0362898	Acadm/Alas1/Alkbh7/Dtymk/H2-Ke6/Mdh2/Mrpl40/Mrpl50/Mrps16/Mrps26/Mrps35/Mrps9/Nudt1/Pdk2/Tbrg4/Vdac1/Vdac2	17
GO:0090575	RNA polymerase II transcription regulator complex	12/571	159/23271	0.000575893	0.0475485	0.0376789	Ascc2/Ddit3/Gtf2h2/Ldb1/Med26/Med4/Nr1h3/Nr5a2/Psmc5/Rxrb/Taf12/Tcf4	12
GO:0005862	muscle thin filament tropomyosin	2/571	2/23271	0.000601035	0.0475485	0.0376789	Tpm1/Tpm2	2
GO:0030133	transport vesicle	19/571	339/23271	0.000778152	0.0541093	0.0428779	Ap1g1/Aph1a/Atp13a2/Bace1/Bcl2l1/Calm3/Clcn3/Clta/Erp29/Lyz2/Mt3/Nrgn/Pick1/Ppt1/Rab35/Syt9/Vamp3/Vdac1/Vdac2	19
GO:0005581	collagen trimer	8/571	81/23271	0.000835958	0.0541093	0.0428779	Adipoq/Col20a1/Col6a1/Col6a2/Col6a3/Dcn/Lox/Sftpd	8
GO:0030141	secretory granule	21/571	401/23271	0.00100462	0.0596072	0.0472346	Abca3/Arpc2/Clcn3/Csnk2a2/Cxadr/Gars/Hexb/Ins1/Klk1/Klk1b27/Klk1b4/Klk1b5/Lyz2/Nudt1/Ogt/Scg2/Serpina5/Syt9/Tcp1/Vamp3/Vdac2	21
GO:0005796	Golgi lumen	4/571	21/23271	0.00153987	0.0772224	0.0611934	Galnt2/Hspg2/Sdc1/Sdc2	4
GO:0005743	mitochondrial inner membrane	22/571	444/23271	0.00156329	0.0772224	0.0611934	Bcl2l1/Cox5b/Cyp2e1/Dhodh/Fdxr/Foxred1/Herc2/Letm2/Mdh2/Mfn1/Ndufa6/Ndufc2/Phb2/Sdhb/Sdhc/Slc25a11/Slc25a20/Them4/Timm8a1/Ugt1a6a/Vdac1/Vdac2	22
GO:1905369	endopeptidase complex	7/571	70/23271	0.00162688	0.0772224	0.0611934	Gpaa1/Hspb1/Psmb1/Psmc5/Psmd10/Psmd5/Psmd7	7
GO:1990578	perinuclear endoplasmic reticulum membrane	2/571	3/23271	0.00177371	0.0778264	0.061672	Dgat2/Pik3r1	2
GO:0005884	actin filament	10/571	136/23271	0.00196558	0.0778264	0.061672	Aif1/Arpc2/Coro1a/Dusp22/Espn/Pkd2/Tek/Tpm1/Tpm2/Was	10
GO:0005838	proteasome regulatory particle	4/571	23/23271	0.00219157	0.0778264	0.061672	Psmc5/Psmd10/Psmd5/Psmd7	4
GO:1905368	peptidase complex	8/571	95/23271	0.00234598	0.0778264	0.061672	Gpaa1/Hspb1/Psmb1/Psmc5/Psmd10/Psmd5/Psmd7/Taf12	8
GO:0000323	lytic vacuole	22/571	460/23271	0.00241968	0.0778264	0.061672	Anxa2/Atp13a2/Bace1/Clcn3/Clcn7/Ctsa/Ctsb/Fyco1/Gba/Gns/Hexb/Hgsnat/Hyal1/Manba/Mcoln1/Pld3/Ppt1/Slc3a2/Tspan1/Ubxn6/Unc93b1/Znrf2	22
GO:0005764	lysosome	22/571	460/23271	0.00241968	0.0778264	0.061672	Anxa2/Atp13a2/Bace1/Clcn3/Clcn7/Ctsa/Ctsb/Fyco1/Gba/Gns/Hexb/Hgsnat/Hyal1/Manba/Mcoln1/Pld3/Ppt1/Slc3a2/Tspan1/Ubxn6/Unc93b1/Znrf2	22
GO:0008021	synaptic vesicle	14/571	239/23271	0.00245867	0.0778264	0.061672	Aph1a/Bace1/Bcl2l1/Calm3/Clcn3/Clta/Mt3/Pick1/Ppt1/Rab35/Syt9/Vamp3/Vdac1/Vdac2	14
GO:0098798	mitochondrial protein complex	15/571	267/23271	0.00261925	0.0778264	0.061672	Foxred1/Mfn1/Mrpl40/Mrpl50/Mrps16/Mrps26/Mrps35/Mrps9/Ndufa6/Ndufc2/Pdk2/Phb2/Sdhb/Sdhc/Vdac1	15
GO:0008540	proteasome regulatory particle, base subcomplex	3/571	12/23271	0.00274024	0.0778264	0.061672	Psmc5/Psmd10/Psmd5	3
GO:0022624	proteasome accessory complex	4/571	25/23271	0.00301187	0.0778264	0.061672	Psmc5/Psmd10/Psmd5/Psmd7	4
GO:0005749	mitochondrial respiratory chain complex II, succinate dehydrogenase complex (ubiquinone)	2/571	4/23271	0.00348971	0.0778264	0.061672	Sdhb/Sdhc	2
GO:0045257	succinate dehydrogenase complex (ubiquinone)	2/571	4/23271	0.00348971	0.0778264	0.061672	Sdhb/Sdhc	2
GO:0045273	respiratory chain complex II	2/571	4/23271	0.00348971	0.0778264	0.061672	Sdhb/Sdhc	2
GO:0045281	succinate dehydrogenase complex	2/571	4/23271	0.00348971	0.0778264	0.061672	Sdhb/Sdhc	2
GO:0045283	fumarate reductase complex	2/571	4/23271	0.00348971	0.0778264	0.061672	Sdhb/Sdhc	2
GO:0071797	LUBAC complex	2/571	4/23271	0.00348971	0.0778264	0.061672	Rbck1/Sharpin	2
GO:0012510	trans-Golgi network transport vesicle membrane	3/571	13/23271	0.00349781	0.0778264	0.061672	Ap1g1/Clta/Nrgn	3
GO:0012506	vesicle membrane	18/571	363/23271	0.00398501	0.0841844	0.0667103	Abca3/Ap1g1/Atp13a2/Bcl2l1/Calm3/Clcn3/Clta/Copb2/Kif1b/Nrgn/Rab35/Serpina5/Slc5a6/Syt9/Trf/Vamp3/Was/Znrf2	18
GO:0036379	myofilament	4/571	27/23271	0.00402004	0.0841844	0.0667103	Tnnt1/Tpm1/Tpm2/Trim32	4
GO:0098827	endoplasmic reticulum subcompartment	4/571	28/23271	0.00460037	0.0906189	0.0718092	Reep3/Reep5/Rtn2/Stim1	4
GO:0000502	proteasome complex	6/571	64/23271	0.00478118	0.0906189	0.0718092	Hspb1/Psmb1/Psmc5/Psmd10/Psmd5/Psmd7	6
GO:0005765	lysosomal membrane	9/571	130/23271	0.0048364	0.0906189	0.0718092	Anxa2/Atp13a2/Clcn3/Ctsa/Gba/Hgsnat/Mcoln1/Pld3/Ubxn6	9
GO:0098852	lytic vacuole membrane	9/571	130/23271	0.0048364	0.0906189	0.0718092	Anxa2/Atp13a2/Clcn3/Ctsa/Gba/Hgsnat/Mcoln1/Pld3/Ubxn6	9
GO:0019866	organelle inner membrane	22/571	489/23271	0.00498651	0.0910357	0.0721395	Bcl2l1/Cox5b/Cyp2e1/Dhodh/Fdxr/Foxred1/Herc2/Letm2/Mdh2/Mfn1/Ndufa6/Ndufc2/Phb2/Sdhb/Sdhc/Slc25a11/Slc25a20/Them4/Timm8a1/Ugt1a6a/Vdac1/Vdac2	22
GO:0043220	Schmidt-Lanterman incisure	3/571	15/23271	0.0053654	0.0932498	0.073894	Anxa2/Cldn5/Mpp5	3
GO:0070382	exocytic vesicle	14/571	261/23271	0.00536972	0.0932498	0.073894	Aph1a/Bace1/Bcl2l1/Calm3/Clcn3/Clta/Mt3/Pick1/Ppt1/Rab35/Syt9/Vamp3/Vdac1/Vdac2	14
GO:0000314	organellar small ribosomal subunit	4/571	30/23271	0.0059245	0.0958691	0.0759696	Mrps16/Mrps26/Mrps35/Mrps9	4
GO:0005763	mitochondrial small ribosomal subunit	4/571	30/23271	0.0059245	0.0958691	0.0759696	Mrps16/Mrps26/Mrps35/Mrps9	4
GO:0030140	trans-Golgi network transport vesicle	4/571	30/23271	0.0059245	0.0958691	0.0759696	Ap1g1/Clta/Lyz2/Nrgn	4
GO:0005770	late endosome	12/571	219/23271	0.00813658	0.125246	0.099249	Anxa2/Atp13a2/Bace1/Clcn3/Ddit3/Fyco1/Mcoln1/Pld3/Sftpd/Stard3/Trf/Ubxn6	12
GO:0005635	nuclear envelope	19/571	421/23271	0.00842061	0.125246	0.099249	Bnip3l/Cdh5/Gsto1/Lmna/Lmo7/Nudt1/Nup210/Nup62/Nxt2/Prickle1/Prnp/Rangap1/Rcc1/Repin1/Retsat/Senp2/Spag4/Tnpo3/Tubb5	19
GO:0005642	annulate lamellae	2/571	6/23271	0.00844357	0.125246	0.099249	Nup62/Tnpo3	2
GO:0035749	myelin sheath adaxonal region	2/571	6/23271	0.00844357	0.125246	0.099249	Anxa2/Mpp5	2
GO:0098858	actin-based cell projection	12/571	221/23271	0.00871306	0.126606	0.100327	Atp6v1b2/Coro1a/Cxadr/Espn/Fgf13/Lyz2/Ppp1r9a/Slc9a3r2/Spn/Tek/Ube2k/Vcam1	12
GO:0030658	transport vesicle membrane	9/571	147/23271	0.0105264	0.148343	0.117552	Ap1g1/Bcl2l1/Calm3/Clcn3/Clta/Nrgn/Rab35/Syt9/Vamp3	9
GO:0043218	compact myelin	3/571	19/23271	0.0106257	0.148343	0.117552	Anxa2/Cldn5/Mpp5	3
GO:0005769	early endosome	14/571	284/23271	0.0108845	0.148892	0.117986	Anxa2/Aph1a/Bace1/Clcn3/Commd1/Coro1a/Pick1/Pld3/Pmepa1/Rusc1/Snx21/Trf/Ubxn6/Vcam1	14
GO:0001726	ruffle	9/571	149/23271	0.011433	0.148892	0.117986	Aif1/Anxa2/Arpc2/Atp6v1b2/Ddx58/Pecam1/Rock1/Sh3yl1/Tiam1	9
GO:0030880	RNA polymerase complex	7/571	100/23271	0.011629	0.148892	0.117986	Gtf2h2/Polr2e/Polr2j/Psmc5/Rpap1/Taf12/Znrd1	7
GO:0032300	mismatch repair complex	2/571	7/23271	0.0116299	0.148892	0.117986	Mlh1/Msh6	2
GO:0015629	actin cytoskeleton	21/571	497/23271	0.0117106	0.148892	0.117986	Actg2/Aif1/Aldoa/Anxa2/Arpc2/Cldn5/Coro1a/Ddx58/Dusp22/Espn/Myl1/Myl6/Parvg/Pkd2/Ppp1r9a/Tek/Tnnt1/Tpm1/Tpm2/Vcam1/Was	21
GO:0030662	coated vesicle membrane	6/571	78/23271	0.0123114	0.153785	0.121864	Ap1g1/Clta/Copb2/Nrgn/Trf/Vamp3	6
GO:0030665	clathrin-coated vesicle membrane	4/571	38/23271	0.0136864	0.15739	0.124721	Ap1g1/Clta/Nrgn/Vamp3	4
GO:0031902	late endosome membrane	5/571	58/23271	0.0137636	0.15739	0.124721	Anxa2/Clcn3/Pld3/Stard3/Ubxn6	5
GO:0030426	growth cone	11/571	209/23271	0.0145286	0.15739	0.124721	Aatk/Arpc2/Calm3/Csnk1e/Cxadr/Fez1/Fgf13/Map3k12/Ppp1r9a/Stim1/Tiam1	11
GO:0042587	glycogen granule	2/571	8/23271	0.0152563	0.15739	0.124721	Ppp1cb/Ppp1r3b	2
GO:0043202	lysosomal lumen	2/571	8/23271	0.0152563	0.15739	0.124721	Gba/Pld3	2
GO:0044613	nuclear pore central transport channel	2/571	8/23271	0.0152563	0.15739	0.124721	Nup62/Nxt2	2
GO:0070847	core mediator complex	2/571	8/23271	0.0152563	0.15739	0.124721	Med26/Med4	2
GO:0000242	pericentriolar material	3/571	22/23271	0.0159955	0.15739	0.124721	Dyrk3/Tcp1/Tiam1	3
GO:0031941	filamentous actin	4/571	40/23271	0.0163099	0.15739	0.124721	Arpc2/Dusp22/Espn/Pkd2	4
GO:0030660	Golgi-associated vesicle membrane	5/571	61/23271	0.0168402	0.15739	0.124721	Ap1g1/Clta/Copb2/Nrgn/Pi4ka	5
GO:0031901	early endosome membrane	5/571	61/23271	0.0168402	0.15739	0.124721	Clcn3/Pld3/Pmepa1/Snx21/Ubxn6	5
GO:0016528	sarcoplasm	6/571	84/23271	0.0172516	0.15739	0.124721	Calu/Fabp3/Gstm7/H6pd/Rtn2/Stim1	6
GO:0005865	striated muscle thin filament	3/571	23/23271	0.0180661	0.15739	0.124721	Tnnt1/Tpm1/Tpm2	3
GO:0016327	apicolateral plasma membrane	3/571	23/23271	0.0180661	0.15739	0.124721	Cldn5/Cxadr/Krt8	3
GO:0030427	site of polarized growth	11/571	216/23271	0.0181179	0.15739	0.124721	Aatk/Arpc2/Calm3/Csnk1e/Cxadr/Fez1/Fgf13/Map3k12/Ppp1r9a/Stim1/Tiam1	11
GO:0005788	endoplasmic reticulum lumen	6/571	85/23271	0.01819	0.15739	0.124721	Calu/Erp29/H6pd/Lyz2/Txndc12/Wnt4	6
GO:0043230	extracellular organelle	7/571	110/23271	0.0188064	0.15739	0.124721	Aldoa/Anpep/Anxa2/Gars/Gbp3/Serpina5/Xpnpep2	7
GO:0045095	keratin filament	4/571	42/23271	0.0192282	0.15739	0.124721	Krt18/Krt5/Krt7/Krt8	4
GO:0005667	transcription regulator complex	19/571	460/23271	0.0197282	0.15739	0.124721	Ascc2/Chd4/Dazap2/Ddit3/Gtf2h2/Ldb1/Med26/Med4/Med7/Nr1h3/Nr5a2/Pknox1/Pou5f1/Psmc5/Rbbp7/Rxrb/Sp1/Taf12/Tcf4	19
GO:0030659	cytoplasmic vesicle membrane	15/571	337/23271	0.0200322	0.15739	0.124721	Abca3/Ap1g1/Bcl2l1/Calm3/Clcn3/Clta/Copb2/Kif1b/Nrgn/Rab35/Serpina5/Syt9/Trf/Vamp3/Znrf2	15
GO:0042383	sarcolemma	9/571	164/23271	0.0201956	0.15739	0.124721	Anxa2/Atp1b1/Col6a1/Col6a2/Col6a3/Ctsb/Krt8/Rtn2/Vcam1	9
GO:0005874	microtubule	18/571	430/23271	0.0202933	0.15739	0.124721	Cct8/Cdk2ap2/Eml4/Fez1/Fgf13/Kif1b/Kif22/Kifc2/Mapre2/Parp4/Rassf1/Reep3/Rusc1/Spag4/Stim1/Tcp1/Tiam1/Tubb5	18
GO:0005643	nuclear pore	5/571	64/23271	0.0203417	0.15739	0.124721	Nup210/Nup62/Nxt2/Rangap1/Senp2	5
GO:0005604	basement membrane	7/571	114/23271	0.0223968	0.15739	0.124721	Anxa2/Entpd2/Gsto1/Hspg2/Lamc3/Spn/Trf	7
GO:0071782	endoplasmic reticulum tubular network	3/571	25/23271	0.022633	0.15739	0.124721	Reep3/Reep5/Stim1	3
GO:0005832	chaperonin-containing T-complex	2/571	10/23271	0.0237367	0.15739	0.124721	Cct8/Tcp1	2
GO:0030130	clathrin coat of trans-Golgi network vesicle	2/571	10/23271	0.0237367	0.15739	0.124721	Ap1g1/Clta	2
GO:0031464	Cul4A-RING E3 ubiquitin ligase complex	2/571	10/23271	0.0237367	0.15739	0.124721	Cul4a/Trpc4ap	2
GO:0098843	postsynaptic endocytic zone	2/571	10/23271	0.0237367	0.15739	0.124721	Clta/Pick1	2
GO:0030672	synaptic vesicle membrane	7/571	116/23271	0.0243587	0.15739	0.124721	Bcl2l1/Calm3/Clcn3/Clta/Rab35/Syt9/Vamp3	7
GO:0099501	exocytic vesicle membrane	7/571	116/23271	0.0243587	0.15739	0.124721	Bcl2l1/Calm3/Clcn3/Clta/Rab35/Syt9/Vamp3	7
GO:0000151	ubiquitin ligase complex	13/571	285/23271	0.0244339	0.15739	0.124721	Anapc4/Arih2/Ccnc/Commd1/Cul4a/Dcun1d5/Klhl8/Med10/Med21/Med7/Rbck1/Sharpin/Trpc4ap	13
GO:0005589	collagen type VI trimer	1/571	1/23271	0.024537	0.15739	0.124721	Dcn	1
GO:0005715	late recombination nodule	1/571	1/23271	0.024537	0.15739	0.124721	Mlh1	1
GO:0017122	protein N-acetylglucosaminyltransferase complex	1/571	1/23271	0.024537	0.15739	0.124721	Ogt	1
GO:0036024	protein C inhibitor-TMPRSS7 complex	1/571	1/23271	0.024537	0.15739	0.124721	Serpina5	1
GO:0036025	protein C inhibitor-TMPRSS11E complex	1/571	1/23271	0.024537	0.15739	0.124721	Serpina5	1
GO:0036026	protein C inhibitor-PLAT complex	1/571	1/23271	0.024537	0.15739	0.124721	Serpina5	1
GO:0036027	protein C inhibitor-PLAU complex	1/571	1/23271	0.024537	0.15739	0.124721	Serpina5	1
GO:0036028	protein C inhibitor-thrombin complex	1/571	1/23271	0.024537	0.15739	0.124721	Serpina5	1
GO:0036029	protein C inhibitor-KLK3 complex	1/571	1/23271	0.024537	0.15739	0.124721	Serpina5	1
GO:0036030	protein C inhibitor-plasma kallikrein complex	1/571	1/23271	0.024537	0.15739	0.124721	Serpina5	1
GO:0043509	activin A complex	1/571	1/23271	0.024537	0.15739	0.124721	Inhba	1
GO:0044225	apical pole of neuron	1/571	1/23271	0.024537	0.15739	0.124721	Slc3a2	1
GO:0048180	activin complex	1/571	1/23271	0.024537	0.15739	0.124721	Inhba	1
GO:0060342	photoreceptor inner segment membrane	1/571	1/23271	0.024537	0.15739	0.124721	Rho	1
GO:0061826	podosome ring	1/571	1/23271	0.024537	0.15739	0.124721	Arpc2	1
GO:0061834	actin filament branch point	1/571	1/23271	0.024537	0.15739	0.124721	Arpc2	1
GO:0061835	ventral surface of cell	1/571	1/23271	0.024537	0.15739	0.124721	Arpc2	1
GO:0097181	protein C inhibitor-coagulation factor V complex	1/571	1/23271	0.024537	0.15739	0.124721	Serpina5	1
GO:0097182	protein C inhibitor-coagulation factor Xa complex	1/571	1/23271	0.024537	0.15739	0.124721	Serpina5	1
GO:0097183	protein C inhibitor-coagulation factor XI complex	1/571	1/23271	0.024537	0.15739	0.124721	Serpina5	1
GO:0098647	collagen beaded filament	1/571	1/23271	0.024537	0.15739	0.124721	Dcn	1
GO:1990723	cytoplasmic periphery of the nuclear pore complex	1/571	1/23271	0.024537	0.15739	0.124721	Rangap1	1
GO:0044391	ribosomal subunit	10/571	198/23271	0.0247895	0.15759	0.124879	Mrpl40/Mrpl50/Mrps16/Mrps26/Mrps35/Mrps9/Rpl13a/Rpl24/Rpl7l1/Rps10	10
GO:0000313	organellar ribosome	6/571	92/23271	0.025749	0.15942	0.126329	Mrpl40/Mrpl50/Mrps16/Mrps26/Mrps35/Mrps9	6
GO:0005761	mitochondrial ribosome	6/571	92/23271	0.025749	0.15942	0.126329	Mrpl40/Mrpl50/Mrps16/Mrps26/Mrps35/Mrps9	6
GO:0070062	extracellular exosome	6/571	92/23271	0.025749	0.15942	0.126329	Aldoa/Anpep/Anxa2/Gars/Serpina5/Xpnpep2	6
GO:0016323	basolateral plasma membrane	12/571	259/23271	0.0269019	0.165122	0.130848	Anxa2/Atp1b1/Cxadr/Heph/Nod1/Pcmt1/Pkd2/Slc12a6/Slc22a5/Slc3a2/Tek/Trf	12
GO:0032587	ruffle membrane	5/571	69/23271	0.027174	0.165366	0.131041	Aif1/Arpc2/Ddx58/Sh3yl1/Tiam1	5
GO:0070160	tight junction	8/571	146/23271	0.0278584	0.167468	0.132707	Cdh5/Cldn15/Cldn5/Cxadr/Ddx58/Lsr/Magi1/Mpp5	8
GO:0000139	Golgi membrane	12/571	261/23271	0.0283174	0.167468	0.132707	Abcb1b/BC004004/Copb2/Cyp2e1/Glipr2/Lgr5/Pi4kb/Pick1/Pld3/Pmepa1/Rtn1/Tnfrsf1a	12
GO:0005775	vacuolar lumen	2/571	11/23271	0.0285463	0.167468	0.132707	Gba/Pld3	2
GO:1990907	beta-catenin-TCF complex	2/571	11/23271	0.0285463	0.167468	0.132707	Ldb1/Tcf4	2
GO:0010494	cytoplasmic stress granule	5/571	70/23271	0.0286953	0.167468	0.132707	Dyrk3/Mbnl1/Rbpms/Rock1/Tia1	5
GO:0005840	ribosome	11/571	234/23271	0.0303305	0.175572	0.139128	Mrpl40/Mrpl50/Mrps16/Mrps26/Mrps35/Mrps9/Repin1/Rpl13a/Rpl24/Rpl7l1/Rps10	11
GO:0055029	nuclear DNA-directed RNA polymerase complex	6/571	96/23271	0.0308875	0.177354	0.140541	Gtf2h2/Polr2e/Polr2j/Psmc5/Taf12/Znrd1	6
GO:0008287	protein serine/threonine phosphatase complex	4/571	49/23271	0.0318694	0.180087	0.142707	Ppp1cb/Ppp1r3b/Ppp2r1a/Ppp4c	4
GO:1903293	phosphatase complex	4/571	49/23271	0.0318694	0.180087	0.142707	Ppp1cb/Ppp1r3b/Ppp2r1a/Ppp4c	4
GO:0000428	DNA-directed RNA polymerase complex	6/571	97/23271	0.0322693	0.180911	0.14336	Gtf2h2/Polr2e/Polr2j/Psmc5/Taf12/Znrd1	6
GO:0016591	RNA polymerase II, holoenzyme	5/571	73/23271	0.0335782	0.184614	0.146294	Gtf2h2/Polr2e/Polr2j/Psmc5/Taf12	5
GO:0005675	transcription factor TFIIH holo complex	2/571	12/23271	0.0337076	0.184614	0.146294	Gtf2h2/Psmc5	2
GO:0017101	aminoacyl-tRNA synthetase multienzyme complex	2/571	12/23271	0.0337076	0.184614	0.146294	Eef1e1/Kars	2
GO:0061827	sperm head	3/571	30/23271	0.03653	0.196095	0.155392	Aldoa/Arpc2/Rho	3
GO:1903561	extracellular vesicle	6/571	100/23271	0.0366533	0.196095	0.155392	Aldoa/Anpep/Anxa2/Gars/Serpina5/Xpnpep2	6
GO:0016529	sarcoplasmic reticulum	5/571	75/23271	0.037103	0.196095	0.155392	Calu/Gstm7/H6pd/Rtn2/Stim1	5
GO:0005774	vacuolar membrane	9/571	183/23271	0.0371986	0.196095	0.155392	Anxa2/Atp13a2/Clcn3/Ctsa/Gba/Hgsnat/Mcoln1/Pld3/Ubxn6	9
GO:0031253	cell projection membrane	13/571	304/23271	0.0381631	0.196095	0.155392	Aif1/Anpep/Arpc2/Ddx58/Entpd2/Pcmt1/Pkd2/Rab35/Rho/Sh3yl1/Slc22a5/Slc5a6/Tiam1	13
GO:0005902	microvillus	6/571	101/23271	0.0381953	0.196095	0.155392	Atp6v1b2/Espn/Lyz2/Spn/Tek/Vcam1	6
GO:0016234	inclusion body	5/571	76/23271	0.0389473	0.196095	0.155392	Pabpn1/Pick1/Prnp/Psmc5/Rangap1	5
GO:0002199	zona pellucida receptor complex	2/571	13/23271	0.0392003	0.196095	0.155392	Cct8/Tcp1	2
GO:0005736	RNA polymerase I complex	2/571	13/23271	0.0392003	0.196095	0.155392	Polr2e/Znrd1	2
GO:0060187	cell pole	2/571	13/23271	0.0392003	0.196095	0.155392	Slc3a2/Trf	2
GO:0031965	nuclear membrane	11/571	246/23271	0.0411935	0.196095	0.155392	Cdh5/Gsto1/Lmna/Nudt1/Nup62/Prickle1/Prnp/Rangap1/Rcc1/Repin1/Retsat	11
GO:0015935	small ribosomal subunit	5/571	78/23271	0.0428011	0.196095	0.155392	Mrps16/Mrps26/Mrps35/Mrps9/Rps10	5
GO:0005746	mitochondrial respirasome	5/571	79/23271	0.0448109	0.196095	0.155392	Foxred1/Ndufa6/Ndufc2/Sdhb/Sdhc	5
GO:0000164	protein phosphatase type 1 complex	2/571	14/23271	0.0450051	0.196095	0.155392	Ppp1cb/Ppp1r3b	2
GO:0000177	cytoplasmic exosome (RNase complex)	2/571	14/23271	0.0450051	0.196095	0.155392	Dis3l/Exosc8	2
GO:0000974	Prp19 complex	2/571	14/23271	0.0450051	0.196095	0.155392	Bcas2/Crnkl1	2
GO:0005665	RNA polymerase II, core complex	2/571	14/23271	0.0450051	0.196095	0.155392	Polr2e/Polr2j	2
GO:0005671	Ada2/Gcn5/Ada3 transcription activator complex	2/571	14/23271	0.0450051	0.196095	0.155392	Wdr5/Zzz3	2
GO:0030120	vesicle coat	4/571	55/23271	0.0458122	0.196095	0.155392	Ap1g1/Clta/Copb2/Trf	4
GO:0030136	clathrin-coated vesicle	6/571	106/23271	0.0465209	0.196095	0.155392	Ap1g1/Clta/Lyz2/Nrgn/Rab35/Vamp3	6
GO:0000123	histone acetyltransferase complex	5/571	80/23271	0.0468763	0.196095	0.155392	Morf4l1/Ogt/Taf12/Wdr5/Zzz3	5
GO:0001669	acrosomal vesicle	7/571	134/23271	0.0474697	0.196095	0.155392	Csnk2a2/Cxadr/Hexb/Nudt1/Serpina5/Tcp1/Vdac2	7
GO:0002133	polycystin complex	1/571	2/23271	0.0484729	0.196095	0.155392	Pkd2	1
GO:0005712	chiasma	1/571	2/23271	0.0484729	0.196095	0.155392	Mlh1	1
GO:0005713	recombination nodule	1/571	2/23271	0.0484729	0.196095	0.155392	Mlh1	1
GO:0016914	follicle-stimulating hormone complex	1/571	2/23271	0.0484729	0.196095	0.155392	Fshb	1
GO:0030692	Noc4p-Nop14p complex	1/571	2/23271	0.0484729	0.196095	0.155392	Noc4l	1
GO:0032301	MutSalpha complex	1/571	2/23271	0.0484729	0.196095	0.155392	Msh6	1
GO:0032389	MutLalpha complex	1/571	2/23271	0.0484729	0.196095	0.155392	Mlh1	1
GO:0033065	Rad51C-XRCC3 complex	1/571	2/23271	0.0484729	0.196095	0.155392	Xrcc3	1
GO:0035632	mitochondrial prohibitin complex	1/571	2/23271	0.0484729	0.196095	0.155392	Phb2	1
GO:0036117	hyaluranon cable	1/571	2/23271	0.0484729	0.196095	0.155392	Hyal1	1
GO:0043512	inhibin A complex	1/571	2/23271	0.0484729	0.196095	0.155392	Inhba	1
GO:0044614	nuclear pore cytoplasmic filaments	1/571	2/23271	0.0484729	0.196095	0.155392	Rangap1	1
GO:0061696	pituitary gonadotropin complex	1/571	2/23271	0.0484729	0.196095	0.155392	Fshb	1
GO:0071065	alpha9-beta1 integrin-vascular cell adhesion molecule-1 complex	1/571	2/23271	0.0484729	0.196095	0.155392	Vcam1	1
GO:0071920	cleavage body	1/571	2/23271	0.0484729	0.196095	0.155392	Cstf2	1
GO:0097232	lamellar body membrane	1/571	2/23271	0.0484729	0.196095	0.155392	Abca3	1
GO:0097233	alveolar lamellar body membrane	1/571	2/23271	0.0484729	0.196095	0.155392	Abca3	1
GO:0099631	postsynaptic endocytic zone cytoplasmic component	1/571	2/23271	0.0484729	0.196095	0.155392	Clta	1
GO:0106003	amyloid-beta complex	1/571	2/23271	0.0484729	0.196095	0.155392	Rock1	1
GO:1990184	amino acid transport complex	1/571	2/23271	0.0484729	0.196095	0.155392	Slc3a2	1
GO:1990617	CHOP-ATF4 complex	1/571	2/23271	0.0484729	0.196095	0.155392	Ddit3	1
GO:1990622	CHOP-ATF3 complex	1/571	2/23271	0.0484729	0.196095	0.155392	Ddit3	1
GO:1990665	AnxA2-p11 complex	1/571	2/23271	0.0484729	0.196095	0.155392	Anxa2	1
GO:1990667	PCSK9-AnxA2 complex	1/571	2/23271	0.0484729	0.196095	0.155392	Anxa2	1
GO:0098803	respiratory chain complex	5/571	82/23271	0.051174	0.204752	0.162252	Foxred1/Ndufa6/Ndufc2/Sdhb/Sdhc	5
GO:0045111	intermediate filament cytoskeleton	8/571	165/23271	0.051188	0.204752	0.162252	Cct8/Krt18/Krt5/Krt7/Krt8/Lmna/Pja2/Psmd10	8
GO:0005923	bicellular tight junction	7/571	137/23271	0.0523359	0.20645	0.163597	Cdh5/Cldn15/Cldn5/Cxadr/Ddx58/Magi1/Mpp5	7
GO:0150034	distal axon	15/571	384/23271	0.0530076	0.20645	0.163597	Aatk/Arpc2/Calm3/Clcn3/Csnk1e/Cxadr/Fez1/Fgf13/Itga2/Map3k12/Pfn2/Ppp1r9a/Prnp/Stim1/Tiam1	15
GO:0016607	nuclear speck	13/571	320/23271	0.0533856	0.20645	0.163597	Bcas2/Bnip3l/Dazap2/Dyrk3/Gtf2h2/Il15/Kif22/Morf4l1/Osgep/Parn/Raf1/Tmem179b/Zc3h13	13
GO:0045178	basal part of cell	5/571	83/23271	0.0534065	0.20645	0.163597	Itga2/Pkd2/Slc3a2/Tek/Trf	5
GO:0005834	heterotrimeric G-protein complex	3/571	35/23271	0.0538786	0.20645	0.163597	Gnao1/Gnaz/Gng13	3
GO:1905360	GTPase complex	3/571	35/23271	0.0538786	0.20645	0.163597	Gnao1/Gnaz/Gng13	3
GO:1990391	DNA repair complex	3/571	35/23271	0.0538786	0.20645	0.163597	Mlh1/Msh6/Trp53bp1	3
GO:1990204	oxidoreductase complex	6/571	110/23271	0.0539321	0.20645	0.163597	Foxred1/Ndufa6/Ndufc2/Pdk2/Sdhb/Sdhc	6
GO:0031984	organelle subcompartment	13/571	321/23271	0.054457	0.207344	0.164306	Ap1g1/Bace1/Galnt2/Gba/Gcc2/Lgr5/Lyz2/Pick1/Reep3/Reep5/Rtn2/Scoc/Stim1	13
GO:0045335	phagocytic vesicle	6/571	111/23271	0.0558903	0.21142	0.167536	Clcn3/Coro1a/Nod1/Unc93b1/Vamp3/Was	6
GO:0031225	anchored component of membrane	9/571	198/23271	0.0561214	0.21142	0.167536	Dpep1/Enpp6/Nod1/Prnp/Rab35/Sema7a/Vcam1/Vnn3/Xpnpep2	9
GO:0016581	NuRD complex	2/571	16/23271	0.0574776	0.213009	0.168795	Chd4/Rbbp7	2
GO:0035098	ESC/E(Z) complex	2/571	16/23271	0.0574776	0.213009	0.168795	Ezh1/Rbbp7	2
GO:0090545	CHD-type complex	2/571	16/23271	0.0574776	0.213009	0.168795	Chd4/Rbbp7	2
GO:0005790	smooth endoplasmic reticulum	3/571	36/23271	0.057745	0.213009	0.168795	Erp29/Prdx4/Rtn1	3
GO:0044291	cell-cell contact zone	5/571	85/23271	0.0580389	0.213009	0.168795	Atp1b1/Cxadr/Fgf13/Pecam1/Tiam1	5
GO:0098862	cluster of actin-based cell projections	9/571	200/23271	0.0590413	0.215576	0.170829	Anpep/Coro1a/Espn/Myl6/Pcmt1/Slc22a5/Slc5a6/Slc9a3r2/Tiam1	9
GO:0009925	basal plasma membrane	4/571	60/23271	0.0596402	0.216652	0.171682	Pkd2/Slc3a2/Tek/Trf	4
GO:0098589	membrane region	15/571	393/23271	0.062139	0.224584	0.177967	Anxa2/Atp1b1/Ctsb/Cxadr/Nup62/Pecam1/Plscr1/Ppt1/Prnp/Stim1/Tek/Tnfrsf1a/Tnpo3/Tubb5/Vdac2	15
GO:0000438	core TFIIH complex portion of holo TFIIH complex	1/571	3/23271	0.0718225	0.228223	0.180851	Gtf2h2	1
GO:0005863	striated muscle myosin thick filament	1/571	3/23271	0.0718225	0.228223	0.180851	Trim32	1
GO:0005956	protein kinase CK2 complex	1/571	3/23271	0.0718225	0.228223	0.180851	Csnk2a2	1
GO:0014802	terminal cisterna	1/571	3/23271	0.0718225	0.228223	0.180851	Rtn2	1
GO:0031595	nuclear proteasome complex	1/571	3/23271	0.0718225	0.228223	0.180851	Psmc5	1
GO:0034666	integrin alpha2-beta1 complex	1/571	3/23271	0.0718225	0.228223	0.180851	Itga2	1
GO:0034990	nuclear mitotic cohesin complex	1/571	3/23271	0.0718225	0.228223	0.180851	Rec8	1
GO:0036194	muscle cell projection	1/571	3/23271	0.0718225	0.228223	0.180851	Arpc2	1
GO:0036195	muscle cell projection membrane	1/571	3/23271	0.0718225	0.228223	0.180851	Arpc2	1
GO:0036488	CHOP-C/EBP complex	1/571	3/23271	0.0718225	0.228223	0.180851	Ddit3	1
GO:0043511	inhibin complex	1/571	3/23271	0.0718225	0.228223	0.180851	Inhba	1
GO:0045298	tubulin complex	1/571	3/23271	0.0718225	0.228223	0.180851	Tubb5	1
GO:0046695	SLIK (SAGA-like) complex	1/571	3/23271	0.0718225	0.228223	0.180851	Taf12	1
GO:0061825	podosome core	1/571	3/23271	0.0718225	0.228223	0.180851	Arpc2	1
GO:0061830	concave side of sperm head	1/571	3/23271	0.0718225	0.228223	0.180851	Arpc2	1
GO:0061851	leading edge of lamellipodium	1/571	3/23271	0.0718225	0.228223	0.180851	Dusp22	1
GO:0070369	beta-catenin-TCF7L2 complex	1/571	3/23271	0.0718225	0.228223	0.180851	Tcf4	1
GO:0090725	peripheral region of growth cone	1/571	3/23271	0.0718225	0.228223	0.180851	Arpc2	1
GO:0097057	TRAF2-GSTP1 complex	1/571	3/23271	0.0718225	0.228223	0.180851	Gstp2	1
GO:0097180	serine protease inhibitor complex	1/571	3/23271	0.0718225	0.228223	0.180851	Serpina5	1
GO:0097381	photoreceptor disc membrane	1/571	3/23271	0.0718225	0.228223	0.180851	Rho	1
GO:0098842	postsynaptic early endosome	1/571	3/23271	0.0718225	0.228223	0.180851	Pick1	1
GO:0099053	activating signal cointegrator 1 complex	1/571	3/23271	0.0718225	0.228223	0.180851	Ascc2	1
GO:1905103	integral component of lysosomal membrane	1/571	3/23271	0.0718225	0.228223	0.180851	Atp13a2	1
GO:1990415	Pex17p-Pex14p docking complex	1/571	3/23271	0.0718225	0.228223	0.180851	Pex14	1
GO:1990429	peroxisomal importomer complex	1/571	3/23271	0.0718225	0.228223	0.180851	Pex14	1
GO:1990761	growth cone lamellipodium	1/571	3/23271	0.0718225	0.228223	0.180851	Ppp1r9a	1
GO:0098563	intrinsic component of synaptic vesicle membrane	4/571	64/23271	0.0721209	0.228223	0.180851	Clcn3/Rab35/Syt9/Vamp3	4
GO:0031248	protein acetyltransferase complex	5/571	91/23271	0.0732689	0.228804	0.181312	Morf4l1/Ogt/Taf12/Wdr5/Zzz3	5
GO:0070469	respirasome	5/571	91/23271	0.0732689	0.228804	0.181312	Foxred1/Ndufa6/Ndufc2/Sdhb/Sdhc	5
GO:1902493	acetyltransferase complex	5/571	91/23271	0.0732689	0.228804	0.181312	Morf4l1/Ogt/Taf12/Wdr5/Zzz3	5
GO:0061695	transferase complex, transferring phosphorus-containing groups	10/571	241/23271	0.0745188	0.231692	0.1836	Gtf2h2/Phka2/Pik3r1/Polr2e/Polr2j/Psmc5/Rev3l/Rpap1/Taf12/Znrd1	10
GO:0030175	filopodium	5/571	93/23271	0.0787853	0.242947	0.192518	Cxadr/Fgf13/Ppp1r9a/Ube2k/Vcam1	5
GO:0016328	lateral plasma membrane	4/571	66/23271	0.0788212	0.242947	0.192518	Atp1b1/Cldn15/Cldn5/Fgf13	4
GO:0032421	stereocilium bundle	4/571	67/23271	0.0822836	0.252526	0.200109	Coro1a/Espn/Slc9a3r2/Tiam1	4
GO:0055037	recycling endosome	7/571	153/23271	0.0834416	0.254165	0.201408	Aatk/Ap1g1/Bace1/Clcn3/Commd1/Trf/Vamp3	7
GO:0005720	nuclear heterochromatin	3/571	42/23271	0.0835318	0.254165	0.201408	Aldoa/H2az1/Tcp1	3
GO:0005905	clathrin-coated pit	4/571	69/23271	0.0894287	0.267204	0.211741	Bcl2l1/Clta/Rab35/Trf	4
GO:0032426	stereocilium tip	2/571	21/23271	0.0929072	0.267204	0.211741	Coro1a/Espn	2
GO:0032806	carboxy-terminal domain protein kinase complex	2/571	21/23271	0.0929072	0.267204	0.211741	Gtf2h2/Psmc5	2
GO:0000125	PCAF complex	1/571	4/23271	0.0946001	0.267204	0.211741	Taf12	1
GO:0000214	tRNA-intron endonuclease complex	1/571	4/23271	0.0946001	0.267204	0.211741	Tsen54	1
GO:0005757	mitochondrial permeability transition pore complex	1/571	4/23271	0.0946001	0.267204	0.211741	Vdac1	1
GO:0016035	zeta DNA polymerase complex	1/571	4/23271	0.0946001	0.267204	0.211741	Rev3l	1
GO:0016282	eukaryotic 43S preinitiation complex	1/571	4/23271	0.0946001	0.267204	0.211741	Eif1b	1
GO:0030689	Noc complex	1/571	4/23271	0.0946001	0.267204	0.211741	Noc4l	1
GO:0030892	mitotic cohesin complex	1/571	4/23271	0.0946001	0.267204	0.211741	Rec8	1
GO:0035339	SPOTS complex	1/571	4/23271	0.0946001	0.267204	0.211741	Ormdl3	1
GO:0035805	egg coat	1/571	4/23271	0.0946001	0.267204	0.211741	Zp3	1
GO:0042567	insulin-like growth factor ternary complex	1/571	4/23271	0.0946001	0.267204	0.211741	Igfbp5	1
GO:0061689	tricellular tight junction	1/571	4/23271	0.0946001	0.267204	0.211741	Lsr	1
GO:0071664	catenin-TCF7L2 complex	1/571	4/23271	0.0946001	0.267204	0.211741	Tcf4	1
GO:0097179	protease inhibitor complex	1/571	4/23271	0.0946001	0.267204	0.211741	Serpina5	1
GO:0097452	GAIT complex	1/571	4/23271	0.0946001	0.267204	0.211741	Rpl13a	1
GO:1904090	peptidase inhibitor complex	1/571	4/23271	0.0946001	0.267204	0.211741	Serpina5	1
GO:0043296	apical junction complex	7/571	158/23271	0.0949476	0.267204	0.211741	Cdh5/Cldn15/Cldn5/Cxadr/Ddx58/Magi1/Mpp5	7
GO:0030285	integral component of synaptic vesicle membrane	3/571	45/23271	0.0979699	0.274624	0.217621	Clcn3/Syt9/Vamp3	3
GO:0001891	phagocytic cup	2/571	22/23271	0.100598	0.280887	0.222583	Aif1/Coro1a	2
GO:0030135	coated vesicle	8/571	192/23271	0.10149	0.28227	0.22368	Ap1g1/Clta/Copb2/Lyz2/Nrgn/Rab35/Trf/Vamp3	8
GO:0031227	intrinsic component of endoplasmic reticulum membrane	7/571	161/23271	0.102253	0.283285	0.224483	Cpt1c/Cyp2e1/Dgat2/Gpaa1/Pkd2/Rrbp1/Stim1	7
GO:1902562	H4 histone acetyltransferase complex	3/571	46/23271	0.102992	0.284227	0.22523	Morf4l1/Wdr5/Zzz3	3
GO:0098800	inner mitochondrial membrane protein complex	6/571	131/23271	0.103906	0.28564	0.22635	Foxred1/Ndufa6/Ndufc2/Phb2/Sdhb/Sdhc	6
GO:0043292	contractile fiber	9/571	226/23271	0.105843	0.289811	0.229655	Aldoa/Hspb1/Krt8/Myl1/Pecam1/Tnnt1/Tpm1/Tpm2/Trim32	9
GO:0001673	male germ cell nucleus	2/571	23/23271	0.108459	0.289811	0.229655	Mlh1/Rec8	2
GO:0046930	pore complex	2/571	23/23271	0.108459	0.289811	0.229655	Vdac1/Vdac2	2
GO:0005844	polysome	4/571	74/23271	0.10853	0.289811	0.229655	Impact/Rpl24/Rwdd1/Unk	4
GO:0031252	cell leading edge	14/571	395/23271	0.109544	0.289811	0.229655	Aif1/Anxa2/Arpc2/Atp6v1b2/Coro1a/Ddx58/Dusp22/Ldb1/Pecam1/Pkd2/Ppp1r9a/Rock1/Sh3yl1/Tiam1	14
GO:0000118	histone deacetylase complex	4/571	75/23271	0.112554	0.289811	0.229655	Chd4/Morf4l1/Rbbp7/Rere	4
GO:0031519	PcG protein complex	3/571	48/23271	0.113334	0.289811	0.229655	Csnk2a2/Ezh1/Rbbp7	3
GO:0072686	mitotic spindle	6/571	135/23271	0.115478	0.289811	0.229655	Eml4/Kif22/Kifc2/Nup62/Pkd2/Rangap1	6
GO:0000178	exosome (RNase complex)	2/571	24/23271	0.116475	0.289811	0.229655	Dis3l/Exosc8	2
GO:0101031	chaperone complex	2/571	24/23271	0.116475	0.289811	0.229655	Cct8/Tcp1	2
GO:1905354	exoribonuclease complex	2/571	24/23271	0.116475	0.289811	0.229655	Dis3l/Exosc8	2
GO:0017053	transcription repressor complex	4/571	76/23271	0.116644	0.289811	0.229655	Chd4/Pou5f1/Rbbp7/Sp1	4
GO:0005638	lamin filament	1/571	5/23271	0.11682	0.289811	0.229655	Lmna	1
GO:0005964	phosphorylase kinase complex	1/571	5/23271	0.11682	0.289811	0.229655	Phka2	1
GO:0008303	caspase complex	1/571	5/23271	0.11682	0.289811	0.229655	Gpaa1	1
GO:0016942	insulin-like growth factor binding protein complex	1/571	5/23271	0.11682	0.289811	0.229655	Igfbp5	1
GO:0030289	protein phosphatase 4 complex	1/571	5/23271	0.11682	0.289811	0.229655	Ppp4c	1
GO:0030312	external encapsulating structure	1/571	5/23271	0.11682	0.289811	0.229655	Zp3	1
GO:0030485	smooth muscle contractile fiber	1/571	5/23271	0.11682	0.289811	0.229655	Pecam1	1
GO:0031094	platelet dense tubular network	1/571	5/23271	0.11682	0.289811	0.229655	Serpina5	1
GO:0036454	growth factor complex	1/571	5/23271	0.11682	0.289811	0.229655	Igfbp5	1
GO:0042105	alpha-beta T cell receptor complex	1/571	5/23271	0.11682	0.289811	0.229655	Ptpn6	1
GO:0042765	GPI-anchor transamidase complex	1/571	5/23271	0.11682	0.289811	0.229655	Gpaa1	1
GO:0070993	translation preinitiation complex	1/571	5/23271	0.11682	0.289811	0.229655	Eif1b	1
GO:0071547	piP-body	1/571	5/23271	0.11682	0.289811	0.229655	Ddx4	1
GO:0097169	AIM2 inflammasome complex	1/571	5/23271	0.11682	0.289811	0.229655	Casp4	1
GO:0097433	dense body	1/571	5/23271	0.11682	0.289811	0.229655	Trf	1
GO:0098591	external side of apical plasma membrane	1/571	5/23271	0.11682	0.289811	0.229655	Abcb1b	1
GO:0030139	endocytic vesicle	8/571	200/23271	0.12034	0.297508	0.235754	Clcn3/Coro1a/Nod1/Rab35/Trf/Unc93b1/Vamp3/Was	8
GO:0000791	euchromatin	3/571	50/23271	0.12405	0.305619	0.242182	H2az1/Ogt/Sp1	3
GO:0005912	adherens junction	6/571	138/23271	0.124565	0.305828	0.242348	Ahi1/Cdh5/Cxadr/Lmo7/Magi1/Mpp5	6
GO:0031526	brush border membrane	4/571	78/23271	0.125013	0.305874	0.242384	Anpep/Pcmt1/Slc22a5/Slc5a6	4
GO:0005798	Golgi-associated vesicle	6/571	139/23271	0.127669	0.31055	0.246089	Ap1g1/Clta/Copb2/Lyz2/Nrgn/Pi4ka	6
GO:0030027	lamellipodium	7/571	171/23271	0.128719	0.31055	0.246089	Aif1/Arpc2/Coro1a/Dusp22/Pkd2/Ppp1r9a/Rock1	7
GO:0005747	mitochondrial respiratory chain complex I	3/571	51/23271	0.129541	0.31055	0.246089	Foxred1/Ndufa6/Ndufc2	3
GO:0005771	multivesicular body	3/571	51/23271	0.129541	0.31055	0.246089	Atp13a2/Bace1/Sftpd	3
GO:0030964	NADH dehydrogenase complex	3/571	51/23271	0.129541	0.31055	0.246089	Foxred1/Ndufa6/Ndufc2	3
GO:0045271	respiratory chain complex I	3/571	51/23271	0.129541	0.31055	0.246089	Foxred1/Ndufa6/Ndufc2	3
GO:0005903	brush border	6/571	140/23271	0.130811	0.312542	0.247668	Anpep/Espn/Myl6/Pcmt1/Slc22a5/Slc5a6	6
GO:0033176	proton-transporting V-type ATPase complex	2/571	26/23271	0.132927	0.313043	0.248064	Atp6v1b2/Atp6v1d	2
GO:0097038	perinuclear endoplasmic reticulum	2/571	26/23271	0.132927	0.313043	0.248064	Dgat2/Pik3r1	2
GO:0005871	kinesin complex	3/571	52/23271	0.135117	0.313043	0.248064	Kif1b/Kif22/Kifc2	3
GO:0000798	nuclear cohesin complex	1/571	6/23271	0.138495	0.313043	0.248064	Rec8	1
GO:0005967	mitochondrial pyruvate dehydrogenase complex	1/571	6/23271	0.138495	0.313043	0.248064	Pdk2	1
GO:0030121	AP-1 adaptor complex	1/571	6/23271	0.138495	0.313043	0.248064	Ap1g1	1
GO:0031166	integral component of vacuolar membrane	1/571	6/23271	0.138495	0.313043	0.248064	Atp13a2	1
GO:0031310	intrinsic component of vacuolar membrane	1/571	6/23271	0.138495	0.313043	0.248064	Atp13a2	1
GO:0031466	Cul5-RING ubiquitin ligase complex	1/571	6/23271	0.138495	0.313043	0.248064	Arih2	1
GO:0034991	nuclear meiotic cohesin complex	1/571	6/23271	0.138495	0.313043	0.248064	Rec8	1
GO:0048237	rough endoplasmic reticulum lumen	1/571	6/23271	0.138495	0.313043	0.248064	Lyz2	1
GO:0071458	integral component of cytoplasmic side of endoplasmic reticulum membrane	1/571	6/23271	0.138495	0.313043	0.248064	Pkd2	1
GO:0072357	PTW/PP1 phosphatase complex	1/571	6/23271	0.138495	0.313043	0.248064	Ppp1cb	1
GO:0097136	Bcl-2 family protein complex	1/571	6/23271	0.138495	0.313043	0.248064	Bcl2l1	1
GO:0097165	nuclear stress granule	1/571	6/23271	0.138495	0.313043	0.248064	Tia1	1
GO:0099147	extrinsic component of postsynaptic density membrane	1/571	6/23271	0.138495	0.313043	0.248064	Tiam1	1
GO:1990712	HFE-transferrin receptor complex	1/571	6/23271	0.138495	0.313043	0.248064	Trf	1
GO:0002102	podosome	2/571	27/23271	0.14134	0.317458	0.251563	Arpc2/Vcam1	2
GO:0071007	U2-type catalytic step 2 spliceosome	2/571	27/23271	0.14134	0.317458	0.251563	Bcas2/Crnkl1	2
GO:0045121	membrane raft	13/571	379/23271	0.142615	0.319315	0.253035	Anxa2/Atp1b1/Ctsb/Cxadr/Pecam1/Plscr1/Ppt1/Prnp/Stim1/Tek/Tnfrsf1a/Tubb5/Vdac2	13
GO:0098857	membrane microdomain	13/571	380/23271	0.144586	0.322712	0.255727	Anxa2/Atp1b1/Ctsb/Cxadr/Pecam1/Plscr1/Ppt1/Prnp/Stim1/Tek/Tnfrsf1a/Tubb5/Vdac2	13
GO:0005777	peroxisome	6/571	145/23271	0.147063	0.326195	0.258487	Acsl3/Acsl6/Agps/Ech1/Nudt19/Pex14	6
GO:0042579	microbody	6/571	145/23271	0.147063	0.326195	0.258487	Acsl3/Acsl6/Agps/Ech1/Nudt19/Pex14	6
GO:0030125	clathrin vesicle coat	2/571	28/23271	0.149862	0.331373	0.26259	Ap1g1/Clta	2
GO:0030016	myofibril	8/571	212/23271	0.151814	0.334648	0.265185	Aldoa/Hspb1/Krt8/Myl1/Tnnt1/Tpm1/Tpm2/Trim32	8
GO:0022626	cytosolic ribosome	5/571	115/23271	0.152937	0.336083	0.266323	Repin1/Rpl13a/Rpl24/Rpl7l1/Rps10	5
GO:0016324	apical plasma membrane	12/571	350/23271	0.154682	0.338283	0.268066	Abcb1b/Atp1b1/Atp6v1b2/Clcn3/Ctsb/Lmo7/Slc22a5/Slc3a2/Slc9a3r2/Tek/Trf/Vamp3	12
GO:0016272	prefoldin complex	1/571	7/23271	0.159639	0.338283	0.268066	Pfdn2	1
GO:0016461	unconventional myosin complex	1/571	7/23271	0.159639	0.338283	0.268066	Myl6	1
GO:0030893	meiotic cohesin complex	1/571	7/23271	0.159639	0.338283	0.268066	Rec8	1
GO:0033061	DNA recombinase mediator complex	1/571	7/23271	0.159639	0.338283	0.268066	Xrcc3	1
GO:0033180	proton-transporting V-type ATPase, V1 domain	1/571	7/23271	0.159639	0.338283	0.268066	Atp6v1b2	1
GO:0033588	Elongator holoenzyme complex	1/571	7/23271	0.159639	0.338283	0.268066	Elp2	1
GO:0043219	lateral loop	1/571	7/23271	0.159639	0.338283	0.268066	Mpp5	1
GO:0045180	basal cortex	1/571	7/23271	0.159639	0.338283	0.268066	Pkd2	1
GO:0070765	gamma-secretase complex	1/571	7/23271	0.159639	0.338283	0.268066	Aph1a	1
GO:0071546	pi-body	1/571	7/23271	0.159639	0.338283	0.268066	Ddx4	1
GO:1904115	axon cytoplasm	1/571	7/23271	0.159639	0.338283	0.268066	Rangap1	1
GO:0032420	stereocilium	3/571	57/23271	0.164148	0.346804	0.274818	Coro1a/Espn/Slc9a3r2	3
GO:0043073	germ cell nucleus	2/571	30/23271	0.167195	0.351159	0.278269	Mlh1/Rec8	2
GO:1902555	endoribonuclease complex	2/571	30/23271	0.167195	0.351159	0.278269	Prkra/Tsen54	2
GO:0036464	cytoplasmic ribonucleoprotein granule	8/571	218/23271	0.1689	0.353697	0.28028	Ddx4/Dyrk3/Mbnl1/Mcc/Rbpms/Rock1/Tia1/Tubb5	8
GO:0030176	integral component of endoplasmic reticulum membrane	6/571	153/23271	0.174837	0.361233	0.286252	Cpt1c/Dgat2/Gpaa1/Pkd2/Rrbp1/Stim1	6
GO:0005811	lipid droplet	4/571	89/23271	0.175147	0.361233	0.286252	Acsl3/Anxa2/Dgat2/Repin1	4
GO:0080008	Cul4-RING E3 ubiquitin ligase complex	2/571	31/23271	0.175986	0.361233	0.286252	Cul4a/Trpc4ap	2
GO:0005786	signal recognition particle, endoplasmic reticulum targeting	1/571	8/23271	0.180265	0.361233	0.286252	Srp14	1
GO:0005861	troponin complex	1/571	8/23271	0.180265	0.361233	0.286252	Tnnt1	1
GO:0020005	symbiont-containing vacuole membrane	1/571	8/23271	0.180265	0.361233	0.286252	Gbp3	1
GO:0030991	intraciliary transport particle A	1/571	8/23271	0.180265	0.361233	0.286252	Ift122	1
GO:0031232	extrinsic component of external side of plasma membrane	1/571	8/23271	0.180265	0.361233	0.286252	Trf	1
GO:0032541	cortical endoplasmic reticulum	1/571	8/23271	0.180265	0.361233	0.286252	Stim1	1
GO:0036396	RNA N6-methyladenosine methyltransferase complex	1/571	8/23271	0.180265	0.361233	0.286252	Zc3h13	1
GO:0044352	pinosome	1/571	8/23271	0.180265	0.361233	0.286252	Anxa2	1
GO:0044354	macropinosome	1/571	8/23271	0.180265	0.361233	0.286252	Anxa2	1
GO:0045254	pyruvate dehydrogenase complex	1/571	8/23271	0.180265	0.361233	0.286252	Pdk2	1
GO:0071439	clathrin complex	1/571	8/23271	0.180265	0.361233	0.286252	Clta	1
GO:0072559	NLRP3 inflammasome complex	1/571	8/23271	0.180265	0.361233	0.286252	Casp4	1
GO:0030017	sarcomere	7/571	188/23271	0.180616	0.361233	0.286252	Aldoa/Hspb1/Krt8/Tnnt1/Tpm1/Tpm2/Trim32	7
GO:0019897	extrinsic component of plasma membrane	7/571	189/23271	0.183914	0.366797	0.290662	Anxa2/Cdh5/Gnao1/Gnaz/Gng13/Tiam1/Trf	7
GO:0005669	transcription factor TFIID complex	2/571	32/23271	0.184847	0.367629	0.291321	Gtf2h2/Taf12	2
GO:0015934	large ribosomal subunit	5/571	125/23271	0.193682	0.377896	0.299456	Mrpl40/Mrpl50/Rpl13a/Rpl24/Rpl7l1	5
GO:0032588	trans-Golgi network membrane	2/571	33/23271	0.193771	0.377896	0.299456	Lgr5/Pick1	2
GO:0031300	intrinsic component of organelle membrane	13/571	403/23271	0.193799	0.377896	0.299456	Atp13a2/Clcn3/Cpt1c/Cyp2e1/Dgat2/Gpaa1/Mfn1/Pkd2/Rab35/Rrbp1/Stim1/Syt9/Vamp3	13
GO:0014704	intercalated disc	3/571	62/23271	0.194817	0.377896	0.299456	Atp1b1/Cxadr/Fgf13	3
GO:0010008	endosome membrane	8/571	227/23271	0.196069	0.377896	0.299456	Anxa2/Clcn3/Pld3/Pmepa1/Rab35/Snx21/Stard3/Ubxn6	8
GO:0017059	serine C-palmitoyltransferase complex	1/571	9/23271	0.200386	0.377896	0.299456	Ormdl3	1
GO:0020003	symbiont-containing vacuole	1/571	9/23271	0.200386	0.377896	0.299456	Gbp3	1
GO:0030430	host cell cytoplasm	1/571	9/23271	0.200386	0.377896	0.299456	Gbp3	1
GO:0031211	endoplasmic reticulum palmitoyltransferase complex	1/571	9/23271	0.200386	0.377896	0.299456	Ormdl3	1
GO:0031597	cytosolic proteasome complex	1/571	9/23271	0.200386	0.377896	0.299456	Psmc5	1
GO:0033655	host cell cytoplasm part	1/571	9/23271	0.200386	0.377896	0.299456	Gbp3	1
GO:0044326	dendritic spine neck	1/571	9/23271	0.200386	0.377896	0.299456	Ppp1r9a	1
GO:0045293	mRNA editing complex	1/571	9/23271	0.200386	0.377896	0.299456	Zc3h13	1
GO:0072557	IPAF inflammasome complex	1/571	9/23271	0.200386	0.377896	0.299456	Casp4	1
GO:0097208	alveolar lamellar body	1/571	9/23271	0.200386	0.377896	0.299456	Abca3	1
GO:0097512	cardiac myofibril	1/571	9/23271	0.200386	0.377896	0.299456	Hspb1	1
GO:0098835	presynaptic endocytic zone membrane	1/571	9/23271	0.200386	0.377896	0.299456	Clta	1
GO:0098892	extrinsic component of postsynaptic specialization membrane	1/571	9/23271	0.200386	0.377896	0.299456	Tiam1	1
GO:1905961	protein-cysteine S-palmitoyltransferase complex	1/571	9/23271	0.200386	0.377896	0.299456	Ormdl3	1
GO:0097730	non-motile cilium	6/571	160/23271	0.20075	0.377896	0.299456	Ahi1/Ift122/Pcdhb22/Pkd2/Rho/Tiam1	6
GO:0035770	ribonucleoprotein granule	8/571	229/23271	0.20234	0.377896	0.299456	Ddx4/Dyrk3/Mbnl1/Mcc/Rbpms/Rock1/Tia1/Tubb5	8
GO:0031045	dense core granule	2/571	34/23271	0.202747	0.377896	0.299456	Scg2/Syt9	2
GO:0034358	plasma lipoprotein particle	2/571	34/23271	0.202747	0.377896	0.299456	Lsr/Saa3	2
GO:1990777	lipoprotein particle	2/571	34/23271	0.202747	0.377896	0.299456	Lsr/Saa3	2
GO:0000792	heterochromatin	4/571	95/23271	0.204966	0.381033	0.301942	Aldoa/H2az1/Snai1/Tcp1	4
GO:0022625	cytosolic large ribosomal subunit	3/571	64/23271	0.207457	0.38466	0.304816	Rpl13a/Rpl24/Rpl7l1	3
GO:0031970	organelle envelope lumen	4/571	96/23271	0.210074	0.388501	0.30786	Dtymk/Fkbp10/Timm8a1/Tubb5	4
GO:0005882	intermediate filament	5/571	129/23271	0.210953	0.389115	0.308347	Krt18/Krt5/Krt7/Krt8/Lmna	5
GO:0031461	cullin-RING ubiquitin ligase complex	6/571	163/23271	0.212266	0.390525	0.309464	Anapc4/Arih2/Commd1/Cul4a/Klhl8/Trpc4ap	6
GO:0030117	membrane coat	4/571	97/23271	0.215219	0.393922	0.312156	Ap1g1/Clta/Copb2/Trf	4
GO:0048475	coated membrane	4/571	97/23271	0.215219	0.393922	0.312156	Ap1g1/Clta/Copb2/Trf	4
GO:0000439	transcription factor TFIIH core complex	1/571	10/23271	0.220014	0.39558	0.31347	Gtf2h2	1
GO:0005885	Arp2/3 protein complex	1/571	10/23271	0.220014	0.39558	0.31347	Arpc2	1
GO:0005890	sodium:potassium-exchanging ATPase complex	1/571	10/23271	0.220014	0.39558	0.31347	Atp1b1	1
GO:0008278	cohesin complex	1/571	10/23271	0.220014	0.39558	0.31347	Rec8	1
GO:0046581	intercellular canaliculus	1/571	10/23271	0.220014	0.39558	0.31347	Abcb1b	1
GO:0051286	cell tip	1/571	10/23271	0.220014	0.39558	0.31347	Trf	1
GO:0098554	cytoplasmic side of endoplasmic reticulum membrane	1/571	10/23271	0.220014	0.39558	0.31347	Pkd2	1
GO:1905348	endonuclease complex	2/571	36/23271	0.22083	0.396048	0.31384	Prkra/Tsen54	2
GO:0045177	apical part of cell	14/571	454/23271	0.227823	0.407563	0.322965	Abcb1b/Atp1b1/Atp6v1b2/Clcn3/Ctsb/Dpep1/Lmo7/Slc22a5/Slc3a2/Slc9a3r2/Tek/Trf/Vamp3/Vcam1	14
GO:0032994	protein-lipid complex	2/571	37/23271	0.229921	0.409332	0.324367	Lsr/Saa3	2
GO:0016235	aggresome	2/571	38/23271	0.239036	0.409332	0.324367	Pick1/Rangap1	2
GO:0000408	EKC/KEOPS complex	1/571	11/23271	0.23916	0.409332	0.324367	Osgep	1
GO:0001527	microfibril	1/571	11/23271	0.23916	0.409332	0.324367	Mfap2	1
GO:0001931	uropod	1/571	11/23271	0.23916	0.409332	0.324367	Spn	1
GO:0031254	cell trailing edge	1/571	11/23271	0.23916	0.409332	0.324367	Spn	1
GO:0033646	host intracellular part	1/571	11/23271	0.23916	0.409332	0.324367	Gbp3	1
GO:0034992	microtubule organizing center attachment site	1/571	11/23271	0.23916	0.409332	0.324367	Spag4	1
GO:0034993	meiotic nuclear membrane microtubule tethering complex	1/571	11/23271	0.23916	0.409332	0.324367	Spag4	1
GO:0043656	host intracellular region	1/571	11/23271	0.23916	0.409332	0.324367	Gbp3	1
GO:0044666	MLL3/4 complex	1/571	11/23271	0.23916	0.409332	0.324367	Wdr5	1
GO:0048500	signal recognition particle	1/571	11/23271	0.23916	0.409332	0.324367	Srp14	1
GO:0060091	kinocilium	1/571	11/23271	0.23916	0.409332	0.324367	Tiam1	1
GO:0065010	extracellular membrane-bounded organelle	1/571	11/23271	0.23916	0.409332	0.324367	Gbp3	1
GO:0070578	RISC-loading complex	1/571	11/23271	0.23916	0.409332	0.324367	Prkra	1
GO:0097732	9+2 non-motile cilium	1/571	11/23271	0.23916	0.409332	0.324367	Tiam1	1
GO:0106083	nuclear membrane protein complex	1/571	11/23271	0.23916	0.409332	0.324367	Spag4	1
GO:0106094	nuclear membrane microtubule tethering complex	1/571	11/23271	0.23916	0.409332	0.324367	Spag4	1
GO:0005657	replication fork	3/571	70/23271	0.246352	0.42063	0.33332	Bcas2/Trp53bp1/Xrcc3	3
GO:0005719	nuclear euchromatin	2/571	39/23271	0.248167	0.422716	0.334973	H2az1/Sp1	2
GO:0031234	extrinsic component of cytoplasmic side of plasma membrane	4/571	104/23271	0.252109	0.423974	0.33597	Gnao1/Gnaz/Gng13/Tiam1	4
GO:0034708	methyltransferase complex	4/571	105/23271	0.257486	0.423974	0.33597	Ezh1/Rbbp7/Wdr5/Zc3h13	4
GO:0000124	SAGA complex	1/571	12/23271	0.257838	0.423974	0.33597	Taf12	1
GO:0002178	palmitoyltransferase complex	1/571	12/23271	0.257838	0.423974	0.33597	Ormdl3	1
GO:0018995	host cellular component	1/571	12/23271	0.257838	0.423974	0.33597	Gbp3	1
GO:0030126	COPI vesicle coat	1/571	12/23271	0.257838	0.423974	0.33597	Copb2	1
GO:0030914	STAGA complex	1/571	12/23271	0.257838	0.423974	0.33597	Taf12	1
GO:0031143	pseudopodium	1/571	12/23271	0.257838	0.423974	0.33597	Raf1	1
GO:0031462	Cul2-RING ubiquitin ligase complex	1/571	12/23271	0.257838	0.423974	0.33597	Commd1	1
GO:0033643	host cell part	1/571	12/23271	0.257838	0.423974	0.33597	Gbp3	1
GO:0042405	nuclear inclusion body	1/571	12/23271	0.257838	0.423974	0.33597	Pabpn1	1
GO:0042627	chylomicron	1/571	12/23271	0.257838	0.423974	0.33597	Lsr	1
GO:0043657	host cell	1/571	12/23271	0.257838	0.423974	0.33597	Gbp3	1
GO:0048188	Set1C/COMPASS complex	1/571	12/23271	0.257838	0.423974	0.33597	Wdr5	1
GO:0090533	cation-transporting ATPase complex	1/571	12/23271	0.257838	0.423974	0.33597	Atp1b1	1
GO:0045171	intercellular bridge	3/571	72/23271	0.259568	0.425835	0.337444	Gstm2/Gstm7/Rab35	3
GO:0070603	SWI/SNF superfamily-type complex	3/571	73/23271	0.26621	0.435728	0.345284	Arid1b/Chd4/Rbbp7	3
GO:0035869	ciliary transition zone	3/571	74/23271	0.272873	0.435816	0.345354	Ahi1/Ift122/Pcdhb22	3
GO:0000137	Golgi cis cisterna	1/571	13/23271	0.276058	0.435816	0.345354	Lyz2	1
GO:0005641	nuclear envelope lumen	1/571	13/23271	0.276058	0.435816	0.345354	Tubb5	1
GO:0005652	nuclear lamina	1/571	13/23271	0.276058	0.435816	0.345354	Lmna	1
GO:0005662	DNA replication factor A complex	1/571	13/23271	0.276058	0.435816	0.345354	Bcas2	1
GO:0005766	primary lysosome	1/571	13/23271	0.276058	0.435816	0.345354	Hexb	1
GO:0016580	Sin3 complex	1/571	13/23271	0.276058	0.435816	0.345354	Morf4l1	1
GO:0030688	preribosome, small subunit precursor	1/571	13/23271	0.276058	0.435816	0.345354	Noc4l	1
GO:0032009	early phagosome	1/571	13/23271	0.276058	0.435816	0.345354	Unc93b1	1
GO:0034362	low-density lipoprotein particle	1/571	13/23271	0.276058	0.435816	0.345354	Lsr	1
GO:0034774	secretory granule lumen	1/571	13/23271	0.276058	0.435816	0.345354	Ins1	1
GO:0042581	specific granule	1/571	13/23271	0.276058	0.435816	0.345354	Clcn3	1
GO:0042582	azurophil granule	1/571	13/23271	0.276058	0.435816	0.345354	Hexb	1
GO:0060205	cytoplasmic vesicle lumen	1/571	13/23271	0.276058	0.435816	0.345354	Ins1	1
GO:0071014	post-mRNA release spliceosomal complex	1/571	13/23271	0.276058	0.435816	0.345354	Crnkl1	1
GO:0098833	presynaptic endocytic zone	1/571	13/23271	0.276058	0.435816	0.345354	Clta	1
GO:0000781	chromosome, telomeric region	4/571	109/23271	0.279211	0.439819	0.348526	Ezh1/Ppp1cb/Smg6/Trp53bp1	4
GO:0033276	transcription factor TFTC complex	1/571	14/23271	0.293831	0.45579	0.361182	Taf12	1
GO:0036038	MKS complex	1/571	14/23271	0.293831	0.45579	0.361182	Ahi1	1
GO:0042622	photoreceptor outer segment membrane	1/571	14/23271	0.293831	0.45579	0.361182	Rho	1
GO:0043240	Fanconi anaemia nuclear complex	1/571	14/23271	0.293831	0.45579	0.361182	Fancg	1
GO:0071437	invadopodium	1/571	14/23271	0.293831	0.45579	0.361182	Arpc2	1
GO:0098533	ATPase dependent transmembrane transport complex	1/571	14/23271	0.293831	0.45579	0.361182	Atp1b1	1
GO:0098871	postsynaptic actin cytoskeleton	1/571	14/23271	0.293831	0.45579	0.361182	Ppp1r9a	1
GO:0031301	integral component of organelle membrane	11/571	368/23271	0.29512	0.456795	0.361978	Atp13a2/Clcn3/Cpt1c/Dgat2/Gpaa1/Mfn1/Pkd2/Rrbp1/Stim1/Syt9/Vamp3	11
GO:0008076	voltage-gated potassium channel complex	3/571	78/23271	0.299673	0.461834	0.365971	Calm3/Kcnf1/Kcng4	3
GO:1904949	ATPase complex	3/571	78/23271	0.299673	0.461834	0.365971	Arid1b/Chd4/Rbbp7	3
GO:0098791	Golgi apparatus subcompartment	9/571	295/23271	0.300509	0.462122	0.366199	Ap1g1/Bace1/Galnt2/Gba/Gcc2/Lgr5/Lyz2/Pick1/Scoc	9
GO:0032993	protein-DNA complex	6/571	186/23271	0.306749	0.468398	0.371173	Bcas2/Chd4/Ddit3/H2az1/Sox12/Sp1	6
GO:0031256	leading edge membrane	5/571	150/23271	0.30803	0.468398	0.371173	Aif1/Arpc2/Ddx58/Sh3yl1/Tiam1	5
GO:0000176	nuclear exosome (RNase complex)	1/571	15/23271	0.311169	0.468398	0.371173	Exosc8	1
GO:0005682	U5 snRNP	1/571	15/23271	0.311169	0.468398	0.371173	Txnl4b	1
GO:0031983	vesicle lumen	1/571	15/23271	0.311169	0.468398	0.371173	Ins1	1
GO:0033178	proton-transporting two-sector ATPase complex, catalytic domain	1/571	15/23271	0.311169	0.468398	0.371173	Atp6v1b2	1
GO:0033391	chromatoid body	1/571	15/23271	0.311169	0.468398	0.371173	Ddx4	1
GO:0035686	sperm fibrous sheath	1/571	15/23271	0.311169	0.468398	0.371173	Aldoa	1
GO:0042101	T cell receptor complex	1/571	15/23271	0.311169	0.468398	0.371173	Ptpn6	1
GO:0071565	nBAF complex	1/571	15/23271	0.311169	0.468398	0.371173	Arid1b	1
GO:0044295	axonal growth cone	2/571	46/23271	0.312073	0.468769	0.371467	Aatk/Tiam1	2
GO:0035097	histone methyltransferase complex	3/571	80/23271	0.31313	0.469365	0.371939	Ezh1/Rbbp7/Wdr5	3
GO:0098687	chromosomal region	9/571	300/23271	0.317366	0.47442	0.375945	Ezh1/Itgb3bp/Ppp1cb/Ppp2r1a/Rangap1/Rec8/Smg6/Snai1/Trp53bp1	9
GO:0097733	photoreceptor cell cilium	4/571	116/23271	0.317835	0.47442	0.375945	Ahi1/Ift122/Pcdhb22/Rho	4
GO:0009295	nucleoid	2/571	47/23271	0.321138	0.476355	0.377478	Vdac1/Vdac2	2
GO:0032391	photoreceptor connecting cilium	2/571	47/23271	0.321138	0.476355	0.377478	Ift122/Pcdhb22	2
GO:0042645	mitochondrial nucleoid	2/571	47/23271	0.321138	0.476355	0.377478	Vdac1/Vdac2	2
GO:0042599	lamellar body	1/571	16/23271	0.328081	0.479659	0.380097	Abca3	1
GO:0070822	Sin3-type complex	1/571	16/23271	0.328081	0.479659	0.380097	Morf4l1	1
GO:0071556	integral component of lumenal side of endoplasmic reticulum membrane	1/571	16/23271	0.328081	0.479659	0.380097	Pkd2	1
GO:0098553	lumenal side of endoplasmic reticulum membrane	1/571	16/23271	0.328081	0.479659	0.380097	Pkd2	1
GO:0098799	outer mitochondrial membrane protein complex	1/571	16/23271	0.328081	0.479659	0.380097	Mfn1	1
GO:0098890	extrinsic component of postsynaptic membrane	1/571	16/23271	0.328081	0.479659	0.380097	Tiam1	1
GO:0098992	neuronal dense core vesicle	1/571	16/23271	0.328081	0.479659	0.380097	Scg2	1
GO:0030118	clathrin coat	2/571	48/23271	0.330173	0.481728	0.381736	Ap1g1/Clta	2
GO:0005758	mitochondrial intermembrane space	3/571	83/23271	0.333336	0.484358	0.38382	Dtymk/Fkbp10/Timm8a1	3
GO:1902554	serine/threonine protein kinase complex	3/571	83/23271	0.333336	0.484358	0.38382	Gtf2h2/Phka2/Psmc5	3
GO:0005801	cis-Golgi network	2/571	49/23271	0.339174	0.488457	0.387068	Phtf1/Pik3r1	2
GO:0016469	proton-transporting two-sector ATPase complex	2/571	49/23271	0.339174	0.488457	0.387068	Atp6v1b2/Atp6v1d	2
GO:0060170	ciliary membrane	2/571	49/23271	0.339174	0.488457	0.387068	Pkd2/Rho	2
GO:0098686	hippocampal mossy fiber to CA3 synapse	2/571	49/23271	0.339174	0.488457	0.387068	Bace1/Syt9	2
GO:0005802	trans-Golgi network	7/571	231/23271	0.339587	0.488457	0.387068	Ap1g1/Bace1/Gba/Gcc2/Lgr5/Pick1/Scoc	7
GO:0000800	lateral element	1/571	17/23271	0.34458	0.488727	0.387282	Rec8	1
GO:0005869	dynactin complex	1/571	17/23271	0.34458	0.488727	0.387282	Actg2	1
GO:0016514	SWI/SNF complex	1/571	17/23271	0.34458	0.488727	0.387282	Arid1b	1
GO:0030663	COPI-coated vesicle membrane	1/571	17/23271	0.34458	0.488727	0.387282	Copb2	1
GO:0032982	myosin filament	1/571	17/23271	0.34458	0.488727	0.387282	Trim32	1
GO:0033270	paranode region of axon	1/571	17/23271	0.34458	0.488727	0.387282	Cldn5	1
GO:0098845	postsynaptic endosome	1/571	17/23271	0.34458	0.488727	0.387282	Pick1	1
GO:0097731	9+0 non-motile cilium	4/571	123/23271	0.356846	0.500892	0.396922	Ahi1/Ift122/Pcdhb22/Rho	4
GO:0000159	protein phosphatase type 2A complex	1/571	18/23271	0.360673	0.500892	0.396922	Ppp2r1a	1
GO:0000778	condensed nuclear chromosome kinetochore	1/571	18/23271	0.360673	0.500892	0.396922	Rec8	1
GO:0005666	RNA polymerase III complex	1/571	18/23271	0.360673	0.500892	0.396922	Polr2e	1
GO:0030132	clathrin coat of coated pit	1/571	18/23271	0.360673	0.500892	0.396922	Clta	1
GO:0032039	integrator complex	1/571	18/23271	0.360673	0.500892	0.396922	Ints1	1
GO:0032433	filopodium tip	1/571	18/23271	0.360673	0.500892	0.396922	Ube2k	1
GO:0044327	dendritic spine head	1/571	18/23271	0.360673	0.500892	0.396922	Nrgn	1
GO:1990913	sperm head plasma membrane	1/571	18/23271	0.360673	0.500892	0.396922	Rho	1
GO:0005925	focal adhesion	5/571	161/23271	0.361301	0.500892	0.396922	Arpc2/Itga2/Mapre2/Parvg/Tns4	5
GO:0030667	secretory granule membrane	3/571	88/23271	0.366933	0.500892	0.396922	Abca3/Serpina5/Syt9	3
GO:0001650	fibrillar center	4/571	125/23271	0.368005	0.500892	0.396922	Exosc8/Klf6/Pex14/Wdr43	4
GO:0000775	chromosome, centromeric region	6/571	201/23271	0.371867	0.500892	0.396922	Itgb3bp/Ppp2r1a/Rangap1/Rec8/Snai1/Trp53bp1	6
GO:0005684	U2-type spliceosomal complex	3/571	89/23271	0.373624	0.500892	0.396922	Bcas2/Crnkl1/Smu1	3
GO:0030864	cortical actin cytoskeleton	3/571	89/23271	0.373624	0.500892	0.396922	Cldn5/Coro1a/Ppp1r9a	3
GO:0008023	transcription elongation factor complex	2/571	53/23271	0.374768	0.500892	0.396922	Elof1/Elp2	2
GO:0099738	cell cortex region	2/571	53/23271	0.374768	0.500892	0.396922	Clta/Pkd2	2
GO:0000145	exocyst	1/571	19/23271	0.376373	0.500892	0.396922	Exoc2	1
GO:0005697	telomerase holoenzyme complex	1/571	19/23271	0.376373	0.500892	0.396922	Smg6	1
GO:0005839	proteasome core complex	1/571	19/23271	0.376373	0.500892	0.396922	Psmb1	1
GO:0005847	mRNA cleavage and polyadenylation specificity factor complex	1/571	19/23271	0.376373	0.500892	0.396922	Cstf2	1
GO:0031091	platelet alpha granule	1/571	19/23271	0.376373	0.500892	0.396922	Serpina5	1
GO:0031430	M band	1/571	19/23271	0.376373	0.500892	0.396922	Hspb1	1
GO:0034361	very-low-density lipoprotein particle	1/571	19/23271	0.376373	0.500892	0.396922	Lsr	1
GO:0034385	triglyceride-rich plasma lipoprotein particle	1/571	19/23271	0.376373	0.500892	0.396922	Lsr	1
GO:0042575	DNA polymerase complex	1/571	19/23271	0.376373	0.500892	0.396922	Rev3l	1
GO:0043034	costamere	1/571	19/23271	0.376373	0.500892	0.396922	Krt8	1
GO:0043186	P granule	1/571	19/23271	0.376373	0.500892	0.396922	Ddx4	1
GO:0060293	germ plasm	1/571	19/23271	0.376373	0.500892	0.396922	Ddx4	1
GO:0061702	inflammasome complex	1/571	19/23271	0.376373	0.500892	0.396922	Casp4	1
GO:0090543	Flemming body	1/571	19/23271	0.376373	0.500892	0.396922	Nup62	1
GO:0098993	anchored component of synaptic vesicle membrane	1/571	19/23271	0.376373	0.500892	0.396922	Rab35	1
GO:0099571	postsynaptic cytoskeleton	1/571	19/23271	0.376373	0.500892	0.396922	Ppp1r9a	1
GO:0034705	potassium channel complex	3/571	90/23271	0.3803	0.505175	0.400316	Calm3/Kcnf1/Kcng4	3
GO:0016459	myosin complex	2/571	54/23271	0.383547	0.507594	0.402233	Myl1/Myl6	2
GO:0035861	site of double-strand break	2/571	54/23271	0.383547	0.507594	0.402233	Trp53bp1/Was	2
GO:0019898	extrinsic component of membrane	9/571	320/23271	0.386343	0.510346	0.404413	Anxa2/Cdh5/Gnao1/Gnaz/Gng13/Pik3r1/Tiam1/Trf/Ubxn6	9
GO:0016010	dystrophin-associated glycoprotein complex	1/571	20/23271	0.391687	0.512649	0.406239	Krt8	1
GO:0030867	rough endoplasmic reticulum membrane	1/571	20/23271	0.391687	0.512649	0.406239	Rho	1
GO:0045495	pole plasm	1/571	20/23271	0.391687	0.512649	0.406239	Ddx4	1
GO:0090665	glycoprotein complex	1/571	20/23271	0.391687	0.512649	0.406239	Krt8	1
GO:0098576	lumenal side of membrane	1/571	20/23271	0.391687	0.512649	0.406239	Pkd2	1
GO:0005791	rough endoplasmic reticulum	3/571	93/23271	0.400229	0.522868	0.414337	Lyz2/Rho/Sftpd	3
GO:0005640	nuclear outer membrane	1/571	21/23271	0.406626	0.528317	0.418655	Retsat	1
GO:0035145	exon-exon junction complex	1/571	21/23271	0.406626	0.528317	0.418655	Smg6	1
GO:0043601	nuclear replisome	1/571	21/23271	0.406626	0.528317	0.418655	Bcas2	1
GO:0005680	anaphase-promoting complex	1/571	22/23271	0.421199	0.543286	0.430516	Anapc4	1
GO:0030894	replisome	1/571	22/23271	0.421199	0.543286	0.430516	Bcas2	1
GO:0035267	NuA4 histone acetyltransferase complex	1/571	22/23271	0.421199	0.543286	0.430516	Morf4l1	1
GO:0043189	H4/H2A histone acetyltransferase complex	1/571	22/23271	0.421199	0.543286	0.430516	Morf4l1	1
GO:0030055	cell-substrate junction	5/571	174/23271	0.42447	0.546515	0.433075	Arpc2/Itga2/Mapre2/Parvg/Tns4	5
GO:0000776	kinetochore	4/571	136/23271	0.428948	0.551284	0.436854	Itgb3bp/Rangap1/Rec8/Trp53bp1	4
GO:0000315	organellar large ribosomal subunit	2/571	60/23271	0.43501	0.554589	0.439473	Mrpl40/Mrpl50	2
GO:0005762	mitochondrial large ribosomal subunit	2/571	60/23271	0.43501	0.554589	0.439473	Mrpl40/Mrpl50	2
GO:0005849	mRNA cleavage factor complex	1/571	23/23271	0.435414	0.554589	0.439473	Cstf2	1
GO:0097524	sperm plasma membrane	1/571	23/23271	0.435414	0.554589	0.439473	Rho	1
GO:0099243	extrinsic component of synaptic membrane	1/571	23/23271	0.435414	0.554589	0.439473	Tiam1	1
GO:1902911	protein kinase complex	3/571	99/23271	0.439501	0.558794	0.442805	Gtf2h2/Phka2/Psmc5	3
GO:0005819	spindle	8/571	297/23271	0.444817	0.562194	0.4455	Eml4/Kif22/Kifc2/Mapre2/Nup62/Parp4/Pkd2/Rangap1	8
GO:0005721	pericentric heterochromatin	1/571	24/23271	0.449281	0.562194	0.4455	Snai1	1
GO:0005782	peroxisomal matrix	1/571	24/23271	0.449281	0.562194	0.4455	Agps	1
GO:0031307	integral component of mitochondrial outer membrane	1/571	24/23271	0.449281	0.562194	0.4455	Mfn1	1
GO:0031907	microbody lumen	1/571	24/23271	0.449281	0.562194	0.4455	Agps	1
GO:0033017	sarcoplasmic reticulum membrane	1/571	24/23271	0.449281	0.562194	0.4455	Stim1	1
GO:0042588	zymogen granule	1/571	24/23271	0.449281	0.562194	0.4455	Ogt	1
GO:0060077	inhibitory synapse	1/571	24/23271	0.449281	0.562194	0.4455	Clcn3	1
GO:0099523	presynaptic cytosol	1/571	24/23271	0.449281	0.562194	0.4455	Fbxo45	1
GO:0043204	perikaryon	4/571	140/23271	0.450764	0.563059	0.446185	Aif1/Arpc2/Hspb1/Pcmt1	4
GO:0002080	acrosomal membrane	1/571	25/23271	0.462808	0.573077	0.454124	Serpina5	1
GO:0030131	clathrin adaptor complex	1/571	25/23271	0.462808	0.573077	0.454124	Ap1g1	1
GO:0030687	preribosome, large subunit precursor	1/571	25/23271	0.462808	0.573077	0.454124	Rrp15	1
GO:0031306	intrinsic component of mitochondrial outer membrane	1/571	25/23271	0.462808	0.573077	0.454124	Mfn1	1
GO:0070461	SAGA-type complex	1/571	25/23271	0.462808	0.573077	0.454124	Taf12	1
GO:0034364	high-density lipoprotein particle	1/571	26/23271	0.476003	0.585345	0.463845	Saa3	1
GO:0035371	microtubule plus-end	1/571	26/23271	0.476003	0.585345	0.463845	Mapre2	1
GO:0045334	clathrin-coated endocytic vesicle	1/571	26/23271	0.476003	0.585345	0.463845	Rab35	1
GO:0099524	postsynaptic cytosol	1/571	26/23271	0.476003	0.585345	0.463845	Fbxo45	1
GO:0005938	cell cortex	8/571	307/23271	0.481634	0.59032	0.467788	Anxa2/Cldn5/Clta/Coro1a/Exoc2/Pkd2/Ppp1r9a/Stim1	8
GO:0098562	cytoplasmic side of membrane	5/571	186/23271	0.481708	0.59032	0.467788	Gnao1/Gnaz/Gng13/Pkd2/Tiam1	5
GO:0030496	midbody	4/571	147/23271	0.488253	0.597313	0.473329	Anxa2/BC004004/Nup62/Zfyve26	4
GO:0098984	neuron to neuron synapse	11/571	433/23271	0.496256	0.606062	0.480262	Bace1/Fbxo45/Hspb1/Nrgn/Phb2/Pick1/Ppp1r9a/Prnp/Sharpin/Syt9/Tiam1	11
GO:0030686	90S preribosome	1/571	28/23271	0.501431	0.609247	0.482786	Noc4l	1
GO:0044232	organelle membrane contact site	1/571	28/23271	0.501431	0.609247	0.482786	Stard3	1
GO:0097440	apical dendrite	1/571	28/23271	0.501431	0.609247	0.482786	Arpc2	1
GO:0043679	axon terminus	5/571	192/23271	0.509605	0.616762	0.488741	Arpc2/Clcn3/Itga2/Pfn2/Prnp	5
GO:0001533	cornified envelope	1/571	29/23271	0.513679	0.616762	0.488741	Efr3a	1
GO:0005942	phosphatidylinositol 3-kinase complex	1/571	29/23271	0.513679	0.616762	0.488741	Pik3r1	1
GO:0030990	intraciliary transport particle	1/571	29/23271	0.513679	0.616762	0.488741	Ift122	1
GO:0032281	AMPA glutamate receptor complex	1/571	29/23271	0.513679	0.616762	0.488741	Cpt1c	1
GO:0044665	MLL1/2 complex	1/571	29/23271	0.513679	0.616762	0.488741	Wdr5	1
GO:0071339	MLL1 complex	1/571	29/23271	0.513679	0.616762	0.488741	Wdr5	1
GO:0030315	T-tubule	2/571	70/23271	0.515272	0.617632	0.489431	Atp1b1/Rtn2	2
GO:0005875	microtubule associated complex	4/571	154/23271	0.524657	0.624785	0.495099	Actg2/Kif1b/Kif22/Kifc2	4
GO:1990351	transporter complex	8/571	319/23271	0.524948	0.624785	0.495099	Atp1b1/Calm3/Cpt1c/Kcnf1/Kcng4/Pex14/Pkd2/Ttyh2	8
GO:0016342	catenin complex	1/571	30/23271	0.525627	0.624785	0.495099	Cdh5	1
GO:0030137	COPI-coated vesicle	1/571	30/23271	0.525627	0.624785	0.495099	Copb2	1
GO:0046540	U4/U6 x U5 tri-snRNP complex	1/571	30/23271	0.525627	0.624785	0.495099	Txnl4b	1
GO:0034399	nuclear periphery	3/571	113/23271	0.526758	0.625086	0.495337	Anapc4/Lmna/Phb2	3
GO:0005793	endoplasmic reticulum-Golgi intermediate compartment	2/571	72/23271	0.530398	0.628359	0.497931	Anpep/Surf4	2
GO:0042788	polysomal ribosome	1/571	31/23271	0.537282	0.632963	0.501579	Rpl24	1
GO:0097526	spliceosomal tri-snRNP complex	1/571	31/23271	0.537282	0.632963	0.501579	Txnl4b	1
GO:0000784	nuclear chromosome, telomeric region	2/571	73/23271	0.53784	0.632963	0.501579	Ppp1cb/Trp53bp1	2
GO:0005776	autophagosome	2/571	73/23271	0.53784	0.632963	0.501579	Atp13a2/Fyco1	2
GO:0090734	site of DNA damage	2/571	74/23271	0.545201	0.640566	0.507604	Trp53bp1/Was	2
GO:0016605	PML body	2/571	75/23271	0.552479	0.648047	0.513533	Pias1/Senp2	2
GO:0008305	integrin complex	1/571	34/23271	0.570559	0.667057	0.528596	Itga2	1
GO:0097225	sperm midpiece	1/571	34/23271	0.570559	0.667057	0.528596	Rho	1
GO:0000780	condensed nuclear chromosome, centromeric region	1/571	35/23271	0.581111	0.67717	0.536611	Rec8	1
GO:0031463	Cul3-RING ubiquitin ligase complex	1/571	35/23271	0.581111	0.67717	0.536611	Klhl8	1
GO:0036064	ciliary basal body	4/571	166/23271	0.583974	0.67861	0.537751	Ahi1/Ift122/Nme7/Pkd2	4
GO:0030863	cortical cytoskeleton	3/571	123/23271	0.584253	0.67861	0.537751	Cldn5/Coro1a/Ppp1r9a	3
GO:0001750	photoreceptor outer segment	2/571	80/23271	0.587624	0.680306	0.539095	Ahi1/Rho	2
GO:0030684	preribosome	2/571	80/23271	0.587624	0.680306	0.539095	Noc4l/Rrp15	2
GO:0051233	spindle midzone	1/571	36/23271	0.591405	0.68136	0.53993	Mapre2	1
GO:0097546	ciliary base	1/571	36/23271	0.591405	0.68136	0.53993	Ift122	1
GO:1990752	microtubule end	1/571	36/23271	0.591405	0.68136	0.53993	Mapre2	1
GO:0030018	Z disc	3/571	125/23271	0.595206	0.684631	0.542522	Aldoa/Hspb1/Krt8	3
GO:0009898	cytoplasmic side of plasma membrane	4/571	169/23271	0.59812	0.686874	0.5443	Gnao1/Gnaz/Gng13/Tiam1	4
GO:0000777	condensed chromosome kinetochore	1/571	37/23271	0.601446	0.688847	0.545863	Rec8	1
GO:0044306	neuron projection terminus	5/571	213/23271	0.601774	0.688847	0.545863	Arpc2/Clcn3/Itga2/Pfn2/Prnp	5
GO:0071013	catalytic step 2 spliceosome	2/571	83/23271	0.607709	0.694525	0.550363	Bcas2/Crnkl1	2
GO:0031672	A band	1/571	38/23271	0.611241	0.695213	0.550908	Hspb1	1
GO:0032040	small-subunit processome	1/571	38/23271	0.611241	0.695213	0.550908	Noc4l	1
GO:0043596	nuclear replication fork	1/571	38/23271	0.611241	0.695213	0.550908	Bcas2	1
GO:0044304	main axon	2/571	85/23271	0.620681	0.702681	0.556826	Cldn5/Tiam1	2
GO:0098636	protein complex involved in cell adhesion	1/571	39/23271	0.620796	0.702681	0.556826	Itga2	1
GO:0120111	neuron projection cytoplasm	1/571	39/23271	0.620796	0.702681	0.556826	Rangap1	1
GO:0044853	plasma membrane raft	3/571	130/23271	0.621754	0.702681	0.556826	Atp1b1/Ctsb/Stim1	3
GO:0001725	stress fiber	2/571	86/23271	0.627042	0.706415	0.559785	Anxa2/Tek	2
GO:0097517	contractile actin filament bundle	2/571	86/23271	0.627042	0.706415	0.559785	Anxa2/Tek	2
GO:0099522	region of cytosol	1/571	40/23271	0.630116	0.708756	0.56164	Fbxo45	1
GO:0005795	Golgi stack	2/571	87/23271	0.63332	0.711237	0.563606	Galnt2/Lyz2	2
GO:0031514	motile cilium	5/571	222/23271	0.638132	0.711461	0.563783	Aldoa/Atp1b1/Pkd2/Rho/Spag4	5
GO:0034703	cation channel complex	5/571	222/23271	0.638132	0.711461	0.563783	Calm3/Cpt1c/Kcnf1/Kcng4/Pkd2	5
GO:0001772	immunological synapse	1/571	41/23271	0.639207	0.711461	0.563783	Coro1a	1
GO:0032154	cleavage furrow	1/571	41/23271	0.639207	0.711461	0.563783	Spn	1
GO:0005881	cytoplasmic microtubule	2/571	88/23271	0.639515	0.711461	0.563783	Mapre2/Reep3	2
GO:0016363	nuclear matrix	2/571	88/23271	0.639515	0.711461	0.563783	Lmna/Phb2	2
GO:1902495	transmembrane transporter complex	7/571	312/23271	0.646974	0.718636	0.569469	Atp1b1/Calm3/Cpt1c/Kcnf1/Kcng4/Pkd2/Ttyh2	7
GO:0000152	nuclear ubiquitin ligase complex	1/571	42/23271	0.648076	0.718738	0.56955	Anapc4	1
GO:0014069	postsynaptic density	9/571	400/23271	0.650413	0.720208	0.570715	Fbxo45/Hspb1/Nrgn/Phb2/Pick1/Ppp1r9a/Prnp/Sharpin/Tiam1	9
GO:0005778	peroxisomal membrane	1/571	43/23271	0.656726	0.723672	0.57346	Pex14	1
GO:0030119	AP-type membrane coat adaptor complex	1/571	43/23271	0.656726	0.723672	0.57346	Ap1g1	1
GO:0031903	microbody membrane	1/571	43/23271	0.656726	0.723672	0.57346	Pex14	1
GO:0043195	terminal bouton	2/571	91/23271	0.657606	0.723672	0.57346	Pfn2/Prnp	2
GO:0043235	receptor complex	9/571	403/23271	0.659075	0.724169	0.573854	Cpt1c/Epha10/Itga2/Mcoln1/Nr1h3/Ptpn6/Tek/Tnfrsf1a/Trf	9
GO:0031674	I band	3/571	138/23271	0.661706	0.725939	0.575256	Aldoa/Hspb1/Krt8	3
GO:0032279	asymmetric synapse	9/571	405/23271	0.664781	0.728191	0.577041	Fbxo45/Hspb1/Nrgn/Phb2/Pick1/Ppp1r9a/Prnp/Sharpin/Tiam1	9
GO:0036126	sperm flagellum	3/571	141/23271	0.675877	0.736229	0.583411	Aldoa/Atp1b1/Rho	3
GO:0098802	plasma membrane signaling receptor complex	4/571	187/23271	0.676676	0.736229	0.583411	Cpt1c/Itga2/Ptpn6/Trf	4
GO:0000795	synaptonemal complex	2/571	95/23271	0.680588	0.736229	0.583411	Mlh1/Rec8	2
GO:0032432	actin filament bundle	2/571	95/23271	0.680588	0.736229	0.583411	Anxa2/Tek	2
GO:0042641	actomyosin	2/571	95/23271	0.680588	0.736229	0.583411	Anxa2/Tek	2
GO:0048786	presynaptic active zone	2/571	95/23271	0.680588	0.736229	0.583411	Phb2/Ppfibp2	2
GO:0099086	synaptonemal structure	2/571	95/23271	0.680588	0.736229	0.583411	Mlh1/Rec8	2
GO:0022627	cytosolic small ribosomal subunit	1/571	46/23271	0.681426	0.736229	0.583411	Rps10	1
GO:0034707	chloride channel complex	1/571	46/23271	0.681426	0.736229	0.583411	Ttyh2	1
GO:0055038	recycling endosome membrane	1/571	47/23271	0.689258	0.741594	0.587662	Clcn3	1
GO:0071005	U2-type precatalytic spliceosome	1/571	47/23271	0.689258	0.741594	0.587662	Smu1	1
GO:0005901	caveola	2/571	97/23271	0.691599	0.741594	0.587662	Atp1b1/Ctsb	2
GO:0034451	centriolar satellite	2/571	97/23271	0.691599	0.741594	0.587662	Krt18/Tek	2
GO:0098839	postsynaptic density membrane	2/571	97/23271	0.691599	0.741594	0.587662	Hspb1/Tiam1	2
GO:0031594	neuromuscular junction	2/571	98/23271	0.696986	0.746247	0.591349	Cxadr/Ppp1r9a	2
GO:0031201	SNARE complex	1/571	49/23271	0.704351	0.753	0.5967	Vamp3	1
GO:0043197	dendritic spine	4/571	195/23271	0.707965	0.755729	0.598863	Arpc2/Nrgn/Ppp1r9a/Tiam1	4
GO:0005681	spliceosomal complex	4/571	196/23271	0.711718	0.758597	0.601136	Bcas2/Crnkl1/Rbm5/Smu1	4
GO:0071011	precatalytic spliceosome	1/571	51/23271	0.718712	0.764907	0.606135	Smu1	1
GO:0044309	neuron spine	4/571	200/23271	0.726373	0.771907	0.611683	Arpc2/Nrgn/Ppp1r9a/Tiam1	4
GO:0097729	9+2 motile cilium	3/571	154/23271	0.732202	0.776146	0.615042	Aldoa/Atp1b1/Rho	3
GO:0098982	GABA-ergic synapse	2/571	105/23271	0.732542	0.776146	0.615042	Clcn3/Phb2	2
GO:0034702	ion channel complex	6/571	296/23271	0.73663	0.779317	0.617555	Calm3/Cpt1c/Kcnf1/Kcng4/Pkd2/Ttyh2	6
GO:0008328	ionotropic glutamate receptor complex	1/571	54/23271	0.738958	0.78062	0.618587	Cpt1c	1
GO:0097525	spliceosomal snRNP complex	1/571	55/23271	0.745378	0.786235	0.623037	Txnl4b	1
GO:0098878	neurotransmitter receptor complex	1/571	56/23271	0.75164	0.790573	0.626474	Cpt1c	1
GO:0000794	condensed nuclear chromosome	3/571	159/23271	0.75171	0.790573	0.626474	Mlh1/Rcc1/Rec8	3
GO:0099572	postsynaptic specialization	9/571	439/23271	0.752847	0.7906	0.626496	Fbxo45/Hspb1/Nrgn/Phb2/Pick1/Ppp1r9a/Prnp/Sharpin/Tiam1	9
GO:0000779	condensed chromosome, centromeric region	1/571	57/23271	0.757749	0.794576	0.629646	Rec8	1
GO:0001917	photoreceptor inner segment	1/571	60/23271	0.77519	0.810477	0.642247	Rho	1
GO:0030532	small nuclear ribonucleoprotein complex	1/571	60/23271	0.77519	0.810477	0.642247	Txnl4b	1
GO:0005876	spindle microtubule	1/571	61/23271	0.78072	0.813869	0.644935	Parp4	1
GO:0032153	cell division site	1/571	61/23271	0.78072	0.813869	0.644935	Spn	1
GO:0031985	Golgi cisterna	1/571	62/23271	0.786115	0.818295	0.648442	Lyz2	1
GO:0019005	SCF ubiquitin ligase complex	1/571	65/23271	0.801516	0.833109	0.660181	Cul4a	1
GO:0099023	vesicle tethering complex	1/571	68/23271	0.815811	0.846731	0.670975	Exoc2	1
GO:0097060	synaptic membrane	9/571	470/23271	0.817945	0.84771	0.671751	Aph1a/Clcn3/Clta/Fbxo45/Hspb1/Nrgn/Pick1/Srpx2/Tiam1	9
GO:0043198	dendritic shaft	1/571	69/23271	0.820344	0.84896	0.672742	Arpc2	1
GO:0120114	Sm-like protein family complex	1/571	72/23271	0.833284	0.861101	0.682363	Txnl4b	1
GO:0099634	postsynaptic specialization membrane	2/571	136/23271	0.850077	0.877181	0.695105	Hspb1/Tiam1	2
GO:0046658	anchored component of plasma membrane	1/571	77/23271	0.852818	0.877466	0.69533	Nod1	1
GO:0060076	excitatory synapse	1/571	77/23271	0.852818	0.877466	0.69533	Srpx2	1
GO:0032592	integral component of mitochondrial membrane	1/571	79/23271	0.859975	0.883553	0.700155	Mfn1	1
GO:0098573	intrinsic component of mitochondrial membrane	1/571	81/23271	0.866786	0.888449	0.704034	Mfn1	1
GO:0042734	presynaptic membrane	3/571	198/23271	0.867236	0.888449	0.704034	Aph1a/Clta/Pick1	3
GO:0000786	nucleosome	1/571	88/23271	0.888121	0.908537	0.719953	H2az1	1
GO:0000793	condensed chromosome	3/571	210/23271	0.891704	0.910894	0.72182	Mlh1/Rcc1/Rec8	3
GO:0044815	DNA packaging complex	1/571	96/23271	0.908359	0.926578	0.734249	H2az1	1
GO:0045211	postsynaptic membrane	5/571	330/23271	0.910118	0.927044	0.734618	Clcn3/Fbxo45/Hspb1/Nrgn/Tiam1	5
GO:0099568	cytoplasmic region	3/571	223/23271	0.913583	0.929245	0.736362	Clta/Pkd2/Rangap1	3
GO:0098685	Schaffer collateral - CA1 synapse	1/571	113/23271	0.940043	0.954794	0.756608	Pfn2	1
GO:0099056	integral component of presynaptic membrane	1/571	116/23271	0.94437	0.957822	0.759007	Aph1a	1
GO:0005814	centriole	1/571	119/23271	0.948385	0.960526	0.76115	Ahi1	1
GO:0098889	intrinsic component of presynaptic membrane	1/571	128/23271	0.958776	0.969671	0.768397	Aph1a	1
GO:0000922	spindle pole	1/571	135/23271	0.96539	0.974976	0.772601	Nup62	1
GO:0042571	immunoglobulin complex, circulating	1/571	137/23271	0.967078	0.975296	0.772855	Igh-VJ558	1
GO:0019814	immunoglobulin complex	1/571	141/23271	0.97021	0.977071	0.774261	Igh-VJ558	1
GO:0099699	integral component of synaptic membrane	2/571	226/23271	0.9761	0.981614	0.777861	Aph1a/Clcn3	2
GO:0099240	intrinsic component of synaptic membrane	2/571	244/23271	0.983745	0.98732	0.782383	Aph1a/Clcn3	2
GO:0099055	integral component of postsynaptic membrane	1/571	169/23271	0.985211	0.98732	0.782383	Clcn3	1
GO:0032838	plasma membrane bounded cell projection cytoplasm	1/571	171/23271	0.985933	0.98732	0.782383	Rangap1	1
GO:0098936	intrinsic component of postsynaptic membrane	1/571	178/23271	0.988194	0.988194	0.783075	Clcn3	1

## Sheet: MF
ID	Description	GeneRatio	BgRatio	pvalue	p.adjust	qvalue	geneID	Count
GO:0016627	oxidoreductase activity, acting on the CH-CH group of donors	8/554	57/22669	6.97119e-05	0.0273099	0.0225129	Acad8/Acadm/Dhodh/Dus3l/Retsat/Sdhb/Sdhc/Srd5a3	8
GO:0004364	glutathione transferase activity	6/554	30/22669	7.4702e-05	0.0273099	0.0225129	Gsta3/Gstm2/Gstm6/Gstm7/Gsto1/Gstp2	6
GO:0047485	protein N-terminus binding	12/554	129/22669	7.87895e-05	0.0273099	0.0225129	Calm3/Csnk2a2/Dcn/Exoc2/Fez1/Gtf2h2/Morf4l1/Pex14/Phb2/Rassf1/Slc9a3r2/Tpm1	12
GO:0016765	transferase activity, transferring alkyl or aryl (other than methyl) groups	8/554	60/22669	0.000101242	0.0273099	0.0225129	Agps/Dhps/Gsta3/Gstm2/Gstm6/Gstm7/Gsto1/Gstp2	8
GO:0005518	collagen binding	8/554	71/22669	0.000332972	0.0718554	0.059234	Ap1g1/Col6a1/Col6a2/Ctsb/Dcn/Itga2/Lox/Pcolce	8
GO:0008308	voltage-gated anion channel activity	4/554	16/22669	0.00050824	0.0818289	0.0674556	Clcn3/Clcn7/Vdac1/Vdac2	4
GO:0032182	ubiquitin-like protein binding	9/554	95/22669	0.000530864	0.0818289	0.0674556	Ascc2/Dcun1d5/Herc2/Hspb1/Nup62/Rbck1/Sharpin/Tax1bp1/Trim32	9
GO:0033218	amide binding	21/554	391/22669	0.000691974	0.09333	0.0769366	Acadm/Anpep/Bace1/Clta/Ctsb/Fkbp10/Gprasp2/Gstm2/Gstm7/Gstp2/Inhba/Itga2/Itm2a/Npr2/Ogt/Phb2/Pik3r1/Prep/Prnp/Srp14/Tnpo2	21
GO:0004551	nucleotide diphosphatase activity	4/554	18/22669	0.000821988	0.0973572	0.0802564	Enpp4/Gars/Nudt11/Nudt4	4
GO:0042277	peptide binding	18/554	318/22669	0.000902291	0.0973572	0.0802564	Anpep/Bace1/Clta/Ctsb/Gprasp2/Gstm2/Gstm7/Gstp2/Inhba/Itga2/Itm2a/Npr2/Ogt/Pik3r1/Prep/Prnp/Srp14/Tnpo2	18
GO:0003712	transcription coregulator activity	22/554	441/22669	0.00136081	0.133483	0.110037	Ddit3/Ezh1/Ldb1/Med10/Med21/Med26/Med4/Med7/Pex14/Pias1/Ppargc1b/Rbck1/Rbpms/Rere/Rxrb/Sox12/Ssbp3/Taf12/Tcf4/Trp53bp1/Wnt4/Zmynd11	22
GO:0016262	protein N-acetylglucosaminyltransferase activity	2/554	3/22669	0.00175955	0.134739	0.111072	B3gnt8/Ogt	2
GO:0032137	guanine/thymine mispair binding	2/554	3/22669	0.00175955	0.134739	0.111072	Mlh1/Msh6	2
GO:0032190	acrosin binding	2/554	3/22669	0.00175955	0.134739	0.111072	Serpina5/Zp3	2
GO:0008022	protein C-terminus binding	14/554	233/22669	0.00187311	0.134739	0.111072	Ap1g1/Atp1b1/Coro1a/Hspg2/Lmo7/Phb2/Pias1/Pick1/Pik3r1/Ppp1r9a/Sdc1/Slc9a3r2/Sp1/Tcf4	14
GO:0043130	ubiquitin binding	7/554	75/22669	0.00237072	0.159876	0.131794	Ascc2/Hspb1/Nup62/Rbck1/Sharpin/Tax1bp1/Trim32	7
GO:0000298	endopolyphosphatase activity	2/554	4/22669	0.00346209	0.169208	0.139487	Nudt11/Nudt4	2
GO:0004430	1-phosphatidylinositol 4-kinase activity	2/554	4/22669	0.00346209	0.169208	0.139487	Pi4ka/Pi4kb	2
GO:0008486	diphosphoinositol-polyphosphate diphosphatase activity	2/554	4/22669	0.00346209	0.169208	0.139487	Nudt11/Nudt4	2
GO:0034431	bis(5'-adenosyl)-hexaphosphatase activity	2/554	4/22669	0.00346209	0.169208	0.139487	Nudt11/Nudt4	2
GO:0034432	bis(5'-adenosyl)-pentaphosphatase activity	2/554	4/22669	0.00346209	0.169208	0.139487	Nudt11/Nudt4	2
GO:0005201	extracellular matrix structural constituent	10/554	148/22669	0.00352964	0.169208	0.139487	Adipoq/Col6a1/Col6a2/Col6a3/Dcn/Hspg2/Ltbp4/Mfap2/Prelp/Srpx2	10
GO:0005543	phospholipid binding	21/554	448/22669	0.00360685	0.169208	0.139487	Anxa2/Atp13a2/Commd1/Dgka/Gpaa1/Nr5a2/Nrgn/Nup62/Ogt/Pacsin3/Pfn2/Pick1/Plekha2/Ppt1/Rab35/Serpina5/Sh3yl1/Snx21/Syt9/Tiam1/Zfyve26	21
GO:0030021	extracellular matrix structural constituent conferring compression resistance	3/554	14/22669	0.00432188	0.187133	0.154263	Dcn/Hspg2/Prelp	3
GO:0005080	protein kinase C binding	6/554	63/22669	0.00433581	0.187133	0.154263	Copb2/Fez1/Hspb1/Pick1/Rbck1/Ywhag	6
GO:0052742	phosphatidylinositol kinase activity	3/554	15/22669	0.00530519	0.193477	0.159493	Pi4ka/Pi4kb/Pik3r1	3
GO:0043621	protein self-association	6/554	66/22669	0.00545407	0.193477	0.159493	Ctsb/Ldb1/Mdh2/Pabpn1/Tcf4/Trim32	6
GO:0000104	succinate dehydrogenase activity	2/554	5/22669	0.00567685	0.193477	0.159493	Sdhb/Sdhc	2
GO:0015288	porin activity	2/554	5/22669	0.00567685	0.193477	0.159493	Vdac1/Vdac2	2
GO:0016635	oxidoreductase activity, acting on the CH-CH group of donors, quinone or related compound as acceptor	2/554	5/22669	0.00567685	0.193477	0.159493	Dhodh/Sdhb	2
GO:0043199	sulfate binding	2/554	5/22669	0.00567685	0.193477	0.159493	Gns/Rcc1	2
GO:1901981	phosphatidylinositol phosphate binding	11/554	184/22669	0.00573796	0.193477	0.159493	Anxa2/Atp13a2/Commd1/Nrgn/Ogt/Pfn2/Plekha2/Rab35/Snx21/Syt9/Zfyve26	11
GO:0005521	lamin binding	3/554	16/22669	0.00641218	0.197151	0.162522	Bnip3l/Ppp4c/Prnp	3
GO:0016411	acylglycerol O-acyltransferase activity	3/554	16/22669	0.00641218	0.197151	0.162522	Agpat2/Agpat4/Dgat2	3
GO:0016918	retinal binding	3/554	16/22669	0.00641218	0.197151	0.162522	Aldh1a2/Crabp2/Rho	3
GO:0005501	retinoid binding	4/554	33/22669	0.00823397	0.197151	0.162522	Aldh1a2/Crabp2/Rho/Serpina5	4
GO:0019828	aspartic-type endopeptidase inhibitor activity	2/554	6/22669	0.00837787	0.197151	0.162522	Prnp/Rock1	2
GO:0043035	chromatin insulator sequence binding	2/554	6/22669	0.00837787	0.197151	0.162522	Repin1/Zfp692	2
GO:0070051	fibrinogen binding	2/554	6/22669	0.00837787	0.197151	0.162522	Cdh5/Mfap2	2
GO:0043295	glutathione binding	3/554	18/22669	0.00901145	0.197151	0.162522	Gstm2/Gstm7/Gstp2	3
GO:1900750	oligopeptide binding	3/554	18/22669	0.00901145	0.197151	0.162522	Gstm2/Gstm7/Gstp2	3
GO:0097110	scaffold protein binding	6/554	74/22669	0.00945175	0.197151	0.162522	Casp4/Kars/Kif1b/Krt18/Krt5/Krt8	6
GO:0004721	phosphoprotein phosphatase activity	10/554	171/22669	0.00954594	0.197151	0.162522	Dusp1/Dusp22/Dusp6/Ppp1cb/Ppp1r3b/Ppp2r1a/Ppp4c/Ptpn6/Ptpre/Ptprv	10
GO:0061134	peptidase regulator activity	13/554	254/22669	0.0100381	0.197151	0.162522	Ahsg/Anxa2/Bcl2l1/Dpep1/Itih5/Kng1/Pcolce/Prnp/Rock1/Serpina3g/Serpina5/Serpinb12/Tank	13
GO:0008536	Ran GTPase binding	4/554	35/22669	0.0101408	0.197151	0.162522	Rangap1/Rcc1/Tnpo2/Tnpo3	4
GO:0032794	GTPase activating protein binding	3/554	19/22669	0.0105096	0.197151	0.162522	Fmnl3/Gnao1/Tubb5	3
GO:0070300	phosphatidic acid binding	3/554	19/22669	0.0105096	0.197151	0.162522	Atp13a2/Commd1/Nrgn	3
GO:0008194	UDP-glycosyltransferase activity	9/554	148/22669	0.0107026	0.197151	0.162522	B3galt5/B3gnt8/Extl1/Galnt1/Galnt2/Hexb/Hyal1/Ogt/Ugt1a6a	9
GO:1902936	phosphatidylinositol bisphosphate binding	8/554	123/22669	0.0107606	0.197151	0.162522	Anxa2/Atp13a2/Commd1/Pfn2/Plekha2/Rab35/Snx21/Syt9	8
GO:0008375	acetylglucosaminyltransferase activity	5/554	55/22669	0.0109099	0.197151	0.162522	B3galt5/B3gnt8/Extl1/Hexb/Ogt	5
GO:0019787	ubiquitin-like protein transferase activity	19/554	435/22669	0.0111685	0.197151	0.162522	Anapc4/Arih2/Ccnc/Cul4a/Herc2/Med10/Med21/Med7/Nosip/Pias1/Pja2/Rbck1/Sharpin/Trim32/Ube2k/Ube2t/Ube3c/Ubr7/Znrf2	19
GO:0003899	DNA-directed 5'-3' RNA polymerase activity	4/554	36/22669	0.0111927	0.197151	0.162522	Polr2e/Polr2j/Rpap1/Znrd1	4
GO:1905538	polysome binding	2/554	7/22669	0.0115401	0.197151	0.162522	Impact/Unk	2
GO:0048018	receptor ligand activity	21/554	499/22669	0.0116886	0.197151	0.162522	Adipoq/Btc/Ccl4/Ccl9/Cxcl10/Cxcl12/Fgf1/Fgf13/Fshb/Gpnmb/Il15/Inhba/Ins1/Klk1b4/Lefty2/Prl8a6/Saa3/Scg2/Sema7a/Wnt4/Zp3	21
GO:0008017	microtubule binding	13/554	260/22669	0.0120248	0.197151	0.162522	Dpysl5/Eml4/Fgf13/Kif1b/Kif22/Kifc2/Mapre2/Mtus1/Pex14/Prnp/Reep3/Stim1/Tiam1	13
GO:0046982	protein heterodimerization activity	14/554	290/22669	0.0124592	0.197151	0.162522	Atp1b1/Bcl2l1/Ddit3/Gca/H2az1/Phb2/Pik3r1/Ppp2r1a/Rcc1/Taf12/Tcf4/Tpm1/Tpm2/Ugt1a6a	14
GO:0034062	5'-3' RNA polymerase activity	4/554	38/22669	0.0135012	0.197151	0.162522	Polr2e/Polr2j/Rpap1/Znrd1	4
GO:0097747	RNA polymerase activity	4/554	38/22669	0.0135012	0.197151	0.162522	Polr2e/Polr2j/Rpap1/Znrd1	4
GO:0001540	amyloid-beta binding	5/554	58/22669	0.0135437	0.197151	0.162522	Bace1/Gprasp2/Itga2/Itm2a/Prnp	5
GO:0016811	hydrolase activity, acting on carbon-nitrogen (but not peptide) bonds, in linear amides	6/554	80/22669	0.0135785	0.197151	0.162522	Afmid/Klk1/Klk1b27/Klk1b4/Klk1b5/Vnn3	6
GO:0035091	phosphatidylinositol binding	13/554	266/22669	0.0143027	0.197151	0.162522	Anxa2/Atp13a2/Commd1/Gpaa1/Nrgn/Ogt/Pfn2/Plekha2/Rab35/Sh3yl1/Snx21/Syt9/Zfyve26	13
GO:1990782	protein tyrosine kinase binding	7/554	105/22669	0.014611	0.197151	0.162522	Cdh5/Dazap2/Dusp22/Fiz1/Pik3r1/Tiam1/Ywhag	7
GO:0019840	isoprenoid binding	4/554	39/22669	0.0147606	0.197151	0.162522	Aldh1a2/Crabp2/Rho/Serpina5	4
GO:0004842	ubiquitin-protein transferase activity	18/554	418/22669	0.0151488	0.197151	0.162522	Anapc4/Arih2/Ccnc/Cul4a/Herc2/Med10/Med21/Med7/Nosip/Pja2/Rbck1/Sharpin/Trim32/Ube2k/Ube2t/Ube3c/Ubr7/Znrf2	18
GO:0033293	monocarboxylic acid binding	6/554	82/22669	0.0151963	0.197151	0.162522	Crabp2/Fabp3/Fabp6/Gstm7/Gstp2/Serpina5	6
GO:0016810	hydrolase activity, acting on carbon-nitrogen (but not peptide) bonds	8/554	131/22669	0.0152955	0.197151	0.162522	Afmid/Dpep1/Dpysl5/Klk1/Klk1b27/Klk1b4/Klk1b5/Vnn3	8
GO:0016757	transferase activity, transferring glycosyl groups	13/554	270/22669	0.0159958	0.197151	0.162522	B3galt5/B3gnt8/Extl1/Galnt1/Galnt2/Gba/Hexb/Hyal1/Mtap/Ogt/Parp4/St3gal2/Ugt1a6a	13
GO:0005253	anion channel activity	6/554	83/22669	0.0160532	0.197151	0.162522	Clcn3/Clcn7/Slc26a8/Ttyh2/Vdac1/Vdac2	6
GO:0004866	endopeptidase inhibitor activity	11/554	213/22669	0.0160598	0.197151	0.162522	Ahsg/Anxa2/Bcl2l1/Dpep1/Itih5/Kng1/Prnp/Rock1/Serpina3g/Serpina5/Serpinb12	11
GO:0030276	clathrin binding	5/554	62/22669	0.0176779	0.197151	0.162522	Ap1g1/Bcl2l1/Clta/Gak/Syt9	5
GO:0003725	double-stranded RNA binding	6/554	85/22669	0.017866	0.197151	0.162522	Ddx58/Eif4a1/Ilf3/Mbnl1/Prkra/Slc3a2	6
GO:0005178	integrin binding	8/554	136/22669	0.0187528	0.197151	0.162522	Cxadr/Cxcl12/Fgf1/Gpnmb/Itga2/Sema7a/Tspan8/Vcam1	8
GO:0015103	inorganic anion transmembrane transporter activity	8/554	136/22669	0.0187528	0.197151	0.162522	Clcn3/Clcn7/Slc12a6/Slc25a11/Slc26a8/Ttyh2/Vdac1/Vdac2	8
GO:0031821	G protein-coupled serotonin receptor binding	2/554	9/22669	0.0191531	0.197151	0.162522	Gnao1/Gnaz	2
GO:0043995	histone acetyltransferase activity (H4-K5 specific)	2/554	9/22669	0.0191531	0.197151	0.162522	Ogt/Wdr5	2
GO:0043996	histone acetyltransferase activity (H4-K8 specific)	2/554	9/22669	0.0191531	0.197151	0.162522	Ogt/Wdr5	2
GO:0030414	peptidase inhibitor activity	11/554	219/22669	0.0193159	0.197151	0.162522	Ahsg/Anxa2/Bcl2l1/Dpep1/Itih5/Kng1/Prnp/Rock1/Serpina3g/Serpina5/Serpinb12	11
GO:0061659	ubiquitin-like protein ligase activity	14/554	307/22669	0.0194544	0.197151	0.162522	Anapc4/Arih2/Ccnc/Herc2/Med10/Med21/Med7/Nosip/Pias1/Trim32/Ube2k/Ube3c/Ubr7/Znrf2	14
GO:0061135	endopeptidase regulator activity	11/554	223/22669	0.0217428	0.197151	0.162522	Ahsg/Anxa2/Bcl2l1/Dpep1/Itih5/Kng1/Prnp/Rock1/Serpina3g/Serpina5/Serpinb12	11
GO:0016887	ATPase activity	17/554	404/22669	0.0218432	0.197151	0.162522	Abca3/Abcb1b/Atp13a2/Atp1b1/Chd4/Ddx4/Ddx58/Eif4a1/Entpd2/Kif1b/Kif22/Kifc2/Mlh1/Msh6/Pfn2/Psmc5/Xrcc3	17
GO:0008009	chemokine activity	4/554	44/22669	0.0221563	0.197151	0.162522	Ccl4/Ccl9/Cxcl10/Cxcl12	4
GO:0005546	phosphatidylinositol-4,5-bisphosphate binding	6/554	90/22669	0.0230001	0.197151	0.162522	Anxa2/Commd1/Pfn2/Rab35/Snx21/Syt9	6
GO:0003995	acyl-CoA dehydrogenase activity	2/554	10/22669	0.0235582	0.197151	0.162522	Acad8/Acadm	2
GO:0046972	histone acetyltransferase activity (H4-K16 specific)	2/554	10/22669	0.0235582	0.197151	0.162522	Ogt/Wdr5	2
GO:0102391	decanoate-CoA ligase activity	2/554	10/22669	0.0235582	0.197151	0.162522	Acsl3/Acsl6	2
GO:0008376	acetylgalactosaminyltransferase activity	4/554	45/22669	0.023862	0.197151	0.162522	B3galt5/B3gnt8/Galnt1/Galnt2	4
GO:0003711	transcription elongation regulator activity	1/554	1/22669	0.0244387	0.197151	0.162522	Wdr43	1
GO:0003877	ATP adenylyltransferase activity	1/554	1/22669	0.0244387	0.197151	0.162522	Kars	1
GO:0004152	dihydroorotate dehydrogenase activity	1/554	1/22669	0.0244387	0.197151	0.162522	Dhodh	1
GO:0004334	fumarylacetoacetase activity	1/554	1/22669	0.0244387	0.197151	0.162522	Fah	1
GO:0004344	glucose dehydrogenase activity	1/554	1/22669	0.0244387	0.197151	0.162522	H6pd	1
GO:0004508	steroid 17-alpha-monooxygenase activity	1/554	1/22669	0.0244387	0.197151	0.162522	Cyp17a1	1
GO:0004567	beta-mannosidase activity	1/554	1/22669	0.0244387	0.197151	0.162522	Manba	1
GO:0004820	glycine-tRNA ligase activity	1/554	1/22669	0.0244387	0.197151	0.162522	Gars	1
GO:0004824	lysine-tRNA ligase activity	1/554	1/22669	0.0244387	0.197151	0.162522	Kars	1
GO:0005316	high-affinity inorganic phosphate:sodium symporter activity	1/554	1/22669	0.0244387	0.197151	0.162522	Slc20a1	1
GO:0008426	protein kinase C inhibitor activity	1/554	1/22669	0.0244387	0.197151	0.162522	Hspb1	1
GO:0008523	sodium-dependent multivitamin transmembrane transporter activity	1/554	1/22669	0.0244387	0.197151	0.162522	Slc5a6	1
GO:0008609	alkylglycerone-phosphate synthase activity	1/554	1/22669	0.0244387	0.197151	0.162522	Agps	1
GO:0008800	beta-lactamase activity	1/554	1/22669	0.0244387	0.197151	0.162522	Dpep1	1
GO:0015019	heparan-alpha-glucosaminide N-acetyltransferase activity	1/554	1/22669	0.0244387	0.197151	0.162522	Hgsnat	1
GO:0015091	ferric iron transmembrane transporter activity	1/554	1/22669	0.0244387	0.197151	0.162522	Trf	1
GO:0015233	pantothenate transmembrane transporter activity	1/554	1/22669	0.0244387	0.197151	0.162522	Slc5a6	1
GO:0016992	lipoate synthase activity	1/554	1/22669	0.0244387	0.197151	0.162522	Lias	1
GO:0018601	4-nitrophenol 2-monooxygenase activity	1/554	1/22669	0.0244387	0.197151	0.162522	Cyp2e1	1
GO:0018738	S-formylglutathione hydrolase activity	1/554	1/22669	0.0244387	0.197151	0.162522	Esd	1
GO:0030731	guanidinoacetate N-methyltransferase activity	1/554	1/22669	0.0244387	0.197151	0.162522	Gamt	1
GO:0034038	deoxyhypusine synthase activity	1/554	1/22669	0.0244387	0.197151	0.162522	Dhps	1
GO:0036219	GTP diphosphatase activity	1/554	1/22669	0.0244387	0.197151	0.162522	Nudt1	1
GO:0036458	hepatocyte growth factor binding	1/554	1/22669	0.0244387	0.197151	0.162522	Srpx2	1
GO:0044730	bone sialoprotein binding	1/554	1/22669	0.0244387	0.197151	0.162522	Anxa2	1
GO:0046554	malate dehydrogenase (NADP+) activity	1/554	1/22669	0.0244387	0.197151	0.162522	Mdh2	1
GO:0047390	glycerophosphocholine cholinephosphodiesterase activity	1/554	1/22669	0.0244387	0.197151	0.162522	Enpp6	1
GO:0047442	17-alpha-hydroxyprogesterone aldolase activity	1/554	1/22669	0.0244387	0.197151	0.162522	Cyp17a1	1
GO:0047693	ATP diphosphatase activity	1/554	1/22669	0.0244387	0.197151	0.162522	Nudt1	1
GO:0047936	glucose 1-dehydrogenase [NAD(P)] activity	1/554	1/22669	0.0244387	0.197151	0.162522	H6pd	1
GO:0050115	myosin-light-chain-phosphatase activity	1/554	1/22669	0.0244387	0.197151	0.162522	Ppp1cb	1
GO:0050571	1,5-anhydro-D-fructose reductase activity	1/554	1/22669	0.0244387	0.197151	0.162522	Akr1e1	1
GO:0051750	delta3,5-delta2,4-dienoyl-CoA isomerase activity	1/554	1/22669	0.0244387	0.197151	0.162522	Ech1	1
GO:0051786	all-trans-retinol 13,14-reductase activity	1/554	1/22669	0.0244387	0.197151	0.162522	Retsat	1
GO:0052840	inositol diphosphate tetrakisphosphate diphosphatase activity	1/554	1/22669	0.0244387	0.197151	0.162522	Nudt4	1
GO:0052841	inositol bisdiphosphate tetrakisphosphate diphosphatase activity	1/554	1/22669	0.0244387	0.197151	0.162522	Nudt4	1
GO:0052842	inositol diphosphate pentakisphosphate diphosphatase activity	1/554	1/22669	0.0244387	0.197151	0.162522	Nudt4	1
GO:0052843	inositol-1-diphosphate-2,3,4,5,6-pentakisphosphate diphosphatase activity	1/554	1/22669	0.0244387	0.197151	0.162522	Nudt4	1
GO:0052844	inositol-3-diphosphate-1,2,4,5,6-pentakisphosphate diphosphatase activity	1/554	1/22669	0.0244387	0.197151	0.162522	Nudt4	1
GO:0052845	inositol-5-diphosphate-1,2,3,4,6-pentakisphosphate diphosphatase activity	1/554	1/22669	0.0244387	0.197151	0.162522	Nudt4	1
GO:0052846	inositol-1,5-bisdiphosphate-2,3,4,6-tetrakisphosphate 1-diphosphatase activity	1/554	1/22669	0.0244387	0.197151	0.162522	Nudt4	1
GO:0052847	inositol-1,5-bisdiphosphate-2,3,4,6-tetrakisphosphate 5-diphosphatase activity	1/554	1/22669	0.0244387	0.197151	0.162522	Nudt4	1
GO:0052848	inositol-3,5-bisdiphosphate-2,3,4,6-tetrakisphosphate 5-diphosphatase activity	1/554	1/22669	0.0244387	0.197151	0.162522	Nudt4	1
GO:0072510	trivalent inorganic cation transmembrane transporter activity	1/554	1/22669	0.0244387	0.197151	0.162522	Trf	1
GO:0086082	cell adhesive protein binding involved in AV node cell-bundle of His cell communication	1/554	1/22669	0.0244387	0.197151	0.162522	Cxadr	1
GO:0097682	intracellular phosphatidylinositol-3,5-bisphosphate-sensitive cation channel activity	1/554	1/22669	0.0244387	0.197151	0.162522	Mcoln1	1
GO:1901235	(R)-carnitine transmembrane transporter activity	1/554	1/22669	0.0244387	0.197151	0.162522	Slc22a5	1
GO:0044325	ion channel binding	8/554	143/22669	0.024484	0.197151	0.162522	Calm3/Cdh5/Fgf13/Kcng4/Pkd2/Ppp1r9a/Prnp/Vdac1	8
GO:0016758	transferase activity, transferring hexosyl groups	10/554	199/22669	0.0249324	0.199274	0.164272	B3galt5/B3gnt8/Extl1/Galnt1/Galnt2/Gba/Hexb/Hyal1/Ogt/Ugt1a6a	10
GO:0008374	O-acyltransferase activity	4/554	46/22669	0.0256452	0.203465	0.167726	Agpat2/Agpat4/Cpt1c/Dgat2	4
GO:0004869	cysteine-type endopeptidase inhibitor activity	5/554	69/22669	0.0267634	0.205181	0.169141	Ahsg/Bcl2l1/Dpep1/Kng1/Serpina3g	5
GO:1901681	sulfur compound binding	12/554	260/22669	0.0268568	0.205181	0.169141	Acadm/Cxcl10/Fgf1/Gns/Gpnmb/Gstm2/Gstm7/Gstp2/Pcolce/Pcsk6/Prelp/Rcc1	12
GO:0003713	transcription coactivator activity	11/554	232/22669	0.0280108	0.205181	0.169141	Ddit3/Med21/Med4/Ppargc1b/Rbck1/Rbpms/Rere/Rxrb/Sox12/Ssbp3/Taf12	11
GO:0019838	growth factor binding	8/554	147/22669	0.0282591	0.205181	0.169141	Col6a1/Dusp1/Igfbp5/Ltbp4/Pcsk6/Pdap1/Srpx2/Tek	8
GO:0003841	1-acylglycerol-3-phosphate O-acyltransferase activity	2/554	11/22669	0.0283336	0.205181	0.169141	Agpat2/Agpat4	2
GO:0005247	voltage-gated chloride channel activity	2/554	11/22669	0.0283336	0.205181	0.169141	Clcn3/Clcn7	2
GO:0008330	protein tyrosine/threonine phosphatase activity	2/554	11/22669	0.0283336	0.205181	0.169141	Dusp1/Dusp6	2
GO:0008532	N-acetyllactosaminide beta-1,3-N-acetylglucosaminyltransferase activity	2/554	11/22669	0.0283336	0.205181	0.169141	B3galt5/B3gnt8	2
GO:0030983	mismatched DNA binding	2/554	11/22669	0.0283336	0.205181	0.169141	Mlh1/Msh6	2
GO:0031956	medium-chain fatty acid-CoA ligase activity	2/554	11/22669	0.0283336	0.205181	0.169141	Acsl3/Acsl6	2
GO:0032404	mismatch repair complex binding	2/554	11/22669	0.0283336	0.205181	0.169141	Mlh1/Msh6	2
GO:0047676	arachidonate-CoA ligase activity	2/554	11/22669	0.0283336	0.205181	0.169141	Acsl3/Acsl6	2
GO:0070008	serine-type exopeptidase activity	2/554	11/22669	0.0283336	0.205181	0.169141	Ctsa/Prep	2
GO:0031491	nucleosome binding	4/554	48/22669	0.0294462	0.210414	0.173454	Arid1b/Ezh1/H2az1/Rcc1	4
GO:0051879	Hsp90 protein binding	4/554	48/22669	0.0294462	0.210414	0.173454	Ahsa2/Cyp2e1/Nup62/Unc45b	4
GO:0035925	mRNA 3'-UTR AU-rich region binding	3/554	28/22669	0.0302347	0.21275	0.17538	Exosc8/Ilf3/Tia1	3
GO:0042578	phosphoric ester hydrolase activity	15/554	357/22669	0.0303205	0.21275	0.17538	Dusp1/Dusp22/Dusp6/Enpp6/Inpp5a/Phospho2/Plcd3/Pld3/Ppp1cb/Ppp1r3b/Ppp2r1a/Ppp4c/Ptpn6/Ptpre/Ptprv	15
GO:0004197	cysteine-type endopeptidase activity	6/554	96/22669	0.0303647	0.21275	0.17538	Capn5/Casp4/Ctsb/Gpaa1/Senp2/Usp40	6
GO:0030971	receptor tyrosine kinase binding	5/554	73/22669	0.0330813	0.220821	0.182034	Dazap2/Fiz1/Pik3r1/Tiam1/Ywhag	5
GO:0004725	protein tyrosine phosphatase activity	6/554	98/22669	0.0331257	0.220821	0.182034	Dusp1/Dusp22/Dusp6/Ptpn6/Ptpre/Ptprv	6
GO:0017091	AU-rich element binding	3/554	29/22669	0.033128	0.220821	0.182034	Exosc8/Ilf3/Tia1	3
GO:0061630	ubiquitin protein ligase activity	13/554	299/22669	0.0331719	0.220821	0.182034	Anapc4/Arih2/Ccnc/Herc2/Med10/Med21/Med7/Nosip/Trim32/Ube2k/Ube3c/Ubr7/Znrf2	13
GO:0015037	peptide disulfide oxidoreductase activity	2/554	12/22669	0.0334586	0.220821	0.182034	Gsto1/Txndc12	2
GO:0033691	sialic acid binding	2/554	12/22669	0.0334586	0.220821	0.182034	Adipoq/Cd33	2
GO:0048407	platelet-derived growth factor binding	2/554	12/22669	0.0334586	0.220821	0.182034	Col6a1/Pdap1	2
GO:0050700	CARD domain binding	2/554	12/22669	0.0334586	0.220821	0.182034	Casp4/Nod1	2
GO:0002020	protease binding	8/554	152/22669	0.0335203	0.220821	0.182034	Aldoa/Anxa2/Hspg2/Ins1/Prnp/Serpina5/Stim1/Tnfrsf1a	8
GO:0030544	Hsp70 protein binding	4/554	50/22669	0.0335631	0.220821	0.182034	Cyp2e1/Fgf1/Nup62/Spn	4
GO:0016791	phosphatase activity	12/554	271/22669	0.0352684	0.22263	0.183525	Dusp1/Dusp22/Dusp6/Inpp5a/Phospho2/Ppp1cb/Ppp1r3b/Ppp2r1a/Ppp4c/Ptpn6/Ptpre/Ptprv	12
GO:0005539	glycosaminoglycan binding	10/554	213/22669	0.0371896	0.22263	0.183525	Cxcl10/Dcn/Fgf1/Gns/Gpnmb/Pcolce/Pcsk6/Prelp/Prnp/Stab1	10
GO:0030246	carbohydrate binding	12/554	274/22669	0.0378552	0.22263	0.183525	Aldoa/Cd33/Dgcr2/Galnt1/H6pd/Hexb/Lgals2/Manba/Ogt/Ppp1r3b/Sftpd/Zp3	12
GO:0005504	fatty acid binding	4/554	52/22669	0.0379986	0.22263	0.183525	Fabp3/Fabp6/Gstm7/Gstp2	4
GO:0016832	aldehyde-lyase activity	2/554	13/22669	0.0389132	0.22263	0.183525	Aldoa/Cyp17a1	2
GO:0016894	endonuclease activity, active with either ribo- or deoxyribonucleic acids and producing 3'-phosphomonoesters	2/554	13/22669	0.0389132	0.22263	0.183525	Tsen15/Xrcc3	2
GO:0017017	MAP kinase tyrosine/serine/threonine phosphatase activity	2/554	13/22669	0.0389132	0.22263	0.183525	Dusp1/Dusp6	2
GO:0035256	G protein-coupled glutamate receptor binding	2/554	13/22669	0.0389132	0.22263	0.183525	Calm3/Prnp	2
GO:0001968	fibronectin binding	3/554	31/22669	0.0393293	0.22263	0.183525	Igfbp5/Mfap2/Plekha2	3
GO:0008157	protein phosphatase 1 binding	3/554	31/22669	0.0393293	0.22263	0.183525	Lmna/Ppp1r3b/Ppp1r9a	3
GO:0030515	snoRNA binding	3/554	31/22669	0.0393293	0.22263	0.183525	Nudt1/Nudt16l1/Nudt4	3
GO:0022804	active transmembrane transporter activity	14/554	341/22669	0.0418143	0.22263	0.183525	Abca3/Abcb1b/Atp1b1/Atp6v1d/Clcn3/Clcn7/Slc12a6/Slc20a1/Slc22a5/Slc25a11/Slc26a8/Slc5a11/Slc5a6/Slc6a15	14
GO:0042379	chemokine receptor binding	5/554	78/22669	0.0421843	0.22263	0.183525	Ccl4/Ccl9/Ccrl2/Cxcl10/Cxcl12	5
GO:0001664	G protein-coupled receptor binding	13/554	310/22669	0.0422952	0.22263	0.183525	Calm3/Ccl4/Ccl9/Ccrl2/Cxcl10/Cxcl12/Gnao1/Gnaz/Gprasp2/Pick1/Prnp/Psmc5/Wnt4	13
GO:0004303	estradiol 17-beta-dehydrogenase activity	2/554	14/22669	0.0446784	0.22263	0.183525	H2-Ke6/Hsd17b7	2
GO:0004467	long-chain fatty acid-CoA ligase activity	2/554	14/22669	0.0446784	0.22263	0.183525	Acsl3/Acsl6	2
GO:0005159	insulin-like growth factor receptor binding	2/554	14/22669	0.0446784	0.22263	0.183525	Pik3r1/Ywhag	2
GO:0015651	quaternary ammonium group transmembrane transporter activity	2/554	14/22669	0.0446784	0.22263	0.183525	Slc22a5/Slc25a20	2
GO:0033549	MAP kinase phosphatase activity	2/554	14/22669	0.0446784	0.22263	0.183525	Dusp1/Dusp6	2
GO:0035325	Toll-like receptor binding	2/554	14/22669	0.0446784	0.22263	0.183525	Saa3/Unc93b1	2
GO:0042171	lysophosphatidic acid acyltransferase activity	2/554	14/22669	0.0446784	0.22263	0.183525	Agpat2/Agpat4	2
GO:0044548	S100 protein binding	2/554	14/22669	0.0446784	0.22263	0.183525	Anxa2/Fgf1	2
GO:0072341	modified amino acid binding	6/554	106/22669	0.0457701	0.22263	0.183525	Anxa2/Dpep1/Gstm2/Gstm7/Gstp2/Syt9	6
GO:0019902	phosphatase binding	10/554	223/22669	0.0481584	0.22263	0.183525	Anapc4/Cdh5/Lmna/Pecam1/Pik3r1/Ppp1r3b/Ppp1r9a/Sh3yl1/Slc9a3r2/Trpc4ap	10
GO:0001055	RNA polymerase II activity	1/554	2/22669	0.0482811	0.22263	0.183525	Polr2j	1
GO:0003870	5-aminolevulinate synthase activity	1/554	2/22669	0.0482811	0.22263	0.183525	Alas1	1
GO:0003923	GPI-anchor transamidase activity	1/554	2/22669	0.0482811	0.22263	0.183525	Gpaa1	1
GO:0004061	arylformamidase activity	1/554	2/22669	0.0482811	0.22263	0.183525	Afmid	1
GO:0004081	bis(5'-nucleosyl)-tetraphosphatase (asymmetrical) activity	1/554	2/22669	0.0482811	0.22263	0.183525	Gars	1
GO:0004348	glucosylceramidase activity	1/554	2/22669	0.0482811	0.22263	0.183525	Gba	1
GO:0004796	thromboxane-A synthase activity	1/554	2/22669	0.0482811	0.22263	0.183525	Tbxas1	1
GO:0004798	thymidylate kinase activity	1/554	2/22669	0.0482811	0.22263	0.183525	Dtymk	1
GO:0005298	proline:sodium symporter activity	1/554	2/22669	0.0482811	0.22263	0.183525	Slc6a15	1
GO:0008396	oxysterol 7-alpha-hydroxylase activity	1/554	2/22669	0.0482811	0.22263	0.183525	Cyp7b1	1
GO:0008413	8-oxo-7,8-dihydroguanosine triphosphate pyrophosphatase activity	1/554	2/22669	0.0482811	0.22263	0.183525	Nudt1	1
GO:0008796	bis(5'-nucleosyl)-tetraphosphatase activity	1/554	2/22669	0.0482811	0.22263	0.183525	Gars	1
GO:0010856	adenylate cyclase activator activity	1/554	2/22669	0.0482811	0.22263	0.183525	Raf1	1
GO:0015039	NADPH-adrenodoxin reductase activity	1/554	2/22669	0.0482811	0.22263	0.183525	Fdxr	1
GO:0015139	alpha-ketoglutarate transmembrane transporter activity	1/554	2/22669	0.0482811	0.22263	0.183525	Slc25a11	1
GO:0016231	beta-N-acetylglucosaminidase activity	1/554	2/22669	0.0482811	0.22263	0.183525	Hexb	1
GO:0016749	N-succinyltransferase activity	1/554	2/22669	0.0482811	0.22263	0.183525	Alas1	1
GO:0016913	follicle-stimulating hormone activity	1/554	2/22669	0.0482811	0.22263	0.183525	Fshb	1
GO:0017057	6-phosphogluconolactonase activity	1/554	2/22669	0.0482811	0.22263	0.183525	H6pd	1
GO:0017061	S-methyl-5-thioadenosine phosphorylase activity	1/554	2/22669	0.0482811	0.22263	0.183525	Mtap	1
GO:0017159	pantetheine hydrolase activity	1/554	2/22669	0.0482811	0.22263	0.183525	Vnn3	1
GO:0030294	receptor signaling protein tyrosine kinase inhibitor activity	1/554	2/22669	0.0482811	0.22263	0.183525	Ahsg	1
GO:0030613	oxidoreductase activity, acting on phosphorus or arsenic in donors	1/554	2/22669	0.0482811	0.22263	0.183525	Gsto1	1
GO:0030614	oxidoreductase activity, acting on phosphorus or arsenic in donors, disulfide as acceptor	1/554	2/22669	0.0482811	0.22263	0.183525	Gsto1	1
GO:0032143	single thymine insertion binding	1/554	2/22669	0.0482811	0.22263	0.183525	Msh6	1
GO:0032810	sterol response element binding	1/554	2/22669	0.0482811	0.22263	0.183525	Nr1h3	1
GO:0033883	pyridoxal phosphatase activity	1/554	2/22669	0.0482811	0.22263	0.183525	Phospho2	1
GO:0034986	iron chaperone activity	1/554	2/22669	0.0482811	0.22263	0.183525	Trf	1
GO:0035539	8-oxo-7,8-dihydrodeoxyguanosine triphosphate pyrophosphatase activity	1/554	2/22669	0.0482811	0.22263	0.183525	Nudt1	1
GO:0035730	S-nitrosoglutathione binding	1/554	2/22669	0.0482811	0.22263	0.183525	Gstp2	1
GO:0035731	dinitrosyl-iron complex binding	1/554	2/22669	0.0482811	0.22263	0.183525	Gstp2	1
GO:0035800	deubiquitinase activator activity	1/554	2/22669	0.0482811	0.22263	0.183525	Tank	1
GO:0035804	structural constituent of egg coat	1/554	2/22669	0.0482811	0.22263	0.183525	Zp3	1
GO:0045174	glutathione dehydrogenase (ascorbate) activity	1/554	2/22669	0.0482811	0.22263	0.183525	Gsto1	1
GO:0047025	3-oxoacyl-[acyl-carrier-protein] reductase (NADH) activity	1/554	2/22669	0.0482811	0.22263	0.183525	H2-Ke6	1
GO:0047288	monosialoganglioside sialyltransferase activity	1/554	2/22669	0.0482811	0.22263	0.183525	St3gal2	1
GO:0047408	alkenylglycerophosphocholine hydrolase activity	1/554	2/22669	0.0482811	0.22263	0.183525	Tmem86a	1
GO:0047409	alkenylglycerophosphoethanolamine hydrolase activity	1/554	2/22669	0.0482811	0.22263	0.183525	Tmem86a	1
GO:0047710	bis(5'-adenosyl)-triphosphatase activity	1/554	2/22669	0.0482811	0.22263	0.183525	Enpp4	1
GO:0050251	retinol isomerase activity	1/554	2/22669	0.0482811	0.22263	0.183525	Degs1	1
GO:0050295	steryl-beta-glucosidase activity	1/554	2/22669	0.0482811	0.22263	0.183525	Gba	1
GO:0050610	methylarsonate reductase activity	1/554	2/22669	0.0482811	0.22263	0.183525	Gsto1	1
GO:0061711	N(6)-L-threonylcarbamoyladenine synthase activity	1/554	2/22669	0.0482811	0.22263	0.183525	Osgep	1
GO:0070974	POU domain binding	1/554	2/22669	0.0482811	0.22263	0.183525	Pou5f1	1
GO:0072518	Rho-dependent protein serine/threonine kinase activity	1/554	2/22669	0.0482811	0.22263	0.183525	Rock1	1
GO:0097363	protein O-GlcNAc transferase activity	1/554	2/22669	0.0482811	0.22263	0.183525	Ogt	1
GO:0045236	CXCR chemokine receptor binding	2/554	15/22669	0.0507358	0.231966	0.191221	Cxcl10/Cxcl12	2
GO:0070006	metalloaminopeptidase activity	2/554	15/22669	0.0507358	0.231966	0.191221	Anpep/Xpnpep2	2
GO:0031406	carboxylic acid binding	10/554	226/22669	0.0518319	0.235977	0.194528	Adipoq/Cd33/Crabp2/Fabp3/Fabp6/Gstm7/Gstp2/Kars/Serpina5/Stab1	10
GO:0016776	phosphotransferase activity, phosphate group as acceptor	3/554	35/22669	0.0533517	0.241876	0.19939	Dtymk/Mpp5/Nme7	3
GO:0001098	basal transcription machinery binding	4/554	59/22669	0.0560378	0.247416	0.203957	Elof1/Elp2/Tcf4/Wdr43	4
GO:0001099	basal RNA polymerase II transcription machinery binding	4/554	59/22669	0.0560378	0.247416	0.203957	Elof1/Elp2/Tcf4/Wdr43	4
GO:0001972	retinoic acid binding	2/554	16/22669	0.0570678	0.247416	0.203957	Crabp2/Serpina5	2
GO:0008179	adenylate cyclase binding	2/554	16/22669	0.0570678	0.247416	0.203957	Calm3/Raf1	2
GO:0015116	sulfate transmembrane transporter activity	2/554	16/22669	0.0570678	0.247416	0.203957	Slc25a11/Slc26a8	2
GO:0015278	calcium-release channel activity	2/554	16/22669	0.0570678	0.247416	0.203957	Mcoln1/Pkd2	2
GO:0030228	lipoprotein particle receptor activity	2/554	16/22669	0.0570678	0.247416	0.203957	Lsr/Stab1	2
GO:0048038	quinone binding	2/554	16/22669	0.0570678	0.247416	0.203957	Dhodh/H2-Ke6	2
GO:0015291	secondary active transmembrane transporter activity	10/554	231/22669	0.0583595	0.247416	0.203957	Clcn3/Clcn7/Slc12a6/Slc20a1/Slc22a5/Slc25a11/Slc26a8/Slc5a11/Slc5a6/Slc6a15	10
GO:0004857	enzyme inhibitor activity	15/554	392/22669	0.0593893	0.247416	0.203957	Ahsg/Anxa2/Bcl2l1/Calu/Dpep1/Hspb1/Impact/Itih5/Kng1/Prnp/Rock1/Sbf1/Serpina3g/Serpina5/Serpinb12	15
GO:0016747	transferase activity, transferring acyl groups other than amino-acyl groups	10/554	233/22669	0.0611143	0.247416	0.203957	Agpat2/Agpat4/Alas1/Cpt1c/Dgat2/Hgsnat/Ogt/Osgep/Taf12/Wdr5	10
GO:0005507	copper ion binding	4/554	61/22669	0.0619044	0.247416	0.203957	Commd1/Heph/Lox/Prnp	4
GO:0050840	extracellular matrix binding	4/554	61/22669	0.0619044	0.247416	0.203957	Anxa2/Dcn/Itga2/Plekha2	4
GO:0000400	four-way junction DNA binding	2/554	17/22669	0.0636573	0.247416	0.203957	Msh6/Xrcc3	2
GO:0004550	nucleoside diphosphate kinase activity	2/554	17/22669	0.0636573	0.247416	0.203957	Dtymk/Nme7	2
GO:0004653	polypeptide N-acetylgalactosaminyltransferase activity	2/554	17/22669	0.0636573	0.247416	0.203957	Galnt1/Galnt2	2
GO:0016290	palmitoyl-CoA hydrolase activity	2/554	17/22669	0.0636573	0.247416	0.203957	Ppt1/Them4	2
GO:0030275	LRR domain binding	2/554	17/22669	0.0636573	0.247416	0.203957	Ddit3/Polr2j	2
GO:0071617	lysophospholipid acyltransferase activity	2/554	17/22669	0.0636573	0.247416	0.203957	Agpat2/Agpat4	2
GO:0043022	ribosome binding	4/554	62/22669	0.0649545	0.247416	0.203957	Gtpbp6/Impact/Letm2/Ythdf3	4
GO:0070063	RNA polymerase binding	4/554	62/22669	0.0649545	0.247416	0.203957	Elof1/Elp2/Pabpn1/Wdr43	4
GO:0008138	protein tyrosine/serine/threonine phosphatase activity	3/554	38/22669	0.0652272	0.247416	0.203957	Dusp1/Dusp22/Dusp6	3
GO:0019205	nucleobase-containing compound kinase activity	3/554	38/22669	0.0652272	0.247416	0.203957	Dtymk/Mpp5/Nme7	3
GO:0030020	extracellular matrix structural constituent conferring tensile strength	3/554	38/22669	0.0652272	0.247416	0.203957	Col6a1/Col6a2/Col6a3	3
GO:0042056	chemoattractant activity	3/554	38/22669	0.0652272	0.247416	0.203957	Cxcl10/Saa3/Scg2	3
GO:1901682	sulfur compound transmembrane transporter activity	3/554	38/22669	0.0652272	0.247416	0.203957	Slc25a11/Slc26a8/Slc5a6	3
GO:0015631	tubulin binding	14/554	366/22669	0.0670323	0.247416	0.203957	Dpysl5/Eml4/Fez1/Fgf13/Kif1b/Kif22/Kifc2/Mapre2/Mtus1/Pex14/Prnp/Reep3/Stim1/Tiam1	14
GO:0043021	ribonucleoprotein complex binding	7/554	146/22669	0.0675986	0.247416	0.203957	Eif1b/Gtpbp6/Impact/Letm2/Smg6/Unk/Ythdf3	7
GO:0000993	RNA polymerase II complex binding	3/554	39/22669	0.0694328	0.247416	0.203957	Elof1/Elp2/Wdr43	3
GO:0008083	growth factor activity	7/554	147/22669	0.0695656	0.247416	0.203957	Btc/Cxcl12/Fgf1/Fgf13/Inhba/Klk1b4/Lefty2	7
GO:0015929	hexosaminidase activity	2/554	18/22669	0.070488	0.247416	0.203957	Hexb/Hyal1	2
GO:0031492	nucleosomal DNA binding	2/554	18/22669	0.070488	0.247416	0.203957	H2az1/Rcc1	2
GO:0043495	protein-membrane adaptor activity	2/554	18/22669	0.070488	0.247416	0.203957	Slc9a3r2/Spag4	2
GO:0050145	nucleoside monophosphate kinase activity	2/554	18/22669	0.070488	0.247416	0.203957	Dtymk/Mpp5	2
GO:0061608	nuclear import signal receptor activity	2/554	18/22669	0.070488	0.247416	0.203957	Tmco6/Tnpo2	2
GO:0072349	modified amino acid transmembrane transporter activity	2/554	18/22669	0.070488	0.247416	0.203957	Slc22a5/Slc5a6	2
GO:0005200	structural constituent of cytoskeleton	4/554	64/22669	0.0712854	0.247416	0.203957	Arpc2/Tpm1/Tpm2/Tubb5	4
GO:0000213	tRNA-intron endonuclease activity	1/554	3/22669	0.0715419	0.247416	0.203957	Tsen15	1
GO:0001691	pseudophosphatase activity	1/554	3/22669	0.0715419	0.247416	0.203957	Sbf1	1
GO:0003865	3-oxo-5-alpha-steroid 4-dehydrogenase activity	1/554	3/22669	0.0715419	0.247416	0.203957	Srd5a3	1
GO:0004144	diacylglycerol O-acyltransferase activity	1/554	3/22669	0.0715419	0.247416	0.203957	Dgat2	1
GO:0004345	glucose-6-phosphate dehydrogenase activity	1/554	3/22669	0.0715419	0.247416	0.203957	H6pd	1
GO:0004719	protein-L-isoaspartate (D-aspartate) O-methyltransferase activity	1/554	3/22669	0.0715419	0.247416	0.203957	Pcmt1	1
GO:0008597	calcium-dependent protein serine/threonine phosphatase regulator activity	1/554	3/22669	0.0715419	0.247416	0.203957	Rcan2	1
GO:0009041	uridylate kinase activity	1/554	3/22669	0.0715419	0.247416	0.203957	Dtymk	1
GO:0015225	biotin transmembrane transporter activity	1/554	3/22669	0.0715419	0.247416	0.203957	Slc5a6	1
GO:0016672	oxidoreductase activity, acting on a sulfur group of donors, quinone or similar compound as acceptor	1/554	3/22669	0.0715419	0.247416	0.203957	Gsto1	1
GO:0016748	succinyltransferase activity	1/554	3/22669	0.0715419	0.247416	0.203957	Alas1	1
GO:0016822	hydrolase activity, acting on acid carbon-carbon bonds	1/554	3/22669	0.0715419	0.247416	0.203957	Fah	1
GO:0016823	hydrolase activity, acting on acid carbon-carbon bonds, in ketonic substances	1/554	3/22669	0.0715419	0.247416	0.203957	Fah	1
GO:0019153	protein-disulfide reductase (glutathione) activity	1/554	3/22669	0.0715419	0.247416	0.203957	Txndc12	1
GO:0030060	L-malate dehydrogenase activity	1/554	3/22669	0.0715419	0.247416	0.203957	Mdh2	1
GO:0031531	thyrotropin-releasing hormone receptor binding	1/554	3/22669	0.0715419	0.247416	0.203957	Psmc5	1
GO:0031726	CCR1 chemokine receptor binding	1/554	3/22669	0.0715419	0.247416	0.203957	Ccl4	1
GO:0032142	single guanine insertion binding	1/554	3/22669	0.0715419	0.247416	0.203957	Msh6	1
GO:0042284	sphingolipid delta-4 desaturase activity	1/554	3/22669	0.0715419	0.247416	0.203957	Degs1	1
GO:0047751	cholestenone 5-alpha-reductase activity	1/554	3/22669	0.0715419	0.247416	0.203957	Srd5a3	1
GO:0048248	CXCR3 chemokine receptor binding	1/554	3/22669	0.0715419	0.247416	0.203957	Cxcl10	1
GO:0050196	[phosphorylase] phosphatase activity	1/554	3/22669	0.0715419	0.247416	0.203957	Ppp1r3b	1
GO:0050252	retinol O-fatty-acyltransferase activity	1/554	3/22669	0.0715419	0.247416	0.203957	Dgat2	1
GO:0050508	glucuronosyl-N-acetylglucosaminyl-proteoglycan 4-alpha-N-acetylglucosaminyltransferase activity	1/554	3/22669	0.0715419	0.247416	0.203957	Extl1	1
GO:0050682	AF-2 domain binding	1/554	3/22669	0.0715419	0.247416	0.203957	Ppargc1b	1
GO:0051538	3 iron, 4 sulfur cluster binding	1/554	3/22669	0.0715419	0.247416	0.203957	Sdhb	1
GO:0061649	ubiquitin modification-dependent histone binding	1/554	3/22669	0.0715419	0.247416	0.203957	Trp53bp1	1
GO:0070137	ubiquitin-like protein-specific endopeptidase activity	1/554	3/22669	0.0715419	0.247416	0.203957	Senp2	1
GO:0070139	SUMO-specific endopeptidase activity	1/554	3/22669	0.0715419	0.247416	0.203957	Senp2	1
GO:0070404	NADH binding	1/554	3/22669	0.0715419	0.247416	0.203957	H2-Ke6	1
GO:0070538	oleic acid binding	1/554	3/22669	0.0715419	0.247416	0.203957	Fabp3	1
GO:0070573	metallodipeptidase activity	1/554	3/22669	0.0715419	0.247416	0.203957	Dpep1	1
GO:0070991	medium-chain-acyl-CoA dehydrogenase activity	1/554	3/22669	0.0715419	0.247416	0.203957	Acadm	1
GO:0072320	volume-sensitive chloride channel activity	1/554	3/22669	0.0715419	0.247416	0.203957	Ttyh2	1
GO:0099038	ceramide floppase activity	1/554	3/22669	0.0715419	0.247416	0.203957	Abcb1b	1
GO:0140090	membrane curvature sensor activity	1/554	3/22669	0.0715419	0.247416	0.203957	Pick1	1
GO:1903135	cupric ion binding	1/554	3/22669	0.0715419	0.247416	0.203957	Prnp	1
GO:0008238	exopeptidase activity	5/554	91/22669	0.0722848	0.249186	0.205417	Anpep/Ctsa/Dpep1/Prep/Xpnpep2	5
GO:0043177	organic acid binding	10/554	241/22669	0.0729684	0.250742	0.206699	Adipoq/Cd33/Crabp2/Fabp3/Fabp6/Gstm7/Gstp2/Kars/Serpina5/Stab1	10
GO:0051015	actin filament binding	9/554	210/22669	0.0736275	0.251055	0.206958	Aif1/Arpc2/Coro1a/Espn/Fmnl3/Pick1/Ppp1r9a/Tpm1/Tpm2	9
GO:0042805	actinin binding	3/554	40/22669	0.0737577	0.251055	0.206958	Lmo7/Magi1/Pkd2	3
GO:0051539	4 iron, 4 sulfur cluster binding	3/554	40/22669	0.0737577	0.251055	0.206958	Lias/Rev3l/Sdhb	3
GO:0031625	ubiquitin protein ligase binding	12/554	306/22669	0.0740794	0.251358	0.207207	Cul4a/Ddx58/Herc2/Pias1/Pik3r1/Pou5f1/Rangap1/Tank/Tcp1/Tubb5/Ube2k/Ube2t	12
GO:0010485	H4 histone acetyltransferase activity	2/554	19/22669	0.0775443	0.26147	0.215543	Ogt/Wdr5	2
GO:0051010	microtubule plus-end binding	2/554	19/22669	0.0775443	0.26147	0.215543	Mapre2/Stim1	2
GO:0015036	disulfide oxidoreductase activity	3/554	41/22669	0.0781994	0.262041	0.216013	Gsto1/Sh3bgrl3/Txndc12	3
GO:0043548	phosphatidylinositol 3-kinase binding	3/554	41/22669	0.0781994	0.262041	0.216013	Calm3/Coro1a/Pik3r1	3
GO:0017016	Ras GTPase binding	15/554	409/22669	0.0787692	0.263133	0.216914	Anxa2/Ap1g1/Arhgef5/Exoc2/Fmnl3/Raf1/Rangap1/Rcc1/Rock1/Sbf1/Tbc1d10b/Tiam1/Tnpo2/Tnpo3/Was	15
GO:0016779	nucleotidyltransferase activity	6/554	122/22669	0.0790316	0.263195	0.216965	Kars/Polr2e/Polr2j/Rev3l/Rpap1/Znrd1	6
GO:0031490	chromatin DNA binding	5/554	94/22669	0.0805468	0.264791	0.218281	H2az1/Pou5f1/Rcc1/Repin1/Zfp692	5
GO:0004722	protein serine/threonine phosphatase activity	4/554	67/22669	0.0813481	0.264791	0.218281	Dusp1/Ppp1cb/Ppp2r1a/Ppp4c	4
GO:0035254	glutamate receptor binding	4/554	67/22669	0.0813481	0.264791	0.218281	Arpc2/Calm3/Pick1/Prnp	4
GO:0005547	phosphatidylinositol-3,4,5-trisphosphate binding	3/554	42/22669	0.0827552	0.264791	0.218281	Commd1/Nrgn/Ogt	3
GO:0004602	glutathione peroxidase activity	2/554	20/22669	0.0848111	0.264791	0.218281	Gstm7/Gstp2	2
GO:0008307	structural constituent of muscle	2/554	20/22669	0.0848111	0.264791	0.218281	Myl1/Myl6	2
GO:0016641	oxidoreductase activity, acting on the CH-NH2 group of donors, oxygen as acceptor	2/554	20/22669	0.0848111	0.264791	0.218281	Lox/Vcam1	2
GO:0030169	low-density lipoprotein particle binding	2/554	20/22669	0.0848111	0.264791	0.218281	Lsr/Stab1	2
GO:0051428	peptide hormone receptor binding	2/554	20/22669	0.0848111	0.264791	0.218281	Gnao1/Psmc5	2
GO:0022853	active ion transmembrane transporter activity	9/554	218/22669	0.0879959	0.264791	0.218281	Atp1b1/Atp6v1d/Clcn3/Slc12a6/Slc20a1/Slc26a8/Slc5a11/Slc5a6/Slc6a15	9
GO:0015294	solute:cation symporter activity	5/554	97/22669	0.0892898	0.264791	0.218281	Slc12a6/Slc20a1/Slc5a11/Slc5a6/Slc6a15	5
GO:0004175	endopeptidase activity	16/554	453/22669	0.0916046	0.264791	0.218281	Aph1a/Bace1/Capn5/Casp4/Cfi/Ctsb/Gpaa1/Klk1/Klk1b27/Klk1b4/Klk1b5/Pcsk6/Prep/Psmb1/Senp2/Usp40	16
GO:0004177	aminopeptidase activity	3/554	44/22669	0.0921979	0.264791	0.218281	Anpep/Dpep1/Xpnpep2	3
GO:0043175	RNA polymerase core enzyme binding	3/554	44/22669	0.0921979	0.264791	0.218281	Elof1/Elp2/Wdr43	3
GO:0015645	fatty acid ligase activity	2/554	21/22669	0.0922739	0.264791	0.218281	Acsl3/Acsl6	2
GO:0003735	structural constituent of ribosome	7/554	158/22669	0.093433	0.264791	0.218281	Mrps16/Mrps35/Mrps9/Rpl13a/Rpl24/Rpl7l1/Rps10	7
GO:0001093	TFIIB-class transcription factor binding	1/554	4/22669	0.0942352	0.264791	0.218281	Tcf4	1
GO:0003846	2-acylglycerol O-acyltransferase activity	1/554	4/22669	0.0942352	0.264791	0.218281	Dgat2	1
GO:0004095	carnitine O-palmitoyltransferase activity	1/554	4/22669	0.0942352	0.264791	0.218281	Cpt1c	1
GO:0004185	serine-type carboxypeptidase activity	1/554	4/22669	0.0942352	0.264791	0.218281	Ctsa	1
GO:0004385	guanylate kinase activity	1/554	4/22669	0.0942352	0.264791	0.218281	Mpp5	1
GO:0004449	isocitrate dehydrogenase (NAD+) activity	1/554	4/22669	0.0942352	0.264791	0.218281	Idh3a	1
GO:0004704	NF-kappaB-inducing kinase activity	1/554	4/22669	0.0942352	0.264791	0.218281	Ppp4c	1
GO:0004731	purine-nucleoside phosphorylase activity	1/554	4/22669	0.0942352	0.264791	0.218281	Mtap	1
GO:0004740	pyruvate dehydrogenase (acetyl-transferring) kinase activity	1/554	4/22669	0.0942352	0.264791	0.218281	Pdk2	1
GO:0005087	Ran guanyl-nucleotide exchange factor activity	1/554	4/22669	0.0942352	0.264791	0.218281	Rcc1	1
GO:0005124	scavenger receptor binding	1/554	4/22669	0.0942352	0.264791	0.218281	Gba	1
GO:0008177	succinate dehydrogenase (ubiquinone) activity	1/554	4/22669	0.0942352	0.264791	0.218281	Sdhb	1
GO:0008449	N-acetylglucosamine-6-sulfatase activity	1/554	4/22669	0.0942352	0.264791	0.218281	Gns	1
GO:0008889	glycerophosphodiester phosphodiesterase activity	1/554	4/22669	0.0942352	0.264791	0.218281	Enpp6	1
GO:0015038	glutathione disulfide oxidoreductase activity	1/554	4/22669	0.0942352	0.264791	0.218281	Gsto1	1
GO:0015117	thiosulfate transmembrane transporter activity	1/554	4/22669	0.0942352	0.264791	0.218281	Slc25a11	1
GO:0015131	oxaloacetate transmembrane transporter activity	1/554	4/22669	0.0942352	0.264791	0.218281	Slc25a11	1
GO:0015140	malate transmembrane transporter activity	1/554	4/22669	0.0942352	0.264791	0.218281	Slc25a11	1
GO:0015226	carnitine transmembrane transporter activity	1/554	4/22669	0.0942352	0.264791	0.218281	Slc22a5	1
GO:0016416	O-palmitoyltransferase activity	1/554	4/22669	0.0942352	0.264791	0.218281	Cpt1c	1
GO:0016892	endoribonuclease activity, producing 3'-phosphomonoesters	1/554	4/22669	0.0942352	0.264791	0.218281	Tsen15	1
GO:0017150	tRNA dihydrouridine synthase activity	1/554	4/22669	0.0942352	0.264791	0.218281	Dus3l	1
GO:0030984	kininogen binding	1/554	4/22669	0.0942352	0.264791	0.218281	Ctsb	1
GO:0031014	troponin T binding	1/554	4/22669	0.0942352	0.264791	0.218281	Tnnt1	1
GO:0031800	type 3 metabotropic glutamate receptor binding	1/554	4/22669	0.0942352	0.264791	0.218281	Calm3	1
GO:0031852	mu-type opioid receptor binding	1/554	4/22669	0.0942352	0.264791	0.218281	Gnao1	1
GO:0032138	single base insertion or deletion binding	1/554	4/22669	0.0942352	0.264791	0.218281	Msh6	1
GO:0033765	steroid dehydrogenase activity, acting on the CH-CH group of donors	1/554	4/22669	0.0942352	0.264791	0.218281	Srd5a3	1
GO:0034235	GPI anchor binding	1/554	4/22669	0.0942352	0.264791	0.218281	Gpaa1	1
GO:0043262	adenosine-diphosphatase activity	1/554	4/22669	0.0942352	0.264791	0.218281	Entpd2	1
GO:0043398	HLH domain binding	1/554	4/22669	0.0942352	0.264791	0.218281	Pkd2	1
GO:0045145	single-stranded DNA 5'-3' exodeoxyribonuclease activity	1/554	4/22669	0.0942352	0.264791	0.218281	Pld3	1
GO:0046623	sphingolipid floppase activity	1/554	4/22669	0.0942352	0.264791	0.218281	Abcb1b	1
GO:0047024	5alpha-androstane-3beta,17beta-diol dehydrogenase activity	1/554	4/22669	0.0942352	0.264791	0.218281	Hsd17b7	1
GO:0048763	calcium-induced calcium release activity	1/554	4/22669	0.0942352	0.264791	0.218281	Pkd2	1
GO:0050501	hyaluronan synthase activity	1/554	4/22669	0.0942352	0.264791	0.218281	Hyal1	1
GO:0051377	mannose-ethanolamine phosphotransferase activity	1/554	4/22669	0.0942352	0.264791	0.218281	Pign	1
GO:0051425	PTB domain binding	1/554	4/22669	0.0942352	0.264791	0.218281	Nup62	1
GO:0051430	corticotropin-releasing hormone receptor 1 binding	1/554	4/22669	0.0942352	0.264791	0.218281	Gnao1	1
GO:0070138	ubiquitin-like protein-specific isopeptidase activity	1/554	4/22669	0.0942352	0.264791	0.218281	Senp2	1
GO:0070140	SUMO-specific isopeptidase activity	1/554	4/22669	0.0942352	0.264791	0.218281	Senp2	1
GO:0070699	type II activin receptor binding	1/554	4/22669	0.0942352	0.264791	0.218281	Inhba	1
GO:0090555	phosphatidylethanolamine flippase activity	1/554	4/22669	0.0942352	0.264791	0.218281	Abcb1b	1
GO:0140333	glycerophospholipid flippase activity	1/554	4/22669	0.0942352	0.264791	0.218281	Abcb1b	1
GO:0004553	hydrolase activity, hydrolyzing O-glycosyl compounds	5/554	99/22669	0.0953809	0.267314	0.220361	Gba/Hexb/Hyal1/Lyz2/Manba	5
GO:0016229	steroid dehydrogenase activity	3/554	45/22669	0.097079	0.270667	0.223125	H2-Ke6/Hsd17b7/Srd5a3	3
GO:0061631	ubiquitin conjugating enzyme activity	3/554	45/22669	0.097079	0.270667	0.223125	Ube2k/Ube2t/Ube3c	3
GO:0031267	small GTPase binding	15/554	424/22669	0.0989481	0.275168	0.226834	Anxa2/Ap1g1/Arhgef5/Exoc2/Fmnl3/Raf1/Rangap1/Rcc1/Rock1/Sbf1/Tbc1d10b/Tiam1/Tnpo2/Tnpo3/Was	15
GO:0044389	ubiquitin-like protein ligase binding	12/554	324/22669	0.10188	0.282374	0.232775	Cul4a/Ddx58/Herc2/Pias1/Pik3r1/Pou5f1/Rangap1/Tank/Tcp1/Tubb5/Ube2k/Ube2t	12
GO:0140296	general transcription initiation factor binding	3/554	46/22669	0.102063	0.282374	0.232775	Psmc5/Taf12/Tcf4	3
GO:0005254	chloride channel activity	4/554	73/22669	0.103428	0.284692	0.234686	Clcn3/Clcn7/Slc26a8/Ttyh2	4
GO:0015370	solute:sodium symporter activity	4/554	73/22669	0.103428	0.284692	0.234686	Slc20a1/Slc5a11/Slc5a6/Slc6a15	4
GO:0015108	chloride transmembrane transporter activity	5/554	102/22669	0.104902	0.288014	0.237424	Clcn3/Clcn7/Slc12a6/Slc26a8/Ttyh2	5
GO:0015297	antiporter activity	4/554	74/22669	0.10735	0.288663	0.237959	Clcn3/Clcn7/Slc25a11/Slc26a8	4
GO:0004709	MAP kinase kinase kinase activity	2/554	23/22669	0.107733	0.288663	0.237959	Map3k12/Raf1	2
GO:0016638	oxidoreductase activity, acting on the CH-NH2 group of donors	2/554	23/22669	0.107733	0.288663	0.237959	Lox/Vcam1	2
GO:0071837	HMG box domain binding	2/554	23/22669	0.107733	0.288663	0.237959	Pou5f1/Sp1	2
GO:0008395	steroid hydroxylase activity	4/554	75/22669	0.111338	0.288663	0.237959	Cyp17a1/Cyp2e1/Cyp2f2/Cyp7b1	4
GO:0061650	ubiquitin-like protein conjugating enzyme activity	3/554	48/22669	0.112326	0.288663	0.237959	Ube2k/Ube2t/Ube3c	3
GO:0003779	actin binding	15/554	434/22669	0.11403	0.288663	0.237959	Aif1/Arpc2/Coro1a/Espn/Fmnl3/Impact/Parvg/Pfn2/Pick1/Ppp1r9a/Rusc1/Tns4/Tpm1/Tpm2/Was	15
GO:0005125	cytokine activity	9/554	231/22669	0.114642	0.288663	0.237959	Ccl4/Ccl9/Cxcl10/Cxcl12/Il15/Inhba/Lefty2/Scg2/Wnt4	9
GO:0031683	G-protein beta/gamma-subunit complex binding	2/554	24/22669	0.115703	0.288663	0.237959	Gnao1/Gnaz	2
GO:0051861	glycolipid binding	2/554	24/22669	0.115703	0.288663	0.237959	Gpaa1/Ppt1	2
GO:0070696	transmembrane receptor protein serine/threonine kinase binding	2/554	24/22669	0.115703	0.288663	0.237959	Cdh5/Inhba	2
GO:0140303	intramembrane lipid transporter activity	2/554	24/22669	0.115703	0.288663	0.237959	Abcb1b/Plscr1	2
GO:0005506	iron ion binding	7/554	167/22669	0.115951	0.288663	0.237959	Cyp17a1/Cyp2e1/Cyp2f2/Cyp7b1/Heph/Tbxas1/Trf	7
GO:0140098	catalytic activity, acting on RNA	12/554	332/22669	0.115998	0.288663	0.237959	Ddx4/Dis3l/Dus3l/Gars/Kars/Parn/Polr2e/Polr2j/Rpap1/Smg6/Tsen15/Znrd1	12
GO:0001069	regulatory region RNA binding	1/554	5/22669	0.116375	0.288663	0.237959	Mbnl1	1
GO:0003836	beta-galactoside (CMP) alpha-2,3-sialyltransferase activity	1/554	5/22669	0.116375	0.288663	0.237959	St3gal2	1
GO:0004332	fructose-bisphosphate aldolase activity	1/554	5/22669	0.116375	0.288663	0.237959	Aldoa	1
GO:0004630	phospholipase D activity	1/554	5/22669	0.116375	0.288663	0.237959	Pld3	1
GO:0004720	protein-lysine 6-oxidase activity	1/554	5/22669	0.116375	0.288663	0.237959	Lox	1
GO:0005001	transmembrane receptor protein tyrosine phosphatase activity	1/554	5/22669	0.116375	0.288663	0.237959	Ptpn6	1
GO:0005315	inorganic phosphate transmembrane transporter activity	1/554	5/22669	0.116375	0.288663	0.237959	Slc20a1	1
GO:0008422	beta-glucosidase activity	1/554	5/22669	0.116375	0.288663	0.237959	Gba	1
GO:0008821	crossover junction endodeoxyribonuclease activity	1/554	5/22669	0.116375	0.288663	0.237959	Xrcc3	1
GO:0015190	L-leucine transmembrane transporter activity	1/554	5/22669	0.116375	0.288663	0.237959	Slc3a2	1
GO:0015227	acyl carnitine transmembrane transporter activity	1/554	5/22669	0.116375	0.288663	0.237959	Slc25a20	1
GO:0016941	natriuretic peptide receptor activity	1/554	5/22669	0.116375	0.288663	0.237959	Npr2	1
GO:0019198	transmembrane receptor protein phosphatase activity	1/554	5/22669	0.116375	0.288663	0.237959	Ptpn6	1
GO:0019834	phospholipase A2 inhibitor activity	1/554	5/22669	0.116375	0.288663	0.237959	Anxa2	1
GO:0030292	protein tyrosine kinase inhibitor activity	1/554	5/22669	0.116375	0.288663	0.237959	Ahsg	1
GO:0030942	endoplasmic reticulum signal peptide binding	1/554	5/22669	0.116375	0.288663	0.237959	Srp14	1
GO:0032135	DNA insertion or deletion binding	1/554	5/22669	0.116375	0.288663	0.237959	Msh6	1
GO:0035662	Toll-like receptor 4 binding	1/554	5/22669	0.116375	0.288663	0.237959	Saa3	1
GO:0035671	enone reductase activity	1/554	5/22669	0.116375	0.288663	0.237959	Srd5a3	1
GO:0042731	PH domain binding	1/554	5/22669	0.116375	0.288663	0.237959	Inpp5a	1
GO:0043120	tumor necrosis factor binding	1/554	5/22669	0.116375	0.288663	0.237959	Tnfrsf1a	1
GO:0043125	ErbB-3 class receptor binding	1/554	5/22669	0.116375	0.288663	0.237959	Pik3r1	1
GO:0070012	oligopeptidase activity	1/554	5/22669	0.116375	0.288663	0.237959	Prep	1
GO:0070061	fructose binding	1/554	5/22669	0.116375	0.288663	0.237959	Aldoa	1
GO:0072345	NAADP-sensitive calcium-release channel activity	1/554	5/22669	0.116375	0.288663	0.237959	Mcoln1	1
GO:0098639	collagen binding involved in cell-matrix adhesion	1/554	5/22669	0.116375	0.288663	0.237959	Itga2	1
GO:0120146	sulfatide binding	1/554	5/22669	0.116375	0.288663	0.237959	Ppt1	1
GO:1990715	mRNA CDS binding	1/554	5/22669	0.116375	0.288663	0.237959	Unk	1
GO:0016410	N-acyltransferase activity	5/554	107/22669	0.121763	0.301335	0.248405	Alas1/Hgsnat/Ogt/Taf12/Wdr5	5
GO:0004674	protein serine/threonine kinase activity	15/554	439/22669	0.122058	0.301374	0.248438	Aatk/Camkk2/Cdkl1/Csnk1e/Csnk2a2/Dyrk3/Gak/Lrrk1/Map3k12/Nrbp2/Pbk/Pdk2/Raf1/Rock1/Stk4	15
GO:0016790	thiolester hydrolase activity	3/554	50/22669	0.122964	0.302232	0.249145	Esd/Ppt1/Them4	3
GO:0016746	transferase activity, transferring acyl groups	10/554	268/22669	0.122965	0.302232	0.249145	Agpat2/Agpat4/Alas1/Cpt1c/Dgat2/Hgsnat/Ogt/Osgep/Taf12/Wdr5	10
GO:0001671	ATPase activator activity	2/554	25/22669	0.123816	0.302257	0.249166	Ahsa2/Atp1b1	2
GO:0016405	CoA-ligase activity	2/554	25/22669	0.123816	0.302257	0.249166	Acsl3/Acsl6	2
GO:0099604	ligand-gated calcium channel activity	2/554	25/22669	0.123816	0.302257	0.249166	Mcoln1/Pkd2	2
GO:0008235	metalloexopeptidase activity	3/554	51/22669	0.128415	0.312072	0.257257	Anpep/Dpep1/Xpnpep2	3
GO:0016796	exonuclease activity, active with either ribo- or deoxyribonucleic acids and producing 5'-phosphomonoesters	3/554	51/22669	0.128415	0.312072	0.257257	Dis3l/Parn/Pld3	3
GO:0008137	NADH dehydrogenase (ubiquinone) activity	2/554	26/22669	0.132062	0.31376	0.258648	Ndufaf1/Ndufc2	2
GO:0017025	TBP-class protein binding	2/554	26/22669	0.132062	0.31376	0.258648	Psmc5/Taf12	2
GO:0044183	protein folding chaperone	2/554	26/22669	0.132062	0.31376	0.258648	Hspb1/Pfdn2	2
GO:0047617	acyl-CoA hydrolase activity	2/554	26/22669	0.132062	0.31376	0.258648	Ppt1/Them4	2
GO:0050136	NADH dehydrogenase (quinone) activity	2/554	26/22669	0.132062	0.31376	0.258648	Ndufaf1/Ndufc2	2
GO:0015293	symporter activity	6/554	142/22669	0.135362	0.31376	0.258648	Slc12a6/Slc20a1/Slc22a5/Slc5a11/Slc5a6/Slc6a15	6
GO:0016616	oxidoreductase activity, acting on the CH-OH group of donors, NAD or NADP as acceptor	6/554	142/22669	0.135362	0.31376	0.258648	Akr1e1/H2-Ke6/H6pd/Hsd17b7/Idh3a/Mdh2	6
GO:0008236	serine-type peptidase activity	8/554	207/22669	0.136041	0.31376	0.258648	Cfi/Ctsa/Klk1/Klk1b27/Klk1b4/Klk1b5/Pcsk6/Prep	8
GO:0000253	3-keto sterol reductase activity	1/554	6/22669	0.137974	0.31376	0.258648	Hsd17b7	1
GO:0004448	isocitrate dehydrogenase activity	1/554	6/22669	0.137974	0.31376	0.258648	Idh3a	1
GO:0004563	beta-N-acetylhexosaminidase activity	1/554	6/22669	0.137974	0.31376	0.258648	Hexb	1
GO:0005168	neurotrophin TRKA receptor binding	1/554	6/22669	0.137974	0.31376	0.258648	Pik3r1	1
GO:0005436	sodium:phosphate symporter activity	1/554	6/22669	0.137974	0.31376	0.258648	Slc20a1	1
GO:0005528	FK506 binding	1/554	6/22669	0.137974	0.31376	0.258648	Fkbp10	1
GO:0015658	branched-chain amino acid transmembrane transporter activity	1/554	6/22669	0.137974	0.31376	0.258648	Slc3a2	1
GO:0016406	carnitine O-acyltransferase activity	1/554	6/22669	0.137974	0.31376	0.258648	Cpt1c	1
GO:0016530	metallochaperone activity	1/554	6/22669	0.137974	0.31376	0.258648	Trf	1
GO:0016615	malate dehydrogenase activity	1/554	6/22669	0.137974	0.31376	0.258648	Mdh2	1
GO:0016812	hydrolase activity, acting on carbon-nitrogen (but not peptide) bonds, in cyclic amides	1/554	6/22669	0.137974	0.31376	0.258648	Dpep1	1
GO:0030375	thyroid hormone receptor coactivator activity	1/554	6/22669	0.137974	0.31376	0.258648	Rxrb	1
GO:0031802	type 5 metabotropic glutamate receptor binding	1/554	6/22669	0.137974	0.31376	0.258648	Prnp	1
GO:0032405	MutLalpha complex binding	1/554	6/22669	0.137974	0.31376	0.258648	Msh6	1
GO:0043559	insulin binding	1/554	6/22669	0.137974	0.31376	0.258648	Pik3r1	1
GO:0047035	testosterone dehydrogenase (NAD+) activity	1/554	6/22669	0.137974	0.31376	0.258648	H2-Ke6	1
GO:0048039	ubiquinone binding	1/554	6/22669	0.137974	0.31376	0.258648	Dhodh	1
GO:0051429	corticotropin-releasing hormone receptor binding	1/554	6/22669	0.137974	0.31376	0.258648	Gnao1	1
GO:0051434	BH3 domain binding	1/554	6/22669	0.137974	0.31376	0.258648	Bcl2l1	1
GO:0070122	isopeptidase activity	1/554	6/22669	0.137974	0.31376	0.258648	Senp2	1
GO:0090554	phosphatidylcholine floppase activity	1/554	6/22669	0.137974	0.31376	0.258648	Abcb1b	1
GO:0140031	phosphorylation-dependent protein binding	1/554	6/22669	0.137974	0.31376	0.258648	Ptpn6	1
GO:0004601	peroxidase activity	3/554	53/22669	0.139568	0.31376	0.258648	Gstm7/Gstp2/Prdx4	3
GO:0004879	nuclear receptor activity	3/554	53/22669	0.139568	0.31376	0.258648	Nr1h3/Nr5a2/Rxrb	3
GO:0017046	peptide hormone binding	3/554	53/22669	0.139568	0.31376	0.258648	Inhba/Npr2/Pik3r1	3
GO:0098531	ligand-activated transcription factor activity	3/554	53/22669	0.139568	0.31376	0.258648	Nr1h3/Nr5a2/Rxrb	3
GO:0003785	actin monomer binding	2/554	27/22669	0.140428	0.31376	0.258648	Coro1a/Pfn2	2
GO:0005148	prolactin receptor binding	2/554	27/22669	0.140428	0.31376	0.258648	Hsd17b7/Prl8a6	2
GO:0015101	organic cation transmembrane transporter activity	2/554	27/22669	0.140428	0.31376	0.258648	Slc22a5/Slc25a20	2
GO:0046966	thyroid hormone receptor binding	2/554	27/22669	0.140428	0.31376	0.258648	Med4/Rxrb	2
GO:0048029	monosaccharide binding	4/554	82/22669	0.141008	0.31376	0.258648	Aldoa/Manba/Ogt/Sftpd	4
GO:0003714	transcription corepressor activity	7/554	176/22669	0.141032	0.31376	0.258648	Ezh1/Pex14/Pias1/Rere/Tcf4/Wnt4/Zmynd11	7
GO:0019903	protein phosphatase binding	7/554	176/22669	0.141032	0.31376	0.258648	Anapc4/Cdh5/Lmna/Pecam1/Pik3r1/Ppp1r3b/Ppp1r9a	7
GO:0003707	steroid hormone receptor activity	3/554	54/22669	0.145263	0.31844	0.262506	Nr1h3/Nr5a2/Rxrb	3
GO:0004402	histone acetyltransferase activity	3/554	54/22669	0.145263	0.31844	0.262506	Ogt/Taf12/Wdr5	3
GO:0004860	protein kinase inhibitor activity	3/554	54/22669	0.145263	0.31844	0.262506	Ahsg/Hspb1/Impact	3
GO:0031072	heat shock protein binding	6/554	146/22669	0.148442	0.31844	0.262506	Ahsa2/Cyp2e1/Fgf1/Nup62/Spn/Unc45b	6
GO:0003954	NADH dehydrogenase activity	2/554	28/22669	0.148905	0.31844	0.262506	Ndufaf1/Ndufc2	2
GO:0005158	insulin receptor binding	2/554	28/22669	0.148905	0.31844	0.262506	Ins1/Pik3r1	2
GO:0005217	intracellular ligand-gated ion channel activity	2/554	28/22669	0.148905	0.31844	0.262506	Mcoln1/Pkd2	2
GO:0008143	poly(A) binding	2/554	28/22669	0.148905	0.31844	0.262506	Pabpn1/Rbpms	2
GO:0016289	CoA hydrolase activity	2/554	28/22669	0.148905	0.31844	0.262506	Ppt1/Them4	2
GO:0016878	acid-thiol ligase activity	2/554	28/22669	0.148905	0.31844	0.262506	Acsl3/Acsl6	2
GO:0043027	cysteine-type endopeptidase inhibitor activity involved in apoptotic process	2/554	28/22669	0.148905	0.31844	0.262506	Bcl2l1/Dpep1	2
GO:0050750	low-density lipoprotein particle receptor binding	2/554	28/22669	0.148905	0.31844	0.262506	Commd1/Slc9a3r2	2
GO:0080025	phosphatidylinositol-3,5-bisphosphate binding	2/554	28/22669	0.148905	0.31844	0.262506	Atp13a2/Commd1	2
GO:0140142	nucleocytoplasmic carrier activity	2/554	28/22669	0.148905	0.31844	0.262506	Tmco6/Tnpo2	2
GO:0005126	cytokine receptor binding	11/554	314/22669	0.148988	0.31844	0.262506	Ccl4/Ccl9/Ccrl2/Cdh5/Cxcl10/Cxcl12/Hsd17b7/Il15/Lefty2/Pik3r1/Prl8a6	11
GO:0017171	serine hydrolase activity	8/554	212/22669	0.149446	0.31844	0.262506	Cfi/Ctsa/Klk1/Klk1b27/Klk1b4/Klk1b5/Pcsk6/Prep	8
GO:0016209	antioxidant activity	4/554	84/22669	0.15001	0.31844	0.262506	Gstm7/Gsto1/Gstp2/Prdx4	4
GO:0050660	flavin adenine dinucleotide binding	4/554	84/22669	0.15001	0.31844	0.262506	Acad8/Acadm/Agps/Dus3l	4
GO:0051082	unfolded protein binding	4/554	84/22669	0.15001	0.31844	0.262506	Cct8/Ndufaf1/Pfdn2/Tcp1	4
GO:0030165	PDZ domain binding	5/554	115/22669	0.151148	0.31844	0.262506	Clcn3/Cxadr/Plekha2/Sdc2/Slc22a5	5
GO:0051427	hormone receptor binding	7/554	181/22669	0.156008	0.31844	0.262506	Gnao1/Med4/Nr1h3/Pik3r1/Ppargc1b/Psmc5/Rxrb	7
GO:0016667	oxidoreductase activity, acting on a sulfur group of donors	3/554	56/22669	0.156874	0.31844	0.262506	Gsto1/Sh3bgrl3/Txndc12	3
GO:0048020	CCR chemokine receptor binding	3/554	56/22669	0.156874	0.31844	0.262506	Ccl4/Ccl9/Ccrl2	3
GO:0061733	peptide-lysine-N-acetyltransferase activity	3/554	56/22669	0.156874	0.31844	0.262506	Ogt/Taf12/Wdr5	3
GO:0017147	Wnt-protein binding	2/554	29/22669	0.157481	0.31844	0.262506	Apcdd1/Sfrp4	2
GO:0022829	wide pore channel activity	2/554	29/22669	0.157481	0.31844	0.262506	Vdac1/Vdac2	2
GO:0043325	phosphatidylinositol-3,4-bisphosphate binding	2/554	29/22669	0.157481	0.31844	0.262506	Commd1/Plekha2	2
GO:0051393	alpha-actinin binding	2/554	29/22669	0.157481	0.31844	0.262506	Magi1/Pkd2	2
GO:0015081	sodium ion transmembrane transporter activity	6/554	149/22669	0.158612	0.31844	0.262506	Atp1b1/Pkd2/Slc20a1/Slc5a11/Slc5a6/Slc6a15	6
GO:0003857	3-hydroxyacyl-CoA dehydrogenase activity	1/554	7/22669	0.159046	0.31844	0.262506	H2-Ke6	1
GO:0005031	tumor necrosis factor-activated receptor activity	1/554	7/22669	0.159046	0.31844	0.262506	Tnfrsf1a	1
GO:0008312	7S RNA binding	1/554	7/22669	0.159046	0.31844	0.262506	Srp14	1
GO:0008379	thioredoxin peroxidase activity	1/554	7/22669	0.159046	0.31844	0.262506	Prdx4	1
GO:0010340	carboxyl-O-methyltransferase activity	1/554	7/22669	0.159046	0.31844	0.262506	Pcmt1	1
GO:0015141	succinate transmembrane transporter activity	1/554	7/22669	0.159046	0.31844	0.262506	Slc25a11	1
GO:0016936	galactoside binding	1/554	7/22669	0.159046	0.31844	0.262506	Lgals2	1
GO:0030274	LIM domain binding	1/554	7/22669	0.159046	0.31844	0.262506	Ldb1	1
GO:0031493	nucleosomal histone binding	1/554	7/22669	0.159046	0.31844	0.262506	Ezh1	1
GO:0031730	CCR5 chemokine receptor binding	1/554	7/22669	0.159046	0.31844	0.262506	Ccl4	1
GO:0032050	clathrin heavy chain binding	1/554	7/22669	0.159046	0.31844	0.262506	Clta	1
GO:0032407	MutSalpha complex binding	1/554	7/22669	0.159046	0.31844	0.262506	Mlh1	1
GO:0034711	inhibin binding	1/554	7/22669	0.159046	0.31844	0.262506	Inhba	1
GO:0038064	collagen receptor activity	1/554	7/22669	0.159046	0.31844	0.262506	Itga2	1
GO:0044323	retinoic acid-responsive element binding	1/554	7/22669	0.159046	0.31844	0.262506	Rxrb	1
GO:0046976	histone methyltransferase activity (H3-K27 specific)	1/554	7/22669	0.159046	0.31844	0.262506	Ezh1	1
GO:0050072	m7G(5')pppN diphosphatase activity	1/554	7/22669	0.159046	0.31844	0.262506	Nudt11	1
GO:0051998	protein carboxyl O-methyltransferase activity	1/554	7/22669	0.159046	0.31844	0.262506	Pcmt1	1
GO:0061665	SUMO ligase activity	1/554	7/22669	0.159046	0.31844	0.262506	Pias1	1
GO:0070883	pre-miRNA binding	1/554	7/22669	0.159046	0.31844	0.262506	Prkra	1
GO:0071253	connexin binding	1/554	7/22669	0.159046	0.31844	0.262506	Cxadr	1
GO:0140328	floppase activity	1/554	7/22669	0.159046	0.31844	0.262506	Abcb1b	1
GO:1903136	cuprous ion binding	1/554	7/22669	0.159046	0.31844	0.262506	Prnp	1
GO:1990247	N6-methyladenosine-containing RNA binding	1/554	7/22669	0.159046	0.31844	0.262506	Ythdf3	1
GO:0008080	N-acetyltransferase activity	4/554	86/22669	0.159225	0.31844	0.262506	Hgsnat/Ogt/Taf12/Wdr5	4
GO:0050839	cell adhesion molecule binding	10/554	284/22669	0.159663	0.31844	0.262506	Cdh5/Cxadr/Cxcl12/Fgf1/Gpnmb/Itga2/Ptpn6/Sema7a/Tspan8/Vcam1	10
GO:0061629	RNA polymerase II-specific DNA-binding transcription factor binding	10/554	284/22669	0.159663	0.31844	0.262506	Chd4/Hspb1/Ldb1/Med4/Nr1h3/Pik3r1/Ppargc1b/Rxrb/Sp1/Trp53bp1	10
GO:0019208	phosphatase regulator activity	4/554	87/22669	0.163909	0.326305	0.26899	Ppp1r3b/Ppp2r1a/Rcan2/Sbf1	4
GO:0016614	oxidoreductase activity, acting on CH-OH group of donors	6/554	151/22669	0.165556	0.32894	0.271162	Akr1e1/H2-Ke6/H6pd/Hsd17b7/Idh3a/Mdh2	6
GO:0000175	3'-5'-exoribonuclease activity	2/554	30/22669	0.166147	0.32894	0.271162	Dis3l/Parn	2
GO:0016251	RNA polymerase II general transcription initiation factor activity	2/554	30/22669	0.166147	0.32894	0.271162	Gtf2h2/Taf12	2
GO:0008276	protein methyltransferase activity	4/554	88/22669	0.168642	0.332894	0.274421	Ezh1/Hemk1/Pcmt1/Wdr5	4
GO:0016684	oxidoreductase activity, acting on peroxide as acceptor	3/554	58/22669	0.168761	0.332894	0.274421	Gstm7/Gstp2/Prdx4	3
GO:0004252	serine-type endopeptidase activity	7/554	186/22669	0.171681	0.337619	0.278316	Cfi/Klk1/Klk1b27/Klk1b4/Klk1b5/Pcsk6/Prep	7
GO:0019210	kinase inhibitor activity	3/554	59/22669	0.1748	0.337619	0.278316	Ahsg/Hspb1/Impact	3
GO:0030332	cyclin binding	2/554	31/22669	0.174893	0.337619	0.278316	Crabp2/Gak	2
GO:0050699	WW domain binding	2/554	31/22669	0.174893	0.337619	0.278316	Dazap2/Pmepa1	2
GO:0071813	lipoprotein particle binding	2/554	31/22669	0.174893	0.337619	0.278316	Lsr/Stab1	2
GO:0071814	protein-lipid complex binding	2/554	31/22669	0.174893	0.337619	0.278316	Lsr/Stab1	2
GO:0008013	beta-catenin binding	4/554	90/22669	0.17825	0.337619	0.278316	Cdh5/Cxadr/Slc9a3r2/Tcf4	4
GO:0004726	non-membrane spanning protein tyrosine phosphatase activity	1/554	8/22669	0.179605	0.337619	0.278316	Dusp22	1
GO:0004859	phospholipase inhibitor activity	1/554	8/22669	0.179605	0.337619	0.278316	Anxa2	1
GO:0005167	neurotrophin TRK receptor binding	1/554	8/22669	0.179605	0.337619	0.278316	Pik3r1	1
GO:0005225	volume-sensitive anion channel activity	1/554	8/22669	0.179605	0.337619	0.278316	Ttyh2	1
GO:0005527	macrolide binding	1/554	8/22669	0.179605	0.337619	0.278316	Fkbp10	1
GO:0016803	ether hydrolase activity	1/554	8/22669	0.179605	0.337619	0.278316	Tmem86a	1
GO:0019855	calcium channel inhibitor activity	1/554	8/22669	0.179605	0.337619	0.278316	Pacsin3	1
GO:0019871	sodium channel inhibitor activity	1/554	8/22669	0.179605	0.337619	0.278316	Commd1	1
GO:0030235	nitric-oxide synthase regulator activity	1/554	8/22669	0.179605	0.337619	0.278316	Calm3	1
GO:0030283	testosterone dehydrogenase [NAD(P)] activity	1/554	8/22669	0.179605	0.337619	0.278316	H2-Ke6	1
GO:0031995	insulin-like growth factor II binding	1/554	8/22669	0.179605	0.337619	0.278316	Igfbp5	1
GO:0035312	5'-3' exodeoxyribonuclease activity	1/554	8/22669	0.179605	0.337619	0.278316	Pld3	1
GO:0035727	lysophosphatidic acid binding	1/554	8/22669	0.179605	0.337619	0.278316	Ppt1	1
GO:0042609	CD4 receptor binding	1/554	8/22669	0.179605	0.337619	0.278316	Plscr1	1
GO:0042809	vitamin D receptor binding	1/554	8/22669	0.179605	0.337619	0.278316	Rxrb	1
GO:0043184	vascular endothelial growth factor receptor 2 binding	1/554	8/22669	0.179605	0.337619	0.278316	Cdh5	1
GO:0097199	cysteine-type endopeptidase activity involved in apoptotic signaling pathway	1/554	8/22669	0.179605	0.337619	0.278316	Casp4	1
GO:0098634	cell-matrix adhesion mediator activity	1/554	8/22669	0.179605	0.337619	0.278316	Itga2	1
GO:0140327	flippase activity	1/554	8/22669	0.179605	0.337619	0.278316	Abcb1b	1
GO:2001069	glycogen binding	1/554	8/22669	0.179605	0.337619	0.278316	Ppp1r3b	1
GO:0008201	heparin binding	6/554	156/22669	0.183461	0.341175	0.281248	Cxcl10/Fgf1/Gpnmb/Pcolce/Pcsk6/Prelp	6
GO:0016896	exoribonuclease activity, producing 5'-phosphomonoesters	2/554	32/22669	0.18371	0.341175	0.281248	Dis3l/Parn	2
GO:0033612	receptor serine/threonine kinase binding	2/554	32/22669	0.18371	0.341175	0.281248	Cdh5/Inhba	2
GO:0042974	retinoic acid receptor binding	2/554	32/22669	0.18371	0.341175	0.281248	Nr1h3/Rxrb	2
GO:0043236	laminin binding	2/554	32/22669	0.18371	0.341175	0.281248	Itga2/Plekha2	2
GO:0043425	bHLH transcription factor binding	2/554	32/22669	0.18371	0.341175	0.281248	Sp1/Tcf4	2
GO:0070325	lipoprotein particle receptor binding	2/554	32/22669	0.18371	0.341175	0.281248	Commd1/Slc9a3r2	2
GO:0005244	voltage-gated ion channel activity	7/554	190/22669	0.184691	0.34182	0.281779	Clcn3/Clcn7/Kcnf1/Kcng4/Pkd2/Vdac1/Vdac2	7
GO:0022832	voltage-gated channel activity	7/554	190/22669	0.184691	0.34182	0.281779	Clcn3/Clcn7/Kcnf1/Kcng4/Pkd2/Vdac1/Vdac2	7
GO:0140297	DNA-binding transcription factor binding	12/554	365/22669	0.185205	0.342186	0.282081	Chd4/Ddit3/Hspb1/Ldb1/Med4/Nr1h3/Pik3r1/Ppargc1b/Rxrb/Sp1/Tcf4/Trp53bp1	12
GO:0004532	exoribonuclease activity	2/554	33/22669	0.192589	0.35401	0.291828	Dis3l/Parn	2
GO:0008200	ion channel inhibitor activity	2/554	33/22669	0.192589	0.35401	0.291828	Commd1/Pacsin3	2
GO:0140223	general transcription initiation factor activity	2/554	33/22669	0.192589	0.35401	0.291828	Gtf2h2/Taf12	2
GO:0003727	single-stranded RNA binding	4/554	93/22669	0.192995	0.354151	0.291945	Ddx58/Ilf3/Pabpn1/Rbpms	4
GO:0008234	cysteine-type peptidase activity	6/554	160/22669	0.19831	0.354333	0.292094	Capn5/Casp4/Ctsb/Gpaa1/Senp2/Usp40	6
GO:0001758	retinal dehydrogenase activity	1/554	9/22669	0.199661	0.354333	0.292094	Aldh1a2	1
GO:0004028	3-chloroallyl aldehyde dehydrogenase activity	1/554	9/22669	0.199661	0.354333	0.292094	Aldh1a2	1
GO:0004415	hyalurononglucosaminidase activity	1/554	9/22669	0.199661	0.354333	0.292094	Hyal1	1
GO:0005035	death receptor activity	1/554	9/22669	0.199661	0.354333	0.292094	Tnfrsf1a	1
GO:0005412	glucose:sodium symporter activity	1/554	9/22669	0.199661	0.354333	0.292094	Slc5a11	1
GO:0008131	primary amine oxidase activity	1/554	9/22669	0.199661	0.354333	0.292094	Vcam1	1
GO:0008239	dipeptidyl-peptidase activity	1/554	9/22669	0.199661	0.354333	0.292094	Dpep1	1
GO:0008297	single-stranded DNA exodeoxyribonuclease activity	1/554	9/22669	0.199661	0.354333	0.292094	Pld3	1
GO:0008519	ammonium transmembrane transporter activity	1/554	9/22669	0.199661	0.354333	0.292094	Slc12a6	1
GO:0015173	aromatic amino acid transmembrane transporter activity	1/554	9/22669	0.199661	0.354333	0.292094	Slc3a2	1
GO:0015180	L-alanine transmembrane transporter activity	1/554	9/22669	0.199661	0.354333	0.292094	Slc3a2	1
GO:0016801	hydrolase activity, acting on ether bonds	1/554	9/22669	0.199661	0.354333	0.292094	Tmem86a	1
GO:0016889	endodeoxyribonuclease activity, producing 3'-phosphomonoesters	1/554	9/22669	0.199661	0.354333	0.292094	Xrcc3	1
GO:0032357	oxidized purine DNA binding	1/554	9/22669	0.199661	0.354333	0.292094	Msh6	1
GO:0045545	syndecan binding	1/554	9/22669	0.199661	0.354333	0.292094	Gpnmb	1
GO:0046790	virion binding	1/554	9/22669	0.199661	0.354333	0.292094	Anxa2	1
GO:0047429	nucleoside-triphosphate diphosphatase activity	1/554	9/22669	0.199661	0.354333	0.292094	Nudt1	1
GO:0048406	nerve growth factor binding	1/554	9/22669	0.199661	0.354333	0.292094	Pcsk6	1
GO:0086080	protein binding involved in heterotypic cell-cell adhesion	1/554	9/22669	0.199661	0.354333	0.292094	Cxadr	1
GO:0000217	DNA secondary structure binding	2/554	34/22669	0.201523	0.3553	0.292892	Msh6/Xrcc3	2
GO:0008392	arachidonic acid epoxygenase activity	2/554	34/22669	0.201523	0.3553	0.292892	Cyp2e1/Cyp2f2	2
GO:0015020	glucuronosyltransferase activity	2/554	34/22669	0.201523	0.3553	0.292892	Extl1/Ugt1a6a	2
GO:0042162	telomeric DNA binding	2/554	34/22669	0.201523	0.3553	0.292892	Smg6/Trp53bp1	2
GO:0008509	anion transmembrane transporter activity	11/554	336/22669	0.201888	0.355363	0.292944	Clcn3/Clcn7/Slc12a6/Slc25a11/Slc26a8/Slc3a2/Slc5a6/Slc6a15/Ttyh2/Vdac1/Vdac2	11
GO:0004867	serine-type endopeptidase inhibitor activity	5/554	129/22669	0.208688	0.366663	0.302259	Anxa2/Itih5/Serpina3g/Serpina5/Serpinb12	5
GO:0005310	dicarboxylic acid transmembrane transporter activity	2/554	35/22669	0.210503	0.366663	0.302259	Slc25a11/Slc26a8	2
GO:0008198	ferrous iron binding	2/554	35/22669	0.210503	0.366663	0.302259	Heph/Trf	2
GO:0016248	channel inhibitor activity	2/554	35/22669	0.210503	0.366663	0.302259	Commd1/Pacsin3	2
GO:0031624	ubiquitin conjugating enzyme binding	2/554	35/22669	0.210503	0.366663	0.302259	Arih2/Dcun1d5	2
GO:0034212	peptide N-acetyltransferase activity	3/554	65/22669	0.212178	0.366663	0.302259	Ogt/Taf12/Wdr5	3
GO:0005179	hormone activity	5/554	130/22669	0.213049	0.366663	0.302259	Adipoq/Fshb/Inhba/Ins1/Prl8a6	5
GO:0051117	ATPase binding	4/554	97/22669	0.213213	0.366663	0.302259	Arpc2/Atp1b1/Pik3r1/Pkd2	4
GO:0051536	iron-sulfur cluster binding	3/554	66/22669	0.218571	0.366663	0.302259	Lias/Rev3l/Sdhb	3
GO:0051540	metal cluster binding	3/554	66/22669	0.218571	0.366663	0.302259	Lias/Rev3l/Sdhb	3
GO:0003796	lysozyme activity	1/554	10/22669	0.219228	0.366663	0.302259	Lyz2	1
GO:0004445	inositol-polyphosphate 5-phosphatase activity	1/554	10/22669	0.219228	0.366663	0.302259	Inpp5a	1
GO:0004706	JUN kinase kinase kinase activity	1/554	10/22669	0.219228	0.366663	0.302259	Map3k12	1
GO:0005041	low-density lipoprotein particle receptor activity	1/554	10/22669	0.219228	0.366663	0.302259	Stab1	1
GO:0005381	iron ion transmembrane transporter activity	1/554	10/22669	0.219228	0.366663	0.302259	Trf	1
GO:0008020	G protein-coupled photoreceptor activity	1/554	10/22669	0.219228	0.366663	0.302259	Rho	1
GO:0008140	cAMP response element binding protein binding	1/554	10/22669	0.219228	0.366663	0.302259	Ddit3	1
GO:0015379	potassium:chloride symporter activity	1/554	10/22669	0.219228	0.366663	0.302259	Slc12a6	1
GO:0016303	1-phosphatidylinositol-3-kinase activity	1/554	10/22669	0.219228	0.366663	0.302259	Pik3r1	1
GO:0016783	sulfurtransferase activity	1/554	10/22669	0.219228	0.366663	0.302259	Lias	1
GO:0019531	oxalate transmembrane transporter activity	1/554	10/22669	0.219228	0.366663	0.302259	Slc26a8	1
GO:0031628	opioid receptor binding	1/554	10/22669	0.219228	0.366663	0.302259	Gnao1	1
GO:0032356	oxidized DNA binding	1/554	10/22669	0.219228	0.366663	0.302259	Msh6	1
GO:0051920	peroxiredoxin activity	1/554	10/22669	0.219228	0.366663	0.302259	Prdx4	1
GO:0070697	activin receptor binding	1/554	10/22669	0.219228	0.366663	0.302259	Inhba	1
GO:0097371	MDM2/MDM4 family protein binding	1/554	10/22669	0.219228	0.366663	0.302259	Bcl2l1	1
GO:0140104	molecular carrier activity	1/554	10/22669	0.219228	0.366663	0.302259	Trf	1
GO:0001103	RNA polymerase II repressing transcription factor binding	2/554	36/22669	0.219522	0.366663	0.302259	Chd4/Sp1	2
GO:0005154	epidermal growth factor receptor binding	2/554	36/22669	0.219522	0.366663	0.302259	Btc/Plscr1	2
GO:0005484	SNAP receptor activity	2/554	36/22669	0.219522	0.366663	0.302259	Pick1/Vamp3	2
GO:0008378	galactosyltransferase activity	2/554	36/22669	0.219522	0.366663	0.302259	B3galt5/B3gnt8	2
GO:0016504	peptidase activator activity	2/554	36/22669	0.219522	0.366663	0.302259	Pcolce/Tank	2
GO:0070717	poly-purine tract binding	2/554	36/22669	0.219522	0.366663	0.302259	Pabpn1/Rbpms	2
GO:0019207	kinase regulator activity	7/554	202/22669	0.22598	0.376867	0.31067	Ahsg/Ccnc/Dazap2/Fgf13/Hspb1/Impact/Pik3r1	7
GO:0017080	sodium channel regulator activity	2/554	37/22669	0.228572	0.380601	0.313749	Commd1/Fgf13	2
GO:0009055	electron transfer activity	3/554	68/22669	0.231472	0.38152	0.314506	Sdhb/Sdhc/Sh3bgrl3	3
GO:0042626	ATPase-coupled transmembrane transporter activity	4/554	101/22669	0.233986	0.38152	0.314506	Abca3/Abcb1b/Atp1b1/Atp6v1d	4
GO:0019887	protein kinase regulator activity	6/554	170/22669	0.237223	0.38152	0.314506	Ahsg/Ccnc/Dazap2/Fgf13/Hspb1/Impact	6
GO:0016655	oxidoreductase activity, acting on NAD(P)H, quinone or similar compound as acceptor	2/554	38/22669	0.237647	0.38152	0.314506	Ndufaf1/Ndufc2	2
GO:0016859	cis-trans isomerase activity	2/554	38/22669	0.237647	0.38152	0.314506	Degs1/Fkbp10	2
GO:0033764	steroid dehydrogenase activity, acting on the CH-OH group of donors, NAD or NADP as acceptor	2/554	38/22669	0.237647	0.38152	0.314506	H2-Ke6/Hsd17b7	2
GO:0043394	proteoglycan binding	2/554	38/22669	0.237647	0.38152	0.314506	Ctsb/Gpnmb	2
GO:0004143	diacylglycerol kinase activity	1/554	11/22669	0.238317	0.38152	0.314506	Dgka	1
GO:0004198	calcium-dependent cysteine-type endopeptidase activity	1/554	11/22669	0.238317	0.38152	0.314506	Capn5	1
GO:0004383	guanylate cyclase activity	1/554	11/22669	0.238317	0.38152	0.314506	Npr2	1
GO:0005391	sodium:potassium-exchanging ATPase activity	1/554	11/22669	0.238317	0.38152	0.314506	Atp1b1	1
GO:0008554	sodium transmembrane transporter activity, phosphorylative mechanism	1/554	11/22669	0.238317	0.38152	0.314506	Atp1b1	1
GO:0008556	potassium transmembrane transporter activity, phosphorylative mechanism	1/554	11/22669	0.238317	0.38152	0.314506	Atp1b1	1
GO:0016671	oxidoreductase activity, acting on a sulfur group of donors, disulfide as acceptor	1/554	11/22669	0.238317	0.38152	0.314506	Txndc12	1
GO:0017128	phospholipid scramblase activity	1/554	11/22669	0.238317	0.38152	0.314506	Plscr1	1
GO:0031404	chloride ion binding	1/554	11/22669	0.238317	0.38152	0.314506	Clcn3	1
GO:0034450	ubiquitin-ubiquitin ligase activity	1/554	11/22669	0.238317	0.38152	0.314506	Ube2k	1
GO:0043008	ATP-dependent protein binding	1/554	11/22669	0.238317	0.38152	0.314506	Prnp	1
GO:0043522	leucine zipper domain binding	1/554	11/22669	0.238317	0.38152	0.314506	Ddit3	1
GO:0043560	insulin receptor substrate binding	1/554	11/22669	0.238317	0.38152	0.314506	Pik3r1	1
GO:0046030	inositol trisphosphate phosphatase activity	1/554	11/22669	0.238317	0.38152	0.314506	Inpp5a	1
GO:0050543	icosatetraenoic acid binding	1/554	11/22669	0.238317	0.38152	0.314506	Fabp3	1
GO:0070513	death domain binding	1/554	11/22669	0.238317	0.38152	0.314506	Bcl2l1	1
GO:0140036	ubiquitin-dependent protein binding	1/554	11/22669	0.238317	0.38152	0.314506	Trp53bp1	1
GO:1990405	protein antigen binding	1/554	11/22669	0.238317	0.38152	0.314506	Ppp2r1a	1
GO:1990459	transferrin receptor binding	1/554	11/22669	0.238317	0.38152	0.314506	Trf	1
GO:0051087	chaperone binding	4/554	102/22669	0.239254	0.382453	0.315275	Ahsa2/Erp29/Ins1/Prnp	4
GO:0046873	metal ion transmembrane transporter activity	13/554	426/22669	0.245295	0.391528	0.322756	Anxa2/Atp1b1/Kcnf1/Kcng4/Mcoln1/Pkd2/Slc12a6/Slc20a1/Slc5a11/Slc5a6/Slc6a15/Stim1/Trf	13
GO:0016877	ligase activity, forming carbon-sulfur bonds	2/554	39/22669	0.24674	0.393253	0.324178	Acsl3/Acsl6	2
GO:0005319	lipid transporter activity	5/554	138/22669	0.2489	0.395907	0.326366	Abca3/Abcb1b/Fabp3/Plscr1/Stard3	5
GO:0035064	methylated histone binding	4/554	104/22669	0.249872	0.395907	0.326366	Msh6/Trp53bp1/Wdr5/Zmynd11	4
GO:0051219	phosphoprotein binding	4/554	104/22669	0.249872	0.395907	0.326366	Lrp11/Pik3r1/Pkd2/Ptpn6	4
[truncated: 399 more rows]

## Sheet: KEGG_Pathway_Local
ID	Description	GeneRatio	BgRatio	pvalue	p.adjust	qvalue	geneID	Count
[truncated: 181 more rows]
