# Supplementary material for: CXCL10-based gene cluster model serves as a potential diagnostic biomarker for premature ovarian failure
Source: PeerJ. 2023 Dec 13;11:e16659. doi: 10.7717/peerj.16659 (PMC10725173; doi:10.7717/peerj.16659)
Supplement: Supplemental Information 2 [file peerj-11-16659-s002.zip › Supplemental Files/Supplementary Table 1.xlsx]

## Sheet: Sheet1
Gene	logFC	AveExpr	t	P.Value	adj.P.Val	B
Ovgp1	4.61052	5.86847	66.0859	8.65938e-35	1.03566e-30	66.6707
BC048546	4.55653	5.81319	70.3298	1.28585e-35	3.07576e-31	68.11
2810025M15Rik	4.20581	7.19077	61.7984	6.75154e-34	5.38323e-30	65.0692
Ltf	4.02155	6.38624	43.8462	2.37109e-29	1.13433e-25	56.2021
LOC100047788	3.05411	7.90373	40.4034	2.83163e-28	8.46658e-25	53.9607
Mia1	2.96805	5.2847	41.5528	1.21034e-28	4.13589e-25	54.7339
Gng13	2.94014	6.73948	34.4348	3.5304e-26	6.49593e-23	49.4841
Lcn2	2.838	6.04349	44.1273	1.95279e-29	1.13433e-25	56.3756
Ctsc	2.63272	6.12355	41.7138	1.07646e-28	4.13589e-25	54.8401
Padi1	2.55067	4.78941	27.72	2.31402e-23	1.90867e-20	43.2791
Gpnmb	2.54781	5.82597	36.3508	6.91023e-27	1.65293e-23	51.0126
Sox3	-2.51158	4.79029	-38.7365	1.01342e-27	2.69345e-24	52.7918
Myl1	2.46174	5.22515	27.1673	4.20556e-23	3.10128e-20	42.6988
4930511J11Rik	2.3627	6.23701	31.3064	6.15283e-25	8.17643e-22	46.7726
H2-Eb1	2.29727	7.14152	34.5001	3.33484e-26	6.49593e-23	49.5378
Gdf9	-2.26874	5.90375	-35.2222	1.78774e-26	3.88752e-23	50.1236
LOC665032	-2.26128	8.55658	-33.8359	5.98334e-26	1.0223e-22	48.9866
Igk-V5	2.24899	6.30777	31.6499	4.43837e-25	6.24504e-22	47.0844
AI324046	2.23926	5.62349	32.7161	1.64394e-25	2.62154e-22	48.0297
Ighg	2.19163	6.68488	32.0706	2.98827e-25	4.46746e-22	47.4615
Klk1b27	2.15487	4.87985	26.6262	7.63172e-23	4.9338e-20	42.1188
Mapk1	-2.1206	8.28986	-29.2972	4.46168e-24	5.08207e-21	44.871
Wfdc2	2.10244	5.20687	28.9788	6.17801e-24	6.4643e-21	44.5571
LOC677643	2.08436	4.90613	30.636	1.17558e-24	1.48e-21	46.153
Epb4.1l3	2.05193	6.83703	28.9729	6.21567e-24	6.4643e-21	44.5512
Serpina3c	2.04492	5.46323	29.4311	3.89466e-24	4.65801e-21	45.002
LOC100044934	2.00237	5.36824	24.4669	9.2406e-22	4.6049e-19	39.6788
Upk1b	1.99326	4.81781	28.8914	6.75965e-24	6.73712e-21	44.4702
Epb4.1l4b	1.98624	5.59534	24.6455	7.4627e-22	3.79804e-19	39.8886
Rtn1	1.95396	4.90261	27.9072	1.89481e-23	1.68095e-20	43.4729
Wfdc15b	1.94318	4.42899	28.3797	1.15043e-23	1.10073e-20	43.9562
Ces3	1.94137	4.91709	27.5995	2.6335e-23	2.09978e-20	43.1536
Serpina5	1.93615	6.47132	27.0831	4.61088e-23	3.24389e-20	42.6093
Enpp5	1.91347	5.52766	27.9059	1.89739e-23	1.68095e-20	43.4716
Klk1b4	1.88122	4.43191	26.6461	7.46484e-23	4.9338e-20	42.1403
Dynlrb2	1.82456	4.374	26.2806	1.12312e-22	6.88846e-20	41.742
H2-Ab1	1.82145	7.37923	21.4201	4.47447e-20	1.37217e-17	35.8478
Nobox	-1.81295	4.74026	-27.7569	2.22436e-23	1.90024e-20	43.3174
Sftpd	1.79922	4.28809	25.0209	4.78341e-22	2.54265e-19	40.3249
Porcn	-1.78321	4.54322	-26.3042	1.09375e-22	6.88487e-20	41.7679
Slc1a3	1.77955	5.19793	27.1786	4.15412e-23	3.10128e-20	42.7108
Spint1	1.77482	5.45158	25.3525	3.24598e-22	1.76463e-19	40.7047
Gstm6	1.77377	5.81178	22.952	6.0059e-21	2.39435e-18	37.8355
Inmt	1.76052	4.48351	26.932	5.44206e-23	3.71926e-20	42.4481
Arhgef4	1.74506	5.04322	27.1516	4.27852e-23	3.10128e-20	42.6821
Tmem100	1.73436	5.29181	26.2365	1.18034e-22	7.05843e-20	41.6936
Serpina1e	1.71829	4.21261	23.9771	1.67282e-21	7.69497e-19	39.0953
2610035D17Rik	1.71321	4.31371	25.7312	2.09624e-22	1.19186e-19	41.1325
Nicn1	-1.71197	5.01234	-26.1305	1.33038e-22	7.76163e-20	41.5768
LOC640340	1.70854	4.47672	21.0728	7.17951e-20	2.12017e-17	35.3784
LOC666238	1.70605	4.64899	25.7122	2.14255e-22	1.19186e-19	41.1112
Cfd	1.69481	6.6098	23.5054	2.99329e-21	1.30181e-18	38.5224
Lgals3	1.69118	7.4596	24.0779	1.47914e-21	6.93748e-19	39.2164
BC018465	1.67656	5.33995	24.2006	1.27428e-21	6.09616e-19	39.363
Rps6	-1.63259	7.46524	-23.8508	1.95285e-21	8.81362e-19	38.943
LOC433955	-1.62739	6.15765	-23.2514	4.11283e-21	1.72595e-18	38.2091
Ky	1.61429	4.60365	24.7142	6.87636e-22	3.57571e-19	39.9689
Fcgr4	1.61072	5.77265	23.3099	3.82187e-21	1.63248e-18	38.2815
H2-M2	1.60806	4.80277	24.2984	1.132e-21	5.52599e-19	39.4793
Foxo3	-1.60342	6.0191	-23.1052	4.94533e-21	2.03952e-18	38.0272
Sectm1b	1.60128	5.58863	22.8846	6.5441e-21	2.48468e-18	37.7507
Espn	1.58943	6.71449	19.2716	9.35198e-19	2.3302e-16	32.8222
Gsta3	1.58853	5.28172	21.4588	4.24652e-20	1.31918e-17	35.8996
Apoa1	-1.58724	6.27315	-21.9051	2.33782e-20	8.10444e-18	36.4913
Atad4	1.56984	5.68416	20.884	9.3113e-20	2.62031e-17	35.1201
LOC637785	1.5663	4.41851	23.5887	2.69902e-21	1.19557e-18	38.6243
Nrcam	1.55751	5.45631	20.9409	8.60823e-20	2.48083e-17	35.1981
Oas1d	-1.53872	6.72193	-18.125	5.34326e-18	1.16192e-15	31.0798
Raf1	-1.53317	5.60654	-21.49	4.07165e-20	1.2815e-17	35.9413
LOC636944	1.51514	5.56798	21.8508	2.51235e-20	8.3466e-18	36.42
LOC666185	1.51433	4.40804	22.3642	1.27919e-20	4.5669e-18	37.0883
Zbtb8b	1.50885	6.02864	21.6312	3.36795e-20	1.10358e-17	36.1295
LOC676136	1.5031	6.07004	19.2432	9.75378e-19	2.39851e-16	32.7802
Kitl	-1.50228	4.52288	-23.0381	5.38385e-21	2.18274e-18	37.9434
Lgals7	1.49836	6.37594	22.1125	1.77793e-20	6.25413e-18	36.7625
Anpep	1.49331	5.43004	14.7752	1.54645e-15	1.69684e-13	25.3832
Vps35	1.4873	8.1056	20.9543	8.45057e-20	2.46509e-17	35.2165
Hp	1.48258	5.73426	22.9211	6.24631e-21	2.44937e-18	37.7967
Krt7	1.4819	4.6363	19.4944	6.73383e-19	1.71354e-16	33.15
Olfml2b	1.47964	4.18892	20.9284	8.7575e-20	2.4938e-17	35.181
Cyp2f2	1.47753	4.21599	21.4997	4.01889e-20	1.2815e-17	35.9543
Hist1h2ak	-1.46957	8.18152	-22.8849	6.54101e-21	2.48468e-18	37.7512
Ctsh	1.46607	6.52371	21.8777	2.42416e-20	8.28371e-18	36.4554
LOC236604	1.46531	4.85868	21.1236	6.69757e-20	2.00257e-17	35.4474
Ddr1	1.46197	4.85681	22.6035	9.38272e-21	3.50679e-18	37.3947
Lsr	1.46067	5.11354	20.1267	2.69713e-19	7.41557e-17	34.062
1500015O10Rik	1.44994	4.59256	21.856	2.49499e-20	8.3466e-18	36.4269
Tuft1	1.43749	6.54424	15.8758	2.16513e-16	3.36297e-14	27.3637
Cldn15	1.43321	5.12951	19.0009	1.39992e-18	3.38244e-16	32.4194
Klk1b21	1.43164	4.15307	22.4835	1.09567e-20	3.97096e-18	37.2414
Lyz2	1.4261	8.92105	14.9291	1.1669e-15	1.37499e-13	25.6671
Chrnb1	1.42563	4.83087	22.4967	1.0771e-20	3.96373e-18	37.2583
Vcam1	1.39544	5.36376	19.9437	3.50587e-19	9.42252e-17	33.8008
Supt16h	1.39289	7.01113	17.5561	1.31327e-17	2.73161e-15	30.1788
Krt19	1.38324	5.27702	20.7813	1.07343e-19	2.98563e-17	34.9787
Ins2	-1.37457	5.50926	-21.5855	3.58052e-20	1.15738e-17	36.0688
Fxyd4	1.37289	4.05668	21.1394	6.5542e-20	1.98451e-17	35.4689
Eltd1	1.36866	5.20254	19.9313	3.56894e-19	9.48546e-17	33.783
Tulp2	1.36058	6.68426	19.9073	3.6948e-19	9.71205e-17	33.7485
Ltbp4	1.35573	7.41118	17.0139	3.16529e-17	5.86928e-15	29.2962
Rpusd4	1.33282	5.61561	19.2955	9.0259e-19	2.27263e-16	32.8576
Igh-VJ558	1.33191	8.35163	15.5924	3.55512e-16	4.97301e-14	26.8645
Abp1	1.32848	4.3398	18.9698	1.46671e-18	3.50837e-16	32.3728
Slc12a8	-1.32427	5.74296	-19.9603	3.4231e-19	9.30461e-17	33.8246
5730410E15Rik	1.32311	5.45696	19.6685	5.22142e-19	1.34297e-16	33.4037
Spp1	-1.32262	4.61458	-14.1598	4.8762e-15	4.79995e-13	24.2247
Zp1	-1.31755	4.75391	-19.7339	4.74785e-19	1.23444e-16	33.4985
Ephx1	1.31187	8.65872	19.2382	9.82666e-19	2.39851e-16	32.7728
Slpi	1.30452	5.22972	17.1295	2.61888e-17	5.0115e-15	29.4864
AU021092	1.30409	4.89568	18.2885	4.14414e-18	9.35168e-16	31.3342
Rbbp7	1.30028	8.34978	18.6014	2.56164e-18	5.94898e-16	31.8154
LOC672474	-1.29742	4.7718	-18.1975	4.7728e-18	1.06697e-15	31.1928
Slc9a3r1	1.26884	5.71376	18.5462	2.7875e-18	6.41124e-16	31.7309
Pcnxl2	1.26539	5.5165	17.303	1.97467e-17	3.93617e-15	29.7697
9530058B02Rik	-1.25551	5.56809	-15.2687	6.31821e-16	8.21367e-14	26.2854
Hgd	1.25271	4.1525	17.9416	7.12158e-18	1.49428e-15	30.7921
Zcchc18	1.25154	4.7658	18.5129	2.93319e-18	6.68208e-16	31.68
Rab25	1.25002	4.2213	17.9577	6.94327e-18	1.46976e-15	30.8175
Hist1h2ag	-1.249	5.54235	-14.4454	2.8486e-15	2.94972e-13	24.7671
Aldh1a2	1.24557	5.33667	17.154	2.51624e-17	4.85391e-15	29.5266
Zp3	-1.24332	6.05425	-16.4007	8.8014e-17	1.47223e-14	28.269
Ddx4	-1.2373	6.67725	-15.6247	3.35844e-16	4.75348e-14	26.9218
Ppp1r9a	1.23061	6.28586	16.927	3.65241e-17	6.66913e-15	29.1525
H2-Aa	1.22667	3.97541	14.7591	1.59274e-15	1.73174e-13	25.3535
Scarf2	1.22535	7.14627	18.8816	1.67476e-18	3.96637e-16	32.2403
Fndc7	1.21779	4.10462	18.1784	4.91703e-18	1.08903e-15	31.163
Pop4	1.21715	8.22027	17.5344	1.35964e-17	2.75616e-15	30.144
Cox7a2l	1.21516	6.66075	18.6427	2.40555e-18	5.64125e-16	31.8783
2310007D09Rik	-1.21201	4.86701	-15.308	5.8891e-16	7.73996e-14	26.3562
Olfml3	1.20918	6.54685	13.5521	1.57313e-14	1.43623e-12	23.042
Chst1	-1.20861	5.54913	-16.4955	7.49974e-17	1.28138e-14	28.4298
Dnahc2	1.20484	4.22581	16.2291	1.17836e-16	1.93058e-14	27.9756
LOC669053	1.20394	4.76947	15.9592	1.87378e-16	2.92946e-14	27.5091
Upk3b	1.20248	7.83364	17.5396	1.34845e-17	2.75616e-15	30.1523
Stab1	-1.19939	6.56175	-16.2636	1.11107e-16	1.83288e-14	28.0347
Fer1l3	1.19028	6.69181	16.0229	1.67844e-16	2.65882e-14	27.6198
Zp2	-1.18874	6.27536	-16.5416	6.93997e-17	1.19427e-14	28.5078
Kcnf1	1.18872	4.10209	16.7773	4.67985e-17	8.292e-15	28.9036
Kctd14	1.1882	6.05593	17.5432	1.34066e-17	2.75616e-15	30.1581
Klk1b5	1.17854	4.05164	15.5805	3.63057e-16	5.04902e-14	26.8434
Axud1	1.17434	4.24861	15.4472	4.5958e-16	6.07356e-14	26.606
Hoxb7	1.17174	4.80818	18.1343	5.2663e-18	1.15569e-15	31.0943
Aqp1	1.17136	6.94326	17.1903	2.37159e-17	4.61206e-15	29.586
Col6a2	1.17061	6.5648	15.0306	9.70342e-16	1.16053e-13	25.8531
Fcgr2b	1.16958	5.43054	18.0251	6.24668e-18	1.34613e-15	30.9233
Retsat	-1.16909	7.56144	-14.6746	1.86101e-15	1.9962e-13	25.1965
Ehd4	1.16509	6.0269	17.2409	2.18392e-17	4.28191e-15	29.6687
LOC383196	1.16508	5.11911	16.6361	5.92228e-17	1.02653e-14	28.6671
Atp1b1	1.16257	7.39269	15.7493	2.69951e-16	3.91347e-14	27.1417
LOC630305	1.15944	4.16556	17.0842	2.82035e-17	5.3542e-15	29.412
S100a8	1.15842	5.63561	13.0371	4.37382e-14	3.6327e-12	22.0087
Eno1	-1.15837	8.42781	-15.8582	2.23242e-16	3.41946e-14	27.3329
LOC100046793	1.15766	4.95476	17.0731	2.87231e-17	5.40989e-15	29.3937
LOC638301	1.15375	4.6765	17.0331	3.06701e-17	5.73148e-15	29.3279
Bmpr2	-1.15054	4.15987	-16.9489	3.52254e-17	6.48147e-15	29.1889
Bmp15	-1.14927	7.38312	-18.0041	6.45589e-18	1.37879e-15	30.8904
Sohlh2	-1.14448	5.17706	-17.271	2.07988e-17	4.11164e-15	29.7177
Hist1h2ah	-1.13949	8.14065	-16.1679	1.30834e-16	2.11457e-14	27.8704
Slc14a1	1.13169	3.98987	14.8129	1.44308e-15	1.59808e-13	25.453
Frag1	1.12688	6.01075	14.7702	1.56072e-15	1.70468e-13	25.374
Sycp3	-1.12577	6.44768	-16.7199	5.14864e-17	8.98946e-15	28.8077
Mcm5	-1.12166	6.15763	-17.4246	1.62235e-17	3.26105e-15	29.9669
H2-K1	1.11628	5.16286	15.2529	6.49897e-16	8.35781e-14	26.257
LOC100041516	1.11101	4.53203	13.7186	1.13697e-14	1.06235e-12	23.37
LOC100047162	1.10982	5.63242	15.5158	4.06977e-16	5.48755e-14	26.7284
Mrpl48	1.10616	6.58562	14.0177	6.392e-15	6.04334e-13	23.9515
Acvr2a	-1.10544	4.29057	-16.7356	5.01631e-17	8.82281e-15	28.8339
Slc2a3	1.10457	4.40102	16.8363	4.2431e-17	7.57425e-15	29.002
Klk1	1.10369	3.89401	16.2802	1.08003e-16	1.79404e-14	28.0632
Cdkn1b	-1.10324	6.16437	-15.8623	2.21675e-16	3.41946e-14	27.3399
Atp6v1d	1.10066	6.49127	12.3496	1.79193e-13	1.27949e-11	20.5826
Map3k7ip1	-1.09342	5.03529	-11.6518	7.92367e-13	4.96163e-11	19.0783
Dlk1	-1.09006	4.22338	-16.8664	4.03696e-17	7.31536e-15	29.052
H2-Ea	-1.08917	3.92591	-9.1494	2.68828e-10	9.80238e-09	13.179
Dbndd2	1.08721	7.26021	15.7802	2.5576e-16	3.79986e-14	27.196
Fbxo34	1.08507	6.33298	15.2639	6.37239e-16	8.23933e-14	26.2768
Plvap	1.08473	5.60398	14.2759	3.9153e-15	3.91857e-13	24.4462
Nupr1	1.08372	7.2748	15.2877	6.10627e-16	7.98153e-14	26.3198
Wdr92	1.08225	4.71552	16.4195	8.52574e-17	1.43617e-14	28.3009
Plac8	-1.08097	5.02016	-16.8618	4.06749e-17	7.31536e-15	29.0444
Xpnpep2	-1.07984	4.73857	-15.5212	4.03143e-16	5.48755e-14	26.7379
Hist1h2an	-1.07966	6.36738	-13.1379	3.57244e-14	3.06282e-12	22.2132
Cdc2a	-1.07916	5.92813	-12.8133	6.88167e-14	5.43266e-12	21.5505
LOC666904	-1.07373	10.1241	-14.9182	1.19024e-15	1.39105e-13	25.6472
BC021891	1.07083	4.52145	16.1566	1.33384e-16	2.1413e-14	27.851
Plk1	-1.07081	5.65198	-14.6669	1.8876e-15	2.01569e-13	25.1822
Rpe	1.06208	4.37915	15.695	2.96828e-16	4.27718e-14	27.0461
Vars2	-1.06149	4.68103	-12.7525	7.79109e-14	6.03116e-12	21.425
Pld3	1.05854	7.63176	14.9173	1.19216e-15	1.39105e-13	25.6456
Defb19	1.05722	8.863	15.2427	6.61976e-16	8.46763e-14	26.2384
Dpp4	1.05441	5.09998	15.0676	9.07339e-16	1.10732e-13	25.9207
Serpina3h	-1.05028	4.12308	-15.6552	3.18338e-16	4.53252e-14	26.9757
Rnps1	1.04814	6.00606	16.4866	7.61307e-17	1.29152e-14	28.4147
Lhx8	-1.04698	5.30615	-15.5169	4.06185e-16	5.48755e-14	26.7304
Ms4a7	1.04637	4.73025	16.2127	1.21187e-16	1.97198e-14	27.9474
Ampd3	1.04536	5.20627	15.0321	9.67704e-16	1.16053e-13	25.8558
Mcm2	-1.04403	5.578	-13.1128	3.75672e-14	3.20932e-12	22.1624
Gfer	-1.04383	7.31108	-15.9717	1.83371e-16	2.88568e-14	27.5308
Cdca8	1.04254	6.67199	15.7607	2.64602e-16	3.88409e-14	27.1618
Hsd11b2	1.04171	5.34641	15.1013	8.53745e-16	1.04726e-13	25.9821
Cldn3	1.04041	4.19234	15.5107	4.10648e-16	5.48755e-14	26.7193
Heph	1.03982	7.70563	14.4371	2.89348e-15	2.98328e-13	24.7514
Pdcd4	1.03937	7.34855	12.7005	8.66646e-14	6.58101e-12	21.3173
Car12	1.03774	4.41422	14.1409	5.055e-15	4.95556e-13	24.1884
LOC233529	1.03578	7.51598	13.2956	2.60836e-14	2.29301e-12	22.5311
Slc4a4	1.03437	4.42733	15.8071	2.44036e-16	3.64834e-14	27.2432
1110017D15Rik	1.03264	4.22276	15.8515	2.25868e-16	3.41946e-14	27.3211
Mfap4	-1.03247	5.66553	-15.2007	7.13759e-16	9.0334e-14	26.1625
Naip5	1.03208	4.20457	16.1195	1.42161e-16	2.267e-14	27.7869
Cbs	1.03139	4.97948	15.5272	3.9884e-16	5.4829e-14	26.7487
Slc39a4	1.02885	4.2211	15.8348	2.32534e-16	3.49824e-14	27.2918
Krt18	1.02812	4.47641	13.0837	3.98239e-14	3.36604e-12	22.1034
LOC100047628	1.02791	8.92825	14.6958	1.78984e-15	1.92851e-13	25.2359
Stard5	1.02672	6.29148	15.6641	3.1338e-16	4.48865e-14	26.9915
Ms4a6d	1.02497	5.26361	14.5614	2.2951e-15	2.41845e-13	24.9851
Ngfr	1.02281	4.63557	15.6164	3.40791e-16	4.79513e-14	26.9071
Ppfibp2	1.02242	5.12147	11.9834	3.88156e-13	2.55074e-11	19.8005
1810010M01Rik	1.02023	5.06785	15.553	3.81105e-16	5.26939e-14	26.7945
Dhcr24	1.02009	4.56395	15.0644	9.12634e-16	1.10813e-13	25.9149
Ccdc92	1.0198	5.20876	12.7748	7.44509e-14	5.85811e-12	21.4709
LOC622994	1.01945	7.66068	15.1687	7.5605e-16	9.51828e-14	26.1045
Laptm5	1.01932	7.38059	15.7509	2.69201e-16	3.91347e-14	27.1445
Per2	1.01628	4.79179	15.7605	2.64677e-16	3.88409e-14	27.1615
C1qb	1.01184	6.88159	14.8716	1.29611e-15	1.4834e-13	25.5613
Ly6e	1.01065	7.02064	15.8534	2.2512e-16	3.41946e-14	27.3244
Plau	1.00907	5.76323	6.80366	1.31046e-07	2.5464e-06	6.92849
Cpeb1	-1.00577	5.13035	-14.3542	3.37943e-15	3.45453e-13	24.5947
Ifitm3	-1.0045	7.53923	-15.149	7.8342e-16	9.76011e-14	26.0687
Cxcl16	1.00279	5.5812	14.7855	1.5173e-15	1.67253e-13	25.4024
Cd68	1.00109	4.85175	14.3136	3.64726e-15	3.66565e-13	24.5178
Nphs2	-0.998281	4.61652	-14.3365	3.49362e-15	3.54099e-13	24.5612
LOC100044172	0.997955	6.45465	14.904	1.22157e-15	1.41159e-13	25.621
Sdf2l1	-0.995512	5.19808	-14.8629	1.31684e-15	1.49284e-13	25.5453
Serpina1b	-0.994259	4.34038	-15.4556	4.52758e-16	6.01665e-14	26.621
Snhg11	0.990962	4.33305	14.0805	5.66966e-15	5.49061e-13	24.0726
Hdc	0.990682	7.80001	15.1373	8.00129e-16	9.91662e-14	26.0474
Akr1c12	0.988089	5.26777	14.5291	2.43719e-15	2.53468e-13	24.9245
Gpha2	0.985879	5.33961	15.2204	6.88906e-16	8.76522e-14	26.1982
2210023G05Rik	0.98577	4.94982	11.5781	9.30144e-13	5.7491e-11	18.9161
Grip1	0.985382	4.43013	15.0517	9.33859e-16	1.12818e-13	25.8917
Map2k2	-0.981628	7.7842	-14.9128	1.20198e-15	1.3957e-13	25.6373
Plekhf1	0.98029	5.16177	15.5111	4.104e-16	5.48755e-14	26.72
Gpx7	-0.977096	7.2516	-14.3154	3.6347e-15	3.66565e-13	24.5213
Rnf213	0.976931	8.47985	15.1254	8.17454e-16	1.00791e-13	26.0259
Ppp1r3b	0.976871	4.1824	12.6851	8.94463e-14	6.75313e-12	21.2853
LOC100047619	0.974346	8.24646	14.1287	5.17323e-15	5.05076e-13	24.165
Mcm10	-0.973923	4.70619	-14.5588	2.30636e-15	2.41966e-13	24.9801
Ctnnal1	0.972785	6.74079	14.4289	2.93812e-15	3.0163e-13	24.7359
Mmp11	0.972015	6.55637	15.1559	7.7375e-16	9.69011e-14	26.0812
Ctsl	-0.971383	5.04773	-12.9334	5.39279e-14	4.35796e-12	21.797
Itga2	-0.970726	4.088	-14.0227	6.33021e-15	6.03262e-13	23.9613
Fbxw15	-0.968941	5.23388	-13.3808	2.20356e-14	1.95944e-12	22.7015
Slc23a3	0.968723	5.24622	11.0832	2.77778e-12	1.53451e-10	17.8085
Cbr2	0.966714	4.57575	14.8598	1.32432e-15	1.49423e-13	25.5396
Rpl29	0.966379	7.72522	12.0978	3.04379e-13	2.06253e-11	20.0466
Aldoc	0.963895	4.74671	12.4274	1.52337e-13	1.09756e-11	20.7468
Zfyve16	-0.963286	4.8432	-14.7238	1.69966e-15	1.83963e-13	25.288
Rasl10a	-0.962729	6.61172	-14.3458	3.43286e-15	3.49422e-13	24.5789
Dnajc6	0.95941	4.79341	14.6266	2.0337e-15	2.16204e-13	25.107
5730593F17Rik	0.958608	5.02693	15.0154	9.97405e-16	1.18696e-13	25.8253
6030408B16Rik	-0.95781	5.05779	-13.153	3.4661e-14	3.00395e-12	22.2438
Upk1a	0.955737	3.81473	14.8666	1.30792e-15	1.48978e-13	25.5521
Eml1	0.955022	5.32171	14.8881	1.25754e-15	1.44617e-13	25.5917
Fabp3	0.953887	6.49727	12.8554	6.31666e-14	5.03648e-12	21.6371
Cd84	0.953763	4.69077	14.8381	1.37794e-15	1.54743e-13	25.4996
Tgfbr2	-0.953601	4.95505	-14.9673	1.08843e-15	1.28887e-13	25.7373
Fkbp6	0.951838	4.37166	14.2012	4.50858e-15	4.46246e-13	24.3038
Ass1	0.951592	4.67729	13.691	1.1996e-14	1.11651e-12	23.3158
Sycp1	-0.950384	4.74578	-14.5946	2.15806e-15	2.2841e-13	25.0472
Cops8	0.949744	4.47611	14.0466	6.04855e-15	5.78725e-13	24.0072
1110036O03Rik	-0.949035	5.51324	-14.8304	1.39742e-15	1.56198e-13	25.4854
OTTMUSG00000010673	-0.948222	4.11343	-14.8255	1.40994e-15	1.56865e-13	25.4764
Elovl6	0.947221	6.75375	13.7515	1.06677e-14	1.00067e-12	23.4343
Sycp2	-0.946728	6.09132	-13.4164	2.05389e-14	1.84695e-12	22.7726
Figla	-0.9432	5.2286	-13.3573	2.30814e-14	2.04484e-12	22.6547
LOC331139	0.938422	4.59272	14.0487	6.02415e-15	5.78705e-13	24.0113
Ctnnb1	0.936561	6.69757	14.2005	4.5147e-15	4.46246e-13	24.3025
Cyp27a1	0.934595	5.66583	14.5422	2.37825e-15	2.48418e-13	24.9492
Pou5f1	-0.932653	6.57801	-12.8171	6.82833e-14	5.4084e-12	21.5583
Cdkn2b	0.931761	4.70178	12.6171	1.02877e-13	7.70134e-12	21.1439
Gcnt2	0.930906	4.7689	14.074	5.74027e-15	5.53658e-13	24.0601
Cyp19a1	-0.930295	6.0098	-14.1204	5.25499e-15	5.10973e-13	24.1492
Tgm2	0.929983	7.01398	14.0202	6.3615e-15	6.03838e-13	23.9563
Nhlrc2	0.92934	5.2042	13.6791	1.22761e-14	1.13815e-12	23.2925
Mos	-0.925875	5.20993	-13.9366	7.46451e-15	7.02957e-13	23.7949
2610036L11Rik	-0.924744	6.10922	-13.2875	2.6511e-14	2.31439e-12	22.5147
Mcc	0.92467	4.80756	12.7672	7.56119e-14	5.89693e-12	21.4553
Col6a1	0.922293	8.99605	12.0648	3.26468e-13	2.18132e-11	19.9757
Ccl21a	0.920247	9.11251	14.2159	4.38522e-15	4.3706e-13	24.3318
Cenpm	-0.919798	4.48707	-13.1104	3.77461e-14	3.21312e-12	22.1576
Entpd2	0.919422	4.37489	12.2988	1.99287e-13	1.41034e-11	20.4751
Unc45b	0.917239	4.23276	12.7709	7.50381e-14	5.88496e-12	21.463
1110012J17Rik	0.916731	5.69785	9.79567	5.52598e-11	2.34364e-09	14.7805
Glt25d2	0.914038	4.82551	13.5986	1.43621e-14	1.31625e-12	23.134
Kcnh1	0.911921	4.70404	13.294	2.61703e-14	2.29301e-12	22.5278
Gja4	-0.909981	6.51419	-12.9806	4.90136e-14	4.02888e-12	21.8936
LOC380927	-0.908947	5.29244	-10.9039	4.16032e-12	2.18234e-10	17.3995
S100a1	0.907615	7.27038	12.7192	8.34037e-14	6.39428e-12	21.3561
Rbm45	-0.906502	4.52228	-12.5106	1.28183e-13	9.40531e-12	20.9214
LOC637227	0.905094	4.54716	13.4059	2.09707e-14	1.87872e-12	22.7516
Acsbg1	0.903178	7.99197	13.4903	1.77585e-14	1.60903e-12	22.9196
Pbk	-0.903171	6.53757	-12.7119	8.46688e-14	6.47053e-12	21.3409
Capn5	-0.898308	6.35404	-10.9569	3.69021e-12	1.97914e-10	17.5209
LOC631105	-0.894802	5.84447	-12.9103	5.6509e-14	4.55116e-12	21.7497
Sox7	0.893565	4.62515	12.9591	5.11918e-14	4.19352e-12	21.8496
5033414K04Rik	0.888249	5.28804	11.3811	1.4326e-12	8.5884e-11	18.4789
Sohlh1	-0.886328	4.57297	-13.6264	1.3604e-14	1.25157e-12	23.1888
Ptp4a1	0.886212	6.08717	11.5979	8.91012e-13	5.5215e-11	18.9596
Fgf1	0.88516	4.26743	11.1387	2.45377e-12	1.37457e-10	17.9341
Capg	0.883891	5.74445	12.2412	2.24907e-13	1.56809e-11	20.3527
Rbm38	-0.883778	5.2478	-11.1394	2.44986e-12	1.37457e-10	17.9357
Nod1	0.882834	5.16474	12.0853	3.12549e-13	2.10005e-11	20.0198
Tnfaip2	0.880663	4.61939	13.3943	2.14541e-14	1.91486e-12	22.7286
Tinagl1	-0.879873	4.13353	-12.4553	1.43751e-13	1.03883e-11	20.8055
Ldha	-0.879118	8.36431	-12.6163	1.03028e-13	7.70134e-12	21.1424
LOC381283	0.879004	5.58668	13.4701	1.84773e-14	1.66784e-12	22.8795
Stra8	-0.878835	5.19011	-13.6497	1.30008e-14	1.2007e-12	23.2346
Nt5dc2	-0.878524	5.9842	-13.0752	4.05087e-14	3.39989e-12	22.0862
Thap4	0.877398	4.01388	11.2159	2.06578e-12	1.18498e-10	18.1083
Hist1h2af	-0.874654	10.1002	-12.024	3.56033e-13	2.35909e-11	19.888
Cldn10	0.872274	5.86374	11.5045	1.09258e-12	6.66698e-11	18.7531
Msrb2	0.871712	6.83814	13.1418	3.54469e-14	3.04996e-12	22.2211
Tmprss2	0.866916	3.76873	12.9918	4.7922e-14	3.95274e-12	21.9163
Igf1r	-0.866781	6.98765	-13.5253	1.65778e-14	1.50776e-12	22.9891
Efna5	0.865238	4.46168	9.13352	2.79672e-10	1.0136e-08	13.139
Mrpl12	-0.864706	7.06838	-12.5955	1.0756e-13	8.01504e-12	21.0989
Saa3	-0.863437	5.19195	-10.9176	4.03322e-12	2.12968e-10	17.4309
Syne2	0.863048	4.70338	12.5485	1.185e-13	8.74851e-12	21.0009
Mlh3	-0.862028	9.10325	-12.8859	5.93722e-14	4.74978e-12	21.6997
Plekhb2	0.861284	5.84721	13.0665	4.12279e-14	3.44815e-12	22.0684
Hs6st1	-0.860777	4.56639	-12.499	1.3131e-13	9.60531e-12	20.8971
Mrap	-0.860127	7.94794	-12.5795	1.11169e-13	8.25824e-12	21.0655
LOC676222	0.859483	5.75148	13.0422	4.32875e-14	3.6078e-12	22.0191
Irf6	0.857892	4.76622	12.27	2.11678e-13	1.48922e-11	20.414
Trem2	0.856595	4.56231	12.8865	5.93069e-14	4.74978e-12	21.7008
Nlrp4b	-0.854293	5.34418	-11.4481	1.23636e-12	7.44928e-11	18.628
Rsad2	0.853543	4.75709	13.0844	3.97661e-14	3.36604e-12	22.1049
Htra1	-0.85291	8.50479	-12.385	1.66426e-13	1.19547e-11	20.6573
Serping1	0.852896	8.24683	12.0872	3.11322e-13	2.0977e-11	20.0237
Map2k1	-0.852027	4.73528	-12.9474	5.24194e-14	4.26487e-12	21.8256
Ociad1	0.850517	7.91904	12.7461	7.89352e-14	6.09074e-12	21.4118
Syngr1	0.849274	4.34853	12.7667	7.56839e-14	5.89693e-12	21.4543
Ppl	0.848297	4.29392	12.2171	2.3659e-13	1.6309e-11	20.3015
Raet1b	-0.848219	4.92537	-12.6834	8.97697e-14	6.75313e-12	21.2817
Krtcap3	0.847655	5.67779	12.7648	7.59776e-14	5.9006e-12	21.4504
Tmem97	-0.847641	6.15211	-10.6472	7.46804e-12	3.80076e-10	16.8071
Prcp	0.845058	5.87524	9.83925	4.97659e-11	2.14415e-09	14.8865
Bpil3	-0.842648	4.15412	-12.2179	2.36174e-13	1.6309e-11	20.3033
H6pd	0.842244	5.70466	9.67897	7.32351e-11	3.03602e-09	14.4954
Fam129b	0.840905	5.98446	12.4919	1.33258e-13	9.71805e-12	20.8822
Klf6	0.840884	5.69372	9.53528	1.03842e-10	4.13984e-09	14.1418
Aox3	0.839845	4.72193	12.2399	2.25512e-13	1.56809e-11	20.35
Bmp4	-0.839381	6.98654	-12.0585	3.3089e-13	2.19858e-11	19.9621
Dppa3	-0.83884	4.91337	-13.1475	3.50426e-14	3.02606e-12	22.2327
Ly9	0.838803	4.0479	13.0788	4.02195e-14	3.3875e-12	22.0935
Ppa1	-0.838595	7.51931	-12.0176	3.6092e-13	2.38487e-11	19.8742
Far1	0.838257	5.1243	13.3355	2.41007e-14	2.12727e-12	22.611
Dnali1	0.837502	4.12307	10.4873	1.07976e-11	5.31435e-10	16.4338
Tm4sf5	0.835865	4.32662	12.8309	6.6392e-14	5.27607e-12	21.5867
Pkhd1l1	0.835525	4.15579	13.2634	2.7812e-14	2.41914e-12	22.4663
Tnfsf12-tnfsf13	0.835204	6.0738	12.48	1.36574e-13	9.89952e-12	20.8573
Rpp25	0.834754	7.49298	12.9335	5.39109e-14	4.35796e-12	21.7973
Cadps2	0.834026	5.31211	13.0185	4.54091e-14	3.75843e-12	21.9708
C1qc	0.833395	6.68882	12.6833	8.97782e-14	6.75313e-12	21.2816
Acpl2	0.832315	6.02501	11.1455	2.4167e-12	1.36018e-10	17.9495
Prc1	-0.832032	7.52205	-12.3597	1.75465e-13	1.25662e-11	20.6039
A130092J06Rik	-0.831229	6.79635	-12.7075	8.5439e-14	6.5086e-12	21.3317
Col6a3	0.831087	6.42457	8.81198	6.27551e-10	2.12621e-08	12.3212
EG667728	-0.82988	9.77195	-12.2	2.45267e-13	1.68586e-11	20.265
Ung	-0.829389	5.22999	-11.9519	4.15226e-13	2.71372e-11	19.7323
Pabpc4	-0.829292	7.61946	-12.1968	2.46925e-13	1.69239e-11	20.2582
Slc13a4	0.827568	3.85196	11.2992	1.71675e-12	1.00594e-10	18.2957
Mki67	-0.827289	5.09948	-10.8791	4.4e-12	2.29799e-10	17.3428
Birc5	-0.825115	6.16076	-10.341	1.5175e-11	7.30356e-10	16.0892
Prei4	0.824898	4.61238	11.896	4.67962e-13	3.01716e-11	19.6113
Fgf8	-0.824564	4.92782	-12.9566	5.14532e-14	4.20055e-12	21.8445
A730017C20Rik	0.820783	5.48697	12.7222	8.28966e-14	6.37584e-12	21.3622
Gas6	0.820626	9.36751	12.5111	1.28057e-13	9.40531e-12	20.9224
Nlrp14	-0.820591	7.19795	-12.5596	1.15833e-13	8.57811e-12	21.0239
Ggnbp1	0.818278	5.7983	11.1695	2.29025e-12	1.30125e-10	18.0039
a2ld1	0.817872	4.64155	9.87556	4.56177e-11	2.00216e-09	14.9747
C920006O11Rik	0.817161	3.98244	10.9403	3.83111e-12	2.04554e-10	17.483
Msn	0.816032	5.54773	10.5404	9.55062e-12	4.7495e-10	16.558
Smad1	-0.815346	4.75524	-11.9377	4.27954e-13	2.7817e-11	19.7018
Apoe	0.814202	6.66615	11.0328	3.11065e-12	1.69878e-10	17.6939
LOC631037	0.814099	3.92071	11.9292	4.35836e-13	2.82526e-11	19.6833
Gcnt3	0.813881	3.93466	11.0531	2.97166e-12	1.63407e-10	17.7402
Il15	0.812787	4.85155	10.7382	6.06314e-12	3.11224e-10	17.0181
Irf5	0.811674	4.5472	12.0906	3.09065e-13	2.08837e-11	20.0311
2310007L24Rik	0.809394	3.92825	12.4854	1.35069e-13	9.82018e-12	20.8685
Cdkn1a	-0.808562	6.80288	-12.1712	2.60629e-13	1.77614e-11	20.2036
Tgfbr1	-0.808291	4.76828	-11.6365	8.19256e-13	5.1166e-11	19.0446
Aoc3	0.804998	7.3604	12.0603	3.29577e-13	2.19595e-11	19.9661
Rhox8	0.802793	4.30899	10.3536	1.47357e-11	7.10639e-10	16.1189
Galt	0.802359	4.93102	10.5606	9.11548e-12	4.56441e-10	16.6053
Snapc3	0.802093	6.20973	11.5072	1.08607e-12	6.64418e-11	18.7592
4933439C20Rik	0.801899	6.4353	12.2741	2.09874e-13	1.48088e-11	20.4227
D330027H18Rik	0.80149	4.26124	12.3079	1.95545e-13	1.38796e-11	20.4942
Akt3	-0.801144	4.85404	-11.6024	8.82237e-13	5.48133e-11	18.9696
Hoxc6	0.798839	7.81147	12.2521	2.19814e-13	1.54192e-11	20.3759
Uck2	-0.796618	5.94662	-11.5419	1.00682e-12	6.20696e-11	18.8359
Cdk2	-0.796094	7.33827	-11.5207	1.05449e-12	6.48415e-11	18.7891
Fam171b	0.795839	4.44109	11.1609	2.33492e-12	1.31946e-10	17.9843
Muc16	0.795669	4.93813	10.932	3.90393e-12	2.07978e-10	17.4639
4930502E18Rik	0.794876	4.26181	9.67681	7.36177e-11	3.0466e-09	14.4901
Apobec1	0.794196	5.57536	10.5344	9.68272e-12	4.78534e-10	16.5441
E2f1	-0.79307	5.24583	-12.2501	2.20723e-13	1.54377e-11	20.3717
Hist1h2ad	-0.792341	9.66106	-12.3442	1.81232e-13	1.2902e-11	20.5711
Fen1	-0.792321	5.88858	-11.8104	5.62389e-13	3.57775e-11	19.4253
Zc3h13	0.791747	5.28429	8.46441	1.52637e-09	4.74166e-08	11.4221
Wisp2	-0.791669	6.62148	-8.2602	2.59194e-09	7.7499e-08	10.8868
Ugt1a10	0.790048	7.3027	11.4513	1.2277e-12	7.41578e-11	18.6351
Fdxr	-0.788489	6.86088	-9.85032	4.84623e-11	2.09624e-09	14.9134
Crabp2	-0.78793	4.78508	-10.7465	5.94948e-12	3.06046e-10	17.0373
Cryl1	0.786204	7.42036	11.362	1.4944e-12	8.87e-11	18.4361
C4b	0.785598	4.74039	11.0194	3.20569e-12	1.73878e-10	17.6634
Anln	-0.784778	6.31496	-11.7133	6.93537e-13	4.38873e-11	19.2132
Thumpd1	0.784199	5.91002	11.6085	8.70551e-13	5.42281e-11	18.9831
Manba	0.783235	5.60941	10.755	5.83486e-12	3.00797e-10	17.057
Prmt5	-0.783186	5.96348	-12.1799	2.55913e-13	1.74899e-11	20.222
Trrap	0.783161	4.69462	11.7681	6.16017e-13	3.90852e-11	19.3331
Atp4b	0.782628	3.74689	10.9965	3.37538e-12	1.82668e-10	17.6112
Cap1	-0.782123	5.10136	-11.33	1.60371e-12	9.42526e-11	18.3646
Bmpr1b	-0.781657	8.1914	-11.0851	2.76632e-12	1.53172e-10	17.8127
Fbln1	-0.781515	6.34052	-9.79171	5.57894e-11	2.36192e-09	14.7709
Bmp7	-0.781282	7.3718	-12.2311	2.29747e-13	1.59291e-11	20.3312
Wnt4	-0.780948	5.53641	-10.7612	5.75393e-12	2.97266e-10	17.0711
Grb7	0.780772	3.99452	12.0748	3.19628e-13	2.1416e-11	19.9971
Tcfcp2l1	0.780142	4.17831	11.859	5.06592e-13	3.24871e-11	19.5311
Pkd2	-0.779519	5.05121	-9.62795	8.28754e-11	3.3829e-09	14.3702
2900010M23Rik	-0.778338	6.7447	-8.05629	4.42115e-09	1.25449e-07	10.3471
P2ry14	0.775769	6.1722	12.1239	2.88012e-13	1.95717e-11	20.1025
A230050P20Rik	0.775325	6.41644	11.8202	5.50663e-13	3.5125e-11	19.4466
Dnd1	-0.774888	5.07828	-11.9949	3.78777e-13	2.49596e-11	19.8253
Cma2	-0.773914	3.94294	-11.9725	3.97328e-13	2.60386e-11	19.7769
Chaf1a	0.773912	6.86076	10.277	1.76241e-11	8.39779e-10	15.9377
Kcnab1	0.773809	5.49369	10.8389	4.821e-12	2.51238e-10	17.2503
Mif4gd	0.773523	5.79715	11.2483	1.92208e-12	1.11593e-10	18.1813
Reep1	0.772646	4.84852	11.8324	5.36384e-13	3.43056e-11	19.4732
Wnt10b	0.772471	5.15288	11.4921	1.1225e-12	6.8321e-11	18.7258
Ripk4	0.772216	4.03206	11.6819	7.4224e-13	4.6722e-11	19.1445
Tyms-ps	-0.772077	5.28086	-10.0003	3.3867e-11	1.50297e-09	15.2763
Vps33a	-0.770342	6.24487	-11.0455	3.02324e-12	1.65483e-10	17.7228
Arl11	0.7701	4.23008	10.9408	3.82706e-12	2.04554e-10	17.484
Esr1	-0.768661	5.72943	-10.4517	1.17284e-11	5.7371e-10	16.35
Tyms	-0.767257	6.32709	-11.1666	2.30537e-12	1.30674e-10	17.9972
Nme5	0.766326	4.1874	11.4447	1.2457e-12	7.48674e-11	18.6204
F13a1	-0.765326	4.15149	-11.9393	4.26535e-13	2.78003e-11	19.7051
Pcsk6	0.764809	7.24818	10.1717	2.25743e-11	1.04647e-09	15.687
1190003J15Rik	0.764719	3.91671	9.48334	1.17892e-10	4.64575e-09	14.0134
Ccrl2	0.762848	4.83878	10.0853	2.76815e-11	1.25643e-09	15.4805
LOC100041504	0.762103	8.43819	11.3548	1.5184e-12	8.99011e-11	18.42
Nme7	0.760329	6.96619	8.74884	7.36659e-10	2.46102e-08	12.159
Kcnk1	0.760139	6.34287	8.40255	1.79091e-09	5.49918e-08	11.2605
Rec8	-0.760116	4.98436	-8.95125	4.41466e-10	1.53041e-08	12.677
Cd74	0.759774	7.82629	9.38645	1.49517e-10	5.76845e-09	13.7728
Apoa4	-0.759438	6.0117	-11.8822	4.81973e-13	3.09914e-11	19.5815
Fshb	-0.759293	5.44008	-10.7855	5.44292e-12	2.82418e-10	17.1274
Cyth4	0.758754	6.30615	11.1898	2.18901e-12	1.24967e-10	18.0497
Mmel1	-0.758679	4.02723	-10.921	4.00184e-12	2.11779e-10	17.4388
Meis1	0.758028	5.00294	11.9011	4.62845e-13	2.99223e-11	19.6225
Dppa5	-0.75757	6.28418	-11.2424	1.94742e-12	1.1279e-10	18.1681
Cyp17a1	-0.757363	6.63844	-10.5365	9.63701e-12	4.77261e-10	16.5489
Cyp11a1	-0.756396	6.51315	-11.0249	3.16623e-12	1.7252e-10	17.676
BC099439	-0.755855	5.48939	-9.06613	3.30927e-10	1.1797e-08	12.9687
LOC383897	-0.755818	5.85556	-10.2665	1.80623e-11	8.58944e-10	15.9128
C4a	0.755366	4.99955	11.3306	1.60158e-12	9.42526e-11	18.366
Akr1c19	0.754859	4.3304	10.3865	1.36451e-11	6.62479e-10	16.1968
C2	0.75468	7.97322	11.023	3.17992e-12	1.72872e-10	17.6716
Scx	-0.753642	4.7496	-11.6897	7.29848e-13	4.60632e-11	19.1615
Cdca2	-0.752811	5.07896	-10.222	2.00517e-11	9.46028e-10	15.807
Tead2	-0.751809	6.38316	-11.2396	1.95975e-12	1.13093e-10	18.1617
Aurkb	-0.75109	4.39852	-10.9092	4.11067e-12	2.16104e-10	17.4117
Top2a	-0.750821	5.54145	-10.91	4.1034e-12	2.16104e-10	17.4134
Slc41a2	0.750265	4.22545	11.0891	2.74122e-12	1.52489e-10	17.8219
Acsl6	0.750009	3.90917	9.81422	5.28494e-11	2.2534e-09	14.8257
E130016E03Rik	-0.749662	5.26346	-11.3771	1.44531e-12	8.6302e-11	18.4699
Tubb2c	-0.7496	7.07094	-10.5446	9.45901e-12	4.71374e-10	16.5678
Lrrc41	0.749182	6.36907	9.53101	1.04928e-10	4.16922e-09	14.1313
Lbx2	-0.748187	5.30055	-11.2359	1.97577e-12	1.13607e-10	18.1534
Trf	0.747984	6.71423	9.80589	5.39187e-11	2.29083e-09	14.8054
Col4a2	-0.747507	7.41941	-9.63999	8.04901e-11	3.29679e-09	14.3997
Nuak1	0.747315	5.39852	10.9252	3.96443e-12	2.10264e-10	17.4483
9030205A07Rik	0.746741	3.86268	11.5154	1.06669e-12	6.54238e-11	18.7774
Slc6a4	0.746099	4.52503	11.2115	2.08578e-12	1.19358e-10	18.0986
Hist1h2ai	-0.74547	9.78764	-10.6367	7.64976e-12	3.88498e-10	16.7828
Lhcgr	-0.744714	4.53195	-10.8903	4.29013e-12	2.24551e-10	17.3684
Hist1h2ao	-0.742726	10.8068	-11.3767	1.44679e-12	8.6302e-11	18.4689
Atp1b2	0.742201	5.17223	11.1803	2.23609e-12	1.27351e-10	18.0281
Pik3c2g	-0.741949	4.18145	-9.57351	9.4603e-11	3.79682e-09	14.2362
Tshz1	-0.740239	6.50963	-10.1761	2.23408e-11	1.03765e-09	15.6975
Mbp	0.740175	5.36913	8.79535	6.54579e-10	2.2084e-08	12.2785
Mrps23	0.740006	5.5921	11.4845	1.14138e-12	6.92939e-11	18.7089
Rbm35a	-0.739213	4.0413	-11.1186	2.5662e-12	1.4342e-10	17.8887
Sgol1	-0.73857	4.06203	-11.3415	1.56361e-12	9.23498e-11	18.3903
Gucy1a3	0.73749	6.29303	11.052	2.97937e-12	1.63455e-10	17.7376
Gbas	0.737152	5.41478	8.11471	3.79194e-09	1.09413e-07	10.5022
Shroom2	0.737021	6.05001	11.1094	2.61957e-12	1.46061e-10	17.8679
Hadhb	0.735675	5.70072	11.3659	1.48151e-12	8.81537e-11	18.4449
Uhrf1	-0.735142	5.42241	-10.9835	3.47577e-12	1.87253e-10	17.5815
Stbd1	0.73436	4.67523	9.871	4.61178e-11	2.0167e-09	14.9636
Cd34	-0.734325	6.80438	-11.2964	1.72741e-12	1.0078e-10	18.2894
Klk1b26	0.734262	3.77742	11.239	1.9621e-12	1.13093e-10	18.1604
Cyp2e1	0.733995	4.15587	9.52514	1.06442e-10	4.22238e-09	14.1168
Cma1	-0.733309	3.95622	-11.6635	7.72489e-13	4.84985e-11	19.1041
Creg1	0.731948	5.54076	10.7292	6.18939e-12	3.17024e-10	16.9973
Adrbk2	0.731706	4.64364	10.1304	2.48805e-11	1.14671e-09	15.5885
Tbc1d20	0.729992	6.20656	9.44189	1.30488e-10	5.1001e-09	13.9106
Spnb1	0.729898	4.91669	10.2983	1.67651e-11	8.03649e-10	15.9883
LOC100046120	0.728785	9.67724	11.2984	1.72003e-12	1.00594e-10	18.2938
Iap	0.728577	6.19651	8.83538	5.91443e-10	2.01529e-08	12.3811
Mdh1b	0.728144	3.75105	9.44357	1.29952e-10	5.08747e-09	13.9148
3000004C01Rik	-0.72773	4.46534	-10.1982	2.1207e-11	9.88833e-10	15.7503
Rgs7bp	0.727009	5.09013	11.1601	2.33884e-12	1.31946e-10	17.9826
Cdca3	-0.726489	5.26903	-11.4586	1.2083e-12	7.31712e-11	18.6512
Lyz	0.725094	9.14603	10.1445	2.40656e-11	1.11344e-09	15.6222
Ctsb	0.724934	7.81681	7.65919	1.26943e-08	3.24411e-07	9.28179
Il17re	0.724257	3.99968	10.5603	9.12118e-12	4.56441e-10	16.6046
Bmper	-0.724019	4.36884	-11.0873	2.75275e-12	1.52775e-10	17.8177
Mmd	0.722481	6.61967	10.3544	1.47072e-11	7.10639e-10	16.1209
Kif22	-0.722163	5.90536	-9.73264	6.43239e-11	2.69935e-09	14.6267
Meis2	0.722095	4.99155	11.2806	1.78924e-12	1.04133e-10	18.2538
Cyp2d22	0.721383	5.95053	9.9731	3.61356e-11	1.59772e-09	15.2106
Ramp1	0.719943	4.66044	10.9259	3.95814e-12	2.10264e-10	17.4499
Tmem176a	0.719614	6.58403	5.89435	1.69004e-06	2.51247e-05	4.3611
Gins1	-0.717032	4.93482	-10.0684	2.88117e-11	1.2959e-09	15.44
Megf10	0.716802	3.91761	9.68813	7.1628e-11	2.97455e-09	14.5178
Bcam	0.715476	4.57438	10.1325	2.47598e-11	1.14335e-09	15.5934
Mcm4	-0.715167	7.33376	-10.7702	5.63602e-12	2.91804e-10	17.0921
Ugt1a6b	0.714746	4.63171	10.6223	7.90872e-12	3.99107e-10	16.7491
Cdkn1c	0.714254	6.88649	10.0459	3.03934e-11	1.364e-09	15.3858
Sfrs5	0.713079	7.55681	10.2108	2.05865e-11	9.69348e-10	15.7803
Hspb1	0.712895	4.21719	10.0427	3.06257e-11	1.37185e-09	15.3781
Zfp330	0.712511	6.40084	10.9943	3.39197e-12	1.83151e-10	17.6062
Mcpt4	-0.712333	3.70286	-11.0727	2.84438e-12	1.56769e-10	17.7845
Darc	0.712043	4.04182	9.81915	5.22276e-11	2.23486e-09	14.8377
Gsk3b	-0.711885	6.79935	-10.2053	2.0856e-11	9.78188e-10	15.7672
Hist2h2ab	-0.71	4.42966	-9.32246	1.75043e-10	6.67255e-09	13.6133
Spin2	-0.709409	5.45266	-10.978	3.51881e-12	1.89146e-10	17.5691
Smarca1	-0.707894	8.12343	-10.2644	1.81543e-11	8.61609e-10	15.9076
Pvalb	0.706519	3.8108	8.41548	1.73201e-09	5.33888e-08	11.2943
Fam110c	0.706245	6.31893	10.0732	2.8488e-11	1.28572e-09	15.4514
2810032E02Rik	-0.701967	4.1706	-10.6309	7.75289e-12	3.92901e-10	16.7692
Errfi1	0.700377	7.13825	9.37759	1.5281e-10	5.87655e-09	13.7508
LOC381398	-0.700251	6.75933	-10.0878	2.75207e-11	1.2539e-09	15.4864
Galk1	-0.699485	6.60104	-10.098	2.6865e-11	1.2287e-09	15.5108
6430550H21Rik	0.698873	4.77672	9.72468	6.55719e-11	2.7469e-09	14.6073
Fkbp5	-0.698639	7.09659	-10.5558	9.21671e-12	4.60258e-10	16.5941
Ddx6	0.698244	5.33246	7.62233	1.40138e-08	3.54719e-07	9.18197
LOC100041569	0.697737	4.59306	10.8055	5.20064e-12	2.70433e-10	17.1735
Cklf	-0.696943	6.14712	-9.1799	2.49177e-10	9.19802e-09	13.2558
Reln	0.696147	5.69194	7.79305	8.87692e-09	2.35667e-07	9.64295
Cat	-0.695922	4.14306	-10.1221	2.53766e-11	1.16732e-09	15.5685
Ncapd2	-0.695917	4.08461	-9.19937	2.37407e-10	8.81798e-09	13.3048
Kalrn	0.695821	4.00995	10.6118	8.10211e-12	4.08005e-10	16.7246
Ncaph	-0.695533	4.89592	-10.4466	1.18663e-11	5.7927e-10	16.3382
Slc7a11	0.69487	4.02793	10.2971	1.68131e-11	8.04341e-10	15.9854
LOC100042970	-0.6943	4.53576	-10.594	8.44081e-12	4.24169e-10	16.6831
Dusp7	0.694034	5.48349	9.86032	4.73136e-11	2.05398e-09	14.9377
Hdhd3	-0.693351	4.39537	-10.4145	1.2785e-11	6.22844e-10	16.2627
Palmd	0.692252	5.11387	10.6684	7.11427e-12	3.62843e-10	16.8563
Prkcz	-0.692184	8.34437	-10.5292	9.80086e-12	4.83374e-10	16.5318
Serpina3g	0.691092	6.69104	10.0126	3.28906e-11	1.46235e-09	15.3059
Cript	-0.690633	4.69232	-10.6295	7.77833e-12	3.93356e-10	16.7659
Mfap5	-0.689867	4.70919	-9.81464	5.27963e-11	2.2534e-09	14.8267
Akp2	-0.689772	4.10047	-9.16615	2.57848e-10	9.45969e-09	13.2212
Crip2	0.689576	6.34193	9.98638	3.50113e-11	1.55087e-09	15.2426
Taf4b	-0.68783	5.91705	-8.58047	1.13243e-09	3.64573e-08	11.724
Creld2	-0.685888	5.93061	-10.0254	3.19086e-11	1.42398e-09	15.3366
Svs5	0.683988	3.86356	10.2793	1.75315e-11	8.37031e-10	15.943
Rnaseh2c	-0.683756	5.03911	-9.86145	4.71861e-11	2.05217e-09	14.9404
Gpc3	0.683364	6.6692	10.4768	1.10635e-11	5.43406e-10	16.4091
Mmd2	-0.682604	5.75406	-9.86831	4.64165e-11	2.02606e-09	14.9571
1110049B09Rik	0.68242	3.7966	8.95998	4.31881e-10	1.50154e-08	12.6992
Actg2	-0.681622	6.53262	-7.70114	1.13457e-08	2.93766e-07	9.39518
Sepp1	0.68149	7.02614	9.69312	7.07687e-11	2.94398e-09	14.5301
Ankrd47	0.679686	5.37213	9.55843	9.81416e-11	3.92567e-09	14.199
Deadc1	0.679077	5.77137	9.42746	1.35189e-10	5.25808e-09	13.8748
OTTMUSG00000010009	-0.678901	4.59692	-8.52438	1.30791e-09	4.1328e-08	11.5783
Cyp4f13	0.678431	5.83082	10.6939	6.70942e-12	3.42926e-10	16.9156
Stx7	0.677072	7.4862	9.27509	1.96778e-10	7.44767e-09	13.4948
Gpsm1	-0.676522	6.18084	-10.5366	9.63407e-12	4.77261e-10	16.5492
Cfp	0.675303	7.44437	10.0384	3.09399e-11	1.38333e-09	15.3678
Bicc1	0.675197	7.2223	9.41777	1.38443e-10	5.3672e-09	13.8507
Psmb6	-0.673454	7.43572	-10.1057	2.63778e-11	1.21105e-09	15.5293
Ela1	-0.673374	4.81325	-9.40695	1.42169e-10	5.50274e-09	13.8238
Glipr2	0.672923	6.28855	9.55591	9.87463e-11	3.94326e-09	14.1928
Spsb4	-0.67275	5.48603	-8.03032	4.73413e-09	1.32811e-07	10.278
Fh1	-0.671833	6.0638	-9.6205	8.43893e-11	3.43883e-09	14.3518
Tmem55b	0.671773	6.36275	8.97664	4.14166e-10	1.44837e-08	12.7416
Cachd1	-0.671232	4.83504	-10.1995	2.114e-11	9.87633e-10	15.7535
Lrrc57	0.671051	3.94155	10.2083	2.07102e-11	9.73258e-10	15.7743
Srm	-0.670847	5.55695	-9.86308	4.7002e-11	2.04788e-09	14.9444
Tgif1	0.670297	5.46322	9.7125	6.75296e-11	2.81904e-09	14.5775
D6Wsu176e	0.67004	7.42788	7.59819	1.49526e-08	3.74622e-07	9.11652
C1qa	0.669764	4.31657	9.0161	3.75098e-10	1.31946e-08	12.8419
Hist1h1c	0.669734	7.89454	10.0683	2.88218e-11	1.2959e-09	15.4396
AI607873	0.669294	4.37697	9.94691	3.84641e-11	1.69753e-09	15.1474
Serpina3n	-0.668266	4.90022	-10.2347	1.94608e-11	9.21787e-10	15.8373
Cmtm8	0.667898	4.88466	10.4576	1.15668e-11	5.66961e-10	16.3641
H2-DMa	0.667249	5.70951	8.55733	1.20171e-09	3.8475e-08	11.664
Nudt8	-0.666877	5.49542	-8.87451	5.35713e-10	1.83849e-08	12.4812
Fbxo2	-0.665795	4.29306	-9.2018	2.35979e-10	8.77857e-09	13.3109
AU021034	0.665585	3.77097	9.53171	1.0475e-10	4.16909e-09	14.133
C1qbp	-0.665301	5.77077	-9.03688	3.56061e-10	1.25805e-08	12.8946
Rae1	0.665101	6.34667	10.3832	1.37514e-11	6.65855e-10	16.1889
Cugbp2	0.664709	4.97942	9.25159	2.08567e-10	7.85659e-09	13.4359
Cenpa	-0.662872	7.63051	-10.3863	1.36539e-11	6.62479e-10	16.1961
Scamp2	0.662816	7.6052	10.1047	2.64431e-11	1.21172e-09	15.5268
Akap8l	0.66196	6.52483	9.8946	4.35846e-11	1.91644e-09	15.0208
Cks2	-0.660401	4.80294	-10.0885	2.74721e-11	1.2539e-09	15.4882
Ptprk	0.660289	5.49582	8.95185	4.40799e-10	1.53032e-08	12.6786
Atp8b1	0.6601	4.38282	10.0807	2.79858e-11	1.26784e-09	15.4694
Sphk1	-0.659219	5.71041	-9.32657	1.73281e-10	6.6212e-09	13.6235
1810035L17Rik	-0.659203	6.17426	-8.44435	1.6075e-09	4.9743e-08	11.3698
2410012H22Rik	-0.658631	5.48202	-8.62601	1.00772e-09	3.27508e-08	11.8421
Tmem141	-0.658466	6.22286	-9.50513	1.11773e-10	4.4265e-09	14.0673
Ldhd	-0.658208	4.45291	-10.0743	2.84133e-11	1.28477e-09	15.4541
6720456H20Rik	0.657586	4.93715	9.73502	6.39548e-11	2.68858e-09	14.6326
Mgat4b	-0.656058	6.9704	-8.78709	6.68444e-10	2.252e-08	12.2573
Oosp1	-0.65595	5.17148	-9.83864	4.98389e-11	2.14415e-09	14.8851
Hps3	0.655506	5.81545	9.72362	6.57405e-11	2.74915e-09	14.6047
E130102H24Rik	0.654861	5.35997	9.22192	2.24483e-10	8.37697e-09	13.3615
EG637748	0.654837	5.69191	9.43663	1.3218e-10	5.15783e-09	13.8976
Gramd1b	-0.654	4.42631	-7.6862	1.18083e-08	3.04042e-07	9.35483
Tek	0.653635	4.28026	9.27689	1.95903e-10	7.42632e-09	13.4993
Ccndbp1	0.653571	5.41756	10.2273	1.9804e-11	9.36188e-10	15.8196
Tardbp	0.653158	6.02155	10.2023	2.10042e-11	9.8321e-10	15.76
LOC100041388	0.65283	5.67128	9.46013	1.24782e-10	4.8931e-09	13.9559
Il18	0.651618	4.49893	9.57972	9.3183e-11	3.74611e-09	14.2515
Prss35	-0.651518	7.52019	-10.0135	3.2826e-11	1.46219e-09	15.3079
Hsp90b1	-0.651459	7.54161	-5.89916	1.66707e-06	2.48295e-05	4.3748
Kntc1	-0.651162	4.6156	-9.1921	2.41733e-10	8.95084e-09	13.2865
Plac1l	-0.651102	4.54428	-8.81898	6.1653e-10	2.09183e-08	12.3391
Pdlim1	0.649824	7.473	10.1924	2.14962e-11	1.00037e-09	15.7365
Spic	0.649006	3.92987	8.17203	3.26301e-09	9.58861e-08	10.654
Txnip	0.648246	10.5456	9.46362	1.23721e-10	4.86745e-09	13.9645
Sfrs2	-0.648239	7.81234	-9.64595	7.93337e-11	3.25499e-09	14.4144
Cst9	0.648008	3.73485	9.74265	6.27888e-11	2.6442e-09	14.6512
Tnc	0.647602	5.93177	9.12292	2.87165e-10	1.03637e-08	13.1122
Lsm2	-0.647007	5.20817	-9.75264	6.12937e-11	2.58579e-09	14.6756
Mod1	-0.646955	4.78928	-7.00097	7.59591e-08	1.57447e-06	7.4776
Cdsn	0.646231	3.81841	10.3106	1.62895e-11	7.82418e-10	16.0174
Foxq1	0.645243	3.95669	9.67472	7.39916e-11	3.05679e-09	14.485
LOC545056	-0.644682	6.45268	-9.12219	2.87689e-10	1.03637e-08	13.1104
LOC381907	-0.644487	4.737	-8.7148	8.0334e-10	2.6578e-08	12.0713
LOC100047427	0.6438	4.28133	9.50287	1.12392e-10	4.44368e-09	14.0617
Psmc3ip	-0.642173	5.23239	-10.0859	2.76429e-11	1.25643e-09	15.4819
Morf4l1	0.642152	7.7283	8.53404	1.27581e-09	4.05817e-08	11.6035
Coq10b	0.641537	5.5261	8.55071	1.22233e-09	3.90363e-08	11.6468
Ubap2	-0.641377	7.48315	-8.80925	6.31919e-10	2.13798e-08	12.3141
S3-12	-0.641307	7.39815	-8.46681	1.51698e-09	4.72477e-08	11.4284
Ang	0.641249	4.60779	9.46075	1.24592e-10	4.8931e-09	13.9574
LOC100045567	0.640868	6.48521	8.96955	4.21611e-10	1.46797e-08	12.7236
Erdr1	-0.640353	6.67348	-9.87324	4.58715e-11	2.00961e-09	14.969
Kif15	-0.640221	3.92706	-8.62018	1.02287e-09	3.31981e-08	11.827
Lrrn1	-0.63934	5.60502	-6.0849	9.84076e-07	1.55476e-05	4.90295
2810405K02Rik	-0.638265	5.70229	-9.76245	5.9861e-11	2.52981e-09	14.6995
Epha3	-0.637487	4.12894	-9.84031	4.96404e-11	2.14332e-09	14.8891
Slco2b1	0.637475	4.70855	8.86863	5.43732e-10	1.86333e-08	12.4662
Mfge8	0.637382	10.2646	9.85579	4.78303e-11	2.07264e-09	14.9267
Mrpl3	-0.635267	6.64411	-9.70213	6.92432e-11	2.88553e-09	14.5521
Ptprv	0.635085	4.93454	8.80121	6.44924e-10	2.17889e-08	12.2935
B3galnt1	-0.634645	4.98775	-9.81019	5.33642e-11	2.2713e-09	14.8159
Gsto1	-0.634301	7.07992	-6.77834	1.40584e-07	2.70973e-06	6.85778
Card10	0.633095	4.54181	7.93958	6.01576e-09	1.64266e-07	10.0359
Ccdc32	0.632655	5.26345	9.22243	2.24202e-10	8.37697e-09	13.3627
H2-DMb2	0.631644	5.29427	8.73461	7.63826e-10	2.54113e-08	12.1224
Tlcd2	-0.63131	4.51311	-9.67206	7.44695e-11	3.07122e-09	14.4785
Rpl13a	-0.631154	6.07852	-7.45562	2.19597e-08	5.26858e-07	8.72869
H2-Q7	0.630611	4.66636	9.65804	7.70435e-11	3.16646e-09	14.444
Tpi1	-0.630108	9.38484	-9.61611	8.52927e-11	3.46384e-09	14.3411
Cd44	0.630107	4.8407	9.89476	4.35679e-11	1.91644e-09	15.0212
Gsk3a	-0.629999	5.28915	-9.43357	1.33179e-10	5.18833e-09	13.89
Mertk	0.629983	4.82554	9.83587	5.01713e-11	2.15457e-09	14.8783
Sult1a1	0.629621	5.5668	8.6653	9.11439e-10	2.99473e-08	11.9436
Nr1h3	0.628715	4.7653	8.13605	3.58546e-09	1.04083e-07	10.5588
LOC675572	0.6287	3.88408	9.22662	2.21883e-10	8.31886e-09	13.3733
LOC381571	-0.628674	4.31327	-8.48183	1.45935e-09	4.57504e-08	11.4675
Gadd45a	0.62729	6.44624	8.74084	7.51799e-10	2.5046e-08	12.1384
Mapre2	0.627157	5.61851	7.64652	1.31329e-08	3.35261e-07	9.2475
LOC100047316	0.627001	4.16123	9.82022	5.20934e-11	2.23311e-09	14.8403
LOC636752	0.626682	4.047	9.32214	1.75182e-10	6.67255e-09	13.6125
Il20rb	0.626173	3.93005	8.13819	3.56544e-09	1.03714e-07	10.5645
Vpreb3	0.6261	4.41053	9.2739	1.9736e-10	7.45791e-09	13.4918
Cpa3	-0.625946	3.9657	-9.60173	8.8327e-11	3.57493e-09	14.3057
Hsd17b2	0.62514	4.18892	9.56926	9.55862e-11	3.82985e-09	14.2257
LOC386078	-0.624845	4.7232	-6.93617	9.082e-08	1.83481e-06	7.29764
Adamts1	-0.624144	4.2465	-9.58307	9.24265e-11	3.72196e-09	14.2597
Ak2	-0.623578	5.62152	-9.66714	7.53623e-11	3.1027e-09	14.4664
Kif5c	0.62339	4.16804	9.40508	1.42823e-10	5.51911e-09	13.8192
Sdc1	-0.623195	4.773	-8.9756	4.15242e-10	1.45001e-08	12.739
OTTMUSG00000025408	-0.623149	5.30349	-9.1448	2.71923e-10	9.88512e-09	13.1674
Plekhb1	0.622894	4.10374	8.35329	2.03475e-09	6.17655e-08	11.1315
Ctgf	0.622757	7.77091	8.53244	1.28107e-09	4.06559e-08	11.5993
Slc25a36	0.621678	5.8528	9.35643	1.60984e-10	6.18095e-09	13.698
Zfp775	-0.621554	3.77481	-9.34371	1.6611e-10	6.35735e-09	13.6663
4933417E01Rik	0.621444	4.17232	9.07069	3.27172e-10	1.16805e-08	12.9802
AU022252	-0.620923	4.81477	-9.59588	8.95919e-11	3.62e-09	14.2913
B3gnt8	0.620263	4.55434	8.7257	7.81339e-10	2.59218e-08	12.0994
Pscd3	0.618891	7.74271	9.38286	1.50845e-10	5.81031e-09	13.7639
Hsd11b1	0.618644	4.92555	9.1066	2.99095e-10	1.07101e-08	13.071
1700029G01Rik	0.618162	5.97745	9.61446	8.56348e-11	3.47184e-09	14.337
LOC100044948	-0.616862	5.92166	-9.22353	2.23588e-10	8.36967e-09	13.3655
EG237361	-0.616354	5.70639	-9.0934	3.09123e-10	1.10526e-08	13.0377
Acsm3	0.616014	3.86874	9.63324	8.18185e-11	3.34547e-09	14.3832
Arhgef3	0.615706	7.13042	7.36414	2.81363e-08	6.55966e-07	8.47867
LOC100048461	0.614675	3.95481	9.11911	2.89904e-10	1.04278e-08	13.1026
Ear2	0.614324	4.22237	9.14488	2.71869e-10	9.88512e-09	13.1676
Smpdl3a	0.614053	4.5511	9.61897	8.47019e-11	3.4457e-09	14.3481
Fam125a	-0.613836	5.7104	-8.07352	4.22523e-09	1.20462e-07	10.3929
Alox5ap	0.613728	5.15776	8.34437	2.08237e-09	6.30509e-08	11.1081
Krt23	0.613661	4.06272	9.21377	2.2907e-10	8.53482e-09	13.341
BC023744	0.613082	6.08144	6.99943	7.62827e-08	1.57981e-06	7.47332
Gamt	-0.613042	6.2304	-7.11609	5.5359e-08	1.19386e-06	7.79634
EG667190	-0.612951	5.95477	-9.1931	2.41136e-10	8.9426e-09	13.289
2310003L22Rik	-0.61292	4.52035	-8.8889	5.16601e-10	1.78056e-08	12.518
LOC100045312	-0.61275	6.3735	-9.18043	2.48851e-10	9.19802e-09	13.2572
LOC100048508	-0.612452	5.01947	-9.49833	1.13648e-10	4.48592e-09	14.0505
Smarcb1	-0.612323	5.00318	-7.13164	5.30487e-08	1.15147e-06	7.8393
9930023K05Rik	0.610638	3.9384	9.16325	2.59712e-10	9.49896e-09	13.2139
Klf5	0.610637	4.38735	7.56489	1.63534e-08	4.08323e-07	9.02614
Kars	-0.610515	5.58164	-8.05256	4.46482e-09	1.26389e-07	10.3372
Gtpbp3	-0.61011	5.39165	-8.5323	1.28154e-09	4.06559e-08	11.5989
Trap1	-0.609637	4.90544	-8.94454	4.48988e-10	1.55199e-08	12.6599
Abcb1b	-0.609025	7.41971	-6.24562	6.24746e-07	1.03418e-05	5.35872
Gja1	-0.608852	7.81996	-9.5951	8.97619e-11	3.62075e-09	14.2894
Dpep1	0.608688	3.94113	8.66361	9.15371e-10	3.00352e-08	11.9393
Nipsnap1	0.608009	6.49598	7.44574	2.25546e-08	5.39914e-07	8.70172
AI316807	0.607794	6.66647	8.47853	1.47181e-09	4.60434e-08	11.4589
Bud13	-0.607581	4.47221	-9.04885	3.45552e-10	1.22817e-08	12.9249
5730406M06Rik	0.607435	6.09956	6.64646	2.02912e-07	3.7567e-06	6.48859
St3gal4	-0.607308	4.05507	-8.22842	2.81591e-09	8.37769e-08	10.803
Lyzs	0.607192	4.3642	9.42075	1.37435e-10	5.33675e-09	13.8581
Tpm2	-0.607069	4.4823	-8.07211	4.24093e-09	1.20766e-07	10.3891
H2-DMb1	0.606183	5.27932	9.35481	1.61625e-10	6.19564e-09	13.694
LOC635470	-0.606148	6.60599	-8.54634	1.23613e-09	3.94242e-08	11.6354
Prr15	0.605919	4.14579	8.2045	2.99737e-09	8.8578e-08	10.7399
Rangap1	-0.605623	7.31203	-8.7637	7.09351e-10	2.37976e-08	12.1972
Igfbp4	-0.604684	8.0227	-9.11473	2.93087e-10	1.05107e-08	13.0916
Itpk1	-0.604666	4.84895	-6.76163	1.47261e-07	2.82477e-06	6.81108
Tubb6	-0.604325	4.93392	-7.60622	1.46331e-08	3.68446e-07	9.13832
Cited4	-0.603897	6.53893	-8.08324	4.11861e-09	1.17562e-07	10.4187
Zbtb7c	0.60299	4.56985	9.15575	2.64607e-10	9.66322e-09	13.195
Vps37b	-0.602743	5.27182	-8.75547	7.2435e-10	2.42328e-08	12.176
Ermp1	-0.602664	6.89288	-8.98982	4.00671e-10	1.40528e-08	12.7752
Kif23	-0.602304	4.92796	-9.0407	3.5267e-10	1.24976e-08	12.9043
Neu1	0.602228	5.66793	9.02326	3.68427e-10	1.29791e-08	12.86
Prep	-0.602146	5.4902	-8.36862	1.95542e-09	5.96603e-08	11.1717
Lrrc59	-0.601983	5.21178	-8.5898	1.10565e-09	3.56911e-08	11.7482
Mrps21	-0.601932	5.66312	-8.77475	6.89722e-10	2.31716e-08	12.2256
Gnaq	0.600734	4.337	9.23681	2.16345e-10	8.12398e-09	13.3988
Sema7a	-0.600583	5.19625	-7.4118	2.47251e-08	5.83835e-07	8.60903
C85627	-0.600445	4.77622	-6.16073	7.94028e-07	1.27642e-05	5.11814
Prim2	-0.599763	4.60936	-7.80179	8.67255e-09	2.30754e-07	9.66647
Tmem45b	0.599342	3.75971	9.17092	2.54804e-10	9.36237e-09	13.2332
Ttyh3	-0.599334	4.71408	-9.1157	2.92384e-10	1.05013e-08	13.094
Spnb2	0.59919	6.72203	9.31003	1.80498e-10	6.85318e-09	13.5822
Dnahc9	0.598606	3.93367	9.13048	2.81802e-10	1.01977e-08	13.1313
Rusc2	0.598209	5.07481	8.59604	1.08811e-09	3.52201e-08	11.7644
Rnf208	0.597	4.32241	8.51213	1.34978e-09	4.25386e-08	11.5465
Mapk13	0.596498	4.15349	9.16537	2.58347e-10	9.46348e-09	13.2193
Tle6	-0.595351	7.26519	-8.12121	3.72776e-09	1.07821e-07	10.5195
Rps15	-0.594797	9.06399	-9.17725	2.50824e-10	9.24454e-09	13.2492
Gab1	0.594214	7.0599	8.13787	3.56842e-09	1.03714e-07	10.5636
Nenf	-0.593702	5.99865	-8.72942	7.73977e-10	2.57132e-08	12.109
Cyp4b1	0.593556	3.98509	9.04366	3.5007e-10	1.24238e-08	12.9118
Kif11	-0.592914	4.30507	-8.87862	5.30186e-10	1.82213e-08	12.4917
Fmo1	0.592053	5.16201	9.31454	1.785e-10	6.7881e-09	13.5935
Stra6	-0.591925	4.19231	-9.25221	2.08247e-10	7.85659e-09	13.4375
Dci	-0.591683	5.63876	-7.66678	1.24388e-08	3.18904e-07	9.30231
Atp5o	-0.591625	8.75009	-7.67209	1.2263e-08	3.1507e-07	9.31669
Xlr4a	0.591232	6.16499	9.17585	2.51697e-10	9.26246e-09	13.2456
Pkp2	0.590795	5.87251	7.95493	5.77651e-09	1.58821e-07	10.0769
Tspan8	0.590316	3.98065	7.99854	5.14794e-09	1.42852e-07	10.1933
LOC245069	0.589826	3.87424	7.51538	1.86871e-08	4.60821e-07	8.89151
Mmp15	0.589609	4.47593	8.75587	7.23619e-10	2.42328e-08	12.1771
Eif4a3	-0.589105	7.26854	-8.82122	6.13031e-10	2.08291e-08	12.3448
Kndc1	0.588755	3.79898	9.24138	2.13908e-10	8.04508e-09	13.4103
Pofut2	-0.588094	4.64201	-8.94634	4.46963e-10	1.54723e-08	12.6645
Nr5a2	-0.588077	4.85828	-7.51567	1.86722e-08	4.60821e-07	8.89232
Sh3tc2	0.587959	6.71172	8.8252	6.06882e-10	2.06495e-08	12.355
Akt1s1	-0.587798	6.19794	-8.98126	4.09382e-10	1.43374e-08	12.7534
Leo1	0.587767	4.47748	8.33942	2.1093e-09	6.37857e-08	11.0951
LOC383330	-0.587746	4.27621	-8.26379	2.56777e-09	7.68724e-08	10.8962
Hist1h2bf	0.587301	7.00397	8.77917	6.82018e-10	2.2945e-08	12.237
Deb1	-0.587085	8.2064	-8.52445	1.30768e-09	4.1328e-08	11.5785
Sirpa	0.58688	5.68071	9.06155	3.34734e-10	1.19149e-08	12.9571
LOC100045359	-0.586768	5.15038	-6.59795	2.32327e-07	4.24543e-06	6.35245
Timp3	0.585949	6.76869	8.64861	9.51144e-10	3.10811e-08	11.9005
Slc24a3	0.585563	5.18944	9.12267	2.8734e-10	1.03637e-08	13.1116
Cd79b	-0.585069	3.98089	-7.43706	2.30908e-08	5.50131e-07	8.67802
Shbg	-0.585052	4.24857	-8.71563	8.01628e-10	2.65581e-08	12.0735
Amotl2	0.585012	4.0054	8.53911	1.2593e-09	4.01096e-08	11.6166
Tmbim6	0.584391	9.21743	7.85296	7.56914e-09	2.04119e-07	9.80391
LOC665506	0.584336	6.00826	8.50096	1.38915e-09	4.37218e-08	11.5174
Rnf130	0.583864	8.54646	7.71143	1.10377e-08	2.87293e-07	9.42296
Cd200	0.583684	6.29385	8.85014	5.6975e-10	1.94692e-08	12.4189
Map4k3	0.58356	5.73395	8.57943	1.13547e-09	3.65059e-08	11.7213
H2afz	-0.583429	7.72788	-7.27346	3.60068e-08	8.19489e-07	8.22993
Smarcd2	-0.583229	5.73244	-7.07015	6.2797e-08	1.32812e-06	7.66931
Gsg1l	-0.582383	6.08653	-8.11901	3.74934e-09	1.08314e-07	10.5136
1500011H22Rik	-0.582228	5.95808	-6.93522	9.10565e-08	1.83804e-06	7.29502
Pgk1	-0.581593	5.49571	-8.16193	3.35042e-09	9.82134e-08	10.6273
Speer4a	0.580742	3.94745	9.02861	3.63516e-10	1.28249e-08	12.8736
Mrpl14	-0.579423	7.16143	-9.01164	3.79319e-10	1.33235e-08	12.8306
Mcm6	-0.579211	5.53936	-8.91312	4.85972e-10	1.67741e-08	12.5798
Jmjd1a	0.578954	5.4534	8.97317	4.17795e-10	1.4568e-08	12.7328
4930538K18Rik	0.578534	3.93365	8.88514	5.21529e-10	1.79496e-08	12.5084
Bcl2l10	-0.578338	4.81243	-7.58046	1.56824e-08	3.91977e-07	9.06842
Hist2h2ac	-0.578158	9.97523	-7.1149	5.55405e-08	1.19487e-06	7.79304
Ugt1a7c	0.577985	3.94089	8.44024	1.62467e-09	5.02093e-08	11.359
Scoc	0.577897	6.99907	6.95346	8.65873e-08	1.75374e-06	7.3457
AW549877	0.577676	8.03866	8.49013	1.42847e-09	4.48413e-08	11.4892
Thada	0.577442	4.74547	8.85174	5.67455e-10	1.94185e-08	12.423
Scara5	-0.576936	5.10536	-8.29527	2.3657e-09	7.12689e-08	10.9791
Large	-0.576887	4.40043	-5.88741	1.72369e-06	2.55773e-05	4.34136
Pdlim2	-0.576497	5.50831	-8.5287	1.29344e-09	4.09789e-08	11.5896
LOC100045999	-0.576341	7.51783	-8.70797	8.17442e-10	2.697e-08	12.0537
2010001J22Rik	0.576032	3.8638	9.13536	2.78398e-10	1.01051e-08	13.1436
LOC100044298	0.576014	6.45051	8.58385	1.12265e-09	3.61911e-08	11.7328
Lmo7	0.575392	4.14571	8.03244	4.70768e-09	1.32324e-07	10.2836
Cldn23	0.57479	3.5874	9.03707	3.55896e-10	1.25805e-08	12.8951
Akap9	0.57463	7.98934	8.4735	1.49103e-09	4.64998e-08	11.4458
Tbcel	0.573916	6.90706	8.84678	5.74624e-10	1.96077e-08	12.4103
2610305D13Rik	-0.573786	4.08593	-8.16556	3.31877e-09	9.7405e-08	10.6369
Cdc45l	-0.572936	4.49414	-8.63979	9.72826e-10	3.17463e-08	11.8777
Hey2	-0.572648	4.74688	-7.78938	8.96421e-09	2.3772e-07	9.63307
Lcp1	0.572481	4.26031	8.09399	4.00396e-09	1.14838e-07	10.4472
Ero1lb	-0.572237	4.62724	-7.83723	7.89212e-09	2.12112e-07	9.7617
Qpct	0.571604	4.33838	7.66921	1.23581e-08	3.17174e-07	9.30889
LOC100043313	-0.568582	4.21471	-7.52438	1.82389e-08	4.50698e-07	8.91601
E2f2	-0.568522	5.01033	-8.74196	7.49675e-10	2.50101e-08	12.1413
Ptpla	-0.568433	6.6935	-7.04944	6.64753e-08	1.40219e-06	7.61196
Nusap1	-0.568353	4.64809	-7.44043	2.28811e-08	5.4568e-07	8.68722
Abhd14b	0.567699	6.68448	8.42993	1.66852e-09	5.14981e-08	11.3321
Nmral1	-0.567146	4.61256	-8.65802	9.28548e-10	3.04259e-08	11.9248
Alad	-0.567084	7.30142	-7.97178	5.52485e-09	1.52289e-07	10.1219
Kcng4	0.566744	3.8479	7.6911	1.16546e-08	3.00408e-07	9.36805
Ddx49	-0.566205	5.50257	-7.97634	5.45871e-09	1.50951e-07	10.1341
LOC241621	-0.565492	6.72925	-8.10688	3.87066e-09	1.11281e-07	10.4815
H2-Bl	-0.564717	3.45804	-8.62714	1.00482e-09	3.2701e-08	11.845
Cd276	-0.56426	4.70474	-7.89991	6.68237e-09	1.81639e-07	9.92976
Cox7a1	-0.563678	5.43353	-7.03825	6.85528e-08	1.43548e-06	7.58095
Itpripl2	0.563665	4.62105	6.54349	2.70529e-07	4.87646e-06	6.1994
Vps13b	0.563229	6.28172	8.61593	1.03408e-09	3.35164e-08	11.8159
Rarres2	0.56227	8.81241	8.08706	4.07746e-09	1.16666e-07	10.4289
Dhx9	-0.562118	4.15197	-6.73713	1.57639e-07	2.99313e-06	6.74256
Gimap8	0.562029	4.52858	8.36101	1.99439e-09	6.06172e-08	11.1517
Bnc2	0.562012	4.47748	7.9351	6.0876e-09	1.66038e-07	10.0239
Tekt1	0.561677	3.83363	8.67873	8.80722e-10	2.89778e-08	11.9783
Nola1	-0.561587	7.22601	-7.07775	6.15008e-08	1.30417e-06	7.69032
2410025L10Rik	0.561489	6.48886	8.20743	2.97457e-09	8.8059e-08	10.7476
Hspd1	-0.561174	6.5891	-7.7487	9.99145e-09	2.63501e-07	9.52352
Lgals3bp	0.560384	7.38914	7.45492	2.20019e-08	5.2734e-07	8.72675
Herc2	0.560099	7.3184	7.64093	1.33313e-08	3.38879e-07	9.23237
Obox5	-0.560067	4.08427	-8.15997	3.36769e-09	9.85988e-08	10.6221
LOC383308	0.560029	5.60725	7.46221	2.15719e-08	5.21212e-07	8.74667
LOC225897	-0.559177	4.50098	-8.32687	2.17917e-09	6.58155e-08	11.0621
Nacc1	-0.559012	4.39376	-8.59448	1.09248e-09	3.53137e-08	11.7604
Padi6	-0.558596	6.2455	-7.14119	5.16792e-08	1.12379e-06	7.86566
Lpcat3	-0.5584	8.13053	-8.37516	1.92256e-09	5.88078e-08	11.1888
2410015N17Rik	-0.557578	5.01727	-6.73678	1.5779e-07	2.99313e-06	6.74159
LOC100043671	-0.557204	5.2312	-8.00085	5.11655e-09	1.42311e-07	10.1995
Susd3	-0.556671	4.89518	-8.17546	3.23384e-09	9.51457e-08	10.6631
Stk35	-0.556532	4.35587	-7.52438	1.82388e-08	4.50698e-07	8.91602
Noc2l	-0.555796	5.02347	-8.69306	8.49109e-10	2.79762e-08	12.0153
Plscr1	0.55573	5.89255	7.59808	1.49567e-08	3.74622e-07	9.11624
Myo5b	0.555654	4.6118	7.82273	8.20246e-09	2.19221e-07	9.72275
Syn2	0.555594	3.77721	8.64981	9.48218e-10	3.10279e-08	11.9036
Nudc	-0.555389	9.06272	-8.63559	9.83338e-10	3.20456e-08	11.8668
Aldh3b1	0.555206	7.43393	8.37067	1.94509e-09	5.94209e-08	11.177
Napepld	0.555003	4.73267	8.40442	1.7823e-09	5.48637e-08	11.2654
Fkbp10	-0.554734	5.97138	-7.94163	5.98324e-09	1.63752e-07	10.0414
Cdkn3	-0.553823	4.38423	-8.46527	1.52302e-09	4.73741e-08	11.4244
Idh1	-0.553618	9.23227	-8.05371	4.45125e-09	1.26154e-07	10.3402
Faim3	-0.553418	3.80473	-8.52355	1.3107e-09	4.13614e-08	11.5762
LOC227393	-0.552553	4.86571	-8.49148	1.42348e-09	4.47434e-08	11.4927
2310076L09Rik	-0.552364	4.79047	-7.04427	6.74262e-08	1.41601e-06	7.59765
Ptges	-0.551443	4.79857	-8.00857	5.01341e-09	1.39768e-07	10.2201
Dynll2	-0.551233	4.7025	-7.82094	8.24158e-09	2.20021e-07	9.71795
Casp6	-0.550817	5.93441	-8.1227	3.71326e-09	1.07532e-07	10.5234
Rap2a	-0.55037	4.65747	-7.53653	1.76511e-08	4.39349e-07	8.94907
Cep63	0.550295	6.33359	7.18856	4.53961e-08	1.00451e-06	7.99632
9430023L20Rik	-0.549921	5.97509	-8.56924	1.16554e-09	3.74225e-08	11.6949
AU022751	-0.548747	4.82825	-8.5651	1.17799e-09	3.77715e-08	11.6841
Lrba	0.54873	5.43656	8.44896	1.58846e-09	4.92814e-08	11.3818
Pgbd5	-0.548568	4.18649	-7.03221	6.97012e-08	1.45358e-06	7.56422
Rdbp	-0.548004	6.87984	-7.63476	1.35538e-08	3.43803e-07	9.21566
Cecr5	-0.547882	4.78508	-7.63518	1.35386e-08	3.43783e-07	9.21679
Xdh	0.547744	4.57302	8.47834	1.47254e-09	4.60434e-08	11.4584
Rhobtb3	-0.547547	6.27537	-8.03016	4.73612e-09	1.32811e-07	10.2775
Lrp2	0.547382	3.75573	8.40395	1.78445e-09	5.48637e-08	11.2642
Rhog	-0.546656	4.43928	-8.15556	3.40678e-09	9.96213e-08	10.6105
Eef2	0.546578	8.09243	5.12492	1.52171e-05	0.000175926	2.16778
LOC381330	-0.546559	7.1716	-8.71272	8.07608e-10	2.66823e-08	12.066
Srd5a3	0.545988	6.06566	7.50381	1.92798e-08	4.73482e-07	8.86001
Serpina3f	0.545823	3.67339	8.3645	1.97643e-09	6.02244e-08	11.1609
Pcdh17	0.545729	4.28497	8.55687	1.20315e-09	3.8475e-08	11.6628
Astn1	0.545727	3.7805	8.29317	2.37867e-09	7.15695e-08	10.9736
Il11ra1	0.545695	8.55419	8.21845	2.89016e-09	8.56662e-08	10.7767
Tecta	0.545588	3.88347	8.22967	2.80669e-09	8.36064e-08	10.8063
Nkiras2	-0.545351	5.1702	-7.86342	7.36161e-09	1.99302e-07	9.83198
Phca	-0.545318	6.20025	-7.9536	5.79672e-09	1.59193e-07	10.0734
Rpl21	0.545193	4.59643	8.36261	1.98614e-09	6.04432e-08	11.1559
3300001G02Rik	-0.545192	3.60706	-7.99347	5.2173e-09	1.44609e-07	10.1798
Nhsl1	0.54475	4.3303	8.29803	2.3488e-09	7.08489e-08	10.9864
Mfsd2	-0.54417	4.88994	-7.61182	1.44149e-08	3.63717e-07	9.15349
C130060K24Rik	0.54408	3.96118	8.39687	1.81745e-09	5.57297e-08	11.2456
Wwc1	0.544034	3.82494	8.25249	2.64451e-09	7.8972e-08	10.8665
Phb2	-0.543728	5.97889	-6.89584	1.01523e-07	2.02708e-06	7.18545
EG627022	-0.543676	4.33975	-8.4476	1.59407e-09	4.93913e-08	11.3783
Agpat2	-0.543658	4.78221	-7.60708	1.45995e-08	3.67986e-07	9.14064
Dtymk	-0.543578	6.57651	-6.24214	6.30912e-07	1.04151e-05	5.34886
Elmo1	-0.543141	6.76345	-7.37018	2.76793e-08	6.46571e-07	8.49518
Ppp1r1b	0.543116	3.9313	8.14288	3.5219e-09	1.02737e-07	10.5769
LOC626152	0.542958	3.96565	7.83282	7.98534e-09	2.14376e-07	9.74984
Smad3	-0.542922	6.3823	-8.24849	2.67224e-09	7.97006e-08	10.8559
Clspn	-0.542834	4.07056	-7.64507	1.31843e-08	3.36214e-07	9.24356
Mtap9	0.542378	4.11626	7.72538	1.06337e-08	2.77987e-07	9.46061
Fam108a	-0.542118	7.75585	-7.85602	7.50766e-09	2.0269e-07	9.81214
Rfc5	-0.541906	4.8431	-7.91944	6.34522e-09	1.72868e-07	9.98206
Prkcd	-0.541712	6.40442	-8.47735	1.47629e-09	4.61003e-08	11.4559
Chtf18	-0.541662	4.20377	-7.09427	5.87742e-08	1.24967e-06	7.73602
Dos	-0.541638	4.14421	-8.20409	3.00064e-09	8.8578e-08	10.7388
Thap11	-0.541579	6.50146	-7.95596	5.76072e-09	1.58569e-07	10.0797
Bcas2	-0.541483	3.97962	-7.1803	4.64335e-08	1.02368e-06	7.97355
Tbrg4	-0.540942	4.53783	-7.09981	5.78881e-08	1.23695e-06	7.75133
LOC100044430	0.540774	3.85924	7.97435	5.48739e-09	1.51569e-07	10.1288
Cct3	-0.539858	7.25671	-8.28158	2.45152e-09	7.34842e-08	10.9431
Cfi	0.539714	3.9506	6.70409	1.72814e-07	3.24977e-06	6.65009
Mgl2	0.539581	5.12415	7.71778	1.08518e-08	2.8307e-07	9.44011
LOC381561	-0.539251	7.32335	-6.35047	4.6495e-07	7.95536e-06	5.65528
D10Jhu81e	0.539117	7.21305	8.39641	1.8196e-09	5.57297e-08	11.2444
Igsf9	0.538939	4.23308	7.699	1.14108e-08	2.94806e-07	9.3894
Moxd1	0.538359	3.77172	8.08336	4.11738e-09	1.17562e-07	10.419
Akap1	-0.538318	5.58234	-8.01413	4.94047e-09	1.37895e-07	10.2349
6720458F09Rik	0.538282	5.30375	7.22277	4.13453e-08	9.25144e-07	8.09054
Chst11	-0.537356	4.10863	-7.91897	6.35316e-09	1.72887e-07	9.9808
Kifc2	0.537018	4.59653	7.22065	4.15855e-08	9.29651e-07	8.0847
Arl4c	0.536964	3.85768	8.04382	4.56871e-09	1.28872e-07	10.3139
Taf10	-0.536865	7.1656	-7.97168	5.52622e-09	1.52289e-07	10.1217
LOC243431	0.536673	4.2111	8.13413	3.60363e-09	1.04483e-07	10.5537
Fxr2	-0.536554	4.3479	-7.00903	7.42924e-08	1.54394e-06	7.49995
Rhoj	0.536164	5.24142	8.0703	4.26119e-09	1.21198e-07	10.3843
Tbxa2r	-0.536018	3.93833	-8.0461	4.5414e-09	1.28253e-07	10.32
St3gal3	-0.535825	5.35723	-8.3508	2.04791e-09	6.20861e-08	11.1249
Scap	-0.535533	5.18854	-7.82372	8.18102e-09	2.18893e-07	9.72539
Tmod1	0.534326	3.78865	8.00028	5.12431e-09	1.42362e-07	10.198
Cct8	-0.533964	5.21099	-7.73417	1.03869e-08	2.72726e-07	9.48433
Ankmy2	0.533629	7.37035	7.53599	1.7677e-08	4.39537e-07	8.94759
Stard13	0.533325	4.83936	7.18938	4.52939e-08	1.00318e-06	7.99859
Fermt1	0.533136	3.75177	8.28795	2.41123e-09	7.24582e-08	10.9598
Itga9	-0.53289	3.72023	-8.01717	4.90101e-09	1.37114e-07	10.243
Esam	0.532764	7.14673	8.28265	2.4447e-09	7.33716e-08	10.9459
Asah1	0.532695	9.17723	8.1757	3.23186e-09	9.51457e-08	10.6637
Rab33a	-0.532559	5.3505	-6.8232	1.24134e-07	2.42391e-06	6.98303
Fscn1	-0.532322	6.70621	-8.20376	3.00321e-09	8.8578e-08	10.7379
Clk1	0.531544	7.03356	7.35418	2.8908e-08	6.72645e-07	8.45138
LOC329076	-0.531051	7.52162	-7.08053	6.10327e-08	1.29539e-06	7.69802
Sf3b5	-0.53089	6.84616	-8.14225	3.52775e-09	1.02782e-07	10.5752
Mrvi1	0.530845	6.37067	7.11734	5.517e-08	1.19174e-06	7.79979
Alas1	0.530602	7.94548	7.3833	2.67111e-08	6.25787e-07	8.5311
Prap1	0.530523	3.8255	6.97053	8.26055e-08	1.68594e-06	7.39311
D4Wsu132e	0.530383	6.57066	6.42968	3.72162e-07	6.5074e-06	5.87887
Klhl6	0.530059	5.32463	8.10844	3.85487e-09	1.10961e-07	10.4856
Urod	-0.52961	8.08168	-7.64262	1.32709e-08	3.38063e-07	9.23695
Ddit4l	0.529531	7.28806	7.73244	1.0435e-08	2.73584e-07	9.47966
Sdhc	-0.529509	6.2328	-7.60003	1.48786e-08	3.73448e-07	9.12152
Pitpna	0.52917	5.99734	7.88966	6.86633e-09	1.86428e-07	9.90233
Col20a1	-0.529087	4.01156	-7.41684	2.43903e-08	5.78594e-07	8.62278
Myo5c	-0.52904	4.2967	-7.23189	4.03282e-08	9.07479e-07	8.11565
Mad2l1	-0.528969	5.25619	-8.22739	2.82347e-09	8.38975e-08	10.8003
Lgr5	0.528793	4.82605	7.09493	5.8668e-08	1.24901e-06	7.73784
2310016C16Rik	-0.52876	7.3377	-7.70107	1.13478e-08	2.93766e-07	9.39499
Vnn3	0.527957	4.04643	7.10349	5.73059e-08	1.22608e-06	7.76151
Expi	0.527712	3.67061	8.22628	2.83162e-09	8.40353e-08	10.7974
5330431N19Rik	-0.526931	6.17389	-7.94087	5.99535e-09	1.63896e-07	10.0394
Atp5d	-0.526619	6.21429	-6.71598	1.67191e-07	3.14898e-06	6.68337
Vdac2	-0.526421	4.93427	-5.32034	8.69907e-06	0.000106928	2.72438
Nrm	-0.526263	6.43387	-7.7091	1.11067e-08	2.88773e-07	9.41668
Csnk2a2	-0.526053	5.32798	-4.661	5.72204e-05	0.000556614	0.854621
Unc119	-0.526035	5.18279	-7.78654	9.03219e-09	2.39258e-07	9.62544
Tsen54	0.52584	5.18811	7.17101	4.76275e-08	1.04711e-06	7.94795
Glrx5	-0.524843	6.59595	-6.69032	1.79564e-07	3.36086e-06	6.61154
Cenpl	-0.524781	5.24843	-6.29172	5.48596e-07	9.22166e-06	5.48918
Bex2	-0.524679	5.38977	-7.72062	1.07697e-08	2.81235e-07	9.44778
Incenp	-0.524285	4.73591	-7.22879	4.06714e-08	9.12627e-07	8.10711
2810453I06Rik	-0.524258	4.42173	-7.22905	4.06421e-08	9.12627e-07	8.10784
Garnl4	0.524141	4.15542	8.14502	3.50216e-09	1.02285e-07	10.5826
Hspe1	-0.522876	4.92648	-6.37012	4.39951e-07	7.58732e-06	5.71079
Sdc4	0.522865	5.89281	8.00503	5.06056e-09	1.40918e-07	10.2106
AW061290	-0.522848	5.0906	-7.23341	4.0161e-08	9.04569e-07	8.11984
Mt3	0.522559	5.77793	5.44211	6.14041e-06	7.84189e-05	3.07164
Rai12	-0.521804	5.85879	-7.04899	6.65574e-08	1.40237e-06	7.61071
D930048N14Rik	0.521671	4.27947	8.05073	4.4863e-09	1.26847e-07	10.3323
Mrps18c	-0.521498	5.11565	-5.86323	1.84644e-06	2.71963e-05	4.27249
Prnp	0.521329	8.56863	7.64143	1.33136e-08	3.38789e-07	9.2337
Zfp551	0.521073	4.45594	7.76536	9.55704e-09	2.52323e-07	9.5684
Unc45a	-0.520672	5.93616	-7.61414	1.43253e-08	3.62221e-07	9.15978
Lrrk1	0.520498	6.03677	7.46123	2.16292e-08	5.21544e-07	8.74399
Casp9	0.520482	5.42569	7.52816	1.80542e-08	4.47057e-07	8.92628
LOC100038882	-0.520257	4.83095	-6.67876	1.8544e-07	3.45999e-06	6.57915
Sfrs2ip	-0.520234	4.56118	-7.4162	2.44324e-08	5.78594e-07	8.62104
Esr2	-0.519977	6.07123	-8.01983	4.86676e-09	1.36315e-07	10.2501
Tnfrsf1a	0.519931	4.83743	5.43938	6.18854e-06	7.89914e-05	3.06385
Sstr1	-0.519732	3.60717	-7.43119	2.34606e-08	5.58386e-07	8.66199
Hmgn3	0.519701	6.92573	6.49431	3.1046e-07	5.52545e-06	6.06101
Tpbg	-0.519156	6.14609	-8.10284	3.91199e-09	1.12335e-07	10.4707
Cacna1d	0.519047	3.81724	7.77582	9.29414e-09	2.45653e-07	9.59657
Prelp	0.51899	5.79336	6.93059	9.2229e-08	1.85857e-06	7.28213
Znf512b	0.518332	6.89185	8.01664	4.90793e-09	1.37147e-07	10.2415
Nxt1	-0.51829	5.31224	-7.81352	8.40595e-09	2.23909e-07	9.698
Lsm4	-0.517728	7.98078	-7.95295	5.80677e-09	1.59287e-07	10.0716
LOC640972	-0.517718	4.33013	-7.26034	3.73176e-08	8.46102e-07	8.19388
Spon2	0.517697	5.5648	7.98374	5.35306e-09	1.482e-07	10.1538
Exosc5	-0.517386	5.55117	-8.09138	4.03152e-09	1.1549e-07	10.4403
Ndufa12	-0.516869	8.50491	-8.03573	4.66707e-09	1.31337e-07	10.2924
Dtx2	-0.516835	5.61946	-6.98538	7.92913e-08	1.62942e-06	7.43436
Itgb4	0.516726	4.61425	8.11057	3.83332e-09	1.10473e-07	10.4913
Hist2h2be	0.516411	4.11258	7.866	7.31131e-09	1.98284e-07	9.83891
Pa2g4	-0.516165	4.46175	-7.15486	4.97805e-08	1.08645e-06	7.90339
Cdc2l1	-0.516074	6.31333	-6.20704	6.96635e-07	1.13822e-05	5.24942
Sntg2	0.51603	4.15155	7.48553	2.02546e-08	4.94379e-07	8.81024
Nup160	0.51549	5.20337	7.11833	5.50207e-08	1.18996e-06	7.80252
Calu	-0.515386	7.33724	-7.00858	7.43844e-08	1.54451e-06	7.49871
Nubp2	-0.515318	5.38439	-7.45855	2.17868e-08	5.23233e-07	8.73667
Zc3h6	0.515296	4.2079	6.95163	8.70252e-08	1.76112e-06	7.34062
Thg1l	0.514797	4.52741	6.8641	1.10839e-07	2.20022e-06	7.09706
Cd3eap	-0.514179	5.95682	-7.00508	7.51042e-08	1.5581e-06	7.48901
Dmc1	-0.513978	4.55639	-7.48371	2.03544e-08	4.96308e-07	8.80528
Tax1bp3	0.51356	6.56448	7.19377	4.47536e-08	9.93048e-07	8.01069
BC051227	-0.513497	6.35317	-7.46009	2.16965e-08	5.21645e-07	8.74086
Bbs4	0.513106	5.27144	8.06259	4.34847e-09	1.23534e-07	10.3638
Supt3h	-0.512964	7.64358	-8.03906	4.6263e-09	1.30343e-07	10.3013
LOC100045890	-0.512829	5.0589	-6.3911	4.14756e-07	7.20003e-06	5.77001
Dag1	-0.512706	6.38399	-6.02329	1.17184e-06	1.80841e-05	4.72791
Ring1	0.512511	5.30805	6.96624	8.35889e-08	1.69732e-06	7.3812
D8Ertd738e	-0.511373	6.78854	-6.40507	3.98783e-07	6.93233e-06	5.80946
Ext1	-0.511303	7.77081	-7.71336	1.09808e-08	2.86124e-07	9.42818
Abhd8	-0.511282	4.78181	-6.46265	3.39275e-07	5.98927e-06	5.97182
Ahsg	0.511239	3.82904	6.87131	1.08649e-07	2.16034e-06	7.11715
Slc4a8	-0.511063	4.37906	-7.74405	1.01163e-08	2.66208e-07	9.51097
Cox18	0.510692	5.66722	7.66037	1.26543e-08	3.23733e-07	9.28498
Stx3	0.510592	4.58429	7.28521	3.4872e-08	7.96693e-07	8.26222
Wnt6	0.510342	5.62055	6.97945	8.05984e-08	1.65061e-06	7.41789
Soat1	-0.51034	6.74347	-7.38358	2.66908e-08	6.25787e-07	8.53187
LOC268569	-0.510158	8.16726	-6.58163	2.4316e-07	4.42312e-06	6.30662
Adra2a	-0.510125	4.01888	-7.67626	1.21269e-08	3.1191e-07	9.32795
Atp6v0e2	-0.510002	5.30873	-7.81895	8.28546e-09	2.20946e-07	9.71258
Smarcc1	-0.509605	4.72481	-7.34677	2.94954e-08	6.84316e-07	8.43109
Mmp2	-0.509375	6.8853	-7.1359	5.24334e-08	1.13915e-06	7.85106
Ublcp1	-0.509372	5.33709	-7.50247	1.93493e-08	4.74703e-07	8.85638
Stk11	-0.509175	5.71308	-7.39275	2.60352e-08	6.11751e-07	8.55695
Tmem179b	-0.509114	4.9658	-6.12918	8.68137e-07	1.38531e-05	5.02865
Gyltl1b	-0.509022	6.66765	-7.46441	2.1444e-08	5.18645e-07	8.75267
Zyx	0.508477	9.13869	7.60489	1.46855e-08	3.69378e-07	9.13471
Seh1l	0.508472	4.77236	7.70803	1.11385e-08	2.89285e-07	9.41379
Vegfb	-0.508427	6.56437	-7.46157	2.16095e-08	5.21544e-07	8.74491
LOC633016	0.508388	6.72929	3.60764	0.00107792	0.00726482	-2.01859
Dhps	-0.508087	4.81599	-5.66954	3.20638e-06	4.45135e-05	3.72044
Mta3	-0.507789	6.84678	-7.1767	4.68922e-08	1.03284e-06	7.96364
Mcpt6	-0.507545	3.75928	-7.09481	5.86877e-08	1.24901e-06	7.7375
Dnaja3	-0.507184	6.9046	-7.86261	7.37745e-09	1.99399e-07	9.82981
Ccdc43	-0.507077	5.40415	-6.02073	1.18038e-06	1.82042e-05	4.72063
Impdh1	-0.506695	4.42081	-6.65124	2.00224e-07	3.71267e-06	6.502
Dscr2	-0.506195	5.83485	-7.82611	8.12917e-09	2.17749e-07	9.73181
Nsun4	0.506137	6.30494	7.42117	2.41054e-08	5.72593e-07	8.63464
LOC219049	-0.50603	6.11387	-6.63434	2.09889e-07	3.87088e-06	6.45459
Podxl2	-0.505845	4.82603	-7.1602	4.90578e-08	1.07362e-06	7.91813
4732429D16Rik	0.505693	3.66298	7.1526	5.009e-08	1.09221e-06	7.89714
Ifngr1	0.50565	4.83694	6.83011	1.2178e-07	2.38964e-06	7.0023
Trp53inp2	-0.505575	5.86791	-5.77497	2.37395e-06	3.40845e-05	4.02102
LOC100046496	0.505499	4.05617	7.94854	5.87493e-09	1.60972e-07	10.0599
Fkbp1a	-0.505414	7.65835	-7.86322	7.36552e-09	1.99302e-07	9.83145
Slco2a1	0.505345	5.13931	7.55448	1.68181e-08	4.19488e-07	8.99786
Thoc4	-0.50528	7.75546	-7.48854	2.00906e-08	4.91378e-07	8.81844
Oprs1	-0.505204	5.5429	-7.40536	2.51603e-08	5.92358e-07	8.59143
Igsf11	0.505194	4.64821	7.19688	4.43757e-08	9.87411e-07	8.01924
Usp2	0.504932	4.59737	7.8003	8.70704e-09	2.31414e-07	9.66246
Baiap2l1	0.50487	4.0678	7.60328	1.47494e-08	3.70593e-07	9.13033
Rhox5	0.504568	3.82075	7.73176	1.04538e-08	2.73584e-07	9.47784
LOC100045430	-0.50365	4.17521	-7.46677	2.13079e-08	5.16399e-07	8.75909
Csrp1	0.503577	7.76569	7.20516	4.33826e-08	9.68014e-07	8.04205
Skp2	-0.50348	4.31368	-7.41362	2.46039e-08	5.81546e-07	8.61399
Arl5a	0.503462	4.01944	7.53457	1.77449e-08	4.40767e-07	8.94372
Chchd10	-0.503276	8.65643	-6.91116	9.73133e-08	1.95116e-06	7.2281
Chmp7	-0.503128	6.64209	-7.3185	3.18515e-08	7.33996e-07	8.35358
1700123A16Rik	0.502835	4.83939	7.44546	2.25716e-08	5.39914e-07	8.70096
Gdf3	0.502812	3.71545	7.70271	1.12981e-08	2.93114e-07	9.39942
D330017J20Rik	0.502762	3.99838	7.78144	9.15585e-09	2.42265e-07	9.61171
Socs3	0.502661	5.17397	6.59979	2.31134e-07	4.23009e-06	6.35763
Setd5	-0.502358	4.42812	-7.11485	5.55477e-08	1.19487e-06	7.79291
BC046404	-0.502242	5.7281	-6.44303	3.58472e-07	6.2772e-06	5.91652
4631426J05Rik	0.502157	5.06209	7.83954	7.84378e-09	2.1105e-07	9.76791
Prdx4	-0.502032	8.62692	-6.93468	9.11941e-08	1.83926e-06	7.2935
BC038167	0.502021	3.66898	6.74332	1.54948e-07	2.95067e-06	6.75988
Prrg2	0.50147	6.25961	7.73942	1.02422e-08	2.69224e-07	9.49849
Nek8	0.501344	4.64966	7.40926	2.4896e-08	5.8729e-07	8.60208
Spinlw1	0.500743	3.74269	7.48788	2.01267e-08	4.91757e-07	8.81663
Asb13	0.500483	6.3015	7.32604	3.12052e-08	7.20491e-07	8.37426
Fam129a	0.50026	4.18512	7.25171	3.82062e-08	8.63791e-07	8.17015
Snrpf	-0.500203	6.93104	-7.07319	6.22761e-08	1.31848e-06	7.6777
Fzd1	-0.500141	3.61401	-7.69894	1.14126e-08	2.94806e-07	9.38924
Sema3f	0.499838	5.2887	7.44193	2.27882e-08	5.44005e-07	8.69133
Cad	-0.499836	4.63114	-6.99493	7.7233e-08	1.59673e-06	7.46085
Apitd1	-0.499829	3.96581	-7.85084	7.61185e-09	2.0504e-07	9.79822
Gpt2	0.499741	4.84953	7.25226	3.81489e-08	8.63312e-07	8.17166
Galnt10	-0.49953	5.29509	-7.83229	7.99658e-09	2.14437e-07	9.74842
Lsm3	-0.499289	7.40193	-6.74634	1.53653e-07	2.93093e-06	6.76832
Lig1	-0.49891	4.39043	-6.94298	8.91277e-08	1.80214e-06	7.31658
LOC677317	-0.498875	5.79405	-5.32854	8.49744e-06	0.000104827	2.74774
Reck	0.498856	4.6627	7.73213	1.04435e-08	2.73584e-07	9.47883
Robo4	0.49877	5.93623	7.22781	4.07797e-08	9.14199e-07	8.10443
D11Wsu47e	-0.498342	4.33573	-6.80949	1.28947e-07	2.51173e-06	6.94474
Nubp1	-0.497839	6.47157	-7.47521	2.08273e-08	5.06289e-07	8.78211
Man2b1	0.497676	7.21352	7.63296	1.36194e-08	3.45102e-07	9.21078
LOC100045782	-0.497577	6.47561	-7.47338	2.09309e-08	5.07775e-07	8.7771
Icam4	-0.497523	4.17514	-7.48035	2.054e-08	5.00178e-07	8.79612
Nap1l5	-0.497458	4.83574	-6.71767	1.66406e-07	3.13667e-06	6.6881
LOC384727	-0.49733	4.81666	-7.10713	5.6736e-08	1.21549e-06	7.77158
Tbc1d2	0.496934	4.17311	7.3157	3.20952e-08	7.3819e-07	8.3459
Sfrs11	0.496665	6.11868	7.74767	1.00191e-08	2.63939e-07	9.52073
Nrp1	0.496405	6.39078	7.69504	1.15321e-08	2.97571e-07	9.37872
Zfc3h1	0.49607	7.40963	7.42277	2.40017e-08	5.70697e-07	8.63899
Pcbp1	-0.496039	8.08027	-7.47358	2.09192e-08	5.07775e-07	8.77766
Ptpn6	0.495988	4.63575	7.04098	6.80386e-08	1.42762e-06	7.58854
Mapkbp1	0.495877	4.97386	7.31195	3.24242e-08	7.44326e-07	8.33561
1190002N15Rik	0.495774	3.90029	7.41651	2.44121e-08	5.78594e-07	8.62188
LOC100047173	0.495581	3.98479	7.31222	3.24002e-08	7.44326e-07	8.33636
H19	-0.495447	7.95253	-6.98139	8.01689e-08	1.64604e-06	7.42327
Shroom3	0.494909	4.99281	6.8089	1.29157e-07	2.51379e-06	6.9431
LOC668706	-0.494615	7.74609	-7.4652	2.13983e-08	5.18063e-07	8.75482
Creb3l2	-0.494507	4.29939	-7.3741	2.73862e-08	6.4035e-07	8.50592
Galnt2	-0.494478	6.67946	-6.64008	2.06555e-07	3.81528e-06	6.47069
Fbxw17	0.494418	6.75097	6.97977	8.05266e-08	1.65055e-06	7.41879
LOC331507	-0.494317	6.25255	-7.46051	2.16717e-08	5.21645e-07	8.74201
Pnpla1	0.494221	3.7915	7.41586	2.44548e-08	5.78594e-07	8.62012
Mrps26	-0.493591	4.49871	-6.35847	4.54601e-07	7.80621e-06	5.67789
L3mbtl3	0.493551	5.02598	7.44293	2.27271e-08	5.43088e-07	8.69404
Prkaca	0.493512	6.86817	7.59487	1.50866e-08	3.7748e-07	9.10751
Trim25	0.493225	5.69529	6.73478	1.58671e-07	3.00508e-06	6.73599
Ttc29	0.493153	3.81014	7.66512	1.24943e-08	3.19983e-07	9.29782
Rpl18a	-0.492868	5.83635	-6.47397	3.28674e-07	5.82793e-06	6.00372
Csrp2	-0.492657	8.84212	-7.2985	3.36328e-08	7.69117e-07	8.29871
Lrp8	-0.492589	4.65574	-7.46004	2.16989e-08	5.21645e-07	8.74074
Rnf135	0.492497	6.27103	6.2649	5.91675e-07	9.8489e-06	5.4133
Ugt1a6a	0.492307	4.44212	6.37161	4.38106e-07	7.56096e-06	5.71501
Cmas	-0.492259	4.85003	-7.50072	1.94409e-08	4.76462e-07	8.85161
Wdr59	-0.490922	4.20862	-7.31615	3.20554e-08	7.37983e-07	8.34715
Map3k3	0.490179	6.17798	6.05288	1.07754e-06	1.68608e-05	4.81199
Slc40a1	0.490158	7.84227	7.01786	7.25068e-08	1.50814e-06	7.52446
Psmd8	-0.490102	5.67446	-4.88454	3.02542e-05	0.000318521	1.48546
Omt2a	-0.48952	4.88707	-7.11582	5.54008e-08	1.19386e-06	7.79558
Cd24a	-0.489428	4.56419	-7.50728	1.90999e-08	4.70516e-07	8.86947
Cstf2	-0.489207	4.91561	-5.22803	1.13292e-05	0.000135526	2.46129
1200002N14Rik	0.489166	4.55036	5.93935	1.48711e-06	2.23581e-05	4.4892
Mtap7	0.488802	4.58786	5.97087	1.35978e-06	2.06645e-05	4.57887
1700009P17Rik	0.48863	4.1951	7.1705	4.76952e-08	1.04763e-06	7.94652
LOC674427	0.488383	4.90385	7.38107	2.68734e-08	6.28973e-07	8.52499
Rfpl4	-0.488382	3.99988	-7.50623	1.9154e-08	4.71362e-07	8.86661
Alox12e	0.48833	3.66474	7.54497	1.72545e-08	4.29924e-07	8.97201
4933421E11Rik	0.487907	5.61552	6.35132	4.63837e-07	7.942e-06	5.65769
Mrpl22	-0.487293	5.95167	-6.39107	4.14784e-07	7.20003e-06	5.76995
Rasgrp1	0.487269	4.59105	7.35877	2.855e-08	6.64962e-07	8.46395
Hirip3	-0.486345	4.78201	-6.87058	1.0887e-07	2.16293e-06	7.11511
LOC100046552	0.48581	4.47001	6.78232	1.39043e-07	2.68434e-06	6.86887
Fgf13	-0.485706	4.24498	-7.03271	6.9604e-08	1.45282e-06	7.56562
Pold1	-0.485456	4.8843	-7.24273	3.91536e-08	8.83542e-07	8.14545
Zfp42	-0.485153	4.52362	-7.40872	2.49326e-08	5.87575e-07	8.6006
Gm1673	-0.485099	5.39808	-6.90757	9.82834e-08	1.96731e-06	7.21811
Ssr3	0.483558	9.33546	7.19458	4.46554e-08	9.9179e-07	8.0129
Atm	-0.483324	6.77897	-6.98942	7.84137e-08	1.61695e-06	7.44557
Akr1b7	-0.48314	3.84154	-7.19151	4.50317e-08	9.98294e-07	8.00444
Sfi1	-0.483121	4.4729	-6.98069	8.0323e-08	1.64779e-06	7.42134
Cd1d1	-0.482895	5.6667	-7.09962	5.79172e-08	1.23695e-06	7.75082
Aldh5a1	-0.482748	4.92602	-6.96691	8.3433e-08	1.69732e-06	7.38307
Fxn	-0.482684	6.52258	-7.50568	1.91825e-08	4.71578e-07	8.86511
Gstm2	0.482621	10.7329	6.49486	3.09983e-07	5.52107e-06	6.06256
Hspa2	0.482244	6.83032	7.61302	1.43685e-08	3.6293e-07	9.15674
Ptprs	-0.481627	6.53009	-7.53041	1.79451e-08	4.45276e-07	8.93241
OTTMUSG00000000971	0.48126	3.9828	6.79595	1.33879e-07	2.59722e-06	6.90696
E330036I19Rik	0.481244	6.18188	7.28334	3.50506e-08	8.00009e-07	8.25707
Rora	-0.481161	4.67422	-7.30058	3.34429e-08	7.66241e-07	8.30442
Ggcx	0.480745	4.41696	7.32273	3.1487e-08	7.26296e-07	8.36519
Arhgap1	0.479961	5.99854	7.03771	6.86532e-08	1.43548e-06	7.57948
LOC383010	-0.479846	4.86883	-6.37777	4.30588e-07	7.44195e-06	5.73239
Rgs12	-0.479831	5.19	-6.82564	1.233e-07	2.41155e-06	6.98982
Esco2	-0.479481	4.11393	-7.04844	6.66585e-08	1.40237e-06	7.60918
Dbf4	-0.479246	4.26661	-7.34829	2.93744e-08	6.82833e-07	8.43523
Cxcl12	-0.479143	4.96369	-5.24934	1.06588e-05	0.000128572	2.52202
Tspan17	0.478911	6.44375	5.9003	1.66168e-06	2.47801e-05	4.37805
Dnajc3	0.47873	5.30103	6.64336	2.04669e-07	3.78337e-06	6.47991
Mll1	0.4787	7.29611	6.8588	1.12477e-07	2.22534e-06	7.0823
E330034G19Rik	-0.478306	5.87003	-7.18319	4.60673e-08	1.01842e-06	7.98153
Rad51	0.478172	4.46541	7.14125	5.16709e-08	1.12379e-06	7.86583
Dab2	-0.477965	7.00972	-7.52919	1.80038e-08	4.4627e-07	8.92911
Erh	-0.477618	7.76231	-7.07313	6.2286e-08	1.31848e-06	7.67754
Mpdz	0.477554	4.09652	7.39104	2.61567e-08	6.14003e-07	8.55225
Snrpb	-0.477467	7.36612	-6.13042	8.65095e-07	1.3823e-05	5.03217
Lepre1	-0.477443	4.93751	-7.11712	5.52025e-08	1.19174e-06	7.7992
Foxl2	-0.47713	7.6567	-6.8453	1.16761e-07	2.3006e-06	7.04466
Gna14	0.477123	4.79384	6.91581	9.60705e-08	1.92786e-06	7.24104
Ndufv2	-0.477108	8.10972	-7.19497	4.46072e-08	9.9164e-07	8.01399
Bdh2	0.47708	4.58193	7.24688	3.87122e-08	8.74405e-07	8.15689
Rbm28	0.477002	6.58733	6.00367	1.23891e-06	1.89666e-05	4.67214
Igfbp2	-0.476967	5.75685	-7.18043	4.64164e-08	1.02368e-06	7.97392
Ube1l	0.47692	5.96505	7.22304	4.1315e-08	9.25144e-07	8.09128
LOC100045864	-0.476801	7.76517	-5.92783	1.5366e-06	2.30586e-05	4.45641
LOC381150	0.476522	3.80447	7.10698	5.67602e-08	1.21549e-06	7.77115
Rrp1b	-0.476486	6.18202	-5.52093	4.90161e-06	6.44565e-05	3.29649
Pygb	-0.4764	5.66978	-5.59928	3.91852e-06	5.30453e-05	3.52002
Tagln	-0.476129	4.48554	-7.49048	1.99861e-08	4.89321e-07	8.82371
Med6	-0.475771	6.08546	-6.34201	4.76155e-07	8.11805e-06	5.63137
Mospd3	-0.475657	4.3283	-7.26702	3.66439e-08	8.32406e-07	8.21225
Tcea2	0.475602	5.65478	7.33866	3.01527e-08	6.98211e-07	8.40886
Uqcr	-0.475542	8.46928	-7.33251	3.06613e-08	7.08616e-07	8.39199
Cgn	0.47522	3.75865	7.3362	3.03553e-08	7.02222e-07	8.40211
Bcl7a	-0.475115	4.92926	-6.47211	3.30393e-07	5.85408e-06	5.99848
LOC654467	-0.474732	6.01042	-6.41306	3.89942e-07	6.79345e-06	5.83199
Med4	-0.474698	5.02024	-6.41256	3.9049e-07	6.79805e-06	5.83057
Slc25a18	0.474151	4.94093	7.12904	5.34283e-08	1.15761e-06	7.83212
Pftk1	0.474042	4.06837	7.36476	2.80895e-08	6.55513e-07	8.48035
LOC675899	0.473797	5.70602	6.03737	1.12597e-06	1.74795e-05	4.76792
Ptpn22	0.473771	3.79172	7.3389	3.01329e-08	6.98211e-07	8.40952
LOC243439	0.473264	3.65047	7.34688	2.94869e-08	6.84316e-07	8.43138
BC032203	0.473249	6.25714	5.836	1.99519e-06	2.91005e-05	4.19494
Ddx51	-0.472505	4.95068	-6.03585	1.13083e-06	1.75418e-05	4.76361
Myo10	-0.472498	5.39693	-7.39579	2.58219e-08	6.07335e-07	8.56525
LOC386330	0.472066	4.2994	7.04474	6.73405e-08	1.41545e-06	7.59893
Herc1	0.472061	4.53242	6.48243	3.20976e-07	5.69988e-06	6.02754
Sf3a1	-0.472015	6.39975	-6.77513	1.41844e-07	2.73181e-06	6.8488
Dcakd	-0.471965	7.86226	-7.18177	4.62464e-08	1.02143e-06	7.97761
Tnnt1	-0.471902	4.93398	-6.02937	1.15181e-06	1.78325e-05	4.74519
Ccno	-0.471697	4.97482	-6.72525	1.62934e-07	3.07851e-06	6.70931
LOC676420	0.471329	5.81013	6.34314	4.74646e-07	8.10388e-06	5.63456
Pias1	0.47094	6.60059	6.74987	1.52156e-07	2.907e-06	6.77818
Nup133	-0.47081	5.17827	-7.02798	7.05164e-08	1.4693e-06	7.5525
Clpx	0.470748	5.06056	6.78516	1.37948e-07	2.66968e-06	6.87683
Rbck1	0.470685	5.66575	6.50498	3.01319e-07	5.38279e-06	6.09105
Tgfb1i1	-0.470419	5.88725	-6.57181	2.49926e-07	4.53928e-06	6.27903
Tmod4	-0.470306	3.77065	-6.83937	1.18696e-07	2.33488e-06	7.02812
Jak2	0.470279	5.0563	7.30079	3.34242e-08	7.66241e-07	8.30498
Ece2	-0.469903	4.20466	-6.6894	1.80025e-07	3.36684e-06	6.60897
Odc1	-0.469825	7.46039	-7.24226	3.92028e-08	8.83819e-07	8.14419
LOC382106	-0.469795	4.12062	-7.48008	2.0555e-08	5.00178e-07	8.79539
LOC100042405	-0.469758	8.81152	-6.32682	4.96956e-07	8.43662e-06	5.58844
Mfap2	-0.469755	6.43609	-6.00355	1.23933e-06	1.89666e-05	4.6718
Ttc5	0.469732	5.91328	7.23151	4.03703e-08	9.07573e-07	8.1146
Vac14	-0.469702	4.15417	-6.88889	1.03492e-07	2.06467e-06	7.16611
Gbx2	-0.469176	4.51221	-7.02522	7.10544e-08	1.47922e-06	7.54484
2310046K01Rik	0.469077	4.12244	6.45552	3.46128e-07	6.08778e-06	5.95173
Sdpr	0.469	5.17334	5.91598	1.58926e-06	2.3804e-05	4.42267
Rrm1	-0.468944	5.59421	-7.16132	4.89084e-08	1.07133e-06	7.9212
Kif1b	0.4681	6.81765	6.71846	1.66037e-07	3.13219e-06	6.69033
Vezf1	0.467761	7.3845	7.17547	4.70511e-08	1.03538e-06	7.96023
Akt1	-0.46762	4.80535	-7.09479	5.8691e-08	1.24901e-06	7.73745
2610039C10Rik	0.467344	6.28553	7.1296	5.33472e-08	1.1569e-06	7.83365
Bbox1	0.46721	3.6267	6.42809	3.7382e-07	6.53162e-06	5.8744
Derl3	-0.467175	4.34097	-6.51178	2.95633e-07	5.29704e-06	6.1102
LOC100044204	0.467052	6.16973	6.88095	1.05791e-07	2.10527e-06	7.14399
Homer1	-0.466669	4.16747	-6.86147	1.11651e-07	2.2145e-06	7.08972
Tmem199	-0.46655	5.24717	-7.10846	5.65299e-08	1.21273e-06	7.77525
4930455F23Rik	0.46655	5.57162	7.26529	3.68175e-08	8.35555e-07	8.20748
LOC100045502	0.466281	3.66824	7.21307	4.24549e-08	9.48198e-07	8.06385
Stap2	0.465998	4.09165	7.09829	5.81291e-08	1.24036e-06	7.74714
2410129H14Rik	0.465964	5.19908	7.25483	3.78824e-08	8.58094e-07	8.17873
Sspn	0.465923	6.78261	7.12102	5.46158e-08	1.18227e-06	7.80996
Slc35b3	0.465869	6.55072	7.27063	3.62855e-08	8.25047e-07	8.22216
Cenpn	-0.465521	4.33271	-7.2994	3.35508e-08	7.67977e-07	8.30117
3110009E18Rik	-0.465268	6.38441	-7.03957	6.83046e-08	1.43194e-06	7.58461
Msx1	0.465078	3.94708	7.2754	3.58164e-08	8.15932e-07	8.23528
Ctf1	0.464957	4.80098	6.76108	1.47487e-07	2.82684e-06	6.80954
9030625A04Rik	0.464891	4.34286	6.99202	7.78541e-08	1.60818e-06	7.45278
Nrgn	0.464767	4.0096	6.24448	6.26764e-07	1.03681e-05	5.35548
Plekhg3	0.464416	7.09269	7.27845	3.55198e-08	8.09946e-07	8.24366
Aim1l	0.464317	3.77698	7.20236	4.37161e-08	9.74546e-07	8.03433
C79267	-0.464304	4.99567	-7.11421	5.56453e-08	1.1959e-06	7.79114
Mrpl34	-0.463981	6.91651	-7.08086	6.09778e-08	1.29537e-06	7.69893
Hoxd8	0.463727	5.11494	5.49909	5.21729e-06	6.80095e-05	3.23419
Pfkp	-0.46338	5.8201	-6.92882	9.26797e-08	1.86608e-06	7.27722
Cfl1	0.463345	4.39328	6.96585	8.36773e-08	1.69768e-06	7.38013
LOC100044411	0.463279	4.67787	5.55635	4.42973e-06	5.89972e-05	3.39756
Rapgef1	-0.463068	5.20581	-6.55147	2.64557e-07	4.78322e-06	6.22184
Josd1	-0.462968	7.09881	-7.19784	4.42591e-08	9.85733e-07	8.02189
Gm2a	0.462938	10.4869	6.78619	1.37556e-07	2.66425e-06	6.87969
Gm962	-0.462893	3.94604	-6.5986	2.31903e-07	4.24092e-06	6.35428
Slc24a6	-0.462799	4.52543	-6.99574	7.706e-08	1.59453e-06	7.46311
Abca8a	0.462233	4.17184	6.76397	1.4631e-07	2.80877e-06	6.81761
Apba3	-0.462178	5.99373	-7.03774	6.86493e-08	1.43548e-06	7.57954
Pick1	-0.46215	5.15493	-5.87255	1.79813e-06	2.65504e-05	4.29903
LOC100041932	0.46183	3.6017	7.16725	4.81201e-08	1.05599e-06	7.93758
Pramel4	-0.461699	6.27928	-6.97752	8.10282e-08	1.6552e-06	7.41253
Med10	-0.461576	7.20267	-5.20058	1.22548e-05	0.000145188	2.38314
Casp4	0.461462	4.08601	6.55454	2.62293e-07	4.74587e-06	6.23048
Ppib	-0.461188	5.88339	-7.15922	4.91901e-08	1.07553e-06	7.91541
Rapgef4	0.46099	4.51086	6.23471	6.44286e-07	1.05993e-05	5.32781
Tmem106c	-0.460922	4.99751	-6.68615	1.81666e-07	3.39488e-06	6.59983
4933407C03Rik	-0.460675	5.86285	-6.88154	1.05618e-07	2.10357e-06	7.14564
Tdg	-0.460478	4.19362	-6.99053	7.81759e-08	1.61343e-06	7.44863
Smad2	-0.460387	5.23872	-6.73692	1.57729e-07	2.99313e-06	6.74198
LOC624662	0.460236	8.51857	7.1119	5.59994e-08	1.20243e-06	7.78475
Fam164a	0.460198	7.12268	6.95647	8.58722e-08	1.74073e-06	7.35405
Crat	-0.460011	4.4741	-5.08194	1.7208e-05	0.000195079	2.04555
Rin2	0.459575	6.38038	6.84743	1.16074e-07	2.28895e-06	7.0506
Calm2	-0.459426	5.31337	-5.11745	1.55457e-05	0.00017914	2.14654
1500011K16Rik	-0.459292	7.03209	-6.84072	1.18254e-07	2.32809e-06	7.03188
Herpud1	0.459127	6.97844	6.96911	8.29303e-08	1.69113e-06	7.38916
Poldip3	-0.459069	6.11398	-7.16268	4.87262e-08	1.06831e-06	7.92497
Epdr1	0.459054	8.00255	5.89602	1.68204e-06	2.50214e-05	4.36585
Nlrp5	-0.458461	7.25725	-6.54768	2.67376e-07	4.82689e-06	6.21118
Grin2b	0.458343	3.89009	6.84944	1.1543e-07	2.27813e-06	7.0562
EG277333	-0.458193	4.30959	-5.60813	3.82073e-06	5.18984e-05	3.54527
Ccdc59	-0.458188	5.22327	-6.72735	1.61985e-07	3.06298e-06	6.7152
H2afj	0.457935	4.88131	7.15878	4.92488e-08	1.07583e-06	7.91421
Zfp579	0.457716	6.55741	7.15219	5.01453e-08	1.09242e-06	7.89603
Zfp703	-0.457552	5.00109	-6.45693	3.44761e-07	6.07266e-06	5.95571
Crls1	-0.457369	5.22919	-4.11461	0.000267371	0.00215555	-0.662181
5031439G07Rik	-0.457349	3.95055	-6.62231	2.1705e-07	3.99372e-06	6.42084
D2Bwg1335e	-0.457325	6.59835	-6.82945	1.22002e-07	2.39205e-06	7.00046
Ugp2	0.457313	5.85624	6.65971	1.95549e-07	3.63727e-06	6.52576
AI467606	-0.456952	6.00336	-6.79512	1.3419e-07	2.60115e-06	6.90463
Lsm1	-0.456941	6.95044	-6.76056	1.477e-07	2.82866e-06	6.80808
Dctn6	0.45692	5.76365	6.05257	1.07847e-06	1.68608e-05	4.81113
Cd274	0.456858	4.32103	6.4138	3.89127e-07	6.78419e-06	5.83409
2310045A20Rik	-0.456731	4.86268	-6.76645	1.45305e-07	2.79172e-06	6.82454
Abhd14a	-0.456594	4.18718	-6.9859	7.91789e-08	1.62851e-06	7.43579
LOC432554	0.456564	9.92391	6.38969	4.16404e-07	7.2229e-06	5.76603
Nus1	-0.456368	4.45607	-6.65605	1.97554e-07	3.66601e-06	6.5155
Dcp1b	-0.456255	4.89282	-6.77088	1.43527e-07	2.75977e-06	6.83693
Zbtb8os	-0.456248	5.504	-6.60623	2.27018e-07	4.15794e-06	6.37569
Ibrdc3	-0.456186	5.95107	-6.82678	1.22909e-07	2.40601e-06	6.99301
3110007F17Rik	0.456184	3.88149	6.96663	8.34989e-08	1.69732e-06	7.38228
Chaf1b	-0.456147	4.66714	-6.88346	1.0506e-07	2.09419e-06	7.15098
Prune	-0.456072	4.60644	-5.50497	5.13036e-06	6.70592e-05	3.25096
Shmt2	-0.455828	4.09246	-6.57598	2.47029e-07	4.49007e-06	6.29075
Rbm5	0.455724	8.21098	6.18931	7.32417e-07	1.1887e-05	5.19917
Thbs2	-0.455548	4.69533	-6.29116	5.49456e-07	9.22963e-06	5.48761
Acbd6	-0.455457	5.74355	-6.49516	3.09727e-07	5.52061e-06	6.06339
Mrpl24	-0.455191	5.33552	-6.73607	1.58105e-07	2.99673e-06	6.73958
Cox6a2	0.455026	3.84217	7.04843	6.66594e-08	1.40237e-06	7.60917
Hras1	-0.454908	5.67253	-6.45553	3.46115e-07	6.08778e-06	5.95177
H2-M3	0.454696	6.1915	6.89652	1.01334e-07	2.02498e-06	7.18734
Ccl4	0.454681	4.17462	5.89278	1.69758e-06	2.52212e-05	4.35664
Gca	0.454431	4.25951	5.18646	1.27603e-05	0.000150506	2.34291
Cdk4	-0.454308	6.9509	-6.97751	8.10301e-08	1.6552e-06	7.41251
Pabpc1	-0.454276	5.13801	-6.33183	4.89997e-07	8.32439e-06	5.6026
Bzrap1	0.454241	3.81829	6.98674	7.89966e-08	1.62616e-06	7.43811
Tmem88	-0.454158	7.66338	-6.78476	1.38102e-07	2.6705e-06	6.8757
Pdap1	-0.454135	7.18673	-5.63875	3.5009e-06	4.81826e-05	3.63262
Slc25a12	0.453906	5.32676	6.07197	1.02079e-06	1.60534e-05	4.86623
Fnip1	0.453729	5.22909	6.74868	1.5266e-07	2.9143e-06	6.77485
Chst2	-0.453585	4.50402	-6.85978	1.12174e-07	2.22119e-06	7.08501
AA792892	-0.453443	5.80585	-7.0371	6.87701e-08	1.43666e-06	7.57776
Sgol2	-0.45335	4.57869	-6.9664	8.35519e-08	1.69732e-06	7.38164
Tomm34	0.453319	5.86669	6.02688	1.15996e-06	1.79355e-05	4.73812
3930401K13Rik	-0.453223	4.06426	-5.95139	1.43713e-06	2.17111e-05	4.52344
St3gal5	-0.453062	7.94044	-5.60813	3.82078e-06	5.18984e-05	3.54526
Hbp1	0.453047	8.7375	6.00454	1.23587e-06	1.89419e-05	4.6746
2410015M20Rik	-0.453034	4.94372	-6.91077	9.74198e-08	1.95166e-06	7.227
Ttc19	-0.45291	4.30843	-6.45828	3.43454e-07	6.05858e-06	5.95952
2810452K22Rik	-0.452765	5.89919	-6.63863	2.0739e-07	3.82776e-06	6.46663
Tmco6	0.452691	4.92824	6.10127	9.39501e-07	1.48728e-05	4.94943
Scg5	0.452199	4.85602	6.07086	1.02401e-06	1.60936e-05	4.86307
Chmp6	-0.452073	5.38831	-6.5934	2.35296e-07	4.28984e-06	6.33968
Cyb561	0.45204	5.66577	6.15242	8.12912e-07	1.3059e-05	5.09457
Foxm1	-0.451843	4.11806	-6.8968	1.01254e-07	2.02498e-06	7.18813
LOC100040353	-0.451369	4.36394	-6.41547	3.8731e-07	6.75745e-06	5.83879
Cd3g	0.450507	4.30771	7.06944	6.29213e-08	1.32957e-06	7.66732
EG626175	-0.45031	8.84793	-6.07292	1.01804e-06	1.60208e-05	4.86893
Syvn1	-0.450291	7.3442	-6.18335	7.44855e-07	1.20629e-05	5.18227
Emb	0.450138	5.96747	6.30476	5.288e-07	8.91396e-06	5.52608
Tlr2	0.450111	4.47288	6.70555	1.72114e-07	3.23916e-06	6.65417
Pawr	-0.450001	5.12725	-6.66303	1.93748e-07	3.60685e-06	6.53507
Hsd17b1	-0.449986	7.74084	-6.36885	4.41522e-07	7.60893e-06	5.70721
LOC100046746	-0.449941	5.0624	-5.24716	1.07257e-05	0.000129249	2.51579
X99384	-0.449553	6.09911	-6.03926	1.11994e-06	1.7418e-05	4.77331
Mlh1	-0.449489	4.66821	-6.27619	5.73135e-07	9.56024e-06	5.44526
Ctse	-0.448815	3.62342	-6.48708	3.16818e-07	5.63442e-06	6.04064
AI451617	0.448784	3.90741	6.96742	8.33166e-08	1.69732e-06	7.38448
Plekha5	0.448759	4.31412	5.58794	4.04755e-06	5.44836e-05	3.48766
Add3	0.448587	6.76542	6.82064	1.25021e-07	2.43924e-06	6.97586
Cd52	0.448587	6.16817	6.98898	7.85104e-08	1.61754e-06	7.44433
Dnajc2	-0.448417	6.52635	-5.94175	1.47702e-06	2.22343e-05	4.49602
Cbfa2t3h	-0.44837	5.02002	-6.81746	1.26125e-07	2.45877e-06	6.96701
Dhrs7b	-0.44822	6.88453	-6.38852	4.17777e-07	7.24147e-06	5.76273
LOC381524	-0.448102	4.0912	-6.13232	8.60464e-07	1.37582e-05	5.03755
Dnajb13	-0.448056	5.45325	-6.50751	2.99195e-07	5.35284e-06	6.09816
Nckap1l	0.447969	4.81386	6.74307	1.55058e-07	2.95067e-06	6.75917
Adam33	0.447914	3.60702	6.61477	2.21667e-07	4.07241e-06	6.39968
Ncald	0.447871	4.37983	6.69517	1.77158e-07	3.32624e-06	6.62511
LOC666559	-0.447729	5.656	-5.6601	3.29401e-06	4.56241e-05	3.69349
Golim4	-0.447222	4.81577	-5.04596	1.90734e-05	0.000214095	1.9433
Pmepa1	0.447218	3.99703	5.82412	2.06383e-06	3.00285e-05	4.16109
Gapdh	-0.447001	9.06151	-5.82043	2.08561e-06	3.03075e-05	4.15058
H47	0.446837	8.14699	6.04041	1.11631e-06	1.73842e-05	4.77656
Igf1	-0.44683	6.62997	-6.92644	9.32926e-08	1.87684e-06	7.27059
Slc25a20	0.446819	7.07803	6.31611	5.12161e-07	8.67012e-06	5.55818
LOC382157	-0.446623	4.28941	-6.59355	2.35199e-07	4.28984e-06	6.34009
Gdpd2	0.446541	4.69284	6.3369	4.83047e-07	8.22383e-06	5.61694
AA960436	-0.446169	5.43078	-6.61096	2.24036e-07	4.11276e-06	6.38899
Mll3	0.446165	5.72645	6.77126	1.43375e-07	2.75908e-06	6.83799
Cldn5	-0.446127	6.4491	-5.80678	2.16825e-06	3.1395e-05	4.1117
3100002J23Rik	0.446037	4.85962	6.38635	4.20325e-07	7.28035e-06	5.75662
LOC100046650	-0.445925	8.55953	-6.78371	1.38506e-07	2.67614e-06	6.87277
Fcho1	0.445891	4.55581	6.82477	1.23596e-07	2.41538e-06	6.98739
Pecam1	0.445773	4.95922	6.01169	1.21102e-06	1.86047e-05	4.69495
Pigo	-0.445681	5.20702	-7.05844	6.48517e-08	1.36915e-06	7.63687
LOC386473	-0.445651	4.16803	-6.80597	1.30208e-07	2.53218e-06	6.93494
1810006K21Rik	-0.445026	8.30604	-5.44267	6.13055e-06	7.83349e-05	3.07324
Stat5a	-0.444829	4.96998	-6.85606	1.13334e-07	2.24046e-06	7.07465
Arf5	-0.444706	4.63985	-4.91421	2.77962e-05	0.00029603	1.56948
Fam134b	0.444607	4.49097	6.19284	7.25149e-07	1.17917e-05	5.20917
Rps6kb1	-0.444473	6.2775	-6.68247	1.83536e-07	3.42714e-06	6.58954
Nfyb	0.444386	5.24411	5.21252	1.18432e-05	0.00014094	2.41713
Rac1	-0.444329	5.71166	-6.50627	3.00232e-07	5.36738e-06	6.09468
Rps3a	-0.444308	4.46537	-5.35625	7.84975e-06	9.78967e-05	2.82675
Fcgr3	0.443774	4.45017	5.95801	1.41035e-06	2.13517e-05	4.54228
Mustn1	-0.443691	4.89467	-6.30561	5.27537e-07	8.89893e-06	5.52848
Dym	-0.443605	7.60381	-6.58855	2.38506e-07	4.34506e-06	6.32606
Anapc4	-0.443231	5.12697	-5.87588	1.78116e-06	2.63811e-05	4.30852
Prr18	0.443208	3.81665	6.91996	9.49773e-08	1.90912e-06	7.25256
Rps15a	0.44293	4.43146	6.97765	8.09986e-08	1.6552e-06	7.4129
Fbxo33	-0.4428	4.41164	-5.54349	4.59555e-06	6.09006e-05	3.36086
BC031353	0.442613	7.77371	6.62955	2.12712e-07	3.91993e-06	6.44115
LOC100040573	-0.442604	6.11238	-5.98191	1.31781e-06	2.0075e-05	4.61027
Pdzk1	-0.442592	3.86693	-6.69406	1.77708e-07	3.33133e-06	6.62199
Cdk5	0.442535	5.03326	6.72901	1.61239e-07	3.0513e-06	6.71984
Degs1	0.442321	6.71936	5.08383	1.71153e-05	0.000194212	2.05092
Rheb	-0.441946	6.82598	-4.39959	0.000120075	0.00107412	0.123572
Cetn3	0.441707	7.6811	6.9186	9.53337e-08	1.91468e-06	7.24879
Pigx	-0.441664	6.86368	-5.26283	1.02552e-05	0.000124142	2.56045
Sdhb	-0.441522	5.506	-6.07838	1.00244e-06	1.58272e-05	4.88442
BC024537	-0.441512	6.31158	-6.7797	1.40055e-07	2.70171e-06	6.86157
N6amt1	0.441502	6.24348	6.62445	2.15758e-07	3.97301e-06	6.42685
Mcm3	-0.441104	4.24695	-6.50458	3.01659e-07	5.38483e-06	6.08992
Metrnl	-0.440937	4.33579	-6.82676	1.22916e-07	2.40601e-06	6.99295
BC054059	0.440809	3.72737	6.74479	1.54317e-07	2.94124e-06	6.76399
Edf1	-0.440806	6.91627	-6.22091	6.69879e-07	1.09976e-05	5.28872
Rb1	-0.440683	4.69879	-6.83289	1.20847e-07	2.37329e-06	7.01004
Irf1	0.440676	6.84716	6.10756	9.2293e-07	1.46299e-05	4.96727
Tubb5	-0.440457	10.7532	-6.14853	8.21886e-07	1.31943e-05	5.08356
Col18a1	0.440429	6.20314	6.36655	4.44389e-07	7.65283e-06	5.70071
Nat11	-0.439895	5.46306	-6.61991	2.1851e-07	4.01749e-06	6.41411
4930519N16Rik	0.439756	4.74389	6.4572	3.445e-07	6.07254e-06	5.95647
EG194588	-0.439637	4.07706	-5.04072	1.93615e-05	0.000216617	1.9284
Med26	-0.43961	4.94998	-4.94124	2.57305e-05	0.000277536	1.64608
Sae1	-0.439596	8.61787	-6.44793	3.53581e-07	6.19608e-06	5.93033
D16Ertd472e	-0.439133	7.00367	-6.34399	4.73507e-07	8.09021e-06	5.63697
1600012H06Rik	0.43894	5.66192	6.69358	1.77945e-07	3.33316e-06	6.62065
Vegfa	-0.438642	5.3833	-6.7969	1.33526e-07	2.59248e-06	6.90962
LOC634015	-0.438491	6.80947	-6.46378	3.38202e-07	5.98407e-06	5.97501
Inhba	-0.438287	7.55178	-6.02423	1.1687e-06	1.80473e-05	4.7306
B3gnt9	0.438213	5.72128	6.58682	2.3966e-07	4.36276e-06	6.3212
Me2	0.438047	5.65141	5.98535	1.30503e-06	1.98957e-05	4.62004
LOC632667	-0.43804	5.96869	-5.8416	1.96366e-06	2.87283e-05	4.21088
Tpsab1	-0.437871	3.64998	-6.30643	5.2633e-07	8.88484e-06	5.53078
Wnt5a	0.437763	6.14796	6.0522	1.07961e-06	1.68676e-05	4.81007
Gnal1	0.437754	5.34086	6.33282	4.88628e-07	8.31294e-06	5.6054
Nans	-0.43736	4.92335	-6.18926	7.32502e-07	1.1887e-05	5.19905
Cyp7b1	0.436803	5.091	6.25762	6.03948e-07	1.00322e-05	5.3927
Atf5	-0.436701	5.12717	-6.52419	2.85538e-07	5.13539e-06	6.14512
Exoc2	0.436577	5.20282	6.32521	4.99207e-07	8.46882e-06	5.5839
Eng	-0.436556	4.38576	-6.83549	1.19977e-07	2.35814e-06	7.01731
LOC100039590	0.436527	4.01219	6.4773	3.2562e-07	5.77806e-06	6.0131
Nxn	0.436517	4.0191	6.27755	5.70944e-07	9.53699e-06	5.4491
Actb	0.436416	10.2579	4.242	0.000187162	0.00158251	-0.312632
Bmpr1a	0.436336	5.32843	6.8608	1.11856e-07	2.21673e-06	7.08787
Fam20a	0.436117	4.23071	6.7409	1.55994e-07	2.96612e-06	6.75311
Defb20	0.436065	4.10614	6.26587	5.90056e-07	9.82879e-06	5.41605
Osr2	-0.435954	8.13891	-6.85475	1.13747e-07	2.24676e-06	7.07099
Mrgprb2	-0.435929	3.65475	-6.48273	3.207e-07	5.69921e-06	6.02841
Tnfaip1	-0.435752	7.54142	-5.21394	1.17954e-05	0.00014051	2.42116
Sfrp4	-0.435602	5.55849	-6.24593	6.24196e-07	1.03399e-05	5.3596
Rgl1	0.435086	5.19108	5.86439	1.84034e-06	2.71232e-05	4.2758
Trpc4ap	0.434837	6.65498	4.95255	2.4912e-05	0.000270002	1.67816
Wwc2	0.43468	7.88627	5.96162	1.39598e-06	2.11608e-05	4.55255
Rab13	-0.434405	3.84712	-6.33253	4.89026e-07	8.31379e-06	5.60459
Dcxr	0.434274	5.52982	6.45443	3.47191e-07	6.09751e-06	5.94865
Nup210	-0.434227	5.91376	-5.9468	1.456e-06	2.19455e-05	4.51038
Hmgb2	-0.433763	4.62888	-6.38517	4.21727e-07	7.29923e-06	5.75327
Mrpl28	-0.433697	7.34563	-6.75297	1.50849e-07	2.88664e-06	6.78686
Cdv3	-0.433413	7.09325	-4.90532	2.8511e-05	0.000302566	1.5443
Gmppa	0.433067	4.94244	5.65342	3.3574e-06	4.64213e-05	3.67445
Fam168b	-0.432905	4.72173	-6.27218	5.7966e-07	9.66235e-06	5.43389
Alkbh7	-0.43275	6.30809	-5.66072	3.2881e-06	4.5595e-05	3.69529
Slc25a10	-0.432654	5.35373	-6.75183	1.51327e-07	2.89348e-06	6.78367
6720463M24Rik	-0.432345	4.43104	-6.56859	2.52191e-07	4.57695e-06	6.26996
Tmem204	0.431889	5.91085	6.67082	1.89587e-07	3.53463e-06	6.5569
Grhpr	-0.431697	8.12234	-6.53484	2.77156e-07	4.99214e-06	6.17507
Gpsn2	0.431061	9.20265	5.39535	7.01898e-06	8.85517e-05	2.93827
Aes	-0.431011	7.11432	-6.12749	8.72306e-07	1.39104e-05	5.02384
Avpi1	-0.430902	7.05669	-6.29298	5.46655e-07	9.19549e-06	5.49274
Tctn3	0.430893	4.67722	6.55797	2.59787e-07	4.7041e-06	6.24013
Nrbp2	0.430863	6.85467	5.11255	1.57654e-05	0.000181127	2.13259
Ebna1bp2	-0.429945	4.91113	-6.64604	2.03145e-07	3.7581e-06	6.48743
Ppp1r3c	0.429817	4.90347	5.96894	1.36727e-06	2.0752e-05	4.57336
N6amt2	-0.429804	5.67158	-6.23717	6.39832e-07	1.05332e-05	5.33477
Nr1h4	0.429785	5.17063	6.54381	2.70286e-07	4.87575e-06	6.2003
Zfp398	0.429725	3.83513	5.57831	4.16038e-06	5.57827e-05	3.4602
Tgfbr3	0.429719	5.22734	5.49451	5.28602e-06	6.8793e-05	3.22113
Kcnk3	0.429152	7.47964	6.19545	7.19812e-07	1.17208e-05	5.21658
Tro	-0.429147	4.34164	-6.07565	1.01021e-06	1.5908e-05	4.87667
Nuak2	0.429104	4.97602	6.65876	1.96069e-07	3.6441e-06	6.52309
Nup214	-0.429065	4.41259	-6.64792	2.02085e-07	3.74428e-06	6.49269
Depdc1b	-0.428971	3.86311	-6.49523	3.09664e-07	5.52061e-06	6.0636
LOC677180	-0.428803	4.62336	-6.02768	1.15733e-06	1.79064e-05	4.7404
Ins1	-0.428741	4.96865	-5.00322	2.1553e-05	0.000238238	1.82191
Zfp639	0.428688	5.07891	6.4074	3.96189e-07	6.89225e-06	5.81602
Lonp1	-0.428687	6.69214	-6.69475	1.77364e-07	3.32749e-06	6.62394
Senp2	-0.428636	6.14866	-5.70611	2.88878e-06	4.05752e-05	3.82472
Pik3r3	-0.428568	5.2323	-6.69568	1.76908e-07	3.32414e-06	6.62653
Gpx3	0.428488	9.57098	6.72184	1.64487e-07	3.10538e-06	6.69977
Krt14	0.427867	3.78855	6.60855	2.25548e-07	4.13734e-06	6.38223
Ets1	0.427763	7.12163	5.54936	4.51916e-06	6.00546e-05	3.3776
Cbwd1	0.427577	4.73035	5.61631	3.73256e-06	5.08154e-05	3.5686
Klhdc4	-0.427471	4.95409	-5.96034	1.40107e-06	2.12245e-05	4.5489
2410018M08Rik	-0.426769	3.66692	-6.31129	5.19172e-07	8.77467e-06	5.54453
Mrto4	-0.426704	5.27066	-6.55114	2.64796e-07	4.78393e-06	6.22093
Lgi3	-0.426508	4.24687	-6.41896	3.83534e-07	6.69644e-06	5.84863
LOC665181	-0.426338	4.94341	-6.59748	2.32629e-07	4.24769e-06	6.35114
LOC381649	-0.426259	4.89661	-6.60704	2.26503e-07	4.1517e-06	6.37797
Elavl2	-0.426236	4.12398	-6.65609	1.97532e-07	3.66601e-06	6.51561
Ppargc1b	0.426118	4.28872	5.90199	1.65371e-06	2.46922e-05	4.38286
Samd4	0.426097	3.75098	6.66301	1.93763e-07	3.60685e-06	6.53499
Trim62	-0.426057	3.97671	-6.50877	2.9814e-07	5.33795e-06	6.10171
LOC100046343	-0.425964	6.70334	-5.21179	1.1868e-05	0.000141095	2.41505
Gtf3a	-0.42591	6.33045	-6.06078	1.05367e-06	1.65054e-05	4.83445
Adrm1	-0.425678	6.29287	-6.20984	6.91134e-07	1.13155e-05	5.25738
Sema4b	0.425623	7.40358	4.34324	0.000140771	0.00123388	-0.0328519
Tspan33	0.425617	4.04316	6.36044	4.52091e-07	7.77427e-06	5.68345
Enpp1	-0.42557	4.71049	-6.51752	2.90923e-07	5.22036e-06	6.12634
Smek1	-0.425178	4.59175	-5.51682	4.95947e-06	6.50394e-05	3.28478
Smcr7	-0.42462	4.1475	-6.33924	4.79877e-07	8.17568e-06	5.62355
Nos1	-0.424521	3.70055	-6.23951	6.35618e-07	1.04777e-05	5.3414
Vezt	0.42451	4.61403	6.27627	5.73016e-07	9.56024e-06	5.44547
LOC270152	0.424027	3.77968	6.09225	9.63807e-07	1.52475e-05	4.92382
Ppp1r13b	-0.423967	5.02078	-6.45122	3.50329e-07	6.14811e-06	5.93961
Tgfb1	-0.423884	4.20599	-6.3488	4.67142e-07	7.98717e-06	5.65056
Ahnak	0.42374	8.50666	5.95042	1.44111e-06	2.17484e-05	4.52067
Ssrp1	-0.423724	6.40509	-6.29353	5.45801e-07	9.18758e-06	5.49431
LOC329750	-0.42354	5.73497	-6.35166	4.63402e-07	7.94024e-06	5.65863
Hyal2	-0.42345	7.68986	-6.56417	2.55323e-07	4.62676e-06	6.25755
Fahd2a	0.423284	6.49317	6.05278	1.07785e-06	1.68608e-05	4.8117
Kdelc1	-0.42328	4.48452	-6.19606	7.18564e-07	1.17085e-05	5.21832
Spen	-0.423262	4.19714	-6.08762	9.76537e-07	1.54387e-05	4.91066
Gm71	-0.42251	3.91415	-6.51895	2.89763e-07	5.20745e-06	6.13036
Ndufs4	-0.422356	8.22768	-6.46328	3.38672e-07	5.98746e-06	5.97361
Ttc27	0.422329	4.47332	5.4382	6.20951e-06	7.90902e-05	3.06048
Tshz3	0.422321	5.18397	6.37206	4.3756e-07	7.557e-06	5.71626
Faah	0.42225	4.10936	6.35272	4.62024e-07	7.9223e-06	5.66162
Nudt6	0.422111	3.98574	5.95707	1.41411e-06	2.1395e-05	4.53962
2410018G20Rik	-0.421745	5.8683	-5.69886	2.9491e-06	4.13496e-05	3.80406
LOC671878	-0.421666	5.17602	-5.36349	7.68874e-06	9.61394e-05	2.84741
Pola2	-0.421242	4.41517	-6.22322	6.65519e-07	1.09335e-05	5.29527
Ypel3	0.42116	9.36003	5.92534	1.54751e-06	2.32078e-05	4.44933
Zbtb38	0.421032	3.84273	6.38492	4.22025e-07	7.29923e-06	5.75257
Slc46a3	0.420819	7.21843	6.19145	7.2799e-07	1.18298e-05	5.20525
3830431G21Rik	-0.420788	5.55889	-6.16993	7.73636e-07	1.24847e-05	5.14424
1300013J15Rik	0.420721	5.02167	5.6702	3.20037e-06	4.44558e-05	3.72232
1810015A11Rik	-0.420717	3.95852	-6.28617	5.57251e-07	9.34088e-06	5.47347
Tmtc2	-0.420455	4.70512	-5.56135	4.3669e-06	5.82253e-05	3.41182
4930583H14Rik	-0.420333	9.38351	-6.24134	6.32345e-07	1.04315e-05	5.34658
Iscu	0.420267	9.96605	5.99558	1.26767e-06	1.93631e-05	4.64914
Atp10a	-0.420023	4.36004	-5.66899	3.21145e-06	4.45579e-05	3.71887
Tnik	0.419862	4.74656	6.56568	2.54248e-07	4.61077e-06	6.26179
Actr1b	-0.41973	4.62725	-5.88686	1.72643e-06	2.56021e-05	4.33977
Dgka	0.419515	4.97276	5.22059	1.15728e-05	0.000137996	2.44012
Lrrc1	0.419479	5.73033	6.19874	7.13159e-07	1.16363e-05	5.2259
Vamp8	0.419344	7.05703	5.79479	2.24361e-06	3.23881e-05	4.07751
Pdha1	0.419317	6.6434	6.11991	8.9122e-07	1.41648e-05	5.00233
LOC634731	-0.419137	4.33865	-5.76746	2.42525e-06	3.47586e-05	3.99963
Tdrd3	-0.419082	4.51431	-6.28285	5.62489e-07	9.41549e-06	5.46408
Lrp11	0.418954	5.40446	6.14654	8.26527e-07	1.3251e-05	5.07791
Tspan18	-0.4188	4.29687	-6.13445	8.55289e-07	1.36846e-05	5.0436
Ctps2	0.418664	5.32596	5.73674	2.64721e-06	3.75794e-05	3.91204
Gins2	-0.418644	4.2624	-5.73089	2.69167e-06	3.81201e-05	3.89538
Ptpdc1	0.418363	4.60933	5.26707	1.01315e-05	0.000122831	2.57254
Ppil1	-0.418252	5.21077	-6.11843	8.94952e-07	1.42146e-05	4.99814
Nucks1	0.418152	4.54785	5.47181	5.64043e-06	7.28898e-05	3.15637
Tob2	0.418096	4.92874	6.46375	3.3823e-07	5.98407e-06	5.97492
Bcl7c	-0.41791	6.43519	-6.01727	1.19201e-06	1.83599e-05	4.7108
Rexo1	-0.417647	4.60898	-5.78344	2.31729e-06	3.33311e-05	4.04518
Sparc	-0.417626	9.07435	-6.35622	4.57487e-07	7.85013e-06	5.67153
Cramp1l	-0.417538	5.14896	-6.51863	2.9002e-07	5.20817e-06	6.12947
Lin28	0.417338	4.4555	6.51726	2.91136e-07	5.22036e-06	6.12561
Gtse1	-0.416904	5.10309	-6.28455	5.59793e-07	9.37693e-06	5.4689
2410146L05Rik	-0.416902	7.54279	-5.77328	2.38539e-06	3.42283e-05	4.01621
Lgmn	0.416564	8.855	5.6246	3.64529e-06	4.99114e-05	3.59224
Phf17	-0.416186	5.43135	-5.4486	6.02745e-06	7.72237e-05	3.09016
Bcap31	-0.416142	5.33386	-6.25806	6.03208e-07	1.00269e-05	5.39393
Apcdd1	-0.41611	4.6831	-5.68255	3.08954e-06	4.29912e-05	3.75755
EG434402	-0.416055	6.95404	-6.46281	3.39123e-07	5.98927e-06	5.97227
Ubfd1	-0.41592	5.66336	-6.52777	2.82693e-07	5.08805e-06	6.15518
Neu2	0.415741	4.16522	6.01525	1.19887e-06	1.84299e-05	4.70506
Exoc3l	0.415448	5.15587	5.8909	1.7067e-06	2.5341e-05	4.35128
Ebpl	-0.415345	7.17234	-6.16975	7.74028e-07	1.24847e-05	5.14373
Nedd4l	0.415123	4.82631	4.71856	4.85722e-05	0.000483297	1.01664
Recql4	-0.415002	3.89798	-6.01674	1.19382e-06	1.8376e-05	4.70928
Epb4.1l1	-0.414875	5.19891	-5.75166	2.53697e-06	3.61862e-05	3.95459
Isy1	0.414791	6.4009	5.02615	2.01854e-05	0.000224993	1.88701
Ranbp1	-0.414505	8.2675	-6.06557	1.03948e-06	1.63045e-05	4.84804
Cd55	0.414411	4.00115	5.90564	1.63663e-06	2.44676e-05	4.39326
LOC230253	-0.414301	7.10563	-6.14741	8.24505e-07	1.32275e-05	5.08036
Trio	0.413939	4.58759	6.20784	6.95059e-07	1.13642e-05	5.25169
Lgals4	0.413854	4.49897	4.37749	0.000127809	0.00113187	0.0621534
Piga	-0.413837	5.92169	-6.25258	6.126e-07	1.01689e-05	5.37842
Fut10	0.413777	4.68718	6.43045	3.71356e-07	6.49806e-06	5.88105
Osgep	-0.413725	5.40283	-4.14633	0.000244699	0.00199547	-0.575424
Rrp9	-0.413684	4.54763	-6.11207	9.11213e-07	1.44537e-05	4.98008
EG216185	-0.413498	6.65431	-5.62297	3.66222e-06	5.00076e-05	3.58761
Isoc2a	0.413463	4.11539	5.22795	1.13316e-05	0.000135526	2.46108
LOC100045697	-0.413422	7.73386	-5.00705	2.13181e-05	0.000235969	1.83279
Mapkap1	-0.413223	5.98394	-5.99033	1.2867e-06	1.96288e-05	4.63421
Mrpl43	-0.413143	6.07463	-6.31672	5.11294e-07	8.66158e-06	5.55988
Obox1	-0.41308	3.74003	-6.17851	7.55105e-07	1.22124e-05	5.16856
Rab1	-0.41297	4.26199	-6.16176	7.91718e-07	1.27356e-05	5.12107
Creld1	-0.412925	5.66252	-5.83081	2.02489e-06	2.95157e-05	4.18015
LOC219145	-0.41292	5.51059	-5.61903	3.70364e-06	5.04534e-05	3.57637
Gata6	-0.41269	6.7527	-5.68442	3.07314e-06	4.28877e-05	3.76287
LOC100048346	-0.412352	4.8781	-5.08305	1.71533e-05	0.000194551	2.04872
Plxnd1	-0.412244	5.64936	-6.29618	5.41747e-07	9.12577e-06	5.50179
Mmrn2	0.412217	5.96367	5.89938	1.66603e-06	2.48295e-05	4.37543
Prpf8	-0.412124	5.05001	-5.10245	1.62273e-05	0.000185632	2.10388
Igfbp5	0.412123	8.06458	5.49388	5.29553e-06	6.88793e-05	3.21934
Rpl7l1	-0.412023	6.14452	-5.74319	2.59896e-06	3.70043e-05	3.93044
Wnt7b	0.41153	3.65607	6.36448	4.46988e-07	7.69205e-06	5.69485
Nfe2l1	-0.41124	7.11939	-6.16285	7.89275e-07	1.27049e-05	5.12416
Sbsn	-0.41108	4.14354	-6.45072	3.50819e-07	6.15219e-06	5.93821
Hist1h4a	-0.411069	5.04466	-5.83952	1.97533e-06	2.88461e-05	4.20495
Casp1	0.410759	5.42729	5.85453	1.89273e-06	2.78049e-05	4.2477
Nid1	0.410712	5.32774	6.23928	6.36019e-07	1.04777e-05	5.34077
LOC381739	0.410517	6.12463	6.45526	3.46385e-07	6.08782e-06	5.95099
Enc1	-0.41049	6.49299	-6.26278	5.95235e-07	9.90127e-06	5.40728
4930570C03Rik	0.410261	5.87607	5.79533	2.24014e-06	3.23576e-05	4.07906
LOC235857	-0.409994	4.095	-5.8573	1.87787e-06	2.76083e-05	4.25559
Lpxn	0.409956	4.27813	5.59145	4.00712e-06	5.40306e-05	3.49769
Hyal1	0.409939	4.69399	5.95124	1.43772e-06	2.17111e-05	4.52303
Tmem41a	0.409849	5.8878	5.76499	2.44239e-06	3.49623e-05	3.99259
Aqp8	0.409572	3.72307	6.28191	5.63977e-07	9.43379e-06	5.46143
5430435G22Rik	0.409185	4.9175	5.46182	5.80387e-06	7.46791e-05	3.12787
Ifitm1	0.409085	8.3615	6.28728	5.55506e-07	9.32471e-06	5.47662
Fbxo31	-0.408709	4.56771	-6.00916	1.21977e-06	1.87151e-05	4.68774
LOC627985	-0.408628	6.68007	-6.32125	5.04802e-07	8.55767e-06	5.57271
Dhcr7	-0.408551	4.51906	-5.59345	3.98429e-06	5.38137e-05	3.5034
Klc2	-0.408525	4.82719	-4.33153	0.000145493	0.00126645	-0.0652874
Atp5f1	-0.408423	7.10671	-4.96881	2.3781e-05	0.000259153	1.72426
Itih5	0.408355	4.34937	5.37815	7.37309e-06	9.25797e-05	2.8892
Rnf6	0.40812	7.61353	6.04521	1.10122e-06	1.71604e-05	4.79021
Ccrn4l	-0.408022	3.8996	-5.58644	4.06492e-06	5.46559e-05	3.48339
Arsj	0.407825	3.84421	6.24265	6.3001e-07	1.04145e-05	5.35029
Slamf9	0.407788	5.16051	6.1948	7.2113e-07	1.17343e-05	5.21475
Pdia6	-0.407764	3.89189	-5.61133	3.78595e-06	5.14837e-05	3.55441
Lox	-0.407695	4.97122	-5.49635	5.25836e-06	6.84703e-05	3.22637
LOC639715	-0.407694	4.14482	-6.27757	5.70919e-07	9.53699e-06	5.44914
LOC100042777	-0.407667	6.92121	-6.07704	1.00623e-06	1.58662e-05	4.88063
Eif2s2	-0.407552	6.09616	-5.9791	1.32837e-06	2.01999e-05	4.60228
Mrpl20	-0.407399	5.11337	-5.82023	2.08681e-06	3.03075e-05	4.15001
Bach2	0.407382	4.23187	5.43049	6.34786e-06	8.06357e-05	3.0385
Ube1c	-0.406911	3.96783	-6.21313	6.84746e-07	1.12186e-05	5.26669
Nanos1	-0.406838	3.78259	-6.24229	6.3064e-07	1.04151e-05	5.34929
Fbln2	0.406765	4.51969	6.2497	6.17598e-07	1.02448e-05	5.37026
Pprc1	-0.406711	5.24595	-6.35978	4.52931e-07	7.78313e-06	5.68158
Galnt1	0.406555	6.69314	5.7619	2.46398e-06	3.52082e-05	3.98378
Pak4	-0.405926	5.42057	-5.09571	1.65437e-05	0.00018871	2.08468
Senp7	0.405881	6.03296	6.19662	7.17431e-07	1.1698e-05	5.21991
H2afy	-0.405515	5.63461	-2.86317	0.00747576	0.0370919	-3.86506
Rsf1	0.405391	3.78527	6.24667	6.2291e-07	1.03257e-05	5.36167
2310047D13Rik	-0.40538	4.83602	-5.85177	1.90761e-06	2.79596e-05	4.23987
Ugt2b5	-0.405272	3.35836	-6.34205	4.76093e-07	8.11805e-06	5.6315
Dnmt1	-0.405244	4.24205	-5.58543	4.07662e-06	5.47824e-05	3.48052
Dhh	-0.40523	6.53554	-5.90139	1.65652e-06	2.47186e-05	4.38116
Lima1	0.404737	5.9509	5.62314	3.66045e-06	5.00076e-05	3.58809
Pole3	0.404591	5.90187	6.18711	7.36972e-07	1.19433e-05	5.19295
Ncdn	-0.404505	4.76392	-4.99354	2.2158e-05	0.000244361	1.79443
Tsen34	-0.404462	6.82759	-6.16646	7.81275e-07	1.25931e-05	5.13438
LOC100040243	0.404443	5.38744	5.35551	7.86647e-06	9.80542e-05	2.82463
Mrps7	-0.404413	6.51406	-4.72371	4.78659e-05	0.000477174	1.03113
Caskin2	-0.404191	5.2879	-5.58804	4.04641e-06	5.44836e-05	3.48795
Slc39a7	-0.404033	5.45157	-4.16212	0.000234124	0.00191789	-0.532146
Lbh	0.403962	6.44027	6.3121	5.17979e-07	8.76242e-06	5.54684
Copb2	0.403505	7.12774	4.81328	3.70786e-05	0.000379838	1.2839
Plac1	-0.40342	3.91501	-6.00251	1.243e-06	1.90105e-05	4.66884
Sbf1	-0.403175	5.19878	-5.28764	9.55247e-06	0.000116431	2.63115
Lrpap1	0.403153	8.56878	6.22358	6.64842e-07	1.09299e-05	5.29629
Pmp22	0.403075	5.21986	6.20205	7.06511e-07	1.15357e-05	5.2353
Lrrc48	0.403048	4.03053	5.7891	2.28023e-06	3.28573e-05	4.06131
Gm106	0.402885	3.69645	6.20882	6.93142e-07	1.13406e-05	5.25446
Sfrs4	-0.402705	6.43235	-5.62289	3.66303e-06	5.00076e-05	3.58739
Rab28	0.402686	8.24854	6.2862	5.5719e-07	9.34088e-06	5.47358
Atp6ap2	0.402437	8.68961	5.3572	7.82854e-06	9.77342e-05	2.82945
Lmnb2	-0.402351	4.81724	-6.04614	1.09831e-06	1.71262e-05	4.79286
Pank3	0.40233	3.96649	5.88239	1.7485e-06	2.59134e-05	4.32705
Ramp3	0.402159	4.06788	5.78668	2.29605e-06	3.30454e-05	4.0544
Plod3	-0.40212	7.29464	-5.86677	1.82794e-06	2.69571e-05	4.28257
Itgbl1	-0.401806	3.73958	-6.21516	6.80831e-07	1.11621e-05	5.27245
Snrpd2	-0.401524	9.19628	-5.71918	2.78307e-06	3.93446e-05	3.86199
Cd93	0.401507	5.81657	5.84715	1.93286e-06	2.82949e-05	4.22671
Ostf1	-0.401414	6.95157	-5.62328	3.65895e-06	5.00076e-05	3.5885
Ahnak2	0.401307	4.86601	6.00963	1.21812e-06	1.87018e-05	4.6891
Ccnc	0.401139	5.02895	5.20852	1.19796e-05	0.00014228	2.40574
Pank1	-0.400932	7.26874	-6.12565	8.76861e-07	1.39737e-05	5.01862
1110007L15Rik	-0.400828	7.32083	-6.1397	8.42673e-07	1.35008e-05	5.0585
Angptl1	-0.400826	5.15976	-6.17242	7.68221e-07	1.24077e-05	5.15129
Bcas1	0.400372	4.01168	6.12016	8.90593e-07	1.41642e-05	5.00304
C1qtnf2	-0.399928	4.62578	-5.90576	1.63608e-06	2.44676e-05	4.39359
Drg2	-0.399882	5.78669	-5.92171	1.56358e-06	2.34342e-05	4.43898
Litaf	0.399807	8.07171	5.80836	2.15852e-06	3.1292e-05	4.1162
Med7	-0.399749	5.94585	-5.39164	7.09402e-06	8.931e-05	2.92767
LOC547343	0.399714	4.58232	5.5231	4.8712e-06	6.40919e-05	3.3027
Arhgap29	-0.399538	5.34714	-4.37566	0.000128469	0.00113561	0.0570878
Tex2	0.399432	5.06114	5.68374	3.07911e-06	4.29128e-05	3.76093
Dpysl5	-0.399407	4.55848	-5.575	4.19989e-06	5.61639e-05	3.45076
LOC100044862	-0.399238	4.3112	-5.82673	2.04856e-06	2.98426e-05	4.16852
Phf2	-0.399224	5.18968	-5.50271	5.16364e-06	6.74573e-05	3.24451
Cdc7	-0.39892	5.18348	-6.21664	6.78005e-07	1.11234e-05	5.27662
Ube2m	-0.398834	5.64186	-5.65704	3.32282e-06	4.59915e-05	3.68479
1300001I01Rik	-0.39869	4.00033	-5.28846	9.53003e-06	0.000116246	2.63349
Rabggtb	-0.398441	7.68865	-5.54038	4.63654e-06	6.13758e-05	3.35199
Hspg2	-0.398295	7.35083	-4.8262	3.57366e-05	0.000368432	1.32041
Stard3nl	0.398285	5.79397	5.81346	2.12742e-06	3.08785e-05	4.13072
Ugcg	0.398162	7.85625	6.31111	5.19437e-07	8.77467e-06	5.54401
Nfib	0.398058	4.61605	6.17759	7.57077e-07	1.2236e-05	5.16594
Exoc8	-0.397931	6.10282	-5.31331	8.8759e-06	0.000108989	2.70433
EG629383	0.397908	5.52378	5.43848	6.2045e-06	7.90686e-05	3.06128
Adipoq	0.397889	3.90768	5.65174	3.37353e-06	4.65636e-05	3.66966
9630025I21Rik	0.39775	4.9148	6.1048	9.3015e-07	1.47346e-05	4.95946
1700021F05Rik	-0.397613	6.02503	-5.94472	1.46463e-06	2.20617e-05	4.50446
2610207I05Rik	0.397219	7.00212	4.92335	2.70802e-05	0.000290345	1.59536
H1foo	-0.397121	4.15323	-5.34721	8.05546e-06	0.000100097	2.80097
Pik3c3	0.397104	6.43545	6.17905	7.53952e-07	1.2202e-05	5.17009
Gas2l3	-0.397014	4.52065	-5.62666	3.62385e-06	4.96802e-05	3.59813
Slc38a2	0.396903	7.27557	5.87035	1.80943e-06	2.67005e-05	4.29276
Prkcb	-0.396844	4.06943	-6.12483	8.78903e-07	1.39969e-05	5.01629
LOC383576	-0.39675	3.98479	-5.3097	8.96808e-06	0.000109952	2.69403
Polr2l	-0.396743	10.369	-5.74893	2.55675e-06	3.64466e-05	3.94682
2010107E04Rik	-0.396736	8.9726	-6.18753	7.36092e-07	1.19372e-05	5.19415
Mdh2	-0.396438	4.38838	-5.17565	1.3161e-05	0.000154698	2.31215
1700019L03Rik	0.3963	3.73248	5.94069	1.48147e-06	2.22873e-05	4.493
Ganab	-0.396173	7.41513	-5.57495	4.20055e-06	5.61639e-05	3.45061
LOC676389	0.396035	3.57624	5.576	4.18796e-06	5.60896e-05	3.4536
Cnrip1	0.395989	6.15225	6.16378	7.87208e-07	1.26801e-05	5.1268
F11r	0.3958	5.01327	5.47646	5.56604e-06	7.20063e-05	3.16962
Fmnl3	-0.395666	6.74463	-4.89295	2.95362e-05	0.000312337	1.50927
Nlrp9a	-0.395473	3.84458	-6.06977	1.02716e-06	1.61324e-05	4.85999
Rhoq	-0.395439	6.3768	-6.03744	1.12575e-06	1.74795e-05	4.76813
Fbxo45	-0.395359	5.29229	-5.35406	7.89902e-06	9.83534e-05	2.82052
Bat1a	-0.395298	9.17791	-6.01583	1.1969e-06	1.84115e-05	4.7067
Unc13b	0.39502	6.02459	6.12193	8.86122e-07	1.41025e-05	5.00808
Slc2a1	-0.394993	5.35944	-5.85437	1.89357e-06	2.78049e-05	4.24726
Sec61g	-0.394776	7.82897	-5.53172	4.75277e-06	6.27062e-05	3.32727
Ccne2	-0.394753	3.96179	-5.60335	3.87326e-06	5.24622e-05	3.53163
Fam135a	0.393811	5.10499	4.9241	2.70222e-05	0.000289852	1.59749
Rab33b	0.393805	5.26253	5.59792	3.93381e-06	5.32222e-05	3.51613
Pfkfb2	0.393713	4.46856	4.73928	4.57883e-05	0.000458266	1.07503
Copg	0.393359	4.43837	5.47047	5.66206e-06	7.30903e-05	3.15255
Dscr1l2	-0.393307	4.26236	-5.72962	2.70145e-06	3.82359e-05	3.89176
Prpf3	-0.39302	6.39811	-5.77102	2.40075e-06	3.44281e-05	4.00979
Ampd2	-0.392873	4.58264	-6.13017	8.6571e-07	1.38236e-05	5.03145
Gna11	-0.392745	5.84608	-5.53277	4.73856e-06	6.25532e-05	3.33026
Masp2	-0.392662	3.74334	-6.07665	1.00736e-06	1.58735e-05	4.87951
Sptlc1	0.392585	7.08589	6.02538	1.16492e-06	1.80006e-05	4.73384
Ifi27	-0.392471	5.22887	-5.68468	3.07086e-06	4.28808e-05	3.76361
EG245190	0.392283	3.80561	5.59219	3.99867e-06	5.39471e-05	3.4998
Mupcdh	0.39228	4.10097	5.75437	2.51747e-06	3.59295e-05	3.9623
Acaa2	0.392136	7.0989	5.24805	1.06984e-05	0.000128985	2.51833
Psmd13	-0.391958	7.81139	-6.13934	8.43547e-07	1.35058e-05	5.05746
Usp18	-0.391912	5.21491	-4.39754	0.000120773	0.00107915	0.11787
Ppp2r2d	-0.391834	5.58978	-5.67295	3.17538e-06	4.41342e-05	3.73016
2700029M09Rik	-0.391684	6.33589	-5.733	2.67557e-06	3.79369e-05	3.90139
H1fx	-0.391581	4.50245	-5.0019	2.16347e-05	0.000239031	1.81816
Slc11a1	-0.391545	7.04832	-5.30701	9.03745e-06	0.000110746	2.68636
Lbp	0.391194	3.85693	5.98139	1.31978e-06	2.00821e-05	4.60878
Fntb	-0.391133	7.61381	-5.98174	1.31847e-06	2.0075e-05	4.60977
B2m	0.390796	9.50491	5.94875	1.44795e-06	2.18379e-05	4.51593
Rpl22	0.390783	8.21114	5.76286	2.45724e-06	3.51328e-05	3.98652
Dctn1	0.390631	4.08934	5.34139	8.19076e-06	0.000101357	2.78437
Nrd1	0.390397	8.70413	6.07733	1.00541e-06	1.58637e-05	4.88145
Cd248	-0.390339	3.97407	-5.90685	1.631e-06	2.44139e-05	4.39671
Ptrf	-0.390298	4.66404	-5.80717	2.16585e-06	3.13793e-05	4.1128
Mrps12	-0.390256	8.60912	-5.56274	4.3496e-06	5.80594e-05	3.41578
Fndc5	-0.390249	4.71725	-5.86047	1.86096e-06	2.73765e-05	4.26465
Ddx28	-0.390195	5.09906	-5.49078	5.34277e-06	6.93806e-05	3.21047
Cdr2l	-0.390189	4.25347	-5.51682	4.95952e-06	6.50394e-05	3.28477
Yeats4	-0.390035	5.80517	-6.11623	9.0055e-07	1.42941e-05	4.99189
Mkln1	0.389894	7.46888	6.06775	1.03307e-06	1.62146e-05	4.85424
Sdc3	-0.38988	6.16759	-6.03996	1.11773e-06	1.73949e-05	4.77529
Gulo	-0.389877	3.9814	-5.75471	2.51501e-06	3.59159e-05	3.96328
LOC668038	-0.389872	3.9169	-5.70774	2.87534e-06	4.04339e-05	3.82938
LOC100041835	-0.389724	8.66531	-5.03602	1.96236e-05	0.000219344	1.91505
Prkaa2	0.389671	3.69647	5.95559	1.4201e-06	2.14721e-05	4.53538
Srgap3	0.389615	5.30013	4.7289	4.71625e-05	0.000470641	1.04577
Hemk1	-0.38953	6.72339	-5.01045	2.11117e-05	0.000234227	1.84245
LOC100048331	0.389392	5.43545	6.03085	1.14698e-06	1.77693e-05	4.7494
Trim21	0.389127	5.08311	5.73188	2.68412e-06	3.80357e-05	3.89819
Ogfod2	-0.388905	4.10462	-5.68569	3.06207e-06	4.27832e-05	3.76648
Plekha4	0.388905	5.53104	5.36958	7.55596e-06	9.4578e-05	2.86478
Rnf41	-0.388879	3.72185	-6.06363	1.04519e-06	1.63833e-05	4.84255
Odz4	-0.388845	9.05669	-5.84116	1.9661e-06	2.87464e-05	4.20964
Ccnb1	-0.388782	4.06203	-5.79695	2.22986e-06	3.22286e-05	4.08366
Sulf2	-0.388751	5.51044	-5.59559	3.96005e-06	5.35469e-05	3.50949
Cops6	-0.388626	7.76935	-5.28479	9.63058e-06	0.000117233	2.62304
Ik	-0.388066	6.11094	-4.48215	9.50714e-05	0.000876681	0.353524
D1Bwg0212e	-0.387829	5.27655	-5.71346	2.82883e-06	3.98929e-05	3.84569
EG232599	0.387821	3.71512	6.03271	1.14096e-06	1.76875e-05	4.75467
Robo1	-0.387361	5.432	-4.61209	6.57585e-05	0.000629429	0.717217
Plekhm2	0.387356	6.23042	5.54153	4.62138e-06	6.12089e-05	3.35526
Anxa11	-0.387199	6.21899	-5.87286	1.79653e-06	2.65504e-05	4.29992
LOC381114	-0.387161	9.56882	-5.51739	4.95145e-06	6.50394e-05	3.28639
Zfhx2	-0.386924	5.10354	-5.09253	1.66944e-05	0.000189977	2.07567
Gpr128	0.38692	3.77719	5.99454	1.27142e-06	1.94081e-05	4.64618
LOC383712	-0.386807	7.46208	-5.70642	2.88624e-06	4.05634e-05	3.8256
Ubiad1	-0.386684	4.22726	-5.48595	5.41694e-06	7.02293e-05	3.19671
Atp8a1	0.386621	3.8171	5.80952	2.1514e-06	3.12076e-05	4.1195
Rassf3	0.386535	3.86344	5.99956	1.25342e-06	1.91577e-05	4.66047
Elof1	-0.386358	6.0879	-5.65241	3.3671e-06	4.65218e-05	3.67156
Mrps11	-0.386318	6.13961	-6.05169	1.08117e-06	1.6881e-05	4.80862
BC025546	0.38622	5.61461	5.90304	1.64877e-06	2.46337e-05	4.38585
Tcl1b3	-0.38608	3.70325	-6.03733	1.12608e-06	1.74795e-05	4.76783
Usp5	-0.386063	4.87298	-5.74117	2.61398e-06	3.71738e-05	3.92468
LOC233637	-0.385947	4.73887	-5.96337	1.38905e-06	2.10692e-05	4.55753
Pgs1	-0.385727	7.64048	-5.50068	5.19358e-06	6.7764e-05	3.23874
Ccdc114	0.385638	4.35546	5.4813	5.48952e-06	7.11319e-05	3.18343
Ly6a	0.385532	7.382	5.65039	3.38649e-06	4.67156e-05	3.66582
Itm2b	0.385275	11.0439	5.53725	4.67822e-06	6.18591e-05	3.34306
Agxt2l2	0.385136	4.52886	5.30086	9.19777e-06	0.000112653	2.66884
H2-D1	-0.385088	8.37171	-4.31431	0.000152727	0.00132267	-0.112973
Med25	-0.384929	6.6115	-5.5813	4.12505e-06	5.534e-05	3.46872
2610020O08Rik	0.384677	5.53711	5.32526	8.57753e-06	0.000105651	2.73839
Spcs3	-0.384495	6.36314	-5.78973	2.27614e-06	3.28181e-05	4.06311
Pcolce	-0.384394	7.77012	-5.49282	5.31169e-06	6.9052e-05	3.21629
Rassf1	0.384379	7.16029	5.49647	5.25659e-06	6.84703e-05	3.2267
Srp14	-0.384101	5.75747	-4.35476	0.000136272	0.00119751	-0.000911298
Tmem86a	-0.384087	8.79579	-4.33524	0.000143982	0.00125604	-0.0550244
Ngef	0.384002	3.62924	5.61901	3.70385e-06	5.04534e-05	3.57631
Ccdc12	-0.383715	4.23029	-6.01968	1.18389e-06	1.82465e-05	4.71766
2810410M20Rik	-0.383674	7.69282	-5.93541	1.50388e-06	2.2596e-05	4.47797
Shprh	0.383662	5.93416	5.87255	1.79815e-06	2.65504e-05	4.29902
Ctsa	0.383552	5.02009	5.17596	1.31495e-05	0.000154639	2.31302
Ccdc126	-0.383522	6.05659	-5.82288	2.0711e-06	3.01159e-05	4.15757
S100a10	-0.383392	4.30127	-5.25458	1.05003e-05	0.000126852	2.53693
Emcn	0.383313	6.30769	5.58753	4.05227e-06	5.45164e-05	3.4865
9030025P20Rik	0.383217	5.18091	6.05132	1.08231e-06	1.68877e-05	4.80757
Fmnl2	0.383193	7.46641	5.63989	3.48953e-06	4.80538e-05	3.63587
Adap1	-0.383123	3.79479	-6.00446	1.23613e-06	1.89419e-05	4.67438
Cnot3	-0.382962	5.16813	-5.71329	2.83019e-06	3.98929e-05	3.8452
Lsm5	-0.382932	6.90449	-4.36444	0.000132602	0.00116741	0.0259374
Aldh1a7	0.382894	3.74593	5.64188	3.4698e-06	4.78097e-05	3.64154
Mettl3	0.382744	5.87637	5.29824	9.26705e-06	0.000113327	2.66136
Sac3d1	-0.382742	4.60101	-5.93435	1.50841e-06	2.26499e-05	4.47495
Zfp296	-0.382651	3.96677	-5.029	2.00214e-05	0.000223373	1.89512
R3hcc1	-0.38245	5.05774	-5.51163	5.03366e-06	6.59033e-05	3.26995
Spc25	-0.382419	3.89109	-5.83686	1.99034e-06	2.90475e-05	4.19737
Rnf11	0.38223	7.84009	5.97018	1.36245e-06	2.0692e-05	4.5769
Erp29	-0.381966	8.40827	-4.74355	4.52346e-05	0.000453103	1.08707
Abcd3	0.38189	6.99928	5.67422	3.16388e-06	4.40001e-05	3.73378
Slc35a4	-0.381839	6.19666	-5.37578	7.4231e-06	9.31277e-05	2.88246
Nab1	0.381818	5.40116	5.83986	1.97339e-06	2.88353e-05	4.20594
Pi4ka	-0.381676	7.17412	-5.04479	1.91373e-05	0.000214611	1.93997
Bad	-0.381674	5.45205	-5.40756	6.77808e-06	8.57075e-05	2.97309
Cyba	0.381456	8.1119	5.85268	1.90267e-06	2.79043e-05	4.24246
Dph2	-0.381131	5.40536	-5.62356	3.65604e-06	5.00076e-05	3.58929
Zmym3	-0.381053	7.73916	-5.8727	1.79736e-06	2.65504e-05	4.29946
Cox4nb	-0.381031	6.74494	-5.73437	2.6651e-06	3.78109e-05	3.90531
Wnk1	-0.381028	5.17287	-5.01554	2.08072e-05	0.000231277	1.85688
Peg3	0.381	5.21552	4.36501	0.00013239	0.00116597	0.0275137
Ndufaf1	-0.380927	4.90123	-5.21203	1.18598e-05	0.000141067	2.41574
LOC268700	-0.380806	5.98986	-5.3722	7.49957e-06	9.39213e-05	2.87224
Dhrsx	0.380737	4.62943	5.37351	7.47165e-06	9.36697e-05	2.87596
LOC100044776	0.380702	5.59598	5.33246	8.40276e-06	0.000103766	2.75891
Pdxp	-0.3807	4.61404	-5.72382	2.7465e-06	3.88506e-05	3.87522
Mtrf1	0.380593	5.2989	5.22156	1.1541e-05	0.000137788	2.44286
1700019G17Rik	0.38052	4.42525	5.27235	9.97959e-06	0.000121174	2.58758
Impact	0.380199	6.51922	5.2233	1.14834e-05	0.000137273	2.44784
Sall4	-0.38018	4.08093	-5.63009	3.58852e-06	4.92752e-05	3.60792
Rad51c	-0.380179	3.94995	-5.42501	6.44809e-06	8.17806e-05	3.02287
Znrf2	0.380165	5.11966	5.10893	1.59296e-05	0.000182839	2.12229
Rab8b	0.379972	7.25335	5.873	1.79583e-06	2.65504e-05	4.30031
Rcsd1	0.379917	4.64159	5.05193	1.87504e-05	0.000210747	1.96026
5730469M10Rik	0.37972	8.25218	5.59506	3.96606e-06	5.35979e-05	3.50798
LOC100044177	0.379632	4.82523	5.85282	1.90195e-06	2.79043e-05	4.24284
Acot11	0.379539	3.69995	5.85038	1.91517e-06	2.80532e-05	4.23591
LOC384206	-0.379409	9.42752	-4.09381	0.000283348	0.00227072	-0.718973
LOC433943	0.379396	5.77257	4.49058	9.28278e-05	0.000859304	0.377062
Zfp41	-0.378998	6.75718	-5.39484	7.02936e-06	8.86117e-05	2.9368
Arl3	-0.378862	6.71179	-5.60419	3.86398e-06	5.23959e-05	3.53403
Ift122	-0.378853	4.05419	-4.91533	2.77079e-05	0.000295538	1.57264
Chac1	-0.378827	4.01569	-5.09322	1.66616e-05	0.000189784	2.07762
Pde1b	0.378756	4.78381	5.3539	7.90281e-06	9.83534e-05	2.82004
Lat2	0.378671	4.68623	5.23134	1.12222e-05	0.000134487	2.47074
Cdk2ap2	-0.378655	6.77557	-5.07024	1.77939e-05	0.000201053	2.01228
H2afv	-0.378628	5.18336	-5.80614	2.17221e-06	3.14334e-05	4.10987
Cyp4f18	-0.378482	4.20701	-5.31933	8.72427e-06	0.000107183	2.72149
Ssbp3	0.378412	6.80271	5.38237	7.28466e-06	9.15655e-05	2.90123
A430005L14Rik	-0.378393	5.2996	-5.12495	1.52157e-05	0.000175926	2.16787
Socs5	0.378294	4.2259	5.69431	2.98768e-06	4.18478e-05	3.79106
Gata2	0.37823	4.20638	5.70217	2.92144e-06	4.10098e-05	3.81348
Perld1	-0.378083	3.8433	-5.86195	1.85318e-06	2.72789e-05	4.26884
Traf6	0.377609	5.32042	4.8478	3.36005e-05	0.000348688	1.38148
Gemin7	-0.377465	6.45105	-5.19571	1.24271e-05	0.000146865	2.36924
Slc12a6	0.377056	7.18156	5.50827	5.0822e-06	6.6497e-05	3.26037
Mbnl1	0.376984	7.98706	4.79792	3.87394e-05	0.000395158	1.2405
Sh2b1	-0.376947	6.0443	-5.29925	9.24022e-06	0.000113057	2.66425
Tes	0.376795	7.06946	5.58237	4.11243e-06	5.52016e-05	3.47178
Zfp282	-0.376743	5.62308	-5.42718	6.40828e-06	8.13189e-05	3.02905
2410003K15Rik	-0.376356	5.18408	-5.47581	5.57629e-06	7.20999e-05	3.16778
Cdc20	-0.376345	5.8518	-5.76419	2.44795e-06	3.5021e-05	3.99031
Grcc10	-0.376324	6.45385	-5.17862	1.30497e-05	0.000153692	2.3206
Actn1	0.376101	6.20642	4.33337	0.000144743	0.00126084	-0.0602056
1200014J11Rik	-0.375885	5.88397	-5.35918	7.7843e-06	9.72834e-05	2.8351
3110056O03Rik	-0.375762	5.76802	-5.10359	1.61746e-05	0.000185207	2.10711
Slmo2	-0.37574	7.2827	-5.35107	7.96701e-06	9.91008e-05	2.81198
P2ry1	0.375683	4.35295	5.3539	7.90275e-06	9.83534e-05	2.82005
Gfod2	-0.375556	4.14451	-5.89864	1.66954e-06	2.48509e-05	4.37332
Ppard	-0.375476	5.34159	-5.74196	2.60811e-06	3.71125e-05	3.92692
D030018L15Rik	-0.375379	3.62843	-5.71163	2.84365e-06	4.00589e-05	3.84046
Scarb1	-0.37536	4.62752	-5.68835	3.03887e-06	4.25086e-05	3.77408
Mrps10	-0.375142	5.54671	-4.88258	3.04243e-05	0.000320171	1.4799
Ppm1l	0.375095	4.88822	5.00607	2.13782e-05	0.000236416	1.83
Tia1	0.375001	5.06569	4.65078	5.8909e-05	0.0005723	0.82588
Clcn7	0.374994	4.32687	4.99008	2.2378e-05	0.000245542	1.78462
St14	0.374899	3.70339	5.82441	2.06209e-06	3.00215e-05	4.16193
1810009A15Rik	-0.374856	5.55891	-5.71704	2.80011e-06	3.95388e-05	3.85589
Dexi	-0.374814	3.92922	-5.80542	2.1767e-06	3.14792e-05	4.10781
B3gnt1	-0.374684	7.07212	-5.2715	1.00038e-05	0.000121406	2.58517
Tha1	-0.374481	3.70196	-5.5568	4.42402e-06	5.89541e-05	3.39884
Bace1	-0.374456	4.67423	-5.01748	2.06921e-05	0.000230319	1.86239
Cnot6	-0.374448	3.64859	-4.9891	2.24411e-05	0.000246115	1.78183
Rpia	-0.374347	4.80226	-5.47087	5.65569e-06	7.30475e-05	3.15367
Snx12	-0.37398	4.25341	-5.61909	3.70305e-06	5.04534e-05	3.57653
Rab1b	0.373844	5.15303	4.0296	0.000338809	0.00264847	-0.893741
Fos	0.373631	3.89317	5.79146	2.26501e-06	3.26773e-05	4.06801
Dnmt3b	-0.373591	5.31258	-5.58265	4.10914e-06	5.51884e-05	3.47258
2810405J04Rik	-0.373482	7.05342	-4.93237	2.63913e-05	0.000284232	1.62093
Lgals2	0.373443	4.76656	4.07611	0.00029768	0.00237667	-0.767241
Neurog3	0.373414	4.12705	5.7757	2.36898e-06	3.40336e-05	4.02311
Pex14	-0.373408	5.20919	-4.25642	0.000179732	0.00152724	-0.272875
Zfp524	-0.373386	5.24421	-5.62662	3.62424e-06	4.96802e-05	3.59802
AU018778	0.373125	3.59796	4.69858	5.14164e-05	0.000507585	0.960356
1700021K14Rik	0.372851	3.56002	5.62896	3.60019e-06	4.9407e-05	3.60468
Vps45	-0.372741	4.20981	-5.51454	4.99192e-06	6.53925e-05	3.27827
H3f3b	0.372706	7.71765	3.9889	0.000379341	0.00292233	-1.00409
Lama5	0.372674	4.10978	5.71862	2.78757e-06	3.93849e-05	3.86038
Ndfip1	0.372498	8.86362	5.53914	4.65296e-06	6.15591e-05	3.34846
1700123O20Rik	0.372486	6.88107	5.59254	3.99465e-06	5.39232e-05	3.50081
Cox5a	-0.372214	7.67227	-5.46192	5.80224e-06	7.46791e-05	3.12815
Lamc3	-0.37211	4.61058	-5.2168	1.16989e-05	0.000139431	2.42933
Tbc1d10a	-0.372026	5.17728	-5.46957	5.67668e-06	7.32396e-05	3.14998
Napg	0.371839	7.22751	5.6075	3.82767e-06	5.19624e-05	3.54346
Rabl2a	0.371805	6.18373	5.49195	5.32483e-06	6.91852e-05	3.21383
LOC245350	-0.371792	3.87365	-5.3981	6.96411e-06	8.79522e-05	2.9461
LOC640739	-0.371713	4.98089	-5.01414	2.08904e-05	0.000232094	1.85292
1700021K02Rik	0.371707	3.79269	5.73809	2.637e-06	3.74567e-05	3.9159
Mbnl2	0.371635	7.5808	4.91672	2.7598e-05	0.00029497	1.57658
Grb14	-0.371562	4.99342	-5.50055	5.19562e-06	6.7764e-05	3.23835
Ptgis	-0.37142	7.19256	-5.29284	9.41133e-06	0.000114857	2.64597
Bbs7	0.371068	5.27993	5.63638	3.52473e-06	4.84549e-05	3.62584
LOC676724	-0.370848	7.99744	-5.55321	4.46971e-06	5.94636e-05	3.38858
St6galnac2	0.370767	4.26492	5.7008	2.93283e-06	4.11456e-05	3.80959
Zfand3	-0.370609	7.09952	-5.46005	5.83327e-06	7.49768e-05	3.12283
Wdr76	-0.370596	4.00433	-5.51806	4.94189e-06	6.49505e-05	3.28832
Vav3	0.370537	4.20069	5.78732	2.29184e-06	3.30047e-05	4.05623
Rbm8a	-0.370488	4.31295	-5.43907	6.19405e-06	7.90091e-05	3.06296
Anxa8	0.370371	3.6077	5.74076	2.61705e-06	3.71954e-05	3.9235
Ywhag	-0.370369	5.0964	-4.78497	4.0197e-05	0.000408112	1.20393
Tmem107	-0.370358	5.59844	-5.46154	5.80852e-06	7.46988e-05	3.12707
Acadm	0.370331	9.14464	4.72217	4.80764e-05	0.000478942	1.02678
Cldn1	0.370299	3.91107	5.66012	3.29379e-06	4.56241e-05	3.69356
Mbd3	-0.370105	5.65214	-5.6836	3.08032e-06	4.29128e-05	3.76054
Ece1	-0.36981	7.50288	-4.60128	6.78086e-05	0.000647757	0.6869
Gstm1	0.369808	7.36521	5.54763	4.5415e-06	6.03179e-05	3.37267
Ubl7	-0.369807	6.55703	-4.9479	2.52454e-05	0.000272874	1.66496
Nfe2l2	0.369723	4.1903	5.62608	3.62989e-06	4.97291e-05	3.59647
Npc2	-0.369668	4.40263	-5.7084	2.86995e-06	4.03819e-05	3.83126
Plxdc1	-0.369597	4.01756	-5.54639	4.5576e-06	6.04647e-05	3.36914
Plekhj1	-0.369471	4.09011	-5.68265	3.08873e-06	4.29912e-05	3.75781
Oit3	0.369224	3.66652	5.74368	2.59534e-06	3.69746e-05	3.93183
LOC637353	-0.369198	4.1783	-5.69425	2.98813e-06	4.18478e-05	3.79091
Gpr116	0.368832	3.77338	5.42197	6.50447e-06	8.2452e-05	3.01419
1810027O10Rik	-0.368828	9.1532	-5.18369	1.28617e-05	0.000151553	2.33504
LOC100045005	0.368723	7.91385	5.11925	1.54659e-05	0.000178459	2.15165
Rap1gap	-0.368647	4.31676	-5.78165	2.32917e-06	3.34818e-05	4.04007
Gak	0.36864	8.38028	5.06447	1.80901e-05	0.000204207	1.99588
6430706D22Rik	0.368609	5.77309	5.34175	8.18215e-06	0.000101355	2.78542
Samd9l	0.368497	6.80175	5.19927	1.2301e-05	0.000145664	2.37939
Rhbdf1	0.368491	6.64223	5.68733	3.04776e-06	4.26081e-05	3.77116
5830411G16Rik	0.368353	6.84401	5.56153	4.36466e-06	5.82253e-05	3.41233
Bik	0.368264	3.94917	5.40039	6.91863e-06	8.7424e-05	2.95263
Atp1b3	-0.368244	7.11425	-4.79389	3.91875e-05	0.000399048	1.22911
Bcl2l1	0.368231	4.31805	4.9698	2.37139e-05	0.00025854	1.72707
Hao3	-0.368157	4.36757	-5.62272	3.66486e-06	5.00076e-05	3.58689
Lmna	-0.36814	6.89677	-5.32277	8.63876e-06	0.000106241	2.73131
EG666756	-0.368066	5.06411	-5.60573	3.84707e-06	5.21962e-05	3.53841
Timm8a1	-0.367849	5.39402	-4.54538	7.94726e-05	0.000748125	0.530241
Smad5	-0.367798	4.91234	-5.45121	5.98267e-06	7.6691e-05	3.0976
Tubgcp2	-0.367676	6.05723	-5.46315	5.78194e-06	7.44771e-05	3.13165
AI597468	-0.367447	3.82054	-5.28417	9.64765e-06	0.000117381	2.62127
Bcl11a	-0.367371	4.38576	-5.14271	1.4462e-05	0.000168248	2.21839
Dpy30	-0.367288	6.09869	-5.11501	1.56548e-05	0.000180291	2.13958
[truncated: 3,160 more rows]
